# Supplementary material for: Targeted Variant Assessments of Human Endogenous Retroviral Regions in Whole Genome Sequencing Data Reveal Retroviral Variants Associated with Papillary Thyroid Cancer
Source: Microorganisms. 2024 Nov 27;12(12):2435. doi: 10.3390/microorganisms12122435 (PMC11679660; doi:10.3390/microorganisms12122435)
Supplement: Supplementary file 1 [file microorganisms-12-02435-s001.zip › Supplemental Table S11. Rare_Variants.xlsx]

## Sheet: ALL_Variants_with_1000GPMAF=0
CHR	BP hg19	BP hg38	SNP hg19 location	SNP hg38 location	SNP ID (somatic variants in bold)	Location relative to CPG	CPG	Repeat Element	Repeat functional domain	LD R^2	REF>ALT	FRQ_MAF_CASES_BLOOD	FRQ_MAF_CASES_TUMOR	FRQ_MAF_gnomAD	FRQ_MAF_1000GP_CONTROLS	FRQ_MAF_1000GP30x	Ratio_BLOOD_to_gnomAD	Ratio_TUMOR_to_gnomAD
1	70157510	69691822	chr1:70157509-70157510	chr1:69691821-69691822	rs111307085	intron	LRRC7	Alu Jb	Poly(A)-tail	0.7	G>A	0.120833	0.165414	0.036	0	NA	0.297931	0.217636
1	70157505	69691827	chr1:70157504-70157505	chr1:69691826-69691827	rs370175268	intron	LRRC7	Alu Jb	Poly(A)-tail	0.7	G>*	0.256757	0.282787	2.5e-05	0	NA	9.73684e-05	8.84058e-05
1	237748207	237584907	chr1:237748206-237748207	chr1:237584906-237584907	rs4297280	intron	RYR2	HERV-FRDlike	MER66C	<0.5	T>*	0.954167	0.972656	0.537806	0	NA	0.56364	0.552925
1	237882383	237719083	chr1:237882382-237882383	chr1:237719082-237719083	rs1397906922	intron	RYR2	Alu Jb	NA	<0.5	A>C	0.106557	0.046875	0.00298752	0	NA	0.0280368	0.0637338
2	5860014	5719882	chr2:5860013-5860014	chr2:5719881-5719882	rs1056742029	downstream of	SOX11	HERV-L	MLT1C	<0.5	T>G	0.0860656	0.0471014	NA	0	NA	0	0
2	30075703	29852837	chr2:30075702-30075703	chr2:29852836-29852837	rs200305215	intron	ALK	HERV-L	MLT1A0	<0.5	T>*	0.556452	0.598592	0	0	NA	0	0
2	141386809	140629240	chr2:141386808-141386809	chr2:140629239-140629240	rs964437025	intron	LRP1B	Alu Sx4	Linker	0.91	G>T	0.116379	0.119231	1e-05	0	NA	8.59259e-05	8.3871e-05
2	141386811	140629242	chr2:141386810-141386811	chr2:140629241-140629242	rs975889860	intron	LRP1B	Alu Sx4	Linker	0.91	A>T	0.113445	0.118519	NA	0	NA	0	0
2	141431528	140673959	chr2:141431527-141431528	chr2:140673958-140673959	rs370725691	intron	LRP1B	Alu Sx4	Linker	<0.5	C>T	0.109756	0.125	3e-05	0	NA	0.000273333	0.00024
2	141989183	141231614	chr2:141989182-141989183	chr2:141231613-141231614	rs867185301	intron	LRP1B	HERV-L	LTR32	<0.5	A>C	0.164557	0.193878	NA	0	NA	0	0
2	142224669	141467100	chr2:142224668-142224669	chr2:141467099-141467100	rs60523919	intron	LRP1B	AT-repeat	NA	<0.5	G>*	0.795775	0.69375	NA	0	NA	0	0
2	142371671	141614102	chr2:142371670-142371671	chr2:141614101-141614102	rs141074351	intron	LRP1B	AT-repeat	NA	0.91	G>A	0.215596	0.23622	NA	0	NA	0	0
2	142371675	141614106	chr2:142371674-142371675	chr2:141614105-141614106	rs146952689	intron	LRP1B	AT-repeat	NA	0.91	G>A	0.189655	0.222222	NA	0	NA	0	0
2	142401578	141644009	chr2:142401577-142401578	chr2:141644008-141644009	rs6429918	intron	LRP1B	HERV-L	THE1B	<0.5	A>*	0.953704	0.957627	NA	0	NA	0	0
2	142755021	141997452	chr2:142755020-142755021	chr2:141997451-141997452	rs879667913	intron	LRP1B	ERV1	MER4	<0.5	C>*	0.683333	0.633663	NA	0	NA	0	0
2	160938545	160082034	chr2:160938544-160938545	chr2:160082033-160082034	rs57406095	downstream of	ITGB6	ERV1	LTR9A1	<0.5	A>*	0.2875	0.291139	0.01	0	NA	0.0347826	0.0343478
3	64498203	64512527	chr3:64498202-64498203	chr3:64512526-64512527	rs967097715	downstream of	ADAMTS9	HERV-L	MLT1J	0.85	G>*	0.0656566	0.117117	0.000540687	0	NA	0.00823507	0.00461663
3	64498207	64512531	chr3:64498206-64498207	chr3:64512530-64512531	rs1166234155	downstream of	ADAMTS9	HERV-L	MLT1J	0.85	A>C	0.0458716	0.0921053	NA	0	NA	0	0
3	64498210	64512534	chr3:64498209-64498210	chr3:64512533-64512534	rs1272563337	downstream of	ADAMTS9	HERV-L	MLT1J	0.85	T>C	0.0318182	0.0897436	NA	0	NA	0	0
3	134815958	135097116	chr3:134815957-134815958	chr3:135097115-135097116	rs750768534	intron	EPHB1	Alu Sc8	Poly(A)-tail	<0.5	G>A	0.130081	0.105263	0.001	0	NA	0.0076875	0.0095
3	134996724	135277882	chr3:134996723-134996724	chr3:135277881-135277882	rs1021751	downstream of	EPHB1	NA	NA	<0.5	G>A	0.114943	0.0819672	0.004	0	NA	0.0348	0.0488
6	45410535	45442798	chr6:45410534-45410535	chr6:45442797-45442798	rs966004469	intron	RUNX2	HERV-L	MLT1H1	<0.5	T>G	0.0875	0.0789474	3e-05	0	NA	0.000342857	0.00038
6	62576903	61866998	chr6:62576902-62576903	chr6:61866997-61866998	rs202118629	intron	KHDRBS2	HERV-L	THE1B	1	C>T	0.108871	0.116788	NA	0	NA	0	0
6	62576909	61867004	chr6:62576908-62576909	chr6:61867003-61867004	rs200046159	intron	KHDRBS2	HERV-L	THE1B	1	C>T	0.108871	0.116788	NA	0	NA	0	0
7	3624911	3585279	chr7:3624910-3624911	chr7:3585278-3585279	rs371455560	intron	SDK1	HERV-L	LTR16D1	<0.5	T>G	0.144	0.179104	NA	0	NA	0	0
7	4233029	4193397	chr7:4233028-4233029	chr7:4193396-4193397	rs612753	intron	SDK1	HERV-L	MLT2A1	<0.5	T>*	0.181818	0.2	0.004	0	NA	0.022	0.02
7	88499724	88870410	chr7:88499723-88499724	chr7:88870409-88870410	rs376862741	intron	ZNF804B	Alu Yg6	Poly(A)-tail	0.6	T>G	0.158879	0.119658	NA	0	NA	0	0
7	88499728	88870414	chr7:88499727-88499728	chr7:88870413-88870414	rs1372849291	intron	ZNF804B	Alu Yg6	Poly(A)-tail	0.6	T>G	0.106195	NA	NA	0	NA	0	0
7	116427288	116787234	chr7:116427287-116427288	chr7:116787233-116787234	rs948646656	intron	MET	HERV-L	MSTD	<0.5	T>G	0.120833	0.10687	NA	0	NA	0	0
7	142449075	142741228	chr7:142449074-142449075	chr7:142741227-142741228	rs1184430810	intron	TCRVB	HERV-L	ERVL-B4-int	<0.5	T>G	0.125	0.141791	NA	0	NA	0	0
8	15421215	15563706	chr8:15421214-15421215	chr8:15563705-15563706	rs200804978	intron	TUSC3	Alu Sx4	Poly(A)-tail	0.93	G>A	0.141593	0.139831	1e-05	0	NA	7.0625e-05	7.15152e-05
8	15421218	15563709	chr8:15421217-15421218	chr8:15563708-15563709	rs368322211	intron	TUSC3	Alu Sx4	Poly(A)-tail	0.93	C>A	0.127049	0.138889	1e-05	0	NA	7.87097e-05	7.2e-05
8	15474645	15617136	chr8:15474644-15474645	chr8:15617135-15617136	rs78999285	intron	TUSC3	Alu Sx4	Poly(A)-tail	<0.5	A>G	0.2	0.190789	0.12	0	NA	0.6	0.628966
8	15474651	15617142	chr8:15474650-15474651	chr8:15617141-15617142	rs80139751	intron	TUSC3	Alu Sx4	Poly(A)-tail	<0.5	T>G	0.104396	0.113636	0.02	0	NA	0.191579	0.176
8	35367016	35509498	chr8:35367015-35367016	chr8:35509497-35509498	rs73674011	intron	UNC5D	HERV-L	MER21B	<0.5	T>C	0.11039	0.133333	NA	0	NA	0	0
8	35367025	35509507	chr8:35367024-35367025	chr8:35509506-35509507	rs77523877	intron	UNC5D	HERV-L	MER21B	<0.5	T>C	0.119048	0.111111	NA	0	NA	0	0
8	35470268	35612750	chr8:35470267-35470268	chr8:35612749-35612750	rs1458787929	intron	UNC5D	T-repeat	NA	0.86	C>*	0.1375	0.179389	NA	0	NA	0	0
8	35470271	35612753	chr8:35470270-35470271	chr8:35612752-35612753	rs1468321820	intron	UNC5D	T-repeat	NA	0.86	C>T	0.117886	0.154135	NA	0	NA	0	0
8	131928910	130916664	chr8:131928909-131928910	chr8:130916663-130916664	rs72714457	intron	ADCY8	HERV-K(HML-3)	MER9a1	<0.5	G>A	0.174797	0.16791	2e-05	0	NA	0.000114419	0.000119111
9	73270247	70655331	chr9:73270246-73270247	chr9:70655330-70655331	rs765625195	intron	TRPM3	Alu Sg	Poly(A)-tail	0.81	G>A	0.280952	0.252033	NA	0	NA	0	0
9	73270253	70655337	chr9:73270252-73270253	chr9:70655336-70655337	rs1016132078	intron	TRPM3	Alu Sg	Poly(A)-tail	0.81	G>A	0.214286	0.209302	NA	0	NA	0	0
9	73998387	71383471	chr9:73998386-73998387	chr9:71383470-71383471	rs868811507	intron	TRPM3	HERV-L	LTR33	<0.5	T>G	0.208333	0.184211	NA	0	NA	0	0
11	49199880	49178328	chr11:49199879-49199880	chr11:49178327-49178328	rs35030333	intron	FOLH1	ERV1	LTR9A1	<0.5	A>G	0.145161	0.150376	7e-06	0	NA	4.82222e-05	4.655e-05
11	49232479	49210927	chr11:49232478-49232479	chr11:49210926-49210927	rs1173315905	upstream of	FOLH1	ERV1	MER83C	<0.5	A>G	0.0894309	0.075188	3e-05	0	NA	0.000335455	0.000399
11	49238350	49216798	chr11:49238349-49238350	chr11:49216797-49216798	rs113463941	upstream of	FOLH1	HERV-L	MLT1J2	<0.5	T>C	0.123967	0.115672	0.000466	0	NA	0.00375907	0.00402865
11	99432459	99561728	chr11:99432458-99432459	chr11:99561727-99561728	rs1565297718	intron	CNTN5	ERV1	MER34C	<0.5	A>T	0.11875	0.0535714	NA	0	NA	0	0
11	99705879	99835148	chr11:99705878-99705879	chr11:99835147-99835148	rs1954733792	intron	CNTN5	HERV-52I	LTR52	<0.5	T>G	0.115702	0.0625	7e-06	0	NA	6.05e-05	0.000112
11	100080103	100209371	chr11:100080102-100080103	chr11:100209370-100209371	rs993106918	intron	CNTN5	HERV-L	MLT1H	<0.5	A>C	0.126016	0.0858209	NA	0	NA	0	0
11	100162522	100291790	chr11:100162521-100162522	chr11:100291789-100291790	rs2218290	intron	CNTN5	ERV1	LTR78B	<0.5	A>*	0.419192	0.430556	0.02	0	NA	0.0477108	0.0464516
18	31144231	33564267	chr18:31144230-31144231	chr18:33564266-33564267	rs998328180	intron	ASXL3	Alu Ya5	Poly(A)-tail	<0.5	G>A	0.152381	0.138889	NA	0	NA	0	0
18	31170095	33590131	chr18:31170094-31170095	chr18:33590130-33590131	rs949038524	intron	ASXL3	HERV-L	MLT1K	0.94	G>*	0.226087	0.198413	0.0867656	0	NA	0.383771	0.437299
18	31170096	33590132	chr18:31170095-31170096	chr18:33590131-33590132	rs1047394914	intron	ASXL3	HERV-L	MLT1K	0.94	C>*	0.232759	0.222222	NA	0	NA	0	0
18	31170100	33590136	chr18:31170099-31170100	chr18:33590135-33590136	rs372783747	intron	ASXL3	HERV-L	MLT1K	0.94	G>*	0.220339	0.192308	NA	0	NA	0	0
19	6581066	6581055	chr19:6581065-6581066	chr19:6581054-6581055	rs140884009	downstream of	CD70	TCCT-repeat	NA	0.72	C>*	0.311594	0.0664062	0.01	0	0.0011	0.032093	0.150588
19	6581074	6581063	chr19:6581073-6581074	chr19:6581062-6581063	rs115365730	downstream of	CD70	TCCT-repeat	NA	0.72	C>T	0.145455	0.0958333	0.01	0	0.0011	0.06875	0.104348
19	6602210	6602199	chr19:6602209-6602210	chr19:6602198-6602199	rs1351688147	upstream of	CD70	Alu Sq2	Poly(A)-tail	<0.5	G>A	0.0897436	0.0968992	NA	0	NA	0	0
20	9622063	9641415	chr20:9622062-9622063	chr20:9641414-9641415	rs373561192	intron	PAK5	HERV9	LTR12C	1	G>A	0.0888889	0.122449	NA	0	NA	0	0
20	9622071	9641423	chr20:9622070-9622071	chr20:9641422-9641423	rs1303831387	intron	PAK5	HERV9	LTR12C	1	A>T	0.0681818	0.117647	NA	0	NA	0	0
20	9622074	9641426	chr20:9622073-9622074	chr20:9641425-9641426	rs1353282464	intron	PAK5	HERV9	LTR12C	1	T>C	0.0227273	0.12	NA	0	NA	0	0
20	9622076	9641428	chr20:9622075-9622076	chr20:9641427-9641428	rs1406672069	intron	PAK5	HERV9	LTR12C	1	G>C	0.0227273	0.11	NA	0	NA	0	0
21	36152182	34779885	chr21:36152181-36152182	chr21:34779884-34779885	rs13051966	intron	LINC01426	Alu Jo	Poly(A)-tail	<0.5	C>*	0.968085	0.974227	NA	0	NA	0	0
21	36669598	35297300	chr21:36669597-36669598	chr21:35297299-35297300	rs986066503	intron	RUNX1	HERV-L	MLT1A	<0.5	A>C	0.11039	0.178571	1e-05	0	NA	9.05882e-05	5.6e-05
21	36899157	35526859	chr21:36899156-36899157	chr21:35526858-35526859	rs13047087	intron	LOC100506403	HERV-L	MLT1A0	<0.5	T>G	0.21875	0.227273	NA	0	NA	0	0
21	37287943	35915645	chr21:37287942-37287943	chr21:35915644-35915645	rs764182030	upstream of	PPP1R2P2	HERV-L	THE1C	1	G>T	0.14	0.144444	NA	0	NA	0	0
21	37287947	35915649	chr21:37287946-37287947	chr21:35915648-35915649	rs781209341	upstream of	PPP1R2P2	HERV-L	THE1C	1	G>A	0.142276	0.145522	NA	0	NA	0	0
21	37287978	35915680	chr21:37287977-37287978	chr21:35915679-35915680	rs766171903	upstream of	PPP1R2P2	NA	NA	1	T>A	0.147541	0.146617	7e-06	0	NA	4.74444e-05	4.77436e-05
X	1349495	1230602	chrX:1349494-1349495	chrX:1230601-1230602	rs866722041	intron	CRLF2	Alu Sx1	NA	<0.5	T>G	0.11828	0.121495	0.00155371	0	NA	0.0131359	0.0127882
X	1350726	1231833	chrX:1350725-1350726	chrX:1231832-1231833	rs867480422	intron	CRLF2	Alu Sx1	Poly(A)-tail	<0.5	T>G	0.103774	0.197581	7e-06	0	NA	6.74545e-05	3.54286e-05
X	48110417	48250982	chrX:48110416-48110417	chrX:48250981-48250982	rs201048452	upstream of	SSX1	Alu Sx1	Poly(A)-tail	<0.5	C>*	0.168367	0.140187	0.0002	0	NA	0.00118788	0.00142667
X	91818083	92563084	chrX:91818082-91818083	chrX:92563083-92563084	rs2208234	intron	PCDH11X	HERV-L	MSTA	<0.5	G>*	0.428571	0.43038	0.00018	0	NA	0.00042	0.000418235
X	132781144	133647116	chrX:132781143-132781144	chrX:133647115-133647116	rs868852579	intron	GPC3	HERV-L	MLT1	<0.5	A>C	0.138393	0.141304	0.00131777	0	NA	0.00952194	0.00932575

## Sheet: Variants within Alu elements
CHR	BP hg19	BP hg38	SNP hg19 location	SNP hg38 location	SNP ID	Location relative to CPG	CPG	Repeat Element	Repeat functional domain	LD R^2	REF>ALT	FRQ_MAF_CASES_BLOOD	FRQ_MAF_CASES_TUMOR	FRQ_MAF_gnomAD	FRQ_MAF_1000GP_CONTROLS	FRQ_MAF_1000GP30x	Ratio_BLOOD_to_gnomAD	Ratio_TUMOR_to_gnomAD
1	70157505	69691827	chr1:70157504-70157505	chr1:69691826-69691827	rs370175268	intron	LRRC7	Alu Jb	Poly(A)-tail	0.7	G>*	0.256757	0.282787	2.5e-05	0	NA	9.73684e-05	8.84058e-05
1	70157510	69691822	chr1:70157509-70157510	chr1:69691821-69691822	rs111307085	intron	LRRC7	Alu Jb	Poly(A)-tail	0.7	G>A	0.120833	0.165414	0.036	0	NA	0.297931	0.217636
1	237882383	237719083	chr1:237882382-237882383	chr1:237719082-237719083	rs1397906922	intron	RYR2	Alu Jb	NA	<0.5	A>C	0.106557	0.046875	0.00298752	0	NA	0.0280368	0.0637338
2	141386809	140629240	chr2:141386808-141386809	chr2:140629239-140629240	rs964437025	intron	LRP1B	Alu Sx4	Linker	0.91	G>T	0.116379	0.119231	1e-05	0	NA	8.59259e-05	8.3871e-05
2	141386811	140629242	chr2:141386810-141386811	chr2:140629241-140629242	rs975889860	intron	LRP1B	Alu Sx4	Linker	0.91	A>T	0.113445	0.118519	NA	0	NA	0	0
2	141431528	140673959	chr2:141431527-141431528	chr2:140673958-140673959	rs370725691	intron	LRP1B	Alu Sx4	Linker	<0.5	C>T	0.109756	0.125	3e-05	0	NA	0.000273333	0.00024
3	134815958	135097116	chr3:134815957-134815958	chr3:135097115-135097116	rs750768534	intron	EPHB1	Alu Sc8	Poly(A)-tail	<0.5	G>A	0.130081	0.105263	0.001	0	NA	0.0076875	0.0095
7	88499724	88870410	chr7:88499723-88499724	chr7:88870409-88870410	rs376862741	intron	ZNF804B	Alu Yg6	Poly(A)-tail	0.6	T>G	0.158879	0.119658	NA	0	NA	0	0
7	88499728	88870414	chr7:88499727-88499728	chr7:88870413-88870414	rs1372849291	intron	ZNF804B	Alu Yg6	Poly(A)-tail	0.6	T>G	0.106195	NA	NA	0	NA	0	0
8	15421215	15563706	chr8:15421214-15421215	chr8:15563705-15563706	rs200804978	intron	TUSC3	Alu Sx4	Poly(A)-tail	0.93	G>A	0.141593	0.139831	1e-05	0	NA	7.0625e-05	7.15152e-05
8	15421218	15563709	chr8:15421217-15421218	chr8:15563708-15563709	rs368322211	intron	TUSC3	Alu Sx4	Poly(A)-tail	0.93	C>A	0.127049	0.138889	1e-05	0	NA	7.87097e-05	7.2e-05
8	15474645	15617136	chr8:15474644-15474645	chr8:15617135-15617136	rs78999285	intron	TUSC3	Alu Sx4	Poly(A)-tail	<0.5	A>G	0.2	0.190789	0.12	0	NA	0.6	0.628966
8	15474651	15617142	chr8:15474650-15474651	chr8:15617141-15617142	rs80139751	intron	TUSC3	Alu Sx4	Poly(A)-tail	<0.5	T>G	0.104396	0.113636	0.02	0	NA	0.191579	0.176
9	73270247	70655331	chr9:73270246-73270247	chr9:70655330-70655331	rs765625195	intron	TRPM3	Alu Sg	Poly(A)-tail	0.81	G>A	0.280952	0.252033	NA	0	NA	0	0
9	73270253	70655337	chr9:73270252-73270253	chr9:70655336-70655337	rs1016132078	intron	TRPM3	Alu Sg	Poly(A)-tail	0.81	G>A	0.214286	0.209302	NA	0	NA	0	0
18	31144231	33564267	chr18:31144230-31144231	chr18:33564266-33564267	rs998328180	intron	ASXL3	Alu Ya5	Poly(A)-tail	<0.5	G>A	0.152381	0.138889	NA	0	NA	0	0
19	6602210	6602199	chr19:6602209-6602210	chr19:6602198-6602199	rs1351688147	upstream of	CD70	Alu Sq2	Poly(A)-tail	<0.5	G>A	0.0897436	0.0968992	NA	0	NA	0	0
21	36152182	34779885	chr21:36152181-36152182	chr21:34779884-34779885	rs13051966	intron	LINC01426	Alu Jo	Poly(A)-tail	<0.5	C>*	0.968085	0.974227	NA	0	NA	0	0
X	1349495	1230602	chrX:1349494-1349495	chrX:1230601-1230602	rs866722041	intron	CRLF2	Alu Sx1	NA	<0.5	T>G	0.11828	0.121495	0.00155371	0	NA	0.0131359	0.0127882
X	1350726	1231833	chrX:1350725-1350726	chrX:1231832-1231833	rs867480422	intron	CRLF2	Alu Sx1	Poly(A)-tail	<0.5	T>G	0.103774	0.197581	7e-06	0	NA	6.74545e-05	3.54286e-05
X	48110417	48250982	chrX:48110416-48110417	chrX:48250981-48250982	rs201048452	upstream of	SSX1	Alu Sx1	Poly(A)-tail	<0.5	C>*	0.168367	0.140187	0.0002	0	NA	0.00118788	0.00142667
