# Supplementary material for: Targeted Variant Assessments of Human Endogenous Retroviral Regions in Whole Genome Sequencing Data Reveal Retroviral Variants Associated with Papillary Thyroid Cancer
Source: Microorganisms. 2024 Nov 27;12(12):2435. doi: 10.3390/microorganisms12122435 (PMC11679660; doi:10.3390/microorganisms12122435)
Supplement: Supplementary file 1 [file microorganisms-12-02435-s001.zip › Supplemental Table S6. Combined_CPGs_dups_rm_w_expression_data.xlsx]

## Sheet: Sheet 1
chrom	chromStart	chromEnd	name	strand	Rahman,.2014	Zhang.et.al.,.2015	Network.of.Cancer.Genes	COSMIC	log2FoldChange	diffexpr	p_value	adjusted.p_value	Significant	Trend	X.Patients
chr1	11166592	11322564	MTOR	-	no	no	yes	yes	0	no	0.996	0.998	No	Down	27/59(45.76)
chr1	32716840	32751766	LCK	+	no	yes	yes	yes	0	no	0.984	0.989	No	Down	26/59(44.07)
chr1	154669931	154842756	KCNN3	-	no	no	yes	no	0	no	0.981	0.987	No	Up	39/59(66.1)
chr1	183441351	183567381	SMG7	+	no	no	yes	no	0	no	0.961	0.972	No	Up	24/59(40.68)
chr1	204391756	204463852	PIK3C2B	-	no	no	yes	no	0	no	0.997	0.998	No	Up	24/59(40.68)
chr2	232825955	233209060	DIS3L2	+	yes	yes	no	no	0	no	0.99	0.994	No	Down	32/59(54.24)
chr3	180585929	180700541	FXR1	+	no	no	yes	no	0	no	0.933	0.952	No	Down	23/59(38.98)
chr4	69794181	69817509	UGT2A3	-	no	no	yes	no	0	no	0.999	0.999	No	Up	9/59(15.25)
chr4	81187753	81257834	FGF5	+	no	no	yes	no	0	no	0.988		No	Down	10/59(16.95)
chr4	185308867	185395734	IRF2	-	no	no	yes	no	0	no	0.964	0.975	No	Up	37/59(62.71)
chr5	26880709	27121257	CDH9	-	no	no	yes	no	0	no	0.987		No	Up	12/59(20.34)
chr5	65222303	65378377	ERBIN	+	no	no	yes	no	0	no	0.993	0.996	No	Up	35/59(59.32)
chr5	98189689	98264661	CHD1	-	no	no	yes	no	0	no	0.96	0.972	No	Down	24/59(40.68)
chr5	137475455	137514675	BRD8	-	no	no	yes	no	0	no	0.926	0.947	No	Down	22/59(37.29)
chr5	145826874	145891524	TCERG1	+	no	no	yes	no	0	no	0.953	0.967	No	Up	37/59(62.71)
chr6	31543344	31546113	TNF	+	no	no	yes	no	0	no	0.994	0.996	No	Up	22/59(37.29)
chr6	90142889	90343553	ANKRD6	+	no	no	no	no	0	no	0.951	0.965	No	Up	40/59(67.8)
chr7	66452664	66460588	SBDS	-	yes	yes	yes	yes	0	no	0.946	0.962	No	Down	29/59(49.15)
chr9	5450503	5470566	CD274	+	no	yes	yes	yes	0	no	0.998	0.999	No	Down	29/59(49.15)
chr9	71736180	71870124	TJP2	+	no	no	no	no	0	no	0.987	0.991	No	Down	22/59(37.29)
chr9	78505560	78977255	PCSK5	+	no	no	yes	no	0	no	0.982	0.987	No	Up	43/59(72.88)
chr9	80331003	80646374	GNAQ	-	no	yes	yes	yes	0	no	0.997	0.998	No	Down	21/59(35.59)
chr9	117655623	117692875	TNFSF8	-	no	no	yes	no	0	no	0.981	0.987	No	Down	34/59(57.63)
chr10	32297938	32345359	KIF5B	-	no	yes	yes	yes	0	no	0.938	0.956	No	Down	25/59(42.37)
chr10	52559169	52645435	A1CF	-	no	no	yes	yes	0	no	0.996		No	Up	7/59(11.86)
chr10	63661059	63856703	ARID5B	+	no	yes	yes	no	0	no	0.996	0.997	No	Up	30/59(50.85)
chr10	96162261	96295687	TBC1D12	+	no	no	yes	no	0	no	0.968	0.978	No	Down	16/59(27.12)
chr11	66886740	67025558	KDM2A	+	no	no	yes	no	0	no	0.984	0.989	No	Up	31/59(52.54)
chr12	54366910	54371427	HOXC11	+	no	yes	yes	yes	0	no	0.989		No	Down	5/59(8.47)
chr12	101111304	101522419	ANO4	+	no	no	yes	no	0	no	0.999	0.999	No	Down	49/59(83.05)
chr13	19997017	20110902	TPTE2	-	no	no	yes	no	0	no	0.996	0.998	No	Down	31/59(52.54)
chr13	73629114	73651680	KLF5	+	no	no	yes	no	0	no	0.967	0.977	No	Down	23/59(38.98)
chr17	5019733	5078329	USP6	+	no	yes	yes	yes	0	no	0.966	0.976	No	Down	31/59(52.54)
chr17	7218947	7232712	NEURL4	-	no	no	yes	no	0	no	0.949	0.964	No	Down	27/59(45.76)
chr17	30771279	30810336	PSMD11	+	no	no	no	no	0	no	0.988	0.992	No	Up	33/59(55.93)
chr17	38710021	38721724	CCR7	-	no	no	yes	yes	0	no	0.995	0.997	No	Up	23/59(38.98)
chr18	56338618	56421709	MALT1	+	no	yes	yes	yes	0	no	0.963	0.974	No	Down	28/59(47.46)
chr18	59000815	59223006	CDH20	+	no	no	no	no	0	no	0.988	0.992	No	Up	29/59(49.15)
chr19	463346	474983	ODF3L2	-	no	no	yes	no	0	no	0.992	0.995	No	Up	32/59(54.24)
chr19	42751724	42759309	ERF	-	no	no	yes	no	0	no	0.974	0.982	No	Up	38/59(64.41)
chr19	45853095	45874176	ERCC2	-	yes	yes	yes	yes	0	no	0.971	0.98	No	Down	38/59(64.41)
chr20	42136320	42179590	L3MBTL1	+	no	no	no	no	0	no	0.972	0.98	No	Up	32/59(54.24)
chr22	44351301	44406411	SAMM50	+	no	no	yes	no	0	no	0.957	0.97	No	Down	33/59(55.93)
chrX	43514155	43606071	MAOA	+	no	no	no	no	0	no	0.973	0.981	No	Down	30/59(50.85)
chrX	47420499	47431319	ARAF	+	no	no	yes	yes	0	no	0.984	0.989	No	Down	31/59(52.54)
chr1	1682671	1711896	NADK	-	no	no	yes	no	0.01	no	0.776	0.834	No	Up	42/59(71.19)
chr1	3406484	3528059	MEGF6	-	no	no	no	no	0.01	no	0.928	0.949	No	Up	29/59(49.15)
chr1	17345217	17380665	SDHB	-	yes	yes	yes	yes	0.01	no	0.89	0.921	No	Up	35/59(59.32)
chr1	114356433	114414381	PTPN22	-	no	no	yes	no	0.01	no	0.97	0.979	No	Up	27/59(45.76)
chr1	120454176	120612240	NOTCH2	-	no	yes	yes	yes	0.01	no	0.913	0.939	No	Up	34/59(57.63)
chr1	153901977	153919172	DENND4B	-	no	no	yes	no	0.01	no	0.803	0.854	No	Up	31/59(52.54)
chr1	196912902	196928356	CFHR2	+	no	no	yes	no	0.01	no	0.966		No	Up	6/59(10.17)
chr1	248394719	248407981	OR2M4	+	no	no	yes	no	0.01	no	0.97		No	Up	3/59(5.08)
chr2	124782864	125672864	CNTNAP5	+	no	no	yes	no	0.01	no	0.956		No	Up	6/59(10.17)
chr2	170648443	170668574	SSB	+	no	no	yes	no	0.01	no	0.723	0.791	No	Up	41/59(69.49)
chr2	234668894	234681945	UGT1A1	+	no	no	no	no	0.01	no	0.964		No	Up	3/59(5.08)
chr3	47626762	47823596	SMARCC1	-	no	no	no	no	0.01	no	0.761	0.822	No	Up	36/59(61.02)
chr3	49396578	49450431	RHOA	-	no	no	yes	yes	0.01	no	0.735	0.801	No	Up	42/59(71.19)
chr3	52350335	52434507	DNAH1	+	no	no	yes	no	0.01	no	0.911	0.937	No	Up	26/59(44.07)
chr3	155588325	155661815	GMPS	+	no	yes	yes	yes	0.01	no	0.749	0.813	No	Up	39/59(66.1)
chr4	155504278	155511918	FGA	-	no	no	yes	no	0.01	no	0.968		No	Up	4/59(6.78)
chr5	218356	256815	SDHA	+	yes	yes	yes	yes	0.01	no	0.935	0.954	No	Up	21/59(35.59)
chr5	123972606	124084500	ZNF608	-	no	no	yes	no	0.01	no	0.931	0.952	No	Up	38/59(64.41)
chr5	179159851	179204287	MAML1	+	no	no	yes	no	0.01	no	0.789	0.844	No	Up	37/59(62.71)
chr6	44267391	44281063	AARS2	-	no	no	no	no	0.01	no	0.833	0.878	No	Up	23/59(38.98)
chr6	114254192	114332472	HDAC2	-	no	no	yes	no	0.01	no	0.793	0.846	No	Up	34/59(57.63)
chr8	24298443	24384483	ADAM7	+	no	no	yes	no	0.01	no	0.973		No	Up	2/59(3.39)
chr8	36641842	36793646	KCNU1	+	no	no	yes	no	0.01	no	0.973		No	Up	0/59(0.0)
chr8	145149930	145152428	CYC1	+	no	no	no	no	0.01	no	0.863	0.901	No	Up	28/59(47.46)
chr10	102222798	102243501	WNT8B	+	no	no	no	no	0.01	no	0.965	0.975	No	Up	29/59(49.15)
chr10	105353784	105615301	SH3PXD2A	-	no	no	no	no	0.01	no	0.924	0.946	No	Up	33/59(55.93)
chr11	64494383	64512928	RASGRP2	-	no	no	yes	no	0.01	no	0.969	0.979	No	Up	27/59(45.76)
chr11	118230300	118269926	UBE4A	+	no	no	no	no	0.01	no	0.79	0.844	No	Up	24/59(40.68)
chr12	42475647	42538681	GXYLT1	-	no	no	yes	no	0.01	no	0.818	0.866	No	Up	39/59(66.1)
chr12	57316938	57328189	SDR9C7	-	no	no	no	no	0.01	no	0.978		No	Up	11/59(18.64)
chr12	121675494	121736111	CAMKK2	-	no	no	yes	no	0.01	no	0.91	0.937	No	Up	20/59(33.9)
chr15	66839517	66858317	LCTL	-	no	no	yes	no	0.01	no	0.972	0.98	No	Up	29/59(49.15)
chr16	15068448	15233196	PDXDC1	+	no	no	yes	no	0.01	no	0.806	0.856	No	Up	35/59(59.32)
chr16	74655292	74700779	RFWD3	-	no	no	yes	yes	0.01	no	0.885	0.918	No	Up	36/59(61.02)
chr17	12569207	12672266	MYOCD	+	no	no	yes	no	0.01	no	0.967	0.977	No	Up	23/59(38.98)
chr17	66507921	66547460	PRKAR1A	+	yes	yes	yes	yes	0.01	no	0.81	0.86	No	Up	39/59(66.1)
chr17	78518619	78940171	RPTOR	+	no	no	yes	no	0.01	no	0.848	0.89	No	Up	23/59(38.98)
chr18	28956740	28994875	DSG4	+	no	no	yes	no	0.01	no	0.971		No	Up	3/59(5.08)
chr19	22115760	22193751	ZNF208	-	no	no	yes	no	0.01	no	0.945	0.961	No	Up	32/59(54.24)
chr19	40899675	40919273	PRX	-	no	no	yes	no	0.01	no	0.911	0.937	No	Up	23/59(38.98)
chr20	62289163	62327606	RTEL1	+	no	yes	no	no	0.01	no	0.879	0.913	No	Up	33/59(55.93)
chr22	20067755	20099400	DGCR8	+	no	no	yes	yes	0.01	no	0.858	0.898	No	Up	27/59(45.76)
chr22	21061979	21213705	PI4KA	-	no	no	yes	no	0.01	no	0.888	0.92	No	Up	32/59(54.24)
chrX	134971363	134995220	SAGE1	+	no	no	yes	no	0.01	no	0.944		No	Up	11/59(18.64)
chrX	153759606	153775787	G6PD	-	no	no	no	no	0.01	no	0.863	0.901	No	Up	31/59(52.54)
chr1	17866330	18024369	ARHGEF10L	+	no	no	yes	yes	-0.01	no	0.893	0.923	No	Down	42/59(71.19)
chr1	153042700	153043316	SPRR2B	-	no	no	yes	no	-0.01	no	0.962		No	Down	0/59(0.0)
chr1	153940010	153946839	CREB3L4	+	no	no	yes	no	-0.01	no	0.908	0.935	No	Down	39/59(66.1)
chr1	155204239	155214653	GBA	.	yes	no	no	no	-0.01	no	0.864	0.901	No	Down	32/59(54.24)
chr1	158686117	158690510	OR6K3	-	no	no	yes	no	-0.01	no	0.967		No	Down	3/59(5.08)
chr1	220141943	220220000	EPRS	-	no	no	yes	no	-0.01	no	0.786	0.841	No	Down	29/59(49.15)
chr1	248524883	248525929	OR2T4	+	no	no	yes	no	-0.01	no	0.962		No	Down	1/59(1.69)
chr1	248799657	248808579	OR2T35	-	no	no	yes	no	-0.01	no	0.962		No	Down	1/59(1.69)
chr2	203739505	203879521	WDR12	-	no	no	yes	no	-0.01	no	0.812	0.861	No	Down	29/59(49.15)
chr3	50242679	50258918	SLC38A3	+	no	no	yes	no	-0.01	no	0.956	0.969	No	Down	36/59(61.02)
chr3	100428175	100467810	TFG	+	no	yes	yes	yes	-0.01	no	0.692	0.766	No	Down	31/59(52.54)
chr3	164696686	164796283	SI	-	no	no	yes	no	-0.01	no	0.962		No	Down	1/59(1.69)
chr4	68478370	68566897	UBA6	-	no	no	yes	no	-0.01	no	0.804	0.855	No	Down	29/59(49.15)
chr4	113434672	113437328	NEUROG2	-	no	no	yes	no	-0.01	no	0.98	0.986	No	Down	14/59(23.73)
chr6	26199748	26200942	HIST1H2BF	+	no	no	yes	no	-0.01	no	0.984	0.989	No	Down	21/59(35.59)
chr6	28493702	28502729	GPX5	+	no	no	yes	no	-0.01	no	0.971		No	Down	3/59(5.08)
chr7	6617065	6629005	ZDHHC4	+	no	no	yes	no	-0.01	no	0.825	0.871	No	Down	36/59(61.02)
chr7	30067020	30170099	PLEKHA8	+	no	no	yes	no	-0.01	no	0.939	0.956	No	Down	33/59(55.93)
chr7	57187321	57207571	ZNF479	-	no	no	yes	yes	-0.01	no	0.962		No	Down	1/59(1.69)
chr7	95749532	95951459	SLC25A13	-	yes	no	no	no	-0.01	no	0.879	0.913	No	Down	29/59(49.15)
chr7	142723245	142724282	OR9A2	-	no	no	yes	no	-0.01	no	0.962		No	Down	2/59(3.39)
chr8	88882971	88886296	DCAF4L2	-	no	no	yes	no	-0.01	no	0.968		No	Down	2/59(3.39)
chr9	33041762	33076657	SMU1	-	no	no	yes	no	-0.01	no	0.619	0.705	No	Down	32/59(54.24)
chr10	29746267	30025710	SVIL	-	no	no	no	no	-0.01	no	0.94	0.957	No	Down	23/59(38.98)
chr10	118187379	118237469	PNLIPRP3	+	no	no	yes	no	-0.01	no	0.958		No	Down	14/59(23.73)
chr11	3818954	3847601	PGAP2	+	no	no	yes	no	-0.01	no	0.771	0.829	No	Down	33/59(55.93)
chr11	55578843	55579952	OR5L1	+	no	no	yes	no	-0.01	no	0.962		No	Down	1/59(1.69)
chr11	55650773	55659286	TRIM51	+	no	no	yes	no	-0.01	no	0.963		No	Down	3/59(5.08)
chr11	57416465	57429340	CLP1	+	no	yes	yes	yes	-0.01	no	0.865	0.902	No	Down	35/59(59.32)
chr11	108535752	108811657	DDX10	+	no	yes	yes	yes	-0.01	no	0.772	0.831	No	Down	42/59(71.19)
chr11	123906720	123912032	OR10G7	-	no	no	yes	no	-0.01	no	0.962		No	Down	5/59(8.47)
chr12	861759	1020618	WNK1	+	no	no	yes	no	-0.01	no	0.832	0.877	No	Down	33/59(55.93)
chr12	6602522	6641121	NCAPD2	+	no	no	yes	no	-0.01	no	0.807	0.858	No	Down	32/59(54.24)
chr12	64845660	64895888	TBK1	+	no	no	yes	no	-0.01	no	0.844	0.887	No	Down	16/59(27.12)
chr13	92050861	93525935	GPC5	+	no	no	yes	yes	-0.01	no	0.979	0.986	No	Down	29/59(49.15)
chr14	20399076	20404916	OR4K1	+	no	no	yes	no	-0.01	no	0.962		No	Down	0/59(0.0)
chr14	20528204	20529142	OR4L1	+	no	no	yes	no	-0.01	no	0.962		No	Down	1/59(1.69)
chr16	2961938	3001209	FLYWCH1	+	no	no	yes	no	-0.01	no	0.918	0.942	No	Down	38/59(64.41)
chr16	58741035	58768261	GOT2	-	no	no	no	no	-0.01	no	0.789	0.844	No	Down	39/59(66.1)
chr17	38810917	38821433	KRT222	-	no	no	yes	no	-0.01	no	0.947	0.962	No	Down	26/59(44.07)
chr17	57697050	57774317	CLTC	+	no	yes	yes	yes	-0.01	no	0.832	0.877	No	Down	28/59(47.46)
chr18	21269407	21535030	LAMA3	+	no	no	yes	no	-0.01	no	0.959	0.971	No	Down	33/59(55.93)
chr19	9197737	9206345	OR1M1	+	no	no	yes	no	-0.01	no	0.962		No	Down	1/59(1.69)
chr19	11832080	11849824	ZNF823	-	no	no	yes	no	-0.01	no	0.887	0.919	No	Down	41/59(69.49)
chr20	54944445	54967393	AURKA	-	no	no	yes	no	-0.01	no	0.921	0.944	No	Down	33/59(55.93)
chr22	35462129	35483380	ISX	+	no	no	yes	yes	-0.01	no	0.96		No	Down	4/59(6.78)
chrX	118749687	118827333	SEPT6	-	no	yes	yes	yes	-0.01	no	0.94	0.957	No	Down	38/59(64.41)
chrX	13336355	13338518	ATXN3L	-	no	no	yes	no	-0.01	no	0.962		No	Down	1/59(1.69)
chrX	55649833	55651758	FOXR2	+	no	no	yes	no	-0.01	no	0.962		No	Down	1/59(1.69)
chrX	150564987	150577836	VMA21	+	no	no	yes	no	-0.01	no	0.706	0.779	No	Down	36/59(61.02)
chr1	22379120	22419439	CDC42	+	no	no	yes	no	0.02	no	0.586	0.677	No	Up	43/59(72.88)
chr1	154244987	154248351	HAX1	+	no	yes	no	no	0.02	no	0.728	0.796	No	Up	30/59(50.85)
chr2	128014866	128051752	ERCC3	-	yes	yes	yes	yes	0.02	no	0.603	0.691	No	Up	44/59(74.58)
chr2	176968944	176974482	HOXD11	+	no	yes	yes	yes	0.02	no	0.907		No	Up	10/59(16.95)
chr3	46412345	46417697	CCR5	+	no	no	yes	no	0.02	no	0.928	0.949	No	Up	34/59(57.63)
chr3	128338813	128399918	RPN1	-	no	yes	yes	yes	0.02	no	0.694	0.769	No	Up	33/59(55.93)
chr4	74347400	74369718	AFM	+	no	no	yes	no	0.02	no	0.908		No	Up	3/59(5.08)
chr5	156456424	156486130	HAVCR1	-	no	no	yes	no	0.02	no	0.952	0.966	No	Up	12/59(20.34)
chr6	25727005	25727520	HIST1H2BA	+	no	no	no	no	0.02	no	0.908		No	Up	1/59(1.69)
chr6	26172287	26184883	HIST1H2BE	+	no	no	yes	no	0.02	no	0.898	0.927	No	Up	38/59(64.41)
chr6	35310335	35395968	PPARD	+	no	no	yes	no	0.02	no	0.709	0.781	No	Up	29/59(49.15)
chr7	766338	826112	DNAAF5	+	no	no	yes	no	0.02	no	0.597	0.686	No	Up	28/59(47.46)
chr7	72854728	72936608	BAZ1B	-	no	no	no	no	0.02	no	0.699	0.772	No	Up	32/59(54.24)
chr8	87878670	88627447	CNBD1	+	no	no	yes	yes	0.02	no	0.908		No	Up	1/59(1.69)
chr10	61548521	61666414	CCDC6	-	no	yes	yes	yes	0.02	no	0.774	0.833	No	Up	28/59(47.46)
chr10	71897737	71906432	TYSND1	-	no	no	yes	no	0.02	no	0.668	0.747	No	Up	22/59(37.29)
chr10	96522438	96612962	CYP2C19	+	no	no	no	no	0.02	no	0.908		No	Up	0/59(0.0)
chr10	103605356	103815950	C10ORF76	-	no	no	yes	no	0.02	no	0.537	0.633	No	Up	33/59(55.93)
chr10	121588916	121652068	MCMBP	-	no	no	yes	no	0.02	no	0.565	0.658	No	Up	39/59(66.1)
chr11	5807701	5812495	OR52N1	-	no	no	yes	no	0.02	no	0.908		No	Up	1/59(1.69)
chr11	33880122	33913836	LMO2	-	no	yes	yes	yes	0.02	no	0.883	0.916	No	Up	24/59(40.68)
chr11	55110627	55111707	OR4A16	+	no	no	yes	no	0.02	no	0.908		No	Up	1/59(1.69)
chr11	56041630	56044295	OR5T1	+	no	no	yes	no	0.02	no	0.908		No	Up	1/59(1.69)
chr11	59807748	59815517	OOSP2	+	no	no	yes	no	0.02	no	0.908		No	Up	0/59(0.0)
chr11	63952744	63972015	STIP1	+	no	no	no	no	0.02	no	0.587	0.677	No	Up	36/59(61.02)
chr11	92085262	92629636	FAT3	+	no	no	yes	yes	0.02	no	0.919	0.943	No	Up	20/59(33.9)
chr11	123893720	123894655	OR10G9	+	no	no	yes	no	0.02	no	0.908		No	Up	1/59(1.69)
chr12	49962001	50038449	PRPF40B	+	no	no	yes	yes	0.02	no	0.67	0.748	No	Up	24/59(40.68)
chr12	111284573	111345339	CCDC63	+	no	no	yes	no	0.02	no	0.905		No	Up	3/59(5.08)
chr12	115108059	115121969	TBX3	-	no	no	yes	yes	0.02	no	0.821	0.868	No	Up	33/59(55.93)
chr13	28577411	28674729	FLT3	-	no	yes	yes	yes	0.02	no	0.949	0.964	No	Up	19/59(32.2)
chr13	28874481	29069282	FLT1	-	no	no	yes	no	0.02	no	0.907	0.934	No	Up	26/59(44.07)
chr14	20482302	20487466	OR4K14	-	no	no	yes	no	0.02	no	0.908		No	Up	0/59(0.0)
chr15	101459420	101618459	LRRK1	+	no	no	yes	no	0.02	no	0.877	0.912	No	Up	29/59(49.15)
chr17	11924141	12047147	MAP2K4	+	no	yes	yes	yes	0.02	no	0.6	0.689	No	Up	36/59(61.02)
chr17	27052915	27070473	NEK8	+	no	no	no	no	0.02	no	0.584	0.675	No	Up	29/59(49.15)
chr17	40253422	40264751	DHX58	-	no	no	yes	no	0.02	no	0.884	0.917	No	Up	40/59(67.8)
chr17	56347217	56358296	MPO	-	no	no	yes	no	0.02	no	0.905	0.933	No	Up	20/59(33.9)
chr18	14507338	14543584	POTEC	-	no	no	yes	no	0.02	no	0.908		No	Up	2/59(3.39)
chr18	61254223	61271873	SERPINB13	+	no	no	yes	no	0.02	no	0.917		No	Up	10/59(16.95)
chr19	4153598	4173051	CREB3L3	+	no	no	yes	no	0.02	no	0.946	0.961	No	Up	26/59(44.07)
chr19	54641433	54659446	CNOT3	+	no	no	yes	yes	0.02	no	0.551	0.646	No	Up	32/59(54.24)
chr19	56511092	56573179	NLRP5	+	no	no	yes	no	0.02	no	0.908		No	Up	0/59(0.0)
chr20	1959403	1974931	PDYN	-	no	no	yes	no	0.02	no	0.929	0.95	No	Up	21/59(35.59)
chrX	135930163	135962923	RBMX	-	no	no	yes	no	0.02	no	0.636	0.72	No	Up	37/59(62.71)
chr1	53192139	53293014	ZYG11B	+	no	no	no	no	-0.02	no	0.668	0.747	No	Down	31/59(52.54)
chr1	99127257	99226056	SNX7	+	no	no	yes	no	-0.02	no	0.791	0.845	No	Down	21/59(35.59)
chr1	149858525	149858914	HIST2H2AC	+	no	no	yes	no	-0.02	no	0.91	0.937	No	Down	32/59(54.24)
chr2	44059081	44110126	ABCG8	+	no	no	yes	no	-0.02	no	0.919		No	Down	8/59(13.56)
chr3	38589548	38691164	SCN5A	-	no	no	yes	no	-0.02	no	0.897	0.927	No	Down	36/59(61.02)
chr3	69788586	70017488	MITF	+	no	yes	yes	yes	-0.02	no	0.803	0.854	No	Down	26/59(44.07)
chr3	138066490	138124376	MRAS	+	no	no	yes	no	-0.02	no	0.862	0.9	No	Down	27/59(45.76)
chr4	38825336	38858438	TLR6	-	no	no	yes	no	-0.02	no	0.901	0.93	No	Down	27/59(45.76)
chr4	39824483	39979576	PDS5A	-	no	no	yes	no	-0.02	no	0.5	0.599	No	Down	29/59(49.15)
chr4	40192673	40248587	RHOH	+	no	yes	yes	yes	-0.02	no	0.908	0.935	No	Down	30/59(50.85)
chr9	135973107	136024721	RALGDS	-	no	yes	yes	yes	-0.02	no	0.715	0.785	No	Down	32/59(54.24)
chr10	27035522	27150016	ABI1	-	no	yes	yes	yes	-0.02	no	0.629	0.714	No	Down	23/59(38.98)
chr11	74204896	74380162	POLD3	+	no	yes	no	no	-0.02	no	0.679	0.755	No	Down	25/59(42.37)
chr11	120207623	120360645	ARHGEF12	+	no	yes	yes	yes	-0.02	no	0.755	0.817	No	Down	34/59(57.63)
chr12	44152747	44183346	IRAK4	+	no	no	yes	no	-0.02	no	0.606	0.694	No	Down	31/59(52.54)
chr12	101673887	101780394	UTP20	+	no	no	yes	no	-0.02	no	0.745	0.809	No	Down	32/59(54.24)
chr13	48877862	49173572	RB1	+	yes	yes	yes	yes	-0.02	no	0.781	0.838	No	Down	25/59(42.37)
chr13	98605912	98676551	IPO5	+	no	no	yes	no	-0.02	no	0.688	0.763	No	Down	37/59(62.71)
chr14	20779527	20801471	CCNB1IP1	-	no	yes	yes	yes	-0.02	no	0.781	0.837	No	Down	40/59(67.8)
chr15	23004684	23034427	NIPA2	-	no	no	yes	no	-0.02	no	0.568	0.66	No	Down	18/59(30.51)
chr15	67356101	67487533	SMAD3	+	no	no	yes	yes	-0.02	no	0.661	0.74	No	Down	30/59(50.85)
chr16	4827670	4838522	SEPT12	-	no	no	yes	no	-0.02	no	0.912		No	Down	6/59(10.17)
chr16	4853204	4897343	GLYR1	-	no	no	yes	no	-0.02	no	0.597	0.686	No	Down	29/59(49.15)
chr17	1553923	1588176	PRPF8	-	no	no	no	no	-0.02	no	0.742	0.807	No	Down	37/59(62.71)
chr17	19674142	19771249	ULK2	-	no	no	yes	no	-0.02	no	0.741	0.806	No	Down	30/59(50.85)
chr17	47676246	47755596	SPOP	-	no	no	yes	yes	-0.02	no	0.558	0.652	No	Down	37/59(62.71)
chr17	56634039	56769416	TEX14	-	no	no	yes	no	-0.02	no	0.911	0.937	No	Down	33/59(55.93)
chr17	61699775	61773663	MAP3K3	+	no	no	no	no	-0.02	no	0.81	0.86	No	Down	23/59(38.98)
chr18	46065417	46389588	CTIF	+	no	no	yes	no	-0.02	no	0.79	0.845	No	Down	43/59(72.88)
chr19	3506271	3538328	FZR1	+	no	no	no	no	-0.02	no	0.695	0.77	No	Down	29/59(49.15)
chr19	15619304	15663128	CYP4F22	+	no	no	yes	no	-0.02	no	0.906	0.934	No	Down	29/59(49.15)
chr19	39734193	39735769	IFNL3	-	no	no	no	no	-0.02	no	0.92		No	Down	0/59(0.0)
chr19	45909467	45914024	CD3EAP	+	no	no	yes	no	-0.02	no	0.736	0.802	No	Down	30/59(50.85)
chr20	42984340	43063236	HNF4A	+	no	no	yes	no	-0.02	no	0.915	0.94	No	Down	11/59(18.64)
chr20	62189439	62205592	HELZ2	-	no	no	yes	no	-0.02	no	0.772	0.83	No	Down	27/59(45.76)
chr22	35653445	35691800	HMGXB4	+	no	no	no	no	-0.02	no	0.812	0.861	No	Down	26/59(44.07)
chrX	70338406	70362304	MED12	+	no	yes	yes	yes	-0.02	no	0.812	0.861	No	Down	31/59(52.54)
chrX	150732094	150845211	PASD1	+	no	no	yes	no	-0.02	no	0.923		No	Down	8/59(13.56)
chr1	20008706	20126438	TMCO4	-	no	no	yes	no	0.03	no	0.631	0.715	No	Up	26/59(44.07)
chr1	29063133	29096287	YTHDF2	+	no	no	yes	no	0.03	no	0.385	0.489	No	Up	39/59(66.1)
chr1	39546988	39952849	MACF1	+	no	no	yes	no	0.03	no	0.667	0.746	No	Up	34/59(57.63)
chr1	150898739	150937220	SETDB1	+	no	no	yes	yes	0.03	no	0.495	0.594	No	Up	33/59(55.93)
chr1	156785432	156851642	NTRK1	+	no	yes	yes	yes	0.03	no	0.903	0.931	No	Up	29/59(49.15)
chr1	201159953	201198080	IGFN1	+	no	no	yes	no	0.03	no	0.921	0.944	No	Up	18/59(30.51)
chr2	74588281	74619214	DCTN1	-	no	no	yes	yes	0.03	no	0.404	0.507	No	Up	34/59(57.63)
chr2	111490150	111875799	ACOXL	+	no	no	yes	no	0.03	no	0.844	0.886	No	Up	26/59(44.07)
chr3	71001968	71633144	FOXP1	-	no	yes	yes	yes	0.03	no	0.724	0.792	No	Up	32/59(54.24)
chr3	128888327	128902765	CNBP	-	no	yes	yes	yes	0.03	no	0.441	0.544	No	Up	40/59(67.8)
chr4	110736666	110745896	GAR1	+	no	yes	no	no	0.03	no	0.589	0.679	No	Up	36/59(61.02)
chr5	40841286	40860277	CARD6	+	no	no	yes	no	0.03	no	0.67	0.748	No	Up	39/59(66.1)
chr5	67511548	67597649	PIK3R1	+	no	yes	yes	yes	0.03	no	0.703	0.776	No	Up	31/59(52.54)
chr7	65540785	65558545	ASL	+	no	no	yes	no	0.03	no	0.661	0.74	No	Up	36/59(61.02)
chr7	99815864	99819113	PVRIG	+	no	no	yes	no	0.03	no	0.824	0.871	No	Up	29/59(49.15)
chr8	57124245	57131357	CHCHD7	+	no	yes	yes	yes	0.03	no	0.535	0.632	No	Up	45/59(76.27)
chr8	59496063	59572403	NSMAF	-	no	no	yes	no	0.03	no	0.364	0.469	No	Up	43/59(72.88)
chr9	21802542	21931646	MTAP	.	yes	no	no	no	0.03	no	0.509	0.608	No	Up	41/59(69.49)
chr10	3108525	3179904	PFKP	+	no	no	yes	no	0.03	no	0.746	0.81	No	Up	37/59(62.71)
chr11	9406169	9469673	IPO7	+	no	no	yes	no	0.03	no	0.645	0.727	No	Up	34/59(57.63)
chr12	33527173	33592754	SYT10	-	no	no	yes	no	0.03	no	0.939	0.957	No	Up	18/59(30.51)
chr12	50478755	50494495	SMARCD1	+	no	no	yes	yes	0.03	no	0.446	0.548	No	Up	35/59(59.32)
chr12	100867486	100958191	NR1H4	+	no	no	yes	no	0.03	no	0.929	0.95	No	Up	17/59(28.81)
chr14	51098776	51135049	SAV1	-	no	no	yes	no	0.03	no	0.594	0.684	No	Up	34/59(57.63)
chr14	103398716	103523799	CDC42BPB	-	no	no	yes	no	0.03	no	0.628	0.713	No	Up	34/59(57.63)
chr15	63334831	63364114	TPM1	+	no	no	no	no	0.03	no	0.667	0.746	No	Up	33/59(55.93)
chr16	2097466	2138716	TSC2	.	yes	yes	yes	yes	0.03	no	0.602	0.69	No	Up	21/59(35.59)
chr16	30125426	30134827	MAPK3	-	no	no	no	no	0.03	no	0.491	0.591	No	Up	33/59(55.93)
chr16	55423612	55540603	MMP2	+	no	no	no	no	0.03	no	0.862	0.901	No	Up	28/59(47.46)
chr17	51900262	51902574	KIF2B	+	no	no	yes	no	0.03	no	0.871		No	Up	2/59(3.39)
chr17	61972269	61974021	CSH1	-	no	no	yes	no	0.03	no	0.902		No	Up	1/59(1.69)
chr18	23596217	23671181	SS18	-	no	yes	yes	yes	0.03	no	0.271	0.371	No	Up	43/59(72.88)
chr19	58360099	58400442	ZNF814	-	no	no	no	no	0.03	no	0.636	0.721	No	Up	25/59(42.37)
chr20	10618332	10654647	JAG1	-	no	no	yes	no	0.03	no	0.71	0.782	No	Up	37/59(62.71)
chr20	57570240	57582302	CTSZ	-	no	no	no	no	0.03	no	0.687	0.762	No	Up	32/59(54.24)
chrX	52725946	52736239	SSX2	-	no	yes	yes	yes	0.03	no	0.879	0.913	No	Up	26/59(44.07)
chr1	10270863	10441661	KIF1B	+	no	no	yes	no	-0.03	no	0.595	0.685	No	Down	30/59(50.85)
chr1	156564279	156571288	GPATCH4	-	no	no	yes	no	-0.03	no	0.689	0.764	No	Down	32/59(54.24)
chr1	156720402	156770609	PRCC	+	no	yes	yes	yes	-0.03	no	0.402	0.506	No	Down	40/59(67.8)
chr1	185014496	185071740	RNF2	+	no	no	no	no	-0.03	no	0.426	0.529	No	Down	21/59(35.59)
chr1	220267444	220321383	IARS2	+	no	no	no	no	-0.03	no	0.569	0.662	No	Down	25/59(42.37)
chr2	113587328	113594480	IL1B	-	no	no	yes	no	-0.03	no	0.878	0.912	No	Down	27/59(45.76)
chr2	182321929	182400914	ITGA4	+	no	no	yes	no	-0.03	no	0.848	0.89	No	Down	29/59(49.15)
chr4	1873123	1983934	WHSC1	+	no	yes	no	no	-0.03	no	0.587	0.677	No	Down	21/59(35.59)
chr4	1873151	1983934	NSD2	+	no	no	yes	yes	-0.03	no	0.587	0.677	No	Down	21/59(35.59)
chr4	39046659	39128477	KLHL5	+	no	no	yes	no	-0.03	no	0.626	0.712	No	Down	24/59(40.68)
chr4	175558065	175750465	GLRA3	-	no	no	yes	no	-0.03	no	0.869	0.905	No	Down	12/59(20.34)
chr6	26188993	26189304	HIST1H4D	-	no	no	yes	no	-0.03	no	0.891	0.922	No	Down	31/59(52.54)
chr6	56322785	56819426	DST	-	no	no	yes	no	-0.03	no	0.855	0.895	No	Down	28/59(47.46)
chr6	117198375	117253326	RFX6	+	no	no	yes	no	-0.03	no	0.866		No	Down	9/59(15.25)
chr7	90095738	90839905	CDK14	+	no	no	yes	no	-0.03	no	0.7	0.773	No	Down	34/59(57.63)
chr7	150642049	150675403	KCNH2	-	no	no	no	no	-0.03	no	0.904	0.932	No	Down	39/59(66.1)
chr8	98787285	98865241	LAPTM4B	+	no	no	yes	no	-0.03	no	0.722	0.791	No	Down	25/59(42.37)
chr9	86582998	86595531	HNRNPK	-	no	no	yes	no	-0.03	no	0.19	0.278	No	Down	33/59(55.93)
chr9	134452157	134615461	RAPGEF1	-	no	no	yes	no	-0.03	no	0.587	0.677	No	Down	33/59(55.93)
chr10	14939358	14996431	DCLRE1C	-	no	no	yes	no	-0.03	no	0.626	0.711	No	Down	40/59(67.8)
chr11	1651005	1651937	KRTAP5-5	+	no	no	yes	no	-0.03	no	0.897		No	Down	1/59(1.69)
chr11	3875757	4114440	STIM1	+	no	no	yes	no	-0.03	no	0.621	0.707	No	Down	24/59(40.68)
chr11	5470553	5477748	OR51I2	+	no	no	yes	no	-0.03	no	0.897		No	Down	4/59(6.78)
chr11	6912721	6913830	OR2D2	-	no	no	yes	no	-0.03	no	0.882		No	Down	10/59(16.95)
chr11	63606400	63678491	MARK2	+	no	no	yes	no	-0.03	no	0.563	0.657	No	Down	31/59(52.54)
chr11	71934745	71950149	INPPL1	+	no	no	yes	no	-0.03	no	0.504	0.603	No	Down	39/59(66.1)
chr12	11460017	11463369	PRB4	-	no	no	yes	no	-0.03	no	0.897		No	Down	2/59(3.39)
chr12	56989380	57030600	BAZ2A	-	no	no	yes	no	-0.03	no	0.633	0.717	No	Down	28/59(47.46)
chr13	93879095	95059655	GPC6	+	no	no	yes	no	-0.03	no	0.901	0.929	No	Down	37/59(62.71)
chr13	111365083	111375686	ING1	+	no	no	yes	no	-0.03	no	0.58	0.671	No	Down	30/59(50.85)
chr14	21966277	21979517	METTL3	-	no	no	yes	no	-0.03	no	0.562	0.656	No	Down	31/59(52.54)
chr14	76424442	76449334	TGFB3	-	no	no	no	no	-0.03	no	0.835	0.879	No	Down	35/59(59.32)
chr15	24921015	24928540	NPAP1	+	no	no	yes	no	-0.03	no	0.898	0.927	No	Down	39/59(66.1)
chr15	85923802	86292589	AKAP13	+	no	no	yes	no	-0.03	no	0.718	0.789	No	Down	27/59(45.76)
chr16	3631182	3661599	SLX4	-	no	no	no	no	-0.03	no	0.653	0.734	No	Down	36/59(61.02)
chr16	28616517	28634946	SULT1A1	-	no	no	no	no	-0.03	no	0.76	0.821	No	Down	31/59(52.54)
chr16	68771128	68869445	CDH1	.	yes	yes	yes	yes	-0.03	no	0.685	0.761	No	Down	34/59(57.63)
chr18	66382446	66722426	CCDC102B	+	no	no	yes	no	-0.03	no	0.741	0.806	No	Down	34/59(57.63)
chr19	34663409	34720420	LSM14A	+	no	no	yes	yes	-0.03	no	0.398	0.502	No	Down	24/59(40.68)
chr19	44669226	44682534	ZNF226	+	no	no	yes	no	-0.03	no	0.6	0.689	No	Down	32/59(54.24)
chr19	58865723	58874214	ZNF497	-	no	no	yes	no	-0.03	no	0.671	0.749	No	Down	35/59(59.32)
chr20	44486256	44507761	ZSWIM3	+	no	no	yes	no	-0.03	no	0.62	0.706	No	Down	29/59(49.15)
chr21	33043346	33104388	SCAF4	-	no	no	yes	no	-0.03	no	0.579	0.67	No	Down	33/59(55.93)
chrX	72667090	72675081	CDX4	+	no	no	yes	no	-0.03	no	0.897		No	Down	1/59(1.69)
chrX	152481520	152486115	MAGEA1	-	no	no	yes	no	-0.03	no	0.888		No	Down	2/59(3.39)
chr1	9711790	9789172	PIK3CD	+	no	no	yes	no	0.04	no	0.772	0.83	No	Up	27/59(45.76)
chr1	97543299	98460556	DPYD	-	no	no	yes	no	0.04	no	0.713	0.785	No	Up	40/59(67.8)
chr1	110905470	110933704	SLC16A4	-	no	no	yes	no	0.04	no	0.707	0.779	No	Up	50/59(84.75)
chr1	185703683	186160081	HMCN1	+	no	no	yes	no	0.04	no	0.805	0.856	No	Up	27/59(45.76)
chr2	70314586	70316335	PCBP1	+	no	no	yes	yes	0.04	no	0.353	0.457	No	Up	31/59(52.54)
chr2	136871919	136875735	CXCR4	-	no	no	yes	yes	0.04	no	0.823	0.87	No	Up	33/59(55.93)
chr2	190306159	190340291	WDR75	+	no	no	yes	no	0.04	no	0.412	0.515	No	Up	40/59(67.8)
chr2	219135115	219211516	PNKD	+	no	no	yes	no	0.04	no	0.531	0.628	No	Up	33/59(55.93)
chr2	220462582	220481173	STK11IP	+	no	no	yes	no	0.04	no	0.428	0.532	No	Up	37/59(62.71)
chr3	8543393	8616359	LMCD1	+	no	no	yes	no	0.04	no	0.765	0.825	No	Up	26/59(44.07)
chr3	38738298	38857708	SCN10A	-	no	no	yes	no	0.04	no	0.857		No	Up	8/59(13.56)
chr3	128198270	128212028	GATA2	-	yes	yes	yes	yes	0.04	no	0.739	0.805	No	Up	29/59(49.15)
chr3	183205319	183273477	KLHL6	-	no	no	yes	no	0.04	no	0.816	0.865	No	Up	29/59(49.15)
chr4	4190530	4228616	OTOP1	-	no	no	yes	no	0.04	no	0.844		No	Up	1/59(1.69)
chr4	26165077	26436753	RBPJ	+	no	no	yes	no	0.04	no	0.557	0.652	No	Up	25/59(42.37)
chr4	48068410	48136273	TXK	-	no	no	no	no	0.04	no	0.824	0.871	No	Up	20/59(33.9)
chr4	169277886	169458937	DDX60L	-	no	no	yes	no	0.04	no	0.678	0.755	No	Up	36/59(61.02)
chr4	190945506	190948412	FRG2	-	no	yes	no	no	0.04	no	0.844		No	Up	2/59(3.39)
chr5	43526369	43557860	PAIP1	-	no	no	yes	no	0.04	no	0.403	0.507	No	Up	39/59(66.1)
chr5	159488808	159546430	PWWP2A	-	no	no	yes	yes	0.04	no	0.38	0.485	No	Up	43/59(72.88)
chr6	44213903	44221625	HSP90AB1	+	no	yes	yes	yes	0.04	no	0.433	0.536	No	Up	41/59(69.49)
chr6	100367786	100442123	MCHR2	-	no	no	yes	no	0.04	no	0.856		No	Up	6/59(10.17)
chr8	57025501	57026541	MOS	-	no	no	yes	no	0.04	no	0.844		No	Up	1/59(1.69)
chr8	141667999	142012315	PTK2	-	no	no	yes	no	0.04	no	0.362	0.467	No	Up	39/59(66.1)
chr10	60094735	60130513	UBE2D1	+	no	no	yes	no	0.04	no	0.503	0.603	No	Up	36/59(61.02)
chr11	6812967	6820920	OR6A2	-	no	no	yes	no	0.04	no	0.849		No	Up	10/59(16.95)
chr11	44117099	44266979	EXT2	+	yes	yes	yes	yes	0.04	no	0.304	0.407	No	Up	38/59(64.41)
chr11	55029658	55038595	TRIM48	+	no	no	yes	no	0.04	no	0.844		No	Up	2/59(3.39)
chr11	73723759	73882255	C2CD3	-	no	no	yes	no	0.04	no	0.415	0.519	No	Up	35/59(59.32)
chr11	128328656	128457453	ETS1	-	no	no	yes	no	0.04	no	0.742	0.807	No	Up	32/59(54.24)
chr16	699311	717833	WDR90	+	no	no	no	no	0.04	no	0.479	0.58	No	Up	31/59(52.54)
chr16	84043272	84076241	SLC38A8	-	no	no	yes	no	0.04	no	0.859		No	Up	13/59(22.03)
chr17	5402747	5522744	NLRP1	-	no	no	yes	no	0.04	no	0.636	0.72	No	Up	43/59(72.88)
chr17	8150936	8173809	PFAS	+	no	no	yes	no	0.04	no	0.47	0.571	No	Up	32/59(54.24)
chr17	18174742	18218321	TOP3A	-	no	no	no	no	0.04	no	0.371	0.475	No	Up	33/59(55.93)
chr17	36861795	36886056	MLLT6	+	no	yes	yes	yes	0.04	no	0.492	0.592	No	Up	35/59(59.32)
chr17	73772515	73781974	H3F3B	-	no	no	yes	yes	0.04	no	0.504	0.603	No	Up	39/59(66.1)
chr18	9102628	9134343	NDUFV2	+	no	no	yes	no	0.04	no	0.656	0.737	No	Up	31/59(52.54)
chr19	8959520	9092018	MUC16	-	no	no	yes	yes	0.04	no	0.891	0.922	No	Up	25/59(42.37)
chr19	42772689	42799949	CIC	+	no	yes	yes	yes	0.04	no	0.463	0.565	No	Up	31/59(52.54)
chr21	44513066	44527697	U2AF1	-	no	yes	yes	yes	0.04	no	0.511	0.61	No	Up	31/59(52.54)
chr22	50781733	50883519	PPP6R2	+	no	no	yes	no	0.04	no	0.34	0.444	No	Up	30/59(50.85)
chrX	70459474	70474996	ZMYM3	-	no	no	yes	yes	0.04	no	0.445	0.548	No	Up	41/59(69.49)
chrX	153903526	153979858	GAB3	-	no	no	no	no	0.04	no	0.634	0.719	No	Up	29/59(49.15)
chr1	12040238	12073571	MFN2	+	no	yes	no	no	-0.04	no	0.497	0.596	No	Down	31/59(52.54)
chr1	36690017	36770958	THRAP3	+	no	yes	yes	yes	-0.04	no	0.284	0.384	No	Down	30/59(50.85)
chr1	155629234	155658791	YY1AP1	-	no	no	no	no	-0.04	no	0.209	0.3	No	Down	35/59(59.32)
chr2	169779448	169887832	ABCB11	-	yes	no	no	no	-0.04	no	0.928	0.949	No	Down	29/59(49.15)
chr4	138440072	138453648	PCDH18	-	no	no	yes	no	-0.04	no	0.757	0.819	No	Down	32/59(54.24)
chr5	23443695	23528706	PRDM9	+	no	no	yes	no	-0.04	no	0.833		No	Down	3/59(5.08)
chr5	170736288	170739138	TLX3	+	no	yes	yes	yes	-0.04	no	0.833		No	Down	3/59(5.08)
chr6	27833133	27833525	HIST1H2AL	+	no	no	yes	no	-0.04	no	0.925	0.946	No	Down	15/59(25.42)
chr7	5566778	5603415	ACTB	-	no	no	yes	no	-0.04	no	0.652	0.734	No	Down	32/59(54.24)
chr7	55086714	55279321	EGFR	+	yes	yes	yes	yes	-0.04	no	0.778	0.836	No	Down	30/59(50.85)
chr7	92728826	92747336	SAMD9	-	no	no	no	no	-0.04	no	0.713	0.785	No	Down	21/59(35.59)
chr7	98475556	98648454	TRRAP	+	no	no	yes	yes	-0.04	no	0.523	0.621	No	Down	33/59(55.93)
chr7	140419127	140624728	BRAF	-	no	yes	yes	yes	-0.04	no	0.575	0.667	No	Down	32/59(54.24)
chr8	143915663	143997922	GML	+	no	no	yes	no	-0.04	no	0.833		No	Down	3/59(5.08)
chr9	97861336	98079991	FANCC	.	yes	yes	yes	yes	-0.04	no	0.54	0.636	No	Down	35/59(59.32)
chr9	106856541	106903698	SMC2	+	no	no	yes	no	-0.04	no	0.618	0.705	No	Down	28/59(47.46)
chr10	72357104	72362531	PRF1	-	no	yes	yes	yes	-0.04	no	0.755	0.817	No	Down	36/59(61.02)
chr10	75013517	75118617	CFAP70	-	no	no	yes	no	-0.04	no	0.708	0.78	No	Down	31/59(52.54)
chr11	46639077	46696368	ATG13	+	no	no	yes	no	-0.04	no	0.35	0.455	No	Down	40/59(67.8)
chr11	113668596	113746292	USP28	-	no	no	yes	no	-0.04	no	0.5	0.599	No	Down	29/59(49.15)
chr12	122956147	122985620	ZCCHC8	-	no	no	yes	yes	-0.04	no	0.416	0.52	No	Down	29/59(49.15)
chr14	51186481	51297839	NIN	-	no	yes	yes	yes	-0.04	no	0.646	0.728	No	Down	32/59(54.24)
chr15	43568478	43594453	TGM7	-	no	no	no	no	-0.04	no	0.85		No	Down	6/59(10.17)
chr16	84733584	84813528	USP10	+	no	no	yes	no	-0.04	no	0.327	0.431	No	Down	23/59(38.98)
chr17	17942606	17971718	GID4	+	no	no	no	no	-0.04	no	0.483	0.584	No	Down	30/59(50.85)
chr18	12661832	12702776	CEP76	-	no	no	yes	no	-0.04	no	0.474	0.575	No	Down	23/59(38.98)
chr19	33366831	33462897	CEP89	-	no	no	yes	yes	-0.04	no	0.29	0.391	No	Down	36/59(61.02)
chr19	57630506	57643294	USP29	+	no	no	yes	no	-0.04	no	0.833		No	Down	4/59(6.78)
chr22	39915700	39918690	ATF4	+	no	no	no	no	-0.04	no	0.655	0.736	No	Down	34/59(57.63)
chrX	133507283	133562821	PHF6	+	no	yes	yes	yes	-0.04	no	0.529	0.627	No	Down	33/59(55.93)
chrX	153991017	154005964	DKC1	+	yes	yes	no	no	-0.04	no	0.287	0.388	No	Down	34/59(57.63)
chr1	19923473	19984949	NBL1	+	no	no	yes	no	0.05	no	0.769	0.828	No	Up	28/59(47.46)
chr1	54472972	54483859	LDLRAD1	-	no	no	yes	no	0.05	no	0.802	0.854	No	Up	5/59(8.47)
chr1	150237799	150241980	APH1A	-	no	no	no	no	0.05	no	0.246	0.342	No	Up	37/59(62.71)
chr2	197053823	197458416	HECW2	-	no	no	yes	no	0.05	no	0.695	0.769	No	Up	31/59(52.54)
chr3	52435029	52444366	BAP1	-	yes	yes	yes	yes	0.05	no	0.2	0.29	No	Up	26/59(44.07)
chr4	68686594	68749750	TMPRSS11D	-	no	no	yes	no	0.05	no	0.878	0.912	No	Up	19/59(32.2)
chr6	26156582	26157335	HIST1H1E	+	no	no	yes	no	0.05	no	0.792	0.846	No	Up	33/59(55.93)
chr6	33286335	33290793	DAXX	-	no	yes	yes	yes	0.05	no	0.155	0.236	No	Up	27/59(45.76)
chr7	31553685	31698334	CCDC129	+	no	no	yes	no	0.05	no	0.848		No	Up	21/59(35.59)
chr7	100472733	100486285	SRRT	+	no	no	yes	no	0.05	no	0.227	0.321	No	Up	31/59(52.54)
chr7	148395006	148498128	CUL1	+	no	no	yes	no	0.05	no	0.128	0.202	No	Up	45/59(76.27)
chr8	42752075	42885682	HOOK3	+	no	yes	yes	yes	0.05	no	0.49	0.59	No	Up	38/59(64.41)
chr10	124913793	124929983	BUB3	+	no	no	no	no	0.05	no	0.227	0.321	No	Up	36/59(61.02)
chr11	1074875	1104419	MUC2	+	no	no	yes	no	0.05	no	0.806		No	Up	13/59(22.03)
chr11	85668727	85780924	PICALM	-	no	yes	yes	yes	0.05	no	0.172	0.256	No	Up	42/59(71.19)
chr11	93517393	93548129	MED17	+	no	no	no	no	0.05	no	0.361	0.466	No	Up	44/59(74.58)
chr12	6775643	6798738	ZNF384	-	no	yes	yes	yes	0.05	no	0.195	0.284	No	Up	38/59(64.41)
chr12	51722227	51740463	CELA1	-	no	no	yes	no	0.05	no	0.813		No	Up	6/59(10.17)
chr12	53773960	53810230	SP1	+	no	no	no	no	0.05	no	0.315	0.418	No	Up	33/59(55.93)
chr12	70909646	71031220	PTPRB	-	no	no	yes	yes	0.05	no	0.657	0.737	No	Up	30/59(50.85)
chr12	120532899	120555306	RAB35	-	no	no	no	no	0.05	no	0.241	0.336	No	Up	42/59(71.19)
chr14	73603126	73690399	PSEN1	+	no	no	no	no	0.05	no	0.169	0.252	No	Up	47/59(79.66)
chr15	20737094	20747114	GOLGA6L6	-	no	no	yes	no	0.05	no	0.813		No	Up	12/59(20.34)
chr15	22892005	23006016	CYFIP1	+	no	no	yes	no	0.05	no	0.275	0.375	No	Up	40/59(67.8)
chr15	38544527	38649450	SPRED1	+	no	yes	no	no	0.05	no	0.491	0.591	No	Up	46/59(77.97)
chr16	67691415	67694718	ACD	-	no	no	yes	no	0.05	no	0.358	0.462	No	Up	30/59(50.85)
chr17	26684604	26690705	TMEM199	+	no	no	yes	no	0.05	no	0.233	0.327	No	Up	39/59(66.1)
chr19	16940211	16991164	SIN3B	+	no	no	yes	no	0.05	no	0.412	0.516	No	Up	44/59(74.58)
chr19	48111453	48206534	GLTSCR1	+	no	no	yes	no	0.05	no	0.402	0.505	No	Up	32/59(54.24)
chr20	1544167	1600707	SIRPB1	-	no	no	yes	no	0.05	no	0.754	0.817	No	Up	37/59(62.71)
chr20	39765600	39825441	PLCG1	+	no	no	yes	yes	0.05	no	0.409	0.512	No	Up	43/59(72.88)
chr20	44044707	44085574	PIGT	+	no	no	yes	no	0.05	no	0.415	0.518	No	Up	35/59(59.32)
chrX	146993469	147032645	FMR1	+	no	no	yes	no	0.05	no	0.339	0.443	No	Up	43/59(72.88)
chr1	2357419	2436969	PLCH2	+	no	no	yes	no	-0.05	no	0.81	0.86	No	Down	24/59(40.68)
chr1	179262849	179327815	SOAT1	+	no	no	yes	no	-0.05	no	0.491	0.591	No	Down	29/59(49.15)
chr1	223282748	223316624	TLR5	-	no	no	yes	no	-0.05	no	0.616	0.703	No	Down	29/59(49.15)
chr1	224301789	224349749	FBXO28	+	no	no	yes	no	-0.05	no	0.227	0.321	No	Down	21/59(35.59)
chr2	86830516	86850989	RNF103	-	no	no	yes	no	-0.05	no	0.215	0.308	No	Down	26/59(44.07)
chr2	160175490	160473203	BAZ2B	-	no	no	yes	no	-0.05	no	0.47	0.571	No	Down	28/59(47.46)
chr2	173420101	173473397	PDK1	+	no	no	no	no	-0.05	no	0.501	0.601	No	Down	30/59(50.85)
chr2	187558698	187630692	FAM171B	+	no	no	yes	no	-0.05	no	0.756	0.818	No	Down	27/59(45.76)
chr2	198254508	198299815	SF3B1	-	no	yes	yes	yes	-0.05	no	0.363	0.467	No	Down	23/59(38.98)
chr3	42055294	42267381	TRAK1	+	no	no	yes	no	-0.05	no	0.352	0.457	No	Down	32/59(54.24)
chr3	52811608	52826084	ITIH1	+	no	no	yes	no	-0.05	no	0.878	0.912	No	Down	23/59(38.98)
chr3	112051194	112081659	CD200	+	no	no	yes	no	-0.05	no	0.637	0.721	No	Down	21/59(35.59)
chr3	113847499	113918254	DRD3	-	no	no	yes	no	-0.05	no	0.813		No	Down	4/59(6.78)
chr4	55944426	55991762	KDR	-	no	yes	yes	yes	-0.05	no	0.738	0.804	No	Down	34/59(57.63)
chr5	31400604	31532303	DROSHA	-	no	no	yes	yes	-0.05	no	0.325	0.429	No	Down	47/59(79.66)
chr6	15246527	15522271	JARID2	+	no	no	no	no	-0.05	no	0.443	0.546	No	Down	32/59(54.24)
chr6	79645584	79787953	PHIP	-	no	no	yes	no	-0.05	no	0.459	0.561	No	Down	37/59(62.71)
chr6	107473761	107780768	PDSS2	-	no	no	yes	no	-0.05	no	0.339	0.443	No	Down	18/59(30.51)
chr7	2767746	2883958	GNA12	-	no	no	yes	no	-0.05	no	0.332	0.437	No	Down	35/59(59.32)
chr7	26229547	26241149	HNRNPA2B1	-	no	yes	yes	yes	-0.05	no	0.203	0.293	No	Down	34/59(57.63)
chr7	87132949	87342639	ABCB1	-	no	no	yes	no	-0.05	no	0.74	0.806	No	Down	38/59(64.41)
chr7	101459184	101927250	CUX1	+	no	no	yes	yes	-0.05	no	0.34	0.444	No	Down	41/59(69.49)
chr8	37641709	37702414	ADGRA2	+	no	no	no	no	-0.05	no	0.695	0.769	No	Down	34/59(57.63)
chr8	67474410	67526482	MYBL1	-	no	no	yes	no	-0.05	no	0.713	0.784	No	Down	40/59(67.8)
chr9	134000948	134110057	NUP214	+	no	yes	yes	yes	-0.05	no	0.338	0.442	No	Down	40/59(67.8)
chr10	21414692	21435488	C10ORF113	-	no	no	yes	no	-0.05	no	0.807		No	Down	15/59(25.42)
chr11	45670427	45687172	CHST1	-	no	no	yes	no	-0.05	no	0.764	0.824	No	Down	36/59(61.02)
chr11	57364860	57382326	SERPING1	+	no	no	yes	no	-0.05	no	0.721	0.79	No	Down	23/59(38.98)
chr11	65265209	65273983	MALAT1	+	no	yes	no	no	-0.05	no	0.71	0.782	No	Down	25/59(42.37)
chr11	128834955	129149219	ARHGAP32	-	no	no	yes	no	-0.05	no	0.589	0.679	No	Down	34/59(57.63)
chr12	31944119	31945175	H3F3C	-	no	no	yes	no	-0.05	no	0.491	0.59	No	Down	21/59(35.59)
chr12	103351464	103354294	ASCL1	+	no	no	no	no	-0.05	no	0.873	0.909	No	Down	31/59(52.54)
chr12	108079509	108106944	PWP1	+	no	no	no	no	-0.05	no	0.118	0.189	No	Down	35/59(59.32)
chr12	122242086	122270490	SETD1B	+	no	no	yes	yes	-0.05	no	0.357	0.461	No	Down	34/59(57.63)
chr12	132434465	132565647	EP400	+	no	no	yes	no	-0.05	no	0.418	0.521	No	Down	37/59(62.71)
chr14	24658349	24664893	TM9SF1	-	no	no	yes	no	-0.05	no	0.18	0.266	No	Down	41/59(69.49)
chr14	24708849	24711880	TINF2	-	no	yes	no	no	-0.05	no	0.241	0.336	No	Down	25/59(42.37)
chr14	61201460	61436671	MNAT1	+	no	no	yes	no	-0.05	no	0.211	0.303	No	Down	22/59(37.29)
chr16	12058964	12061925	TNFRSF17	+	no	yes	yes	yes	-0.05	no	0.85	0.891	No	Down	38/59(64.41)
chr16	48572637	48654059	N4BP1	-	no	no	yes	no	-0.05	no	0.161	0.243	No	Down	40/59(67.8)
chr17	26368763	26523407	NLK	+	no	no	no	no	-0.05	no	0.376	0.48	No	Down	36/59(61.02)
chr17	56769934	56811703	RAD51C	.	yes	yes	no	no	-0.05	no	0.421	0.525	No	Down	34/59(57.63)
chr18	47793252	47808144	MBD1	-	no	no	yes	no	-0.05	no	0.0945	0.157	No	Down	41/59(69.49)
chr18	60994959	61034743	KDSR	-	no	yes	yes	yes	-0.05	no	0.234	0.329	No	Down	34/59(57.63)
chr19	15346330	15443356	BRD4	-	no	yes	yes	yes	-0.05	no	0.468	0.57	No	Down	36/59(61.02)
chr20	39657458	39753127	TOP1	+	no	yes	yes	yes	-0.05	no	0.402	0.506	No	Down	26/59(44.07)
chr21	17102344	17252388	USP25	+	no	no	yes	no	-0.05	no	0.313	0.416	No	Down	31/59(52.54)
chrX	95939662	96859996	DIAPH2	+	no	no	yes	no	-0.05	no	0.654	0.735	No	Down	35/59(59.32)
chr1	46505812	46598708	PIK3R3	-	no	no	no	no	0.06	no	0.585	0.675	No	Up	32/59(54.24)
chr1	58881056	59012474	OMA1	-	no	no	yes	no	0.06	no	0.216	0.309	No	Up	43/59(72.88)
chr1	110452864	110473614	CSF1	+	no	no	no	no	0.06	no	0.681	0.757	No	Up	38/59(64.41)
chr2	202352148	202483901	ALS2CR11	-	no	no	yes	no	0.06	no	0.765	0.825	No	Up	31/59(52.54)
chr3	1134260	1445901	CNTN6	+	no	no	yes	no	0.06	no	0.765	0.825	No	Up	26/59(44.07)
chr3	58413357	58419584	PDHB	-	no	no	yes	no	0.06	no	0.133	0.208	No	Up	43/59(72.88)
chr3	75955846	77699115	ROBO2	+	no	no	yes	yes	0.06	no	0.784	0.84	No	Up	29/59(49.15)
chr3	160117062	160152750	SMC4	+	no	no	yes	no	0.06	no	0.363	0.467	No	Up	40/59(67.8)
chr3	179280668	179306196	ACTL6A	+	no	no	no	no	0.06	no	0.253	0.35	No	Up	42/59(71.19)
chr3	184795838	184870802	C3ORF70	-	no	no	yes	no	0.06	no	0.618	0.705	No	Up	30/59(50.85)
chr4	164392245	164394898	TKTL2	-	no	no	yes	no	0.06	no	0.886		No	Up	14/59(23.73)
chr5	33936491	33938342	RXFP3	+	no	no	yes	no	0.06	no	0.779		No	Up	10/59(16.95)
chr6	26124373	26139344	HIST1H2AC	+	no	no	yes	no	0.06	no	0.585	0.676	No	Up	37/59(62.71)
chr6	43149913	43192325	CUL9	+	no	no	yes	no	0.06	no	0.203	0.293	No	Up	23/59(38.98)
chr6	97590037	97731093	MMS22L	-	no	no	yes	no	0.06	no	0.478	0.579	No	Up	34/59(57.63)
chr6	112375275	112392172	WISP3	+	no	no	no	no	0.06	no	0.835	0.879	No	Up	32/59(54.24)
chr7	32997016	33046543	FKBP9	+	no	no	yes	yes	0.06	no	0.255	0.353	No	Up	34/59(57.63)
chr7	100663353	100702026	MUC17	+	no	no	yes	no	0.06	no	0.771		No	Up	5/59(8.47)
chr11	61197514	61215001	SDHAF2	+	yes	yes	yes	yes	0.06	no	0.311	0.414	No	Up	35/59(59.32)
chr11	128761251	128790930	KCNJ5	+	no	no	yes	yes	0.06	no	0.757	0.819	No	Up	38/59(64.41)
chr12	50030282	50101948	FMNL3	-	no	no	yes	no	0.06	no	0.466	0.568	No	Up	25/59(42.37)
chr13	103459496	103528351	ERCC5	+	yes	yes	no	yes	0.06	no	0.126	0.198	No	Up	43/59(72.88)
chr14	23440383	23451851	AJUBA	-	no	no	yes	no	0.06	no	0.557	0.652	No	Up	37/59(62.71)
chr15	52401460	52404972	BCL2L10	-	no	no	yes	no	0.06	no	0.748	0.811	No	Up	36/59(61.02)
chr15	66679155	66784650	MAP2K1	+	no	yes	yes	yes	0.06	no	0.301	0.404	No	Up	42/59(71.19)
chr15	66797297	66842466	ZWILCH	+	no	no	yes	no	0.06	no	0.363	0.467	No	Up	37/59(62.71)
chr15	79724858	79764632	KIAA1024	+	no	no	yes	no	0.06	no	0.564	0.657	No	Up	27/59(45.76)
chr15	99192200	99507759	IGF1R	+	no	no	yes	no	0.06	no	0.492	0.591	No	Up	33/59(55.93)
chr17	40351186	40428725	STAT5B	-	no	no	yes	yes	0.06	no	0.209	0.301	No	Up	33/59(55.93)
chr17	40465342	40540586	STAT3	-	yes	no	yes	yes	0.06	no	0.247	0.343	No	Up	33/59(55.93)
chr17	45726842	45762871	KPNB1	+	no	no	yes	no	0.06	no	0.216	0.309	No	Up	38/59(64.41)
chr18	19749404	19782491	GATA6	+	no	no	no	no	0.06	no	0.63	0.715	No	Up	34/59(57.63)
chr19	6413359	6424805	KHSRP	-	no	no	yes	no	0.06	no	0.163	0.245	No	Up	36/59(61.02)
chr19	15988833	16008930	CYP4F2	-	no	no	no	no	0.06	no	0.789		No	Up	3/59(5.08)
chr19	41497155	41524303	CYP2B6	+	no	no	no	no	0.06	no	0.786		No	Up	6/59(10.17)
chr20	34042985	34107108	CEP250	+	no	no	no	no	0.06	no	0.292	0.393	No	Up	28/59(47.46)
chr21	34398153	34401504	OLIG2	+	no	yes	yes	yes	0.06	no	0.787		No	Up	16/59(27.12)
chr21	46101491	46102078	KRTAP12-1	-	no	no	yes	no	0.06	no	0.756		No	Up	5/59(8.47)
chr22	29663998	29696515	EWSR1	+	no	yes	yes	yes	0.06	no	0.168	0.251	No	Up	36/59(61.02)
chrX	53220503	53254604	KDM5C	-	no	yes	yes	yes	0.06	no	0.22	0.314	No	Up	44/59(74.58)
chrX	114423990	114427431	RBMXL3	+	no	no	yes	no	0.06	no	0.782		No	Up	7/59(11.86)
chrY	2654896	2655740	SRY	-	yes	no	no	no	0.06	no	0.784		No	Up	2/59(3.39)
chr1	35641979	35658749	SFPQ	-	no	yes	yes	yes	-0.06	no	0.337	0.441	No	Down	28/59(47.46)
chr1	51819935	51985000	EPS15	-	no	yes	yes	yes	-0.06	no	0.0948	0.157	No	Down	38/59(64.41)
chr1	120049821	120057677	HSD3B1	+	no	no	no	no	-0.06	no	0.76		No	Down	2/59(3.39)
chr1	150670536	150693364	HORMAD1	-	no	no	yes	no	-0.06	no	0.834	0.879	No	Down	16/59(27.12)
chr1	212458879	212535205	PPP2R5A	+	no	no	yes	no	-0.06	no	0.177	0.263	No	Down	31/59(52.54)
chr1	226548392	226595780	PARP1	-	no	no	no	no	-0.06	no	0.386	0.49	No	Down	31/59(52.54)
chr2	48016455	48132932	FBXO11	-	no	yes	yes	yes	-0.06	no	0.0713	0.124	No	Down	35/59(59.32)
chr2	61704984	61765761	XPO1	-	no	yes	yes	yes	-0.06	no	0.245	0.341	No	Down	36/59(61.02)
chr2	76974845	77820445	LRRTM4	-	no	no	yes	no	-0.06	no	0.875	0.91	No	Down	29/59(49.15)
chr2	97779233	97930258	ANKRD36	+	no	no	yes	no	-0.06	no	0.535	0.632	No	Down	26/59(44.07)
chr2	203130439	203168389	NOP58	+	no	no	yes	no	-0.06	no	0.256	0.353	No	Down	36/59(61.02)
chr3	9773413	9789702	BRPF1	+	no	no	yes	no	-0.06	no	0.184	0.271	No	Down	28/59(47.46)
chr3	39138150	39149854	GORASP1	-	no	no	yes	no	-0.06	no	0.117	0.187	No	Down	42/59(71.19)
chr3	129262057	129270310	H1FOO	+	no	no	yes	no	-0.06	no	0.753		No	Down	2/59(3.39)
chr3	187439165	187463515	BCL6	-	no	yes	yes	yes	-0.06	no	0.585	0.675	No	Down	41/59(69.49)
chr4	54243810	54327028	FIP1L1	+	no	yes	yes	yes	-0.06	no	0.0898	0.15	No	Down	25/59(42.37)
chr4	77356253	77704406	SHROOM3	+	no	no	yes	no	-0.06	no	0.558	0.652	No	Down	21/59(35.59)
chr5	151150606	151192346	G3BP1	+	no	no	yes	no	-0.06	no	0.297	0.399	No	Down	37/59(62.71)
chr7	24737970	24797732	DFNA5	-	no	no	yes	no	-0.06	no	0.561	0.654	No	Down	31/59(52.54)
chr7	92759368	92777682	SAMD9L	-	no	no	yes	no	-0.06	no	0.533	0.631	No	Down	21/59(35.59)
chr7	93053799	93204042	CALCR	-	no	no	yes	no	-0.06	no	0.763	0.824	No	Down	23/59(38.98)
chr7	106505723	106547590	PIK3CG	+	no	no	yes	no	-0.06	no	0.731	0.799	No	Down	35/59(59.32)
chr7	128828713	128853386	SMO	+	no	yes	yes	yes	-0.06	no	0.556	0.65	No	Down	27/59(45.76)
chr7	134429003	134655479	CALD1	+	no	no	yes	no	-0.06	no	0.461	0.563	No	Down	29/59(49.15)
chr7	158424003	158497520	NCAPG2	-	no	no	yes	no	-0.06	no	0.453	0.555	No	Down	31/59(52.54)
chr8	42128820	42190171	IKBKB	+	no	no	yes	yes	-0.06	no	0.219	0.312	No	Down	41/59(69.49)
chr9	123837141	123939888	CNTRL	+	no	yes	yes	yes	-0.06	no	0.466	0.568	No	Down	30/59(50.85)
chr11	3692313	3819022	NUP98	-	no	yes	yes	yes	-0.06	no	0.236	0.331	No	Down	38/59(64.41)
chr12	4537321	4554780	FGF6	-	no	no	no	no	-0.06	no	0.771		No	Down	3/59(5.08)
chr12	106457118	106533811	NUAK1	-	no	no	yes	no	-0.06	no	0.577	0.668	No	Down	29/59(49.15)
chr13	44947801	44971850	SERP2	+	no	no	no	no	-0.06	no	0.603	0.692	No	Down	31/59(52.54)
chr13	78469616	78549664	EDNRB	-	no	no	yes	no	-0.06	no	0.713	0.785	No	Down	30/59(50.85)
chr14	57266623	57277197	OTX2	-	no	yes	no	no	-0.06	no	0.77		No	Down	4/59(6.78)
chr16	20944433	21170762	DNAH3	-	no	no	yes	no	-0.06	no	0.816	0.864	No	Down	17/59(28.81)
chr16	88941266	89043612	CBFA2T3	-	no	yes	yes	yes	-0.06	no	0.647	0.729	No	Down	37/59(62.71)
chr16	89334027	89556969	ANKRD11	-	no	no	no	no	-0.06	no	0.195	0.284	No	Down	36/59(61.02)
chr17	5185560	5289132	RABEP1	+	no	yes	yes	yes	-0.06	no	0.209	0.3	No	Down	43/59(72.88)
chr17	17115526	17140502	FLCN	-	yes	yes	yes	yes	-0.06	no	0.361	0.465	No	Down	31/59(52.54)
chr17	40976402	40995775	PSME3	+	no	no	no	no	-0.06	no	0.154	0.235	No	Down	40/59(67.8)
chr18	43427574	43547240	EPG5	-	no	no	yes	no	-0.06	no	0.409	0.513	No	Down	33/59(55.93)
chr20	46130646	46285621	NCOA3	+	no	no	yes	no	-0.06	no	0.394	0.498	No	Down	36/59(61.02)
chr20	47538427	47653230	ARFGEF2	+	no	no	no	no	-0.06	no	0.461	0.563	No	Down	35/59(59.32)
chr22	21271714	21308037	CRKL	+	no	no	no	no	-0.06	no	0.263	0.362	No	Down	35/59(59.32)
chrX	15482369	15574652	BMX	+	no	no	no	no	-0.06	no	0.766	0.826	No	Down	38/59(64.41)
chrX	70316047	70323385	FOXO4	+	no	yes	yes	yes	-0.06	no	0.256	0.353	No	Down	40/59(67.8)
chrX	135747706	135864247	ARHGEF6	-	no	no	no	no	-0.06	no	0.601	0.69	No	Down	38/59(64.41)
chr1	32757687	32799236	HDAC1	+	no	no	no	no	0.07	no	0.227	0.321	No	Up	38/59(64.41)
chr1	144836157	145076186	PDE4DIP	-	no	yes	no	yes	0.07	no	0.42	0.523	No	Up	38/59(64.41)
chr1	208195587	208417665	PLXNA2	-	no	no	yes	no	0.07	no	0.473	0.574	No	Up	38/59(64.41)
chr1	247579458	247612410	NLRP3	+	no	no	yes	no	0.07	no	0.691	0.766	No	Up	33/59(55.93)
chr4	101944566	102269435	PPP3CA	-	no	no	yes	no	0.07	no	0.161	0.243	No	Up	45/59(76.27)
chr5	131817301	131826490	IRF1	-	no	no	no	no	0.07	no	0.529	0.627	No	Up	33/59(55.93)
chr5	132387654	132442141	HSPA4	+	no	no	yes	no	0.07	no	0.145	0.224	No	Up	37/59(62.71)
chr6	4706393	4955785	CDYL	+	no	no	yes	no	0.07	no	0.255	0.353	No	Up	44/59(74.58)
chr6	20402137	20493946	E2F3	+	no	no	yes	no	0.07	no	0.23	0.325	No	Up	43/59(72.88)
chr6	27860535	27860927	HIST1H2AM	-	no	no	yes	no	0.07	no	0.682	0.758	No	Up	25/59(42.37)
chr6	31733367	31745071	VWA7	-	no	no	yes	no	0.07	no	0.619	0.706	No	Up	41/59(69.49)
chr6	168227602	168372703	MLLT4	+	no	yes	yes	no	0.07	no	0.417	0.52	No	Up	37/59(62.71)
chr7	143087382	143105985	EPHA1	-	no	no	yes	no	0.07	no	0.538	0.634	No	Up	27/59(45.76)
chr8	41434706	41482520	AGPAT6	+	no	no	yes	no	0.07	no	0.0872	0.147	No	Up	39/59(66.1)
chr8	87226281	87333375	SLC7A13	-	no	no	yes	no	0.07	no	0.72		No	Up	3/59(5.08)
chr9	37422663	37436987	GRHPR	+	no	no	yes	no	0.07	no	0.168	0.251	No	Up	43/59(72.88)
chr9	139776364	139821059	TRAF2	+	no	no	yes	no	0.07	no	0.339	0.444	No	Up	30/59(50.85)
chr12	112279782	112340042	MAPKAPK5	+	no	no	yes	no	0.07	no	0.131	0.205	No	Up	43/59(72.88)
chr12	124086624	124105488	DDX55	+	no	no	yes	no	0.07	no	0.133	0.208	No	Up	47/59(79.66)
chr15	74890841	74937755	CLK3	+	no	no	yes	no	0.07	no	0.0833	0.141	No	Up	46/59(77.97)
chr15	89848429	89878092	POLG	-	no	no	yes	yes	0.07	no	0.121	0.193	No	Up	40/59(67.8)
chr15	91426925	91439006	FES	+	no	no	yes	yes	0.07	no	0.215	0.308	No	Up	36/59(61.02)
chr16	50347398	50402845	BRD7	-	no	no	yes	no	0.07	no	0.0914	0.152	No	Up	49/59(83.05)
chr20	60718851	60757540	SS18L1	+	no	yes	yes	yes	0.07	no	0.123	0.195	No	Up	39/59(66.1)
chrX	9754496	9917483	SHROOM2	+	no	yes	no	no	0.07	no	0.448	0.551	No	Up	43/59(72.88)
chrX	13752864	13787472	OFD1	+	no	no	yes	no	0.07	no	0.164	0.247	No	Up	40/59(67.8)
chrX	119658464	119709649	CUL4B	-	no	no	yes	no	0.07	no	0.0987	0.162	No	Up	38/59(64.41)
chr1	15817327	15853029	CASP9	-	no	no	yes	yes	-0.07	no	0.231	0.326	No	Down	37/59(62.71)
chr1	36273773	36323491	AGO4	+	no	no	yes	no	-0.07	no	0.367	0.472	No	Down	23/59(38.98)
chr1	95285898	95360802	SLC44A3	+	no	no	yes	no	-0.07	no	0.407	0.511	No	Down	36/59(61.02)
chr1	172628158	172636014	FASLG	+	no	no	no	no	-0.07	no	0.686	0.761	No	Down	32/59(54.24)
chr1	204485507	204527248	MDM4	+	no	yes	yes	yes	-0.07	no	0.355	0.459	No	Down	35/59(59.32)
chr1	245003940	245027862	HNRNPU	-	no	no	yes	no	-0.07	no	0.0618	0.111	No	Down	36/59(61.02)
chr2	47630108	47789450	MSH2	.	yes	yes	yes	yes	-0.07	no	0.108	0.175	No	Down	29/59(49.15)
chr2	122095352	122407163	CLASP1	-	no	no	yes	no	-0.07	no	0.221	0.314	No	Down	30/59(50.85)
chr2	204571198	204603635	CD28	+	no	no	yes	yes	-0.07	no	0.752	0.815	No	Down	32/59(54.24)
chr2	242045514	242089679	PASK	-	no	no	yes	no	-0.07	no	0.632	0.717	No	Down	26/59(44.07)
chr3	147103833	147124647	ZIC4	-	no	no	yes	no	-0.07	no	0.738		No	Down	12/59(20.34)
chr4	106815932	106925184	NPNT	+	no	no	yes	no	-0.07	no	0.42	0.523	No	Down	32/59(54.24)
chr5	79950467	80172279	MSH3	+	no	no	yes	no	-0.07	no	0.148	0.226	No	Down	40/59(67.8)
chr5	140529603	140532868	PCDHB6	+	no	no	yes	no	-0.07	no	0.6	0.689	No	Down	29/59(49.15)
chr5	146965002	147162411	JAKMIP2	-	no	no	yes	no	-0.07	no	0.77	0.829	No	Down	35/59(59.32)
chr6	27093676	27100529	HIST1H2BJ	-	no	no	yes	no	-0.07	no	0.513	0.611	No	Down	18/59(30.51)
chr7	6012870	6048756	PMS2	-	yes	yes	yes	yes	-0.07	no	0.261	0.36	No	Down	46/59(77.97)
chr7	73442119	73484237	ELN	+	no	yes	yes	yes	-0.07	no	0.664	0.743	No	Down	36/59(61.02)
chr7	90893679	90900641	FZD1	+	no	no	yes	no	-0.07	no	0.57	0.663	No	Down	27/59(45.76)
chr10	120793182	120840335	EIF3A	-	no	no	yes	no	-0.07	no	0.343	0.447	No	Down	30/59(50.85)
chr11	55429677	55433671	OR4C6	+	no	no	yes	no	-0.07	no	0.743	0.808	No	Down	15/59(25.42)
chr11	64532078	64546258	SF1	-	no	no	yes	no	-0.07	no	0.138	0.215	No	Down	39/59(66.1)
chr12	99038919	99129211	APAF1	+	no	no	no	no	-0.07	no	0.248	0.344	No	Down	34/59(57.63)
chr13	39917029	40177665	LHFP	-	no	yes	yes	no	-0.07	no	0.584	0.675	No	Down	29/59(49.15)
chr14	69517598	69619867	DCAF5	-	no	no	no	no	-0.07	no	0.0659	0.116	No	Down	39/59(66.1)
chr15	41795836	41806085	LTK	-	no	no	yes	no	-0.07	no	0.719	0.789	No	Down	20/59(33.9)
chr16	81772702	81996298	PLCG2	+	no	no	yes	no	-0.07	no	0.576	0.667	No	Down	37/59(62.71)
chr18	19284918	19450918	MIB1	+	no	no	no	no	-0.07	no	0.214	0.307	No	Down	30/59(50.85)
chr18	40323192	40695656	RIT2	-	no	no	yes	no	-0.07	no	0.779		No	Down	18/59(30.51)
chrX	131211021	131262048	FRMD7	-	no	no	yes	no	-0.07	no	0.809	0.859	No	Down	10/59(16.95)
chrX	136648301	136659850	ZIC3	+	no	no	yes	no	-0.07	no	0.749		No	Down	10/59(16.95)
chrX	149737069	149841795	MTM1	+	no	no	no	no	-0.07	no	0.37	0.474	No	Down	20/59(33.9)
chr1	6241329	6269449	RPL22	-	no	yes	yes	yes	0.08	no	0.194	0.283	No	Up	26/59(44.07)
chr1	45794835	45806142	MUTYH	-	yes	yes	yes	yes	0.08	no	0.107	0.173	No	Up	32/59(54.24)
chr1	47715811	47779819	STIL	-	no	no	yes	yes	0.08	no	0.431	0.534	No	Up	36/59(61.02)
chr1	155867599	155881195	RIT1	-	no	no	yes	no	0.08	no	0.0887	0.149	No	Up	51/59(86.44)
chr1	179068462	179198819	ABL2	-	no	yes	yes	yes	0.08	no	0.219	0.313	No	Up	42/59(71.19)
chr1	183605220	183897665	RGL1	+	no	no	yes	no	0.08	no	0.426	0.529	No	Up	30/59(50.85)
chr2	27440258	27466811	CAD	+	no	no	no	no	0.08	no	0.18	0.265	No	Up	35/59(59.32)
chr2	70834750	70995357	ADD2	-	no	no	yes	no	0.08	no	0.675	0.752	No	Up	18/59(30.51)
chr2	175664091	175870097	CHN1	-	no	yes	no	no	0.08	no	0.439	0.543	No	Up	36/59(61.02)
chr2	202098166	202152434	CASP8	+	no	yes	yes	yes	0.08	no	0.381	0.485	No	Up	41/59(69.49)
chr3	119540170	119813264	GSK3B	-	no	no	no	no	0.08	no	0.203	0.293	No	Up	42/59(71.19)
chr3	149036285	149052201	TM4SF18	-	no	no	yes	no	0.08	no	0.535	0.632	No	Up	27/59(45.76)
chr3	172468472	172539264	ECT2	+	no	no	yes	no	0.08	no	0.34	0.444	No	Up	38/59(64.41)
chr6	14117487	14137149	CD83	+	no	no	yes	no	0.08	no	0.546	0.641	No	Up	40/59(67.8)
chr6	75962640	75994684	TMEM30A	-	no	no	yes	no	0.08	no	0.119	0.189	No	Up	44/59(74.58)
chr7	100240720	100254084	ACTL6B	-	no	no	yes	no	0.08	no	0.697		No	Up	0/59(0.0)
chr10	15139179	15181817	RPP38	+	no	no	no	no	0.08	no	0.136	0.212	No	Up	42/59(71.19)
chr10	88985205	88996665	NUTM2A	+	no	yes	yes	no	0.08	no	0.229	0.323	No	Up	20/59(33.9)
chr10	89117425	89130452	NUTM2D	+	no	no	no	yes	0.08	no	0.229	0.323	No	Up	20/59(33.9)
chr11	22644065	22648333	FANCF	-	no	yes	yes	yes	0.08	no	0.206	0.297	No	Up	24/59(40.68)
chr12	49372236	49375459	WNT1	+	no	no	no	no	0.08	no	0.719	0.789	No	Up	30/59(50.85)
chr12	109171968	109251366	SSH1	-	no	no	yes	no	0.08	no	0.22	0.313	No	Up	35/59(59.32)
chr16	23072727	23160591	USP31	-	no	no	yes	no	0.08	no	0.277	0.377	No	Up	42/59(71.19)
chr16	30709530	30752730	SRCAP	+	no	no	yes	no	0.08	no	0.0431	0.0826	No	Up	31/59(52.54)
chr16	66400525	66438689	CDH5	+	no	no	no	no	0.08	no	0.436	0.539	No	Up	33/59(55.93)
chr17	38781214	38804760	SMARCE1	.	yes	no	yes	yes	0.08	no	0.044	0.0839	No	Up	45/59(76.27)
chr17	62538413	62658186	SMURF2	-	no	no	yes	no	0.08	no	0.297	0.399	No	Up	40/59(67.8)
chr19	51273721	51274989	GPR32	+	no	no	yes	no	0.08	no	0.702		No	Up	5/59(8.47)
chr20	1874813	1921238	SIRPA	+	no	no	yes	yes	0.08	no	0.468	0.569	No	Up	35/59(59.32)
chr20	57414773	57486247	GNAS	+	no	yes	yes	yes	0.08	no	0.422	0.526	No	Up	30/59(50.85)
chr22	29279580	29453475	ZNRF3	+	no	no	yes	yes	0.08	no	0.327	0.432	No	Up	30/59(50.85)
chr22	50946645	50961901	NCAPH2	+	no	no	yes	no	0.08	no	0.233	0.327	No	Up	31/59(52.54)
chr1	11006528	11042094	C1ORF127	-	no	no	yes	no	-0.08	no	0.589	0.679	No	Down	36/59(61.02)
chr1	182542769	182558391	RNASEL	-	no	no	no	no	-0.08	no	0.0832	0.141	No	Down	38/59(64.41)
chr1	221874766	221915518	DUSP10	-	no	yes	no	no	-0.08	no	0.528	0.626	No	Down	32/59(54.24)
chr1	229576007	229644088	NUP133	-	no	no	yes	no	-0.08	no	0.0738	0.128	No	Down	38/59(64.41)
chr1	241660903	241683061	FH	-	yes	yes	yes	yes	-0.08	no	0.246	0.342	No	Down	43/59(72.88)
chr1	243651535	244014381	AKT3	-	no	no	yes	yes	-0.08	no	0.27	0.37	No	Down	34/59(57.63)
chr2	71503691	71662199	ZNF638	+	no	no	yes	no	-0.08	no	0.0907	0.151	No	Down	40/59(67.8)
chr2	148602086	148688395	ACVR2A	+	no	no	yes	yes	-0.08	no	0.0932	0.155	No	Down	26/59(44.07)
chr3	12625100	12705725	RAF1	-	no	yes	yes	yes	-0.08	no	0.0565	0.103	No	Down	35/59(59.32)
chr4	54875956	54930857	CHIC2	-	no	yes	yes	yes	-0.08	no	0.17	0.254	No	Down	29/59(49.15)
chr4	106603784	106817143	INTS12	-	no	no	yes	no	-0.08	no	0.08	0.136	No	Down	32/59(54.24)
chr4	142944313	143768585	INPP4B	-	no	no	no	no	-0.08	no	0.54	0.636	No	Down	36/59(61.02)
chr6	64429876	66417118	EYS	-	no	no	yes	no	-0.08	no	0.445	0.548	No	Down	42/59(71.19)
chr7	27145803	27192200	HOXA3	-	no	no	no	no	-0.08	no	0.644	0.727	No	Down	39/59(66.1)
chr7	27202054	27214799	HOXA9	-	no	yes	yes	yes	-0.08	no	0.728	0.796	No	Down	41/59(69.49)
chr7	37945534	38065297	SFRP4	-	no	no	yes	yes	-0.08	no	0.778	0.836	No	Down	41/59(69.49)
chr8	17780349	17887453	PCM1	+	no	yes	yes	yes	-0.08	no	0.0533	0.0981	No	Down	35/59(59.32)
chr9	36136533	36163910	GLIPR2	+	no	no	yes	no	-0.08	no	0.466	0.568	No	Down	36/59(61.02)
chr9	140354405	140444986	PNPLA7	-	no	no	yes	no	-0.08	no	0.396	0.5	No	Down	38/59(64.41)
chr10	852854	977645	LARP4B	-	no	no	yes	yes	-0.08	no	0.0945	0.157	No	Down	42/59(71.19)
chr10	108333421	108924292	SORCS1	-	no	no	yes	no	-0.08	no	0.762	0.823	No	Down	44/59(74.58)
chr11	85955586	85989855	EED	+	no	no	yes	yes	-0.08	no	0.115	0.184	No	Down	34/59(57.63)
chr12	121866900	122018920	KDM2B	-	no	no	yes	no	-0.08	no	0.167	0.251	No	Down	41/59(69.49)
chr13	73326307	73356234	DIS3	-	no	no	yes	no	-0.08	no	0.0544	0.0998	No	Down	32/59(54.24)
chr14	54416454	54425479	BMP4	-	no	yes	no	no	-0.08	no	0.625	0.711	No	Down	34/59(57.63)
chr14	76099968	76421421	TTLL5	+	no	no	yes	no	-0.08	no	0.0486	0.0909	No	Down	36/59(61.02)
chr14	92510840	92572969	ATXN3	-	no	no	yes	no	-0.08	no	0.044	0.084	No	Down	40/59(67.8)
chr15	72766667	72895326	ARIH1	+	no	no	yes	no	-0.08	no	0.0661	0.117	No	Down	35/59(59.32)
chr16	24621530	24838953	TNRC6A	+	no	no	yes	no	-0.08	no	0.219	0.312	No	Down	35/59(59.32)
chr17	3617922	3704537	ITGAE	-	no	no	yes	no	-0.08	no	0.332	0.436	No	Down	33/59(55.93)
chr18	45335328	45457517	SMAD2	-	no	no	yes	yes	-0.08	no	0.073	0.127	No	Down	49/59(83.05)
chr19	22934985	22966909	ZNF99	-	no	no	yes	no	-0.08	no	0.792	0.846	No	Down	21/59(35.59)
chr20	30946133	31027122	ASXL1	+	no	yes	yes	yes	-0.08	no	0.184	0.271	No	Down	37/59(62.71)
chr1	23345936	23410182	KDM1A	+	no	no	yes	no	0.09	no	0.0301	0.0619	No	Up	47/59(79.66)
chr1	27561007	27635124	WDTC1	+	no	no	yes	no	0.09	no	0.112	0.179	No	Up	48/59(81.36)
chr1	65298912	65432187	JAK1	-	no	yes	yes	yes	0.09	no	0.162	0.244	No	Up	41/59(69.49)
chr1	151254094	151264656	ZNF687	+	no	no	yes	no	0.09	no	0.163	0.245	No	Up	39/59(66.1)
chr1	158149737	158154686	CD1D	+	no	no	yes	no	0.09	no	0.462	0.564	No	Up	37/59(62.71)
chr1	160313062	160328742	NCSTN	+	no	no	yes	no	0.09	no	0.134	0.209	No	Up	42/59(71.19)
chr1	196621008	196716634	CFH	+	no	no	no	no	0.09	no	0.658	0.738	No	Up	27/59(45.76)
chr1	228395831	228566575	OBSCN	+	no	no	yes	no	0.09	no	0.291	0.392	No	Up	32/59(54.24)
chr1	241815580	241965435	WDR64	+	no	no	yes	no	0.09	no	0.747	0.811	No	Up	17/59(28.81)
chr2	42396490	42559688	EML4	+	no	yes	yes	yes	0.09	no	0.135	0.211	No	Up	46/59(77.97)
chr2	137523115	138435287	THSD7B	+	no	no	yes	no	0.09	no	0.629	0.714	No	Up	28/59(47.46)
chr2	220299568	220363009	SPEG	+	no	no	no	no	0.09	no	0.546	0.642	No	Up	36/59(61.02)
chr3	52255096	52260179	TLR9	-	no	no	yes	no	0.09	no	0.554	0.649	No	Up	26/59(44.07)
chr3	98451080	98540045	ST3GAL6	+	no	no	yes	no	0.09	no	0.575	0.666	No	Up	31/59(52.54)
chr4	190861943	190884359	FRG1	+	no	yes	no	no	0.09	no	0.172	0.257	No	Up	47/59(79.66)
chr6	13621730	13711796	RANBP9	-	no	no	yes	no	0.09	no	0.123	0.194	No	Up	49/59(83.05)
chr6	26158374	26171577	HIST1H2BD	+	no	no	yes	no	0.09	no	0.384	0.488	No	Up	35/59(59.32)
chr7	4721940	4811074	FOXK1	+	no	no	yes	no	0.09	no	0.174	0.258	No	Up	35/59(59.32)
chr7	6061875	6098861	EIF2AK1	-	no	no	yes	no	0.09	no	0.0223	0.0487	Yes	Up	34/59(57.63)
chr7	111366166	111846466	DOCK4	-	no	no	yes	no	0.09	no	0.365	0.47	No	Up	40/59(67.8)
chr9	131445703	131458679	SET	+	no	yes	yes	yes	0.09	no	0.04	0.0778	No	Up	48/59(81.36)
chr10	34398488	35104253	PARD3	-	no	no	yes	no	0.09	no	0.254	0.351	No	Up	34/59(57.63)
chr11	61159159	61166335	TMEM216	+	no	no	yes	no	0.09	no	0.107	0.173	No	Up	43/59(72.88)
chr11	64570982	64578766	MEN1	-	yes	yes	yes	yes	0.09	no	0.00757	0.0207	Yes	Up	36/59(61.02)
chr11	118764584	118796317	BCL9L	-	no	no	yes	yes	0.09	no	0.318	0.422	No	Up	34/59(57.63)
chr13	32889611	32973805	BRCA2	.	yes	yes	yes	yes	0.09	no	0.541	0.637	No	Up	41/59(69.49)
chr16	70280681	70285833	EXOSC6	-	no	no	no	no	0.09	no	0.151	0.231	No	Up	47/59(79.66)
chr17	6899384	6914055	ALOX12	+	no	no	yes	no	0.09	no	0.4	0.503	No	Up	27/59(45.76)
chr17	7589389	7606820	WRAP53	+	no	yes	no	no	0.09	no	0.177	0.262	No	Up	30/59(50.85)
chr17	8243182	8249366	ODF4	+	no	no	yes	no	0.09	no	0.651		No	Up	11/59(18.64)
chr17	43340488	43394406	MAP3K14	-	no	no	no	no	0.09	no	0.415	0.519	No	Up	31/59(52.54)
chr17	46985731	47006418	UBE2Z	+	no	no	no	no	0.09	no	0.0415	0.0799	No	Up	41/59(69.49)
chr17	78234665	78372586	RNF213	+	no	yes	yes	yes	0.09	no	0.173	0.257	No	Up	36/59(61.02)
chr18	12785477	12929642	PTPN2	-	no	no	yes	no	0.09	no	0.117	0.187	No	Up	50/59(84.75)
chr19	15060846	15133802	SLC1A6	-	no	no	yes	no	0.09	no	0.763	0.823	No	Up	20/59(33.9)
chr19	49215999	49222978	MAMSTR	-	no	no	yes	no	0.09	no	0.338	0.442	No	Up	31/59(52.54)
chr20	45837859	45985633	ZMYND8	-	no	no	no	no	0.09	no	0.185	0.272	No	Up	41/59(69.49)
chr22	17264302	17302589	XKR3	-	no	no	no	no	0.09	no	0.654		No	Up	19/59(32.2)
chrX	1581465	1656000	P2RY8	-	no	yes	yes	yes	0.09	no	0.591	0.681	No	Up	29/59(49.15)
chrX	153769414	153793261	IKBKG	+	no	no	no	no	0.09	no	0.0429	0.0822	No	Up	31/59(52.54)
chr1	28918712	28921955	RAB42	+	no	no	yes	no	-0.09	no	0.523	0.621	No	Down	32/59(54.24)
chr2	28615315	28640179	FOSL2	+	no	no	no	no	-0.09	no	0.529	0.627	No	Down	35/59(59.32)
chr2	58134786	58387055	VRK2	+	no	no	no	no	-0.09	no	0.014	0.0337	Yes	Down	31/59(52.54)
chr2	242490839	242513553	BOK	+	no	no	yes	no	-0.09	no	0.406	0.51	No	Down	38/59(64.41)
chr3	16355081	16555533	RFTN1	-	no	no	yes	no	-0.09	no	0.347	0.451	No	Down	39/59(66.1)
chr3	37034823	37092409	MLH1	+	yes	yes	yes	yes	-0.09	no	0.0292	0.0605	No	Down	46/59(77.97)
chr3	37493606	37865005	ITGA9	+	no	no	no	no	-0.09	no	0.559	0.652	No	Down	30/59(50.85)
chr3	100941390	101039404	IMPG2	-	no	no	yes	no	-0.09	no	0.65	0.732	No	Down	33/59(55.93)
chr3	154741913	154901518	MME	+	no	no	no	no	-0.09	no	0.65	0.732	No	Down	36/59(61.02)
chr3	172223298	172241297	TNFSF10	-	no	no	yes	no	-0.09	no	0.465	0.566	No	Down	38/59(64.41)
chr4	87856154	88062206	AFF1	+	no	yes	yes	yes	-0.09	no	0.279	0.38	No	Down	32/59(54.24)
chr6	26269633	26272043	HIST1H3G	-	no	no	yes	no	-0.09	no	0.667	0.746	No	Down	35/59(59.32)
chr10	70480769	70552134	CCAR1	+	no	no	no	no	-0.09	no	0.103	0.168	No	Down	30/59(50.85)
chr10	89622870	89731687	PTEN	+	yes	yes	yes	yes	-0.09	no	0.0616	0.11	No	Down	46/59(77.97)
chr11	58346584	58388515	ZFP91	+	no	no	yes	no	-0.09	no	0.18	0.265	No	Down	34/59(57.63)
chr12	51157493	51214905	ATF1	+	no	no	yes	yes	-0.09	no	0.0858	0.145	No	Down	34/59(57.63)
chr12	57522276	57607134	LRP1	+	no	no	yes	no	-0.09	no	0.336	0.44	No	Down	36/59(61.02)
chr12	69753483	69784576	YEATS4	+	no	no	yes	no	-0.09	no	0.0641	0.114	No	Down	35/59(59.32)
chr12	88536073	88593664	TMTC3	+	no	no	yes	no	-0.09	no	0.0585	0.106	No	Down	28/59(47.46)
chr12	91496406	91505608	LUM	-	no	no	yes	no	-0.09	no	0.739	0.805	No	Down	41/59(69.49)
chr13	33160564	33352157	PDS5B	+	no	no	yes	no	-0.09	no	0.0719	0.125	No	Down	43/59(72.88)
chr14	44973545	44976482	FSCB	-	no	no	yes	no	-0.09	no	0.82	0.868	No	Down	25/59(42.37)
chr15	43695259	43802926	TP53BP1	-	no	no	yes	no	-0.09	no	0.141	0.218	No	Down	29/59(49.15)
chr16	67596310	67673088	CTCF	+	no	no	yes	yes	-0.09	no	0.0317	0.0646	No	Down	35/59(59.32)
chr16	69740899	69760854	NQO1	-	no	no	no	no	-0.09	no	0.595	0.684	No	Down	28/59(47.46)
chr16	79619740	79634611	MAF	-	no	yes	yes	yes	-0.09	no	0.247	0.343	No	Down	37/59(62.71)
chr17	16284112	16286059	UBB	+	no	no	yes	no	-0.09	no	0.0789	0.135	No	Down	32/59(54.24)
chr17	28884130	28890511	TBC1D29	+	no	no	yes	no	-0.09	no	0.732	0.799	No	Down	27/59(45.76)
chr17	30264037	30328064	SUZ12	+	no	yes	yes	yes	-0.09	no	0.143	0.221	No	Down	35/59(59.32)
chr17	45331212	45389182	ITGB3	+	no	no	no	no	-0.09	no	0.569	0.662	No	Down	31/59(52.54)
chr17	58754814	59470199	BCAS3	+	no	no	no	no	-0.09	no	0.173	0.257	No	Down	42/59(71.19)
chr18	43660214	43684300	ATP5A1	-	no	no	no	no	-0.09	no	0.116	0.186	No	Down	38/59(64.41)
chr19	42381190	42385439	CD79A	+	no	yes	yes	yes	-0.09	no	0.704	0.777	No	Down	34/59(57.63)
chr19	53300662	53360853	ZNF28	-	no	no	yes	no	-0.09	no	0.281	0.381	No	Down	29/59(49.15)
chr19	57665389	57678811	DUXA	-	no	no	yes	no	-0.09	no	0.671		No	Down	11/59(18.64)
chr21	39751949	40033704	ERG	-	no	yes	yes	yes	-0.09	no	0.409	0.513	No	Down	35/59(59.32)
chr22	30727977	30752936	SF3A1	-	no	no	no	no	-0.09	no	0.146	0.224	No	Down	34/59(57.63)
chr22	40806285	41032706	MKL1	-	no	yes	yes	no	-0.09	no	0.189	0.276	No	Down	50/59(84.75)
chr1	1716724	1822556	GNB1	-	no	no	yes	no	0.1	no	0.00952	0.0248	Yes	Up	49/59(83.05)
chr1	211499957	211548288	TRAF5	+	no	no	yes	no	0.1	no	0.498	0.597	No	Up	33/59(55.93)
chr2	47572297	47614740	EPCAM	+	no	yes	no	no	0.1	no	0.124	0.196	No	Up	38/59(64.41)
chr2	128193783	128284462	IWS1	-	no	no	yes	no	0.1	no	0.0719	0.125	No	Up	51/59(86.44)
chr2	176957619	176960666	HOXD13	+	no	yes	yes	yes	0.1	no	0.64		No	Up	11/59(18.64)
chr3	50378541	50384283	ZMYND10	-	no	no	yes	no	0.1	no	0.379	0.484	No	Up	37/59(62.71)
chr3	138663066	138665982	FOXL2	-	no	yes	yes	yes	0.1	no	0.732	0.799	No	Up	33/59(55.93)
chr3	151055168	151102600	P2RY12	-	no	no	no	no	0.1	no	0.63	0.715	No	Up	32/59(54.24)
chr4	15937192	15940363	FGFBP1	-	no	no	yes	no	0.1	no	0.695	0.77	No	Up	31/59(52.54)
chr5	35048861	35230691	PRLR	-	no	no	yes	no	0.1	no	0.625	0.711	No	Up	27/59(45.76)
chr6	26365387	26378548	BTN3A2	+	no	no	yes	no	0.1	no	0.369	0.473	No	Up	34/59(57.63)
chr6	27106367	27107660	HIST1H4I	+	no	yes	yes	yes	0.1	no	0.633	0.718	No	Up	36/59(61.02)
chr6	27834627	27835307	HIST1H1B	-	no	no	yes	no	0.1	no	0.755	0.817	No	Up	21/59(35.59)
chr6	30614816	30620987	C6ORF136	+	no	no	yes	no	0.1	no	0.121	0.192	No	Up	30/59(50.85)
chr6	116575336	116766023	DSE	+	no	no	yes	no	0.1	no	0.233	0.328	No	Up	38/59(64.41)
chr7	98989671	99006452	PDAP1	-	no	no	yes	no	0.1	no	0.0444	0.0844	No	Up	39/59(66.1)
chr7	151163098	151217206	RHEB	-	no	no	yes	no	0.1	no	0.0868	0.146	No	Up	40/59(67.8)
chr8	143822362	143823829	SLURP1	-	no	no	yes	no	0.1	no	0.629		No	Up	9/59(15.25)
chr9	119187504	120177348	ASTN2	-	no	no	yes	no	0.1	no	0.353	0.457	No	Up	39/59(66.1)
chr10	96698415	96749148	CYP2C9	+	no	no	yes	no	0.1	no	0.765	0.825	No	Up	16/59(27.12)
chr11	58975983	58980424	MPEG1	-	no	no	yes	no	0.1	no	0.482	0.582	No	Up	28/59(47.46)
chr11	64037302	64052176	BAD	-	no	no	no	no	0.1	no	0.27	0.369	No	Up	32/59(54.24)
chr11	111222977	111326355	POU2AF1	-	no	yes	yes	yes	0.1	no	0.633	0.718	No	Up	30/59(50.85)
chr12	2055220	2113701	DCP1B	-	no	no	no	no	0.1	no	0.06	0.108	No	Up	43/59(72.88)
chr16	23847267	24231932	PRKCB	+	no	no	yes	yes	0.1	no	0.635	0.72	No	Up	34/59(57.63)
chr16	31102163	31107301	VKORC1	-	no	no	no	no	0.1	no	0.158	0.239	No	Up	36/59(61.02)
chr19	18553473	18632937	ELL	-	no	yes	yes	yes	0.1	no	0.0354	0.0704	No	Up	43/59(72.88)
chr19	34919257	34962156	UBA2	+	no	no	yes	no	0.1	no	0.0487	0.0911	No	Up	50/59(84.75)
chr19	56165512	56186081	U2AF2	+	no	no	yes	no	0.1	no	0.0106	0.0269	Yes	Up	50/59(84.75)
chr20	18268927	18297640	ZNF133	+	no	no	yes	no	0.1	no	0.0863	0.146	No	Up	38/59(64.41)
chr20	34021145	34042568	GDF5	-	no	no	yes	no	0.1	no	0.598	0.687	No	Up	29/59(49.15)
chr22	17071641	17073700	CCT8L2	-	no	no	yes	no	0.1	no	0.777	0.835	No	Up	14/59(23.73)
chr22	21336302	21353327	LZTR1	+	no	no	yes	yes	0.1	no	0.00827	0.0222	Yes	Up	37/59(62.71)
chr22	22108789	22221970	MAPK1	-	no	no	yes	yes	0.1	no	0.123	0.195	No	Up	46/59(77.97)
chrX	140991680	140997174	MAGEC1	+	no	no	yes	no	0.1	no	0.621		No	Up	7/59(11.86)
chrX	141290131	141293076	MAGEC2	-	no	no	yes	no	0.1	no	0.632		No	Up	6/59(10.17)
chr1	114935399	115053781	TRIM33	-	no	yes	yes	yes	-0.1	no	0.0643	0.114	No	Down	39/59(66.1)
chr1	186280784	186344825	TPR	-	no	yes	yes	yes	-0.1	no	0.0755	0.13	No	Down	36/59(61.02)
chr2	225334867	225450114	CUL3	-	no	no	yes	yes	-0.1	no	0.00455	0.0139	Yes	Down	36/59(61.02)
chr2	230628554	230787955	TRIP12	-	no	no	yes	no	-0.1	no	0.0747	0.129	No	Down	38/59(64.41)
chr3	40547483	40560227	ZNF620	+	no	no	yes	no	-0.1	no	0.0609	0.109	No	Down	39/59(66.1)
chr3	42642106	42690233	NKTR	+	no	no	yes	no	-0.1	no	0.337	0.441	No	Down	29/59(49.15)
chr3	73431584	73674091	PDZRN3	-	no	no	yes	no	-0.1	no	0.644	0.726	No	Down	39/59(66.1)
chr3	176737128	176945788	TBL1XR1	-	no	no	yes	yes	-0.1	no	0.0161	0.0376	Yes	Down	36/59(61.02)
chr5	158122924	158526769	EBF1	-	no	yes	yes	yes	-0.1	no	0.45	0.552	No	Down	39/59(66.1)
chr6	485133	693111	EXOC2	-	no	no	yes	no	-0.1	no	0.0123	0.0304	Yes	Down	42/59(71.19)
chr6	27100821	27103070	HIST1H2AG	+	no	no	yes	no	-0.1	no	0.536	0.633	No	Down	21/59(35.59)
chr6	75794042	75915767	COL12A1	-	no	no	yes	no	-0.1	no	0.607	0.695	No	Down	37/59(62.71)
chr6	135604670	135818914	AHI1	-	no	no	yes	no	-0.1	no	0.12	0.191	No	Down	33/59(55.93)
chr6	136663419	136871957	MAP7	-	no	no	yes	no	-0.1	no	0.0905	0.151	No	Down	44/59(74.58)
chr6	170863390	170881958	TBP	+	no	no	yes	no	-0.1	no	0.0019	0.00721	Yes	Down	38/59(64.41)
chr7	50343664	50472799	IKZF1	+	no	yes	yes	yes	-0.1	no	0.599	0.688	No	Down	36/59(61.02)
chr7	142568956	142583507	TRPV6	-	no	no	yes	no	-0.1	no	0.666	0.744	No	Down	46/59(77.97)
chr7	143140546	143141502	TAS2R60	+	no	no	yes	no	-0.1	no	0.618		No	Down	7/59(11.86)
chr8	37553269	37557539	ZNF703	+	no	no	no	no	-0.1	no	0.405	0.509	No	Down	34/59(57.63)
chr9	23690102	23826335	ELAVL2	-	no	no	yes	no	-0.1	no	0.543	0.639	No	Down	28/59(47.46)
chr10	120900279	120925179	SFXN4	-	no	no	yes	no	-0.1	no	0.261	0.36	No	Down	44/59(74.58)
chr11	2904443	2907003	CDKN1C	-	no	yes	no	no	-0.1	no	0.358	0.463	No	Down	35/59(59.32)
chr11	102217942	102249401	BIRC2	+	no	no	no	no	-0.1	no	0.0301	0.0619	No	Down	27/59(45.76)
chr11	118618475	118661858	DDX6	-	no	yes	yes	yes	-0.1	no	0.0358	0.0712	No	Down	49/59(83.05)
chr12	12627144	12715317	DUSP16	-	no	no	yes	no	-0.1	no	0.0919	0.153	No	Down	34/59(57.63)
chr12	25357723	25403870	KRAS	-	no	yes	yes	yes	-0.1	no	0.0368	0.0726	No	Down	39/59(66.1)
chr12	46123448	46301823	ARID2	+	no	yes	yes	yes	-0.1	no	0.0973	0.16	No	Down	40/59(67.8)
chr12	50898768	51142450	DIP2B	+	no	yes	no	no	-0.1	no	0.108	0.175	No	Down	38/59(64.41)
chr12	52345451	52390862	ACVR1B	+	no	no	yes	no	-0.1	no	0.159	0.24	No	Down	38/59(64.41)
chr12	92534054	92539673	BTG1	-	no	yes	yes	yes	-0.1	no	0.317	0.421	No	Down	42/59(71.19)
chr14	93260576	93306308	GOLGA5	+	no	yes	yes	yes	-0.1	no	0.00687	0.0192	Yes	Down	38/59(64.41)
chr14	103851729	103970168	MARK3	+	no	no	yes	no	-0.1	no	0.0119	0.0294	Yes	Down	45/59(76.27)
chr15	52599480	52821247	MYO5A	-	no	no	yes	yes	-0.1	no	0.205	0.296	No	Down	35/59(59.32)
chr15	80696692	80890278	ARNT2	+	no	no	yes	no	-0.1	no	0.436	0.539	No	Down	31/59(52.54)
chr16	71315292	71323618	CMTR2	-	no	no	yes	no	-0.1	no	0.0663	0.117	No	Down	37/59(62.71)
chr17	47865917	47912392	KAT7	+	no	no	yes	yes	-0.1	no	0.0912	0.152	No	Down	35/59(59.32)
chr20	453142	524479	CSNK2A1	-	no	no	yes	no	-0.1	no	0.0523	0.0966	No	Down	31/59(52.54)
chr20	9049410	9461889	PLCB4	+	no	no	yes	no	-0.1	no	0.533	0.631	No	Down	32/59(54.24)
chr20	34289269	34330234	RBM39	-	no	no	yes	no	-0.1	no	0.0271	0.0569	No	Down	30/59(50.85)
chr22	29469066	29564321	KREMEN1	+	no	no	yes	no	-0.1	no	0.256	0.354	No	Down	41/59(69.49)
chrX	53559057	53713674	HUWE1	-	no	no	yes	no	-0.1	no	0.135	0.21	No	Down	45/59(76.27)
chr1	45477819	45481247	UROD	+	yes	no	no	no	0.11	no	0.094	0.156	No	Up	40/59(67.8)
chr1	154127780	154167124	TPM3	-	no	yes	yes	yes	0.11	no	0.11	0.178	No	Up	53/59(89.83)
chr2	96808905	96811179	DUSP2	-	no	no	yes	no	0.11	no	0.598	0.687	No	Up	30/59(50.85)
chr2	96914254	96931732	TMEM127	-	yes	yes	yes	yes	0.11	no	0.00916	0.0241	Yes	Up	48/59(81.36)
chr2	101008322	101034118	CHST10	-	no	no	yes	no	0.11	no	0.329	0.433	No	Up	39/59(66.1)
chr2	187454792	187545628	ITGAV	+	no	no	yes	yes	0.11	no	0.217	0.31	No	Up	39/59(66.1)
chr4	1813206	1857974	LETM1	-	no	no	yes	no	0.11	no	0.0298	0.0616	No	Up	37/59(62.71)
chr5	271736	353971	PDCD6	+	no	no	yes	no	0.11	no	0.0635	0.113	No	Up	43/59(72.88)
chr5	65018023	65167553	NLN	+	no	no	yes	no	0.11	no	0.365	0.469	No	Up	43/59(72.88)
chr5	148871760	148931115	CSNK1A1	-	no	no	yes	no	0.11	no	0.0145	0.0346	Yes	Up	47/59(79.66)
chr5	169064251	169510386	DOCK2	+	no	no	yes	no	0.11	no	0.555	0.649	No	Up	29/59(49.15)
chr6	33738979	33756913	LEMD2	-	no	no	yes	no	0.11	no	0.00559	0.0164	Yes	Up	40/59(67.8)
chr7	100400187	100425143	EPHB4	-	no	no	yes	no	0.11	no	0.144	0.222	No	Up	34/59(57.63)
chr9	35073832	35080013	FANCG	-	yes	yes	yes	yes	0.11	no	0.0218	0.048	Yes	Up	39/59(66.1)
chr9	139388885	139440238	NOTCH1	-	no	yes	yes	yes	0.11	no	0.21	0.302	No	Up	36/59(61.02)
chr11	4115937	4160106	RRM1	+	no	no	no	no	0.11	no	0.111	0.179	No	Up	46/59(77.97)
chr11	34127149	34169217	NAT10	+	no	no	yes	no	0.11	no	0.00103	0.00455	Yes	Up	43/59(72.88)
chr11	64002010	64006265	VEGFB	+	no	no	no	no	0.11	no	0.235	0.33	No	Up	22/59(37.29)
chr11	69585784	69590171	FGF4	-	no	no	no	no	0.11	no	0.602		No	Up	4/59(6.78)
chr11	69624737	69633792	FGF3	-	no	no	no	no	0.11	no	0.601		No	Up	6/59(10.17)
chr11	117075053	117103241	PCSK7	-	no	yes	no	no	0.11	no	0.00973	0.0252	Yes	Up	42/59(71.19)
chr12	29565407	29650619	OVCH1	-	no	no	yes	no	0.11	no	0.736	0.802	No	Up	25/59(42.37)
chr12	56360553	56366568	CDK2	+	no	no	no	no	0.11	no	0.105	0.172	No	Up	46/59(77.97)
chr12	132621139	132628880	DDX51	-	no	no	yes	no	0.11	no	0.02	0.0448	Yes	Up	35/59(59.32)
chr14	20833826	20881588	TEP1	-	no	no	yes	no	0.11	no	0.115	0.184	No	Up	43/59(72.88)
chr14	101192042	101204561	DLK1	+	no	no	yes	no	0.11	no	0.59	0.679	No	Up	12/59(20.34)
chr16	31191431	31206192	FUS	+	no	yes	yes	yes	0.11	no	0.0677	0.119	No	Up	41/59(69.49)
chr17	1247566	1303672	YWHAE	-	no	yes	yes	yes	0.11	no	0.0123	0.0303	Yes	Up	47/59(79.66)
chr17	27071002	27077976	TRAF4	+	no	no	no	no	0.11	no	0.144	0.222	No	Up	40/59(67.8)
chr18	55711599	56068772	NEDD4L	+	no	no	no	no	0.11	no	0.147	0.225	No	Up	40/59(67.8)
chr19	10828755	10944164	DNM2	+	no	yes	yes	yes	0.11	no	0.00439	0.0135	Yes	Up	48/59(81.36)
chr19	14258555	14316999	ADGRL1	-	no	no	yes	no	0.11	no	0.124	0.196	No	Up	33/59(55.93)
chr22	31721790	31742218	PATZ1	-	no	yes	yes	yes	0.11	no	0.0295	0.061	No	Up	36/59(61.02)
chr22	50656118	50683421	TUBGCP6	-	no	no	yes	no	0.11	no	0.0844	0.143	No	Up	44/59(74.58)
chr1	35734568	35887659	ZMYM4	+	no	no	no	no	-0.11	no	0.00674	0.0189	Yes	Down	44/59(74.58)
chr1	115247090	115259515	NRAS	-	no	yes	yes	yes	-0.11	no	0.0127	0.0312	Yes	Down	39/59(66.1)
chr1	150782181	150849244	ARNT	-	no	yes	yes	yes	-0.11	no	0.0114	0.0285	Yes	Down	44/59(74.58)
chr1	156433519	156470620	MEF2D	-	no	no	yes	no	-0.11	no	0.0327	0.0661	No	Down	42/59(71.19)
chr1	158580496	158656505	SPTA1	-	no	no	yes	no	-0.11	no	0.668	0.747	No	Down	21/59(35.59)
chr1	229761981	229795946	URB2	+	no	no	yes	no	-0.11	no	0.116	0.186	No	Down	35/59(59.32)
chr2	46926091	46990268	SOCS5	+	no	no	no	no	-0.11	no	0.043	0.0824	No	Down	41/59(69.49)
chr2	107418056	107503564	ST6GAL2	-	no	no	yes	no	-0.11	no	0.473	0.574	No	Down	25/59(42.37)
chr2	219536749	219567439	STK36	+	no	no	no	no	-0.11	no	0.146	0.225	No	Down	35/59(59.32)
chr2	223725652	223809357	ACSL3	+	no	yes	yes	yes	-0.11	no	0.0311	0.0635	No	Down	37/59(62.71)
chr3	59735036	61237133	FHIT	-	no	yes	yes	yes	-0.11	no	0.24	0.336	No	Down	46/59(77.97)
chr3	183637722	183735803	ABCC5	-	no	no	yes	no	-0.11	no	0.135	0.21	No	Down	36/59(61.02)
chr5	131891711	131982036	RAD50	+	no	yes	no	no	-0.11	no	0.134	0.209	No	Down	38/59(64.41)
chr5	142149942	142608576	ARHGAP26	+	no	yes	yes	yes	-0.11	no	0.197	0.286	No	Down	49/59(83.05)
chr7	104654626	104754808	KMT2E	+	no	no	yes	no	-0.11	no	0.193	0.281	No	Down	32/59(54.24)
chr8	41510739	41754280	ANK1	-	no	no	yes	yes	-0.11	no	0.493	0.592	No	Down	36/59(61.02)
chr8	73449626	73850584	KCNB2	+	no	no	yes	no	-0.11	no	0.723	0.791	No	Down	25/59(42.37)
chr9	96793076	96872138	PTPDC1	+	no	no	yes	no	-0.11	no	0.28	0.38	No	Down	26/59(44.07)
chr9	120466453	120487008	TLR4	+	no	no	yes	no	-0.11	no	0.25	0.347	No	Down	37/59(62.71)
chr9	132649466	132805473	FNBP1	-	no	yes	yes	yes	-0.11	no	0.153	0.233	No	Down	43/59(72.88)
chr10	51565108	51590734	NCOA4	+	no	yes	yes	yes	-0.11	no	0.0361	0.0716	No	Down	39/59(66.1)
chr10	101156627	101190381	GOT1	-	no	no	yes	no	-0.11	no	0.259	0.357	No	Down	37/59(62.71)
chr10	114206756	114578503	VTI1A	+	no	yes	yes	yes	-0.11	no	0.00533	0.0158	Yes	Down	44/59(74.58)
chr11	76061000	76092015	THAP12	-	no	no	yes	no	-0.11	no	0.0154	0.0363	Yes	Down	46/59(77.97)
chr12	22778009	22843599	ETNK1	+	no	no	yes	yes	-0.11	no	0.0677	0.119	No	Down	41/59(69.49)
chr12	83080659	83528649	TMTC2	+	no	no	yes	no	-0.11	no	0.356	0.46	No	Down	30/59(50.85)
chr12	96051583	96184930	NTN4	-	no	no	yes	no	-0.11	no	0.418	0.521	No	Down	35/59(59.32)
chr12	122755979	122907179	CLIP1	-	no	no	yes	yes	-0.11	no	0.181	0.267	No	Down	34/59(57.63)
chr15	40886218	40956540	CASC5	+	no	yes	yes	no	-0.11	no	0.518	0.616	No	Down	34/59(57.63)
chr15	41271078	41408552	INO80	-	no	no	yes	no	-0.11	no	0.0266	0.0561	No	Down	44/59(74.58)
chr16	55357672	55364672	IRX6	+	no	no	yes	no	-0.11	no	0.72	0.789	No	Down	46/59(77.97)
chr17	33288549	33290794	ZNF830	+	no	no	yes	no	-0.11	no	0.0181	0.0414	Yes	Down	48/59(81.36)
chr20	5282686	5295015	PROKR2	-	no	no	yes	no	-0.11	no	0.783	0.839	No	Down	24/59(40.68)
chr20	20015012	20036690	CRNKL1	-	no	no	yes	yes	-0.11	no	0.00631	0.018	Yes	Down	46/59(77.97)
chr1	27860546	27930942	AHDC1	-	no	no	no	no	0.12	no	0.102	0.167	No	Up	37/59(62.71)
chr1	115828539	115880857	NGF	-	no	no	no	no	0.12	no	0.402	0.506	No	Up	34/59(57.63)
chr1	152184558	152196669	HRNR	-	no	no	yes	no	0.12	no	0.5	0.6	No	Up	29/59(49.15)
chr1	154947129	154951725	CKS1B	+	no	no	no	no	0.12	no	0.224	0.317	No	Up	45/59(76.27)
chr1	169483404	169555826	F5	-	no	no	yes	no	0.12	no	0.633	0.717	No	Up	31/59(52.54)
chr1	240938815	241520530	RGS7	-	no	no	yes	yes	0.12	no	0.742	0.807	No	Up	11/59(18.64)
chr2	28112808	28561768	BRE	+	no	no	yes	no	0.12	no	0.0132	0.032	Yes	Up	47/59(79.66)
chr5	127593601	127994878	FBN2	-	no	no	yes	no	0.12	no	0.588	0.679	No	Up	34/59(57.63)
chr8	109213445	109447562	EIF3E	-	no	no	yes	yes	0.12	no	0.0493	0.0921	No	Up	41/59(69.49)
chr12	6759446	6772314	ING4	-	no	no	no	no	0.12	no	0.0433	0.0828	No	Up	50/59(84.75)
chr12	54332549	54340328	HOXC13	+	no	yes	yes	yes	0.12	no	0.556	0.65	No	Up	17/59(28.81)
chr12	56556767	56583351	SMARCC2	-	no	no	no	no	0.12	no	0.00711	0.0197	Yes	Up	44/59(74.58)
chr12	94700225	94853764	CCDC41	-	no	no	yes	no	0.12	no	0.0427	0.0818	No	Up	43/59(72.88)
chr12	102139275	102224716	GNPTAB	-	no	no	yes	no	0.12	no	0.0725	0.126	No	Up	47/59(79.66)
chr13	31030841	31191734	HMGB1	-	no	no	yes	no	0.12	no	0.0272	0.0571	No	Up	44/59(74.58)
chr14	62162231	62214977	HIF1A	+	no	no	yes	yes	0.12	no	0.166	0.249	No	Up	38/59(64.41)
chr14	65472892	65569413	MAX	-	yes	yes	yes	yes	0.12	no	0.00954	0.0248	Yes	Up	47/59(79.66)
chr15	35270542	35280488	ZNF770	-	no	no	yes	no	0.12	no	0.155	0.236	No	Up	36/59(61.02)
chr16	67906926	67918406	EDC4	+	no	no	yes	no	0.12	no	0.00154	0.00612	Yes	Up	45/59(76.27)
chr16	75661372	75682541	KARS	-	no	no	yes	no	0.12	no	0.0197	0.0443	Yes	Up	42/59(71.19)
chr17	1963133	2207065	SMG6	-	no	no	yes	no	0.12	no	0.00604	0.0174	Yes	Up	38/59(64.41)
chr17	7214643	7218883	GPS2	-	no	no	yes	no	0.12	no	0.014	0.0337	Yes	Up	37/59(62.71)
chr17	34040810	34191619	TAF15	+	no	yes	yes	yes	0.12	no	0.0226	0.0493	Yes	Up	44/59(74.58)
chr19	10461205	10491352	TYK2	-	no	yes	no	no	0.12	no	0.00406	0.0127	Yes	Up	48/59(81.36)
chr19	13317256	13743839	CACNA1A	-	no	no	yes	no	0.12	no	0.429	0.532	No	Up	30/59(50.85)
chr20	25176329	25207365	ENTPD6	+	no	no	yes	no	0.12	no	0.0224	0.049	Yes	Up	37/59(62.71)
chr22	35695268	35743987	TOM1	+	no	no	no	no	0.12	no	0.0548	0.1	No	Up	33/59(55.93)
chrX	2822011	2847392	ARSD	-	no	no	yes	no	0.12	no	0.0242	0.052	No	Up	41/59(69.49)
chrX	20168029	20285637	RPS6KA3	-	no	no	yes	no	0.12	no	0.179	0.265	No	Up	49/59(83.05)
chrX	48886237	48901012	TFE3	-	no	yes	yes	yes	0.12	no	0.0242	0.052	No	Up	52/59(88.14)
chrX	70503042	70521018	NONO	+	no	yes	yes	yes	0.12	no	0.0107	0.027	Yes	Up	50/59(84.75)
chrX	152990323	153010216	ABCD1	+	no	yes	yes	no	0.12	no	0.019	0.043	Yes	Up	37/59(62.71)
chr1	47799469	47844511	CMPK1	+	no	no	no	no	-0.12	no	0.0124	0.0305	Yes	Down	49/59(83.05)
chr1	85731931	85742773	BCL10	-	no	yes	yes	yes	-0.12	no	0.0441	0.0841	No	Down	37/59(62.71)
chr1	118496484	118727846	SPAG17	-	no	no	yes	no	-0.12	no	0.501	0.601	No	Down	37/59(62.71)
chr1	152274651	152297679	FLG	-	no	no	yes	no	-0.12	no	0.539	0.636	No	Down	35/59(59.32)
chr1	200938518	200992828	KIF21B	-	no	no	yes	no	-0.12	no	0.508	0.607	No	Down	34/59(57.63)
chr2	103035149	103069025	IL18RAP	+	no	no	yes	no	-0.12	no	0.46	0.563	No	Down	32/59(54.24)
chr3	38029550	38048679	VILL	+	no	no	yes	no	-0.12	no	0.165	0.247	No	Down	41/59(69.49)
chr3	43328004	43466256	SNRK	+	no	no	yes	no	-0.12	no	0.0925	0.154	No	Down	38/59(64.41)
chr3	179370543	179507189	USP13	+	no	no	yes	no	-0.12	no	0.119	0.189	No	Down	31/59(52.54)
chr4	106067032	106200973	TET2	+	no	yes	yes	yes	-0.12	no	0.104	0.17	No	Down	39/59(66.1)
chr5	21750782	22853731	CDH12	-	no	no	yes	no	-0.12	no	0.427	0.53	No	Down	38/59(64.41)
chr5	40998119	41071444	MROH2B	-	no	no	yes	no	-0.12	no	0.548		No	Down	7/59(11.86)
chr5	64885507	64921802	TRIM23	-	no	no	yes	no	-0.12	no	0.0307	0.0629	No	Down	37/59(62.71)
chr5	68665120	68710628	RAD17	+	no	no	yes	yes	-0.12	no	0.00145	0.00586	Yes	Down	44/59(74.58)
chr6	109814059	110012420	AK9	-	no	no	no	no	-0.12	no	0.0653	0.116	No	Down	29/59(49.15)
chr7	44866390	44887682	H2AFV	-	no	no	yes	no	-0.12	no	0.0329	0.0665	No	Down	51/59(86.44)
chr8	81880045	82024303	PAG1	-	no	no	yes	no	-0.12	no	0.382	0.486	No	Down	32/59(54.24)
chr9	6011043	6015625	RANBP6	-	no	no	yes	no	-0.12	no	0.00804	0.0217	Yes	Down	37/59(62.71)
chr9	15464064	15511017	PSIP1	-	no	yes	yes	yes	-0.12	no	0.0201	0.045	Yes	Down	43/59(72.88)
chr11	14299472	14386052	RRAS2	-	no	no	yes	no	-0.12	no	0.035	0.0699	No	Down	45/59(76.27)
chr13	28712643	28869472	PAN3	+	no	no	yes	no	-0.12	no	0.0853	0.144	No	Down	39/59(66.1)
chr13	29394485	30080084	MTUS2	+	no	no	yes	no	-0.12	no	0.593	0.682	No	Down	35/59(59.32)
chr13	36342789	36705443	DCLK1	-	no	no	yes	no	-0.12	no	0.534	0.631	No	Down	39/59(66.1)
chr13	86366922	86380818	SLITRK6	-	no	no	yes	no	-0.12	no	0.693	0.768	No	Down	44/59(74.58)
chr14	102547075	102606036	HSP90AA1	-	no	yes	yes	yes	-0.12	no	0.0896	0.15	No	Down	28/59(47.46)
chr15	91073157	91188577	CRTC3	+	no	yes	yes	yes	-0.12	no	0.0354	0.0705	No	Down	48/59(81.36)
chr16	8985951	9058371	USP7	-	no	no	yes	no	-0.12	no	0.00981	0.0254	Yes	Down	48/59(81.36)
chr17	26205340	26221778	LYRM9	-	no	no	yes	no	-0.12	no	0.119	0.19	No	Down	46/59(77.97)
chr17	61554422	61575741	ACE	+	no	no	yes	no	-0.12	no	0.399	0.503	No	Down	36/59(61.02)
chr17	74730197	74733456	SRSF2	-	no	yes	yes	yes	-0.12	no	0.0201	0.0449	Yes	Down	37/59(62.71)
chr19	47421933	47508334	ARHGAP35	+	no	no	yes	no	-0.12	no	0.0783	0.134	No	Down	41/59(69.49)
chr20	40701392	41818610	PTPRT	-	no	no	yes	yes	-0.12	no	0.66	0.74	No	Down	41/59(69.49)
chr22	42318027	42322822	TNFRSF13C	-	no	no	no	no	-0.12	no	0.681	0.758	No	Down	25/59(42.37)
chrX	51546103	51645453	MAGED1	+	no	no	yes	no	-0.12	no	0.0745	0.129	No	Down	41/59(69.49)
chrX	154997474	155012121	SPRY3	+	no	no	yes	no	-0.12	no	0.0685	0.12	No	Down	43/59(72.88)
chr1	20959948	20978004	PINK1	+	no	yes	no	no	0.13	no	0.0585	0.106	No	Up	47/59(79.66)
chr1	153965161	154127592	NUP210L	-	no	no	yes	no	0.13	no	0.61	0.697	No	Up	27/59(45.76)
chr2	73300510	73383849	RAB11FIP5	-	no	no	no	no	0.13	no	0.0441	0.0841	No	Up	45/59(76.27)
chr5	140026643	140042064	IK	+	no	no	no	no	0.13	no	0.00108	0.00472	Yes	Up	50/59(84.75)
chr5	176938578	176944470	DDX41	-	no	no	yes	no	0.13	no	0.00143	0.00581	Yes	Up	40/59(67.8)
chr6	29454474	29455733	MAS1L	-	no	no	yes	no	0.13	no	0.54		No	Up	11/59(18.64)
chr6	41651716	41703997	TFEB	-	no	no	yes	yes	0.13	no	0.0717	0.125	No	Up	29/59(49.15)
chr7	127292234	127732661	SND1	+	no	no	yes	yes	0.13	no	0.00607	0.0174	Yes	Up	37/59(62.71)
chr9	35657748	35658015	RMRP	.	yes	no	no	no	0.13	no	0.541	0.637	No	Up	35/59(59.32)
chr10	96796529	96829254	CYP2C8	-	no	no	yes	yes	0.13	no	0.418	0.521	No	Up	30/59(50.85)
chr10	105156405	105206049	PDCD11	+	no	no	no	no	0.13	no	0.0121	0.0299	Yes	Up	38/59(64.41)
chr11	10594638	10715535	MRVI1	-	no	no	yes	no	0.13	no	0.31	0.413	No	Up	33/59(55.93)
chr11	126081309	126132881	FAM118B	+	no	no	yes	no	0.13	no	0.103	0.168	No	Up	44/59(74.58)
chr14	68286496	69196935	RAD51B	+	no	yes	yes	yes	0.13	no	0.0373	0.0734	No	Up	43/59(72.88)
chr16	23614481	23652631	PALB2	-	yes	yes	yes	yes	0.13	no	0.0853	0.144	No	Up	39/59(66.1)
chr17	73314157	73401790	GRB2	-	no	no	yes	no	0.13	no	0.00444	0.0136	Yes	Up	46/59(77.97)
chr18	33709407	33760519	ELP2	+	no	no	no	no	0.13	no	0.0151	0.0358	Yes	Up	44/59(74.58)
chr19	4890449	4902879	ARRDC5	-	no	no	yes	no	0.13	no	0.599	0.688	No	Up	31/59(52.54)
chr19	39390340	39399533	NFKBIB	+	no	no	no	no	0.13	no	0.0484	0.0906	No	Up	33/59(55.93)
chrX	69664711	69725340	DLG3	+	no	no	yes	no	0.13	no	0.122	0.194	No	Up	38/59(64.41)
chrX	131157293	131209971	STK26	+	no	no	yes	no	0.13	no	0.317	0.421	No	Up	43/59(72.88)
chr1	16174359	16266955	SPEN	+	no	no	yes	yes	-0.13	no	0.11	0.177	No	Down	37/59(62.71)
chr1	115259534	115301297	CSDE1	-	no	no	yes	no	-0.13	no	0.00249	0.00884	Yes	Down	48/59(81.36)
chr1	186640923	186649559	PTGS2	-	no	no	no	no	-0.13	no	0.513	0.611	No	Down	30/59(50.85)
chr1	193028552	193060907	TROVE2	+	no	no	yes	no	-0.13	no	0.0235	0.0509	No	Down	48/59(81.36)
chr2	47922669	48037240	MSH6	+	yes	yes	yes	yes	-0.13	no	0.0101	0.0259	Yes	Down	44/59(74.58)
chr2	241631262	241637900	AQP12A	+	no	no	yes	no	-0.13	no	0.524		No	Down	15/59(25.42)
chr4	103422486	103538459	NFKB1	+	no	no	no	no	-0.13	no	0.0414	0.0798	No	Down	33/59(55.93)
chr4	169418217	169849608	PALLD	+	no	yes	no	no	-0.13	no	0.177	0.262	No	Down	35/59(59.32)
chr6	36164521	36200567	BRPF3	+	no	no	yes	no	-0.13	no	0.119	0.189	No	Down	39/59(66.1)
chr6	37137979	37143202	PIM1	+	no	yes	yes	yes	-0.13	no	0.27	0.369	No	Down	36/59(61.02)
chr6	91223292	91296764	MAP3K7	-	no	no	no	no	-0.13	no	0.0391	0.0763	No	Down	30/59(50.85)
chr6	139094646	139114456	CCDC28A	+	no	no	yes	no	-0.13	no	0.0149	0.0353	Yes	Down	41/59(69.49)
chr7	99245817	99277649	CYP3A5	-	no	no	no	no	-0.13	no	0.337	0.441	No	Down	36/59(61.02)
chr8	48685669	48872743	PRKDC	-	no	no	no	no	-0.13	no	0.128	0.201	No	Down	37/59(62.71)
chr9	6720863	7175648	KDM4C	+	no	no	no	no	-0.13	no	0.0252	0.0537	No	Down	31/59(52.54)
chr10	76585340	76792380	KAT6B	+	no	yes	yes	yes	-0.13	no	0.129	0.203	No	Down	33/59(55.93)
chr10	95790569	96092580	PLCE1	+	no	no	yes	no	-0.13	no	0.362	0.467	No	Down	29/59(49.15)
chr11	47681143	47736941	AGBL2	-	no	no	yes	no	-0.13	no	0.344	0.448	No	Down	37/59(62.71)
chr11	85370752	85393951	CREBZF	-	no	no	yes	no	-0.13	no	0.0727	0.126	No	Down	35/59(59.32)
chr12	112856155	112947717	PTPN11	+	yes	yes	yes	yes	-0.13	no	0.0353	0.0704	No	Down	40/59(67.8)
chr15	40226347	40327792	EIF2AK4	+	no	no	yes	no	-0.13	no	0.00489	0.0147	Yes	Down	35/59(59.32)
chr16	2802330	2822539	SRRM2	+	no	no	no	no	-0.13	no	0.086	0.145	No	Down	37/59(62.71)
chr16	70286198	70323446	AARS	-	no	no	no	no	-0.13	no	0.127	0.2	No	Down	47/59(79.66)
chr16	72816784	73925770	ZFHX3	-	no	no	yes	yes	-0.13	no	0.0699	0.122	No	Down	40/59(67.8)
chr17	15932471	16121499	NCOR1	-	no	no	yes	yes	-0.13	no	0.069	0.121	No	Down	39/59(66.1)
chr18	2655737	2805015	SMCHD1	+	no	no	no	no	-0.13	no	0.0878	0.147	No	Down	41/59(69.49)
chr18	32073254	32471808	DTNA	+	no	no	yes	no	-0.13	no	0.236	0.331	No	Down	27/59(45.76)
chr20	35518176	35580304	SAMHD1	-	no	no	yes	no	-0.13	no	0.299	0.402	No	Down	29/59(49.15)
chr20	49126858	49201778	PTPN1	+	no	no	yes	no	-0.13	no	0.0578	0.105	No	Down	43/59(72.88)
chr22	36134783	36424473	RBFOX2	-	no	no	no	no	-0.13	no	0.0545	0.0998	No	Down	45/59(76.27)
chrX	20142636	20159962	EIF1AX	-	no	no	yes	yes	-0.13	no	0.00276	0.0095	Yes	Down	51/59(86.44)
chrX	70586089	70752224	TAF1	+	no	no	yes	no	-0.13	no	0.114	0.183	No	Down	37/59(62.71)
chr1	2487078	2496821	TNFRSF14	+	no	yes	yes	yes	0.14	no	0.234	0.329	No	Up	41/59(69.49)
chr1	6265535	6281359	RNF207	+	no	no	yes	no	0.14	no	0.217	0.31	No	Up	40/59(67.8)
chr1	60358980	60392462	CYP2J2	-	no	no	no	no	0.14	no	0.452	0.554	No	Up	43/59(72.88)
chr1	154975106	154990998	ZBTB7B	+	no	no	yes	no	0.14	no	0.0258	0.0548	No	Up	43/59(72.88)
chr2	102927962	102968497	IL1RL1	+	no	no	yes	no	0.14	no	0.646	0.728	No	Up	31/59(52.54)
chr2	232571605	232578251	PTMA	+	no	no	yes	no	0.14	no	0.0532	0.098	No	Up	39/59(66.1)
chr4	99182535	99365012	RAP1GDS1	+	no	yes	yes	yes	0.14	no	0.0349	0.0698	No	Up	47/59(79.66)
chr5	31639517	32111037	PDZD2	+	no	no	yes	no	0.14	no	0.271	0.371	No	Up	38/59(64.41)
chr5	140894583	140998622	DIAPH1	-	no	no	yes	no	0.14	no	0.0277	0.058	No	Up	37/59(62.71)
chr6	12008995	12165232	HIVEP1	+	no	no	yes	no	0.14	no	0.185	0.271	No	Up	42/59(71.19)
chr6	26204780	26206266	HIST1H4E	+	no	no	yes	no	0.14	no	0.479	0.58	No	Up	34/59(57.63)
chr6	43543887	43583397	POLH	+	yes	no	no	no	0.14	no	0.0257	0.0547	No	Up	47/59(79.66)
chr6	160210844	160219468	MRPL18	+	no	no	yes	no	0.14	no	0.0435	0.0831	No	Up	42/59(71.19)
chr7	138145079	138274738	TRIM24	+	no	yes	yes	yes	0.14	no	0.0379	0.0744	No	Up	44/59(74.58)
chr8	100885428	100906290	COX6C	-	no	yes	yes	yes	0.14	no	0.125	0.197	No	Up	34/59(57.63)
chr9	14081842	14398982	NFIB	-	no	yes	yes	yes	0.14	no	0.0934	0.155	No	Up	35/59(59.32)
chr10	103867317	103880210	LDB1	-	no	no	yes	no	0.14	no	0.147	0.226	No	Up	46/59(77.97)
chr11	108376158	108464465	EXPH5	-	no	no	yes	no	0.14	no	0.126	0.199	No	Up	42/59(71.19)
chr11	118955576	118964259	HMBS	+	yes	no	no	no	0.14	no	0.126	0.198	No	Up	38/59(64.41)
chr11	118992297	119006754	HINFP	+	no	no	yes	no	0.14	no	0.00436	0.0134	Yes	Up	47/59(79.66)
chr12	21284136	21392180	SLCO1B1	+	no	no	yes	no	0.14	no	0.492		No	Up	7/59(11.86)
chr15	42140342	42186275	SPTBN5	-	no	no	yes	no	0.14	no	0.245	0.341	No	Up	26/59(44.07)
chr16	2089816	2097867	NTHL1	-	no	no	yes	yes	0.14	no	0.159	0.241	No	Up	27/59(45.76)
chr16	57023397	57117443	NLRC5	+	no	no	yes	no	0.14	no	0.284	0.384	No	Up	35/59(59.32)
chr17	79801035	79818570	P4HB	-	no	no	no	no	0.14	no	0.0286	0.0595	No	Up	36/59(61.02)
chr19	3804022	3869030	ZFR2	-	no	no	yes	no	0.14	no	0.528	0.626	No	Up	37/59(62.71)
chr19	4044362	4066943	ZBTB7A	-	no	no	yes	no	0.14	no	0.00134	0.00552	Yes	Up	44/59(74.58)
chr19	7804880	7812450	CD209	-	no	no	yes	yes	0.14	no	0.315	0.418	No	Up	31/59(52.54)
chrX	12885202	12908499	TLR7	+	no	no	yes	no	0.14	no	0.39	0.494	No	Up	35/59(59.32)
chrX	102754058	102774417	RAB40A	-	no	no	yes	no	0.14	no	0.232	0.326	No	Up	37/59(62.71)
chr1	37940153	37949980	ZC3H12A	+	no	no	yes	no	-0.14	no	0.313	0.416	No	Down	27/59(45.76)
chr1	85109390	85156486	SSX2IP	-	no	no	no	no	-0.14	no	0.00835	0.0223	Yes	Down	37/59(62.71)
chr1	145507415	145517375	RBM8A	+	no	yes	no	no	-0.14	no	0.00171	0.00662	Yes	Down	43/59(72.88)
chr1	201924619	201939789	TIMM17A	+	no	no	yes	no	-0.14	no	0.0241	0.0519	No	Down	36/59(61.02)
chr2	46520806	46613842	EPAS1	+	no	no	yes	yes	-0.14	no	0.237	0.332	No	Down	38/59(64.41)
chr3	14989091	15095107	NR2C2	+	no	no	no	no	-0.14	no	0.235	0.33	No	Down	39/59(66.1)
chr4	69681711	69696914	UGT2B10	+	no	no	yes	no	-0.14	no	0.513		No	Down	24/59(40.68)
chr4	74262831	74287129	ALB	+	no	no	yes	no	-0.14	no	0.42	0.523	No	Down	35/59(59.32)
chr5	132211071	132299326	AFF4	-	no	yes	yes	yes	-0.14	no	0.0584	0.106	No	Down	39/59(66.1)
chr5	145583163	145668695	RBM27	+	no	no	yes	no	-0.14	no	0.0131	0.032	Yes	Down	48/59(81.36)
chr7	139025105	139108203	LUC7L2	+	no	no	no	no	-0.14	no	0.00441	0.0135	Yes	Down	47/59(79.66)
chr9	104296133	104325626	RNF20	+	no	no	yes	no	-0.14	no	0.0185	0.042	Yes	Down	46/59(77.97)
chr9	111616869	111619247	ACTL7B	-	no	no	yes	no	-0.14	no	0.737	0.803	No	Down	21/59(35.59)
chr11	9685624	9774538	SWAP70	+	no	no	yes	no	-0.14	no	0.0825	0.14	No	Down	32/59(54.24)
chr11	94439597	94609918	AMOTL1	+	no	no	yes	no	-0.14	no	0.142	0.22	No	Down	44/59(74.58)
chr11	134020014	134095348	NCAPD3	-	no	no	yes	no	-0.14	no	0.0647	0.115	No	Down	39/59(66.1)
chr12	389295	498620	KDM5A	-	no	yes	yes	yes	-0.14	no	0.0179	0.041	Yes	Down	40/59(67.8)
chr12	57031959	57039852	ATP5B	-	no	no	yes	no	-0.14	no	0.0683	0.12	No	Down	44/59(74.58)
chr12	95611522	95696566	VEZT	+	no	no	no	no	-0.14	no	0.00316	0.0105	Yes	Down	39/59(66.1)
chr12	104359582	104382652	TDG	+	no	no	yes	no	-0.14	no	0.00593	0.0171	Yes	Down	36/59(61.02)
chr16	69598997	69738569	NFAT5	+	no	no	yes	no	-0.14	no	0.0555	0.101	No	Down	39/59(66.1)
chr17	37560538	37607539	MED1	-	no	no	yes	no	-0.14	no	0.041	0.0792	No	Down	42/59(71.19)
chr17	38375556	38440388	WIPF2	+	no	no	yes	no	-0.14	no	0.0707	0.123	No	Down	39/59(66.1)
chr17	58256455	58499831	USP32	-	no	no	no	no	-0.14	no	0.0354	0.0704	No	Down	39/59(66.1)
chr18	46446223	46477081	SMAD7	-	no	yes	no	no	-0.14	no	0.0896	0.15	No	Down	35/59(59.32)
chr19	4183351	4224811	ANKRD24	+	no	no	yes	no	-0.14	no	0.321	0.424	No	Down	40/59(67.8)
chr19	15464196	15490609	AKAP8	-	no	no	yes	no	-0.14	no	0.000113	0.000951	Yes	Down	47/59(79.66)
chr19	40736224	40791443	AKT2	-	no	yes	yes	yes	-0.14	no	0.139	0.215	No	Down	42/59(71.19)
chr20	32951041	33099198	ITCH	+	no	no	yes	no	-0.14	no	0.00905	0.0239	Yes	Down	42/59(71.19)
chr22	24376133	24384680	GSTT1	-	no	no	no	no	-0.14	no	0.217	0.31	No	Down	38/59(64.41)
chrX	30845559	30993201	TAB3	-	no	no	yes	no	-0.14	no	0.0445	0.0847	No	Down	44/59(74.58)
chrX	63404997	63425624	AMER1	-	no	yes	yes	yes	-0.14	no	0.0853	0.144	No	Down	36/59(61.02)
chrX	154299695	154351349	BRCC3	+	no	no	yes	no	-0.14	no	0.00522	0.0155	Yes	Down	43/59(72.88)
chr1	93297540	93307481	RPL5	+	no	yes	yes	yes	0.15	no	0.0223	0.0488	Yes	Up	39/59(66.1)
chr1	150266140	150281414	MRPS21	+	no	no	yes	no	0.15	no	0.11	0.177	No	Up	44/59(74.58)
chr1	161141100	161147758	B4GALT3	-	no	no	yes	no	0.15	no	0.0194	0.0437	Yes	Up	52/59(88.14)
chr2	113763038	113765621	IL36A	+	no	no	yes	no	0.15	no	0.478		No	Up	10/59(16.95)
chr3	14186647	14220283	XPC	-	yes	yes	yes	yes	0.15	no	0.0138	0.0332	Yes	Up	45/59(76.27)
chr3	123798870	124445172	KALRN	+	no	no	yes	no	0.15	no	0.0926	0.154	No	Up	42/59(71.19)
chr3	197676851	197683481	RPL35A	+	no	yes	no	no	0.15	no	0.0738	0.128	No	Up	40/59(67.8)
chr6	391739	411447	IRF4	+	no	yes	yes	yes	0.15	no	0.492	0.591	No	Up	30/59(50.85)
chr6	28870779	28891766	TRIM27	-	no	yes	yes	yes	0.15	no	0.00224	0.00815	Yes	Up	47/59(79.66)
chr7	1509913	1544003	INTS1	-	no	no	no	no	0.15	no	0.00667	0.0188	Yes	Up	33/59(55.93)
chr7	102553438	102585396	LRRC17	+	no	no	yes	no	0.15	no	0.283	0.384	No	Up	32/59(54.24)
chr8	117654369	117779164	EIF3H	-	no	yes	no	no	0.15	no	0.0158	0.0371	Yes	Up	48/59(81.36)
chr10	102747124	102754158	TWNK	+	no	no	yes	no	0.15	no	0.00603	0.0173	Yes	Up	36/59(61.02)
chr13	113951556	113977987	LAMP1	+	no	no	no	no	0.15	no	0.00361	0.0116	Yes	Up	40/59(67.8)
chr14	105235686	105262088	AKT1	-	no	yes	yes	yes	0.15	no	0.00958	0.0249	Yes	Up	52/59(88.14)
chr17	61759696	61819346	STRADA	-	no	no	yes	no	0.15	no	0.00106	0.00465	Yes	Up	52/59(88.14)
chr19	45582546	45808541	MARK4	+	no	no	no	no	0.15	no	0.00259	0.0091	Yes	Up	51/59(86.44)
chr20	32676104	32700138	EIF2S2	-	no	no	yes	no	0.15	no	0.0335	0.0675	No	Up	49/59(83.05)
chr22	41347351	41369313	RBX1	+	no	no	no	no	0.15	no	0.0882	0.148	No	Up	43/59(72.88)
chr1	27019727	27108601	ARID1A	+	no	yes	yes	yes	-0.15	no	0.0343	0.0687	No	Down	36/59(61.02)
chr1	161284047	161332984	SDHC	.	yes	yes	yes	yes	-0.15	no	0.00787	0.0214	Yes	Down	44/59(74.58)
chr1	198607587	198726605	PTPRC	+	no	no	yes	yes	-0.15	no	0.439	0.542	No	Down	36/59(61.02)
chr1	210501596	210849638	HHAT	+	no	no	yes	no	-0.15	no	0.0227	0.0495	Yes	Down	47/59(79.66)
chr1	223967601	224033674	TP53BP2	-	no	no	yes	no	-0.15	no	0.092	0.153	No	Down	30/59(50.85)
chr1	236958581	237067281	MTR	+	no	no	no	no	-0.15	no	0.0406	0.0787	No	Down	41/59(69.49)
chr2	190648811	190742355	PMS1	+	no	yes	yes	yes	-0.15	no	0.00289	0.00984	Yes	Down	47/59(79.66)
chr2	208394461	208468155	CREB1	+	no	yes	yes	yes	-0.15	no	0.00198	0.00742	Yes	Down	48/59(81.36)
chr3	72798428	72911065	SHQ1	-	no	no	yes	no	-0.15	no	0.000614	0.00313	Yes	Down	56/59(94.92)
chr3	169940153	170023769	PRKCI	+	no	no	yes	no	-0.15	no	0.0411	0.0794	No	Down	36/59(61.02)
chr5	96496571	96518964	RIOK2	-	no	no	yes	no	-0.15	no	0.000478	0.00261	Yes	Down	48/59(81.36)
chr6	34845555	34855866	TAF11	-	no	no	yes	no	-0.15	no	0.00279	0.00959	Yes	Down	43/59(72.88)
chr6	143072604	143277835	HIVEP2	-	no	no	no	no	-0.15	no	0.105	0.171	No	Down	46/59(77.97)
chr7	25174316	25219975	C7ORF31	-	no	no	yes	no	-0.15	no	0.05	0.0931	No	Down	53/59(89.83)
chr7	39989245	40139179	CDK13	+	no	no	yes	no	-0.15	no	0.0147	0.0349	Yes	Down	41/59(69.49)
chr7	80371854	80551675	SEMA3C	-	no	no	yes	no	-0.15	no	0.436	0.539	No	Down	34/59(57.63)
chr7	148700154	148725733	PDIA4	-	no	no	yes	no	-0.15	no	0.0579	0.105	No	Down	42/59(71.19)
chr8	103265240	103425069	UBR5	-	no	no	yes	yes	-0.15	no	0.0197	0.0443	Yes	Down	39/59(66.1)
chr8	121072019	121384275	COL14A1	+	no	no	yes	no	-0.15	no	0.332	0.436	No	Down	37/59(62.71)
chr8	125985540	125991631	ZNF572	+	no	no	yes	no	-0.15	no	0.101	0.166	No	Down	40/59(67.8)
chr9	12685439	12710290	TYRP1	+	no	no	yes	no	-0.15	no	0.696	0.77	No	Down	10/59(16.95)
chr9	109625378	109775915	ZNF462	+	no	no	yes	no	-0.15	no	0.139	0.215	No	Down	37/59(62.71)
chr9	127908852	127952218	PPP6C	-	no	no	yes	yes	-0.15	no	0.00118	0.00503	Yes	Down	49/59(83.05)
chr9	133589333	133763062	ABL1	+	no	yes	yes	yes	-0.15	no	0.0252	0.0537	No	Down	40/59(67.8)
chr9	136895427	136933657	BRD3	-	no	yes	yes	yes	-0.15	no	0.0271	0.057	No	Down	42/59(71.19)
chr9	137208944	137332431	RXRA	+	no	no	yes	no	-0.15	no	0.0351	0.0701	No	Down	51/59(86.44)
chr10	16865963	17171830	CUBN	-	no	no	yes	no	-0.15	no	0.188	0.276	No	Down	41/59(69.49)
chr10	112679305	112773425	SHOC2	+	no	yes	no	no	-0.15	no	0.0039	0.0123	Yes	Down	49/59(83.05)
chr11	95523129	95565857	CEP57	+	no	no	no	no	-0.15	no	0.00475	0.0143	Yes	Down	51/59(86.44)
chr12	12867992	12875305	CDKN1B	+	yes	no	yes	yes	-0.15	no	0.0193	0.0436	Yes	Down	39/59(66.1)
chr12	39687030	39837192	KIF21A	-	no	no	yes	no	-0.15	no	0.107	0.173	No	Down	37/59(62.71)
chr14	21853353	21924285	CHD8	-	no	no	yes	no	-0.15	no	0.00741	0.0203	Yes	Down	42/59(71.19)
chr14	39644387	39652422	PNN	+	no	no	yes	no	-0.15	no	0.0269	0.0566	No	Down	43/59(72.88)
chr14	74964873	75079081	LTBP2	-	no	no	yes	no	-0.15	no	0.238	0.333	No	Down	37/59(62.71)
chr15	31293264	31453476	TRPM1	-	no	no	yes	no	-0.15	no	0.681	0.757	No	Down	20/59(33.9)
chr15	56119120	56285944	NEDD4	-	no	no	yes	no	-0.15	no	0.0603	0.109	No	Down	31/59(52.54)
chr15	93443419	93571235	CHD2	+	no	no	yes	yes	-0.15	no	0.0345	0.0691	No	Down	41/59(69.49)
chr17	7743222	7758114	KDM6B	+	no	no	no	no	-0.15	no	0.0982	0.162	No	Down	37/59(62.71)
chr17	29421945	29708905	NF1	.	yes	yes	yes	yes	-0.15	no	0.0482	0.0904	No	Down	39/59(66.1)
chr17	56048908	56065620	VEZF1	-	no	no	yes	no	-0.15	no	0.0139	0.0335	Yes	Down	39/59(66.1)
chr21	38737875	38898660	DYRK1A	+	no	no	yes	no	-0.15	no	0.00247	0.00879	Yes	Down	48/59(81.36)
chrX	39909068	40036582	BCOR	-	no	yes	yes	yes	-0.15	no	0.0468	0.0881	No	Down	34/59(57.63)
chrX	53111549	53117722	TSPYL2	+	no	no	yes	no	-0.15	no	0.0511	0.0947	No	Down	39/59(66.1)
chrX	53401070	53449677	SMC1A	-	no	yes	yes	yes	-0.15	no	0.0614	0.11	No	Down	45/59(76.27)
chrX	151867214	151870825	MAGEA6	+	no	no	yes	no	-0.15	no	0.481		No	Down	4/59(6.78)
chr1	33722146	33766320	ZNF362	+	no	no	yes	no	0.16	no	0.0143	0.0343	Yes	Up	46/59(77.97)
chr1	101702444	101707074	S1PR1	+	no	no	yes	no	0.16	no	0.085	0.144	No	Up	38/59(64.41)
chr2	25450724	25565459	DNMT3A	-	no	yes	yes	yes	0.16	no	0.0188	0.0426	Yes	Up	50/59(84.75)
chr3	32993066	32997841	CCR4	+	no	no	yes	yes	0.16	no	0.537	0.633	No	Up	30/59(50.85)
chr3	38495342	38534633	ACVR2B	+	no	no	yes	no	0.16	no	0.0362	0.0717	No	Up	44/59(74.58)
chr3	47844399	47891685	DHX30	+	no	no	yes	no	0.16	no	0.000614	0.00313	Yes	Up	53/59(89.83)
chr4	153241696	153457215	FBXW7	-	no	yes	yes	yes	0.16	no	0.059	0.107	No	Up	47/59(79.66)
chr4	175750819	175899331	ADAM29	+	no	no	yes	no	0.16	no	0.696	0.771	No	Up	12/59(20.34)
chr6	30876019	30894236	VARS2	+	no	no	yes	no	0.16	no	4.69e-05	0.000531	Yes	Up	43/59(72.88)
chr6	31132114	31148508	POU5F1	-	no	yes	yes	yes	0.16	no	0.36	0.465	No	Up	29/59(49.15)
chr6	69345259	70099403	ADGRB3	+	no	no	yes	no	0.16	no	0.389	0.493	No	Up	39/59(66.1)
chr7	77166592	77269388	PTPN12	+	no	no	yes	no	0.16	no	0.0151	0.0357	Yes	Up	52/59(88.14)
chr8	12940870	13462119	DLC1	-	no	no	yes	no	0.16	no	0.223	0.316	No	Up	45/59(76.27)
chr8	74851404	74884522	ELOC	-	no	no	yes	no	0.16	no	0.0251	0.0535	No	Up	48/59(81.36)
chr9	123664671	123691451	TRAF1	-	no	no	no	no	0.16	no	0.13	0.204	No	Up	37/59(62.71)
chr11	3022152	3078843	CARS	-	no	yes	yes	yes	0.16	no	0.00309	0.0104	Yes	Up	44/59(74.58)
chr11	17095936	17099334	RPS13	-	no	no	yes	no	0.16	no	0.043	0.0824	No	Up	39/59(66.1)
chr11	56949221	56959191	LRRC55	+	no	no	yes	no	0.16	no	0.361	0.466	No	Up	30/59(50.85)
chr11	62559595	62573774	NXF1	-	no	no	yes	no	0.16	no	0.0825	0.14	No	Up	47/59(79.66)
chr11	66129992	66139685	SLC29A2	-	no	no	yes	no	0.16	no	0.0594	0.107	No	Up	40/59(67.8)
chr11	118842417	118852001	FOXR1	+	no	no	yes	yes	0.16	no	0.451	0.553	No	Up	10/59(16.95)
chr11	119076752	119178859	CBL	.	yes	yes	yes	yes	0.16	no	0.0476	0.0894	No	Up	45/59(76.27)
chr11	125439112	125454582	EI24	+	no	no	yes	no	0.16	no	0.00449	0.0137	Yes	Up	44/59(74.58)
chr11	128556430	128683162	FLI1	+	no	yes	yes	yes	0.16	no	0.139	0.215	No	Up	34/59(57.63)
chr12	6961292	6975796	USP5	+	no	no	yes	no	0.16	no	0.012	0.0297	Yes	Up	48/59(81.36)
chr12	56347889	56367101	PMEL	-	no	yes	no	no	0.16	no	0.0377	0.074	No	Up	36/59(61.02)
chr12	96394606	96437298	LTA4H	-	no	no	yes	no	0.16	no	0.01	0.0258	Yes	Up	46/59(77.97)
chr12	113494514	113535833	DTX1	+	no	no	no	no	0.16	no	0.206	0.297	No	Up	29/59(49.15)
chr12	124808961	125052135	NCOR2	-	no	no	yes	yes	0.16	no	0.00658	0.0186	Yes	Up	38/59(64.41)
chr14	50359810	50363772	ARF6	+	no	no	no	no	0.16	no	0.0239	0.0516	No	Up	40/59(67.8)
chr14	66974125	67648520	GPHN	+	no	yes	yes	yes	0.16	no	0.0253	0.054	No	Up	32/59(54.24)
chr14	94953611	94984181	SERPINA12	-	no	no	yes	no	0.16	no	0.427		No	Up	7/59(11.86)
chr15	39873280	39891667	THBS1	+	no	no	yes	no	0.16	no	0.411	0.515	No	Up	40/59(67.8)
chr15	45003675	45011075	B2M	+	no	no	yes	yes	0.16	no	0.225	0.318	No	Up	38/59(64.41)
chr19	36500022	36505141	ALKBH6	-	no	no	yes	no	0.16	no	0.0389	0.0761	No	Up	44/59(74.58)
chr19	41349443	41356352	CYP2A6	-	no	no	no	no	0.16	no	0.632	0.717	No	Up	23/59(38.98)
chr20	44746911	44758502	CD40	+	no	no	no	no	0.16	no	0.268	0.367	No	Up	44/59(74.58)
chr20	49348081	49373332	PARD6B	+	no	no	yes	no	0.16	no	0.15	0.23	No	Up	44/59(74.58)
chr20	62329995	62339377	ARFRP1	-	no	no	no	no	0.16	no	0.0176	0.0404	Yes	Up	39/59(66.1)
chr22	30950622	30970574	GAL3ST1	-	no	no	yes	no	0.16	no	0.48	0.58	No	Up	35/59(59.32)
chr22	38092995	38172563	TRIOBP	+	no	no	yes	no	0.16	no	0.00547	0.0161	Yes	Up	43/59(72.88)
chrX	129040097	129063737	UTP14A	+	no	no	no	no	0.16	no	0.00117	0.005	Yes	Up	47/59(79.66)
chr1	78409740	78444794	FUBP1	-	no	yes	yes	yes	-0.16	no	0.017	0.0393	Yes	Down	36/59(61.02)
chr1	205626979	205649587	SLC45A3	-	no	yes	yes	yes	-0.16	no	0.229	0.323	No	Down	42/59(71.19)
chr2	219433303	219461803	RQCD1	+	no	no	yes	no	-0.16	no	0.00518	0.0154	Yes	Down	34/59(57.63)
chr2	233562009	233725285	GIGYF2	+	no	no	yes	no	-0.16	no	0.00373	0.0119	Yes	Down	38/59(64.41)
chr3	3186312	3221411	CRBN	-	no	no	no	no	-0.16	no	6.01e-06	0.000142	Yes	Down	45/59(76.27)
chr4	5544499	5711275	EVC2	-	no	no	yes	no	-0.16	no	0.0158	0.0371	Yes	Down	48/59(81.36)
chr5	37812779	37839788	GDNF	-	no	no	no	no	-0.16	no	0.462	0.564	No	Down	0/59(0.0)
chr5	45255052	45696600	HCN1	-	no	no	yes	no	-0.16	no	0.577	0.669	No	Down	32/59(54.24)
chr5	121647049	121799914	SNCAIP	+	no	no	no	no	-0.16	no	0.434	0.537	No	Down	42/59(71.19)
chr6	3064225	3115421	RIPK1	+	no	no	yes	no	-0.16	no	0.000188	0.00135	Yes	Down	48/59(81.36)
chr6	36562130	36573377	SRSF3	+	no	yes	yes	yes	-0.16	no	0.00224	0.00815	Yes	Down	43/59(72.88)
chr6	149539777	149732749	TAB2	+	no	no	no	no	-0.16	no	0.00298	0.0101	Yes	Down	38/59(64.41)
chr6	159186773	159240444	EZR	-	no	yes	yes	yes	-0.16	no	0.0627	0.112	No	Down	39/59(66.1)
chr7	20654830	20816658	ABCB5	+	no	no	yes	no	-0.16	no	0.658	0.738	No	Down	20/59(33.9)
chr9	140138036	140142222	FAM166A	-	no	no	yes	no	-0.16	no	0.563	0.657	No	Down	33/59(55.93)
chr10	15253642	15413061	FAM171A1	-	no	no	yes	no	-0.16	no	0.16	0.242	No	Down	43/59(72.88)
chr10	70320413	70454239	TET1	+	no	yes	yes	yes	-0.16	no	0.0779	0.134	No	Down	41/59(69.49)
chr11	6255995	6265659	CNGA4	+	no	no	yes	no	-0.16	no	0.285	0.386	No	Down	43/59(72.88)
chr11	17741115	17743678	MYOD1	+	no	no	yes	yes	-0.16	no	0.441		No	Down	8/59(13.56)
chr11	57520715	57587018	CTNND1	+	no	no	yes	yes	-0.16	no	0.0318	0.0648	No	Down	46/59(77.97)
chr11	122709208	122743347	CRTAM	+	no	no	yes	no	-0.16	no	0.463	0.564	No	Down	30/59(50.85)
chr11	130745331	130786404	SNX19	-	no	no	yes	no	-0.16	no	0.0275	0.0577	No	Down	43/59(72.88)
chr12	49412758	49453557	KMT2D	-	no	yes	yes	yes	-0.16	no	0.0757	0.13	No	Down	42/59(71.19)
chr14	73741815	73925323	NUMB	-	no	no	no	no	-0.16	no	0.00146	0.00589	Yes	Down	48/59(81.36)
chr15	100105622	100256671	MEF2A	+	no	no	no	no	-0.16	no	0.0239	0.0516	No	Down	38/59(64.41)
chr16	3775055	3930727	CREBBP	-	no	yes	yes	yes	-0.16	no	0.0299	0.0617	No	Down	43/59(72.88)
chr17	57286761	57292608	SMG8	+	no	no	yes	no	-0.16	no	0.0168	0.0389	Yes	Down	40/59(67.8)
chr17	63006833	63052957	GNA13	-	no	no	yes	no	-0.16	no	0.0322	0.0654	No	Down	46/59(77.97)
chrX	40944888	41095832	USP9X	+	no	no	yes	no	-0.16	no	0.00486	0.0146	Yes	Down	47/59(79.66)
chr1	6845384	7829766	CAMTA1	+	no	yes	yes	yes	0.17	no	0.0298	0.0615	No	Up	46/59(77.97)
chr1	24018232	24023325	RPL11	+	no	yes	no	no	0.17	no	0.0303	0.0622	No	Up	40/59(67.8)
chr1	225083964	225586994	DNAH14	+	no	no	yes	no	0.17	no	0.0642	0.114	No	Up	45/59(76.27)
chr4	185548850	185570663	CASP3	-	no	no	yes	yes	0.17	no	0.0232	0.0503	No	Up	52/59(88.14)
chr5	64444563	64777747	ADAMTS6	-	no	no	yes	no	0.17	no	0.274	0.373	No	Up	36/59(61.02)
chr5	95860971	96115299	CAST	+	no	no	no	no	0.17	no	0.0406	0.0787	No	Up	42/59(71.19)
chr6	31938868	31950598	STK19	+	no	no	yes	no	0.17	no	0.0095	0.0248	Yes	Up	49/59(83.05)
chr6	112429963	112576141	LAMA4	-	no	no	yes	no	0.17	no	0.122	0.194	No	Up	38/59(64.41)
chr7	86825476	86849903	TMEM243	-	no	no	yes	no	0.17	no	0.0815	0.139	No	Up	50/59(84.75)
chr7	138516126	138666064	KIAA1549	-	no	yes	yes	yes	0.17	no	0.204	0.295	No	Up	48/59(81.36)
chr8	123793633	123986752	ZHX2	+	no	no	yes	no	0.17	no	0.0767	0.132	No	Up	46/59(77.97)
chr9	5510570	5571254	PDCD1LG2	+	no	yes	yes	yes	0.17	no	0.265	0.364	No	Up	36/59(61.02)
chr9	131314837	131395941	SPTAN1	+	no	no	yes	no	0.17	no	0.011	0.0276	Yes	Up	43/59(72.88)
chr10	8087341	8117166	GATA3	+	no	yes	yes	yes	0.17	no	0.246	0.342	No	Up	37/59(62.71)
chr11	24518516	25104177	LUZP2	+	no	no	yes	no	0.17	no	0.537	0.633	No	Up	34/59(57.63)
chr12	57910371	57915520	DDIT3	-	no	yes	yes	yes	0.17	no	0.103	0.168	No	Up	34/59(57.63)
chr13	110405045	110438915	IRS2	-	no	no	no	no	0.17	no	0.0973	0.16	No	Up	41/59(69.49)
chr16	57792129	57896957	KIFC3	-	no	no	no	no	0.17	no	0.0246	0.0527	No	Up	40/59(67.8)
chr16	70488324	70514177	FUK	+	no	no	yes	no	0.17	no	0.00526	0.0156	Yes	Up	39/59(66.1)
chr17	37913968	38020441	IKZF3	-	no	no	yes	no	0.17	no	0.455	0.557	No	Up	35/59(59.32)
chrX	1522032	1572655	ASMTL	-	no	no	no	no	0.17	no	0.00131	0.00544	Yes	Up	43/59(72.88)
chrX	106057101	106243474	MORC4	-	no	no	yes	no	0.17	no	0.0401	0.078	No	Up	35/59(59.32)
chr1	16888814	16940057	NBPF1	-	no	no	yes	no	-0.17	no	0.0459	0.0868	No	Down	41/59(69.49)
chr1	153963231	153964631	RPS27	+	no	no	yes	no	-0.17	no	0.468	0.569	No	Down	33/59(55.93)
chr1	247002400	247095280	AHCTF1	-	no	no	yes	no	-0.17	no	0.00185	0.00706	Yes	Down	43/59(72.88)
chr1	247670360	247740992	GCSAML	+	no	no	yes	no	-0.17	no	0.557	0.651	No	Down	29/59(49.15)
chr2	79412357	80875986	CTNNA2	+	no	no	yes	yes	-0.17	no	0.537	0.633	No	Down	38/59(64.41)
chr2	112369216	112642267	ANAPC1	-	no	no	no	no	-0.17	no	0.0594	0.107	No	Down	38/59(64.41)
chr2	162272605	162282381	TBR1	+	no	no	yes	no	-0.17	no	0.675	0.752	No	Down	28/59(47.46)
chr3	30647994	30735634	TGFBR2	+	no	yes	yes	yes	-0.17	no	0.111	0.179	No	Down	41/59(69.49)
chr4	84380670	84444501	FAM175A	-	no	yes	no	no	-0.17	no	0.0128	0.0312	Yes	Down	42/59(71.19)
chr4	177604689	177713881	VEGFC	-	no	no	no	no	-0.17	no	0.0155	0.0365	Yes	Down	42/59(71.19)
chr5	7851299	7906138	MTRR	+	no	no	no	no	-0.17	no	0.00887	0.0235	Yes	Down	42/59(71.19)
chr5	14143811	14532237	TRIO	+	no	no	yes	no	-0.17	no	0.167	0.25	No	Down	41/59(69.49)
chr6	26115101	26124154	HIST1H2BC	-	no	no	yes	no	-0.17	no	0.257	0.354	No	Down	32/59(54.24)
chr6	136172834	136516712	PDE7B	+	no	no	yes	no	-0.17	no	0.302	0.404	No	Down	34/59(57.63)
chr6	160542821	160579750	SLC22A1	+	no	no	no	no	-0.17	no	0.219	0.312	No	Down	33/59(55.93)
chr7	123207064	123279535	ASB15	+	no	no	yes	no	-0.17	no	0.414	0.517	No	Down	18/59(30.51)
chr7	124462440	124570037	POT1	-	no	yes	yes	yes	-0.17	no	0.00374	0.0119	Yes	Down	51/59(86.44)
chr7	130794855	131181395	MKLN1	+	no	no	no	no	-0.17	no	0.00302	0.0102	Yes	Down	48/59(81.36)
chr7	142552823	142568847	EPHB6	+	no	no	yes	no	-0.17	no	0.2	0.29	No	Down	35/59(59.32)
chr10	21813604	22032559	MLLT10	+	no	yes	yes	yes	-0.17	no	0.0139	0.0335	Yes	Down	36/59(61.02)
chr10	118640993	118886097	SHTN1	-	no	no	yes	yes	-0.17	no	0.00471	0.0142	Yes	Down	46/59(77.97)
chr10	126490354	126525239	FAM175B	+	no	no	no	no	-0.17	no	0.000368	0.00216	Yes	Down	49/59(83.05)
chr11	111169280	111179460	COLCA2	+	no	yes	no	no	-0.17	no	0.23	0.325	No	Down	40/59(67.8)
chr13	42846289	42897403	AKAP11	+	no	no	yes	no	-0.17	no	0.0236	0.051	No	Down	43/59(72.88)
chr14	96176304	96180533	TCL1A	-	no	yes	yes	yes	-0.17	no	0.602	0.69	No	Down	36/59(61.02)
chr15	74833518	74890472	ARID3B	+	no	no	yes	no	-0.17	no	0.0346	0.0693	No	Down	40/59(67.8)
chr15	75661720	75748183	SIN3A	-	no	no	yes	no	-0.17	no	0.00122	0.00515	Yes	Down	50/59(84.75)
chr16	68318406	68344849	SLC7A6OS	-	no	no	yes	no	-0.17	no	0.0237	0.0511	No	Down	41/59(69.49)
chr17	1323983	1366456	CRK	-	no	no	no	no	-0.17	no	0.0737	0.128	No	Down	35/59(59.32)
chr18	32912176	32925446	ZNF24	-	no	no	no	no	-0.17	no	0.000321	0.00196	Yes	Down	51/59(86.44)
chr19	2164148	2232577	DOT1L	+	no	no	yes	no	-0.17	no	0.024	0.0516	No	Down	43/59(72.88)
chr21	34914924	34949787	SON	+	no	no	yes	no	-0.17	no	0.00945	0.0247	Yes	Down	40/59(67.8)
chr22	41487790	41576083	EP300	+	no	yes	yes	yes	-0.17	no	0.061	0.109	No	Down	41/59(69.49)
chrX	78003206	78012591	LPAR4	+	no	no	yes	no	-0.17	no	0.345	0.449	No	Down	32/59(54.24)
chr1	32799433	32801980	MARCKSL1	-	no	no	no	no	0.18	no	0.0585	0.106	No	Up	43/59(72.88)
chr1	153430220	153433177	S100A7	-	no	no	yes	yes	0.18	no	0.403	0.507	No	Up	16/59(27.12)
chr1	156219015	156252616	SMG5	-	no	no	yes	no	0.18	no	0.00168	0.00654	Yes	Up	45/59(76.27)
chr3	41236232	41301587	CTNNB1	+	no	yes	yes	yes	0.18	no	0.0489	0.0915	No	Up	49/59(83.05)
chr3	186500994	186507689	EIF4A2	+	no	yes	yes	yes	0.18	no	0.0105	0.0268	Yes	Up	52/59(88.14)
chr3	195590235	195638816	TNK2	-	no	no	no	no	0.18	no	0.0283	0.059	No	Up	37/59(62.71)
chr5	38845960	38945698	OSMR	+	no	no	yes	no	0.18	no	0.228	0.322	No	Up	35/59(59.32)
chr5	137946656	138270723	CTNNA1	+	no	no	yes	no	0.18	no	0.00706	0.0196	Yes	Up	51/59(86.44)
chr5	149493400	149535435	PDGFRB	-	no	yes	yes	yes	0.18	no	0.144	0.222	No	Up	31/59(52.54)
chr6	27114197	27114577	HIST1H2BK	-	no	no	yes	no	0.18	no	0.11	0.177	No	Up	43/59(72.88)
chr6	41021043	41032250	APOBEC2	+	no	no	yes	no	0.18	no	0.395	0.499	No	Up	42/59(71.19)
chr8	126103921	126379362	NSMCE2	+	no	no	yes	no	0.18	no	0.00798	0.0216	Yes	Up	47/59(79.66)
chr11	64662018	64684720	ATG2A	-	no	no	yes	no	0.18	no	0.00227	0.00827	Yes	Up	46/59(77.97)
chr12	11504757	11548500	PRB1	-	no	no	no	no	0.18	no	0.394		No	Up	9/59(15.25)
chr12	11544474	11653975	PRB2	-	no	no	yes	no	0.18	no	0.4		No	Up	11/59(18.64)
chr16	734622	740444	WDR24	-	no	no	yes	no	0.18	no	0.00101	0.00449	Yes	Up	42/59(71.19)
chr17	7476024	7482323	EIF4A1	+	no	no	yes	no	0.18	no	0.0183	0.0417	Yes	Up	48/59(81.36)
chr17	61909441	61920425	SMARCD2	-	no	no	no	no	0.18	no	0.0043	0.0133	Yes	Up	48/59(81.36)
chr17	80008567	80015346	GPS1	+	no	no	yes	no	0.18	no	0.00259	0.00908	Yes	Up	37/59(62.71)
chrX	15808595	15841383	ZRSR2	+	no	yes	yes	yes	0.18	no	0.00757	0.0207	Yes	Up	47/59(79.66)
chr1	2160134	2241558	SKI	+	no	no	yes	yes	-0.18	no	0.023	0.05	No	Down	47/59(79.66)
chr1	64936475	65158741	CACHD1	+	no	no	yes	no	-0.18	no	0.0805	0.137	No	Down	37/59(62.71)
chr1	215796236	216596738	USH2A	-	no	no	yes	no	-0.18	no	0.306	0.409	No	Down	38/59(64.41)
chr2	24714783	24993571	NCOA1	+	no	yes	yes	yes	-0.18	no	0.0369	0.0727	No	Down	46/59(77.97)
chr2	167051695	167232511	SCN9A	-	no	yes	yes	no	-0.18	no	0.385	0.489	No	Down	34/59(57.63)
chr3	137879854	137893791	DBR1	-	no	no	yes	no	-0.18	no	0.000493	0.00266	Yes	Down	49/59(83.05)
chr3	138371541	138553780	PIK3CB	-	no	no	yes	yes	-0.18	no	0.00281	0.00963	Yes	Down	42/59(71.19)
chr3	142168077	142297668	ATR	-	no	no	yes	yes	-0.18	no	0.00351	0.0114	Yes	Down	47/59(79.66)
chr4	140222609	140341187	NAA15	+	no	no	no	no	-0.18	no	0.00095	0.00428	Yes	Down	50/59(84.75)
chr5	56215429	56267502	MIER3	-	no	no	yes	no	-0.18	no	0.00462	0.014	Yes	Down	46/59(77.97)
chr5	170288874	170727019	RANBP17	+	no	yes	no	no	-0.18	no	0.317	0.421	No	Down	38/59(64.41)
chr5	180028506	180076624	FLT4	-	no	no	yes	yes	-0.18	no	0.21	0.302	No	Down	42/59(71.19)
chr6	108881038	109005977	FOXO3	+	no	yes	yes	yes	-0.18	no	0.00979	0.0253	Yes	Down	43/59(72.88)
chr8	1772142	1906807	ARHGEF10	+	no	no	yes	yes	-0.18	no	0.0176	0.0403	Yes	Down	38/59(64.41)
chr8	54879112	54935089	TCEA1	-	no	yes	yes	yes	-0.18	no	0.000778	0.00371	Yes	Down	52/59(88.14)
chr9	135766735	135820020	TSC1	.	yes	yes	yes	yes	-0.18	no	0.00419	0.013	Yes	Down	42/59(71.19)
chr10	73156691	73575704	CDH23	+	no	no	yes	no	-0.18	no	0.288	0.389	No	Down	40/59(67.8)
chr10	80828792	81076285	ZMIZ1	+	no	no	yes	no	-0.18	no	0.049	0.0916	No	Down	43/59(72.88)
chr10	93558069	93625033	TNKS2	+	no	no	no	no	-0.18	no	0.00917	0.0241	Yes	Down	41/59(69.49)
chr10	98353069	98480271	PIK3AP1	-	no	no	yes	no	-0.18	no	0.163	0.246	No	Down	37/59(62.71)
chr10	112327449	112364394	SMC3	+	no	no	yes	no	-0.18	no	0.0119	0.0294	Yes	Down	41/59(69.49)
chr11	45907202	45928016	MAPK8IP1	+	no	no	yes	no	-0.18	no	0.114	0.182	No	Down	51/59(86.44)
chr12	1099675	1605099	ERC1	+	no	no	yes	yes	-0.18	no	0.0191	0.0432	Yes	Down	43/59(72.88)
chr12	14518566	14655869	ATF7IP	+	no	no	yes	no	-0.18	no	0.0383	0.075	No	Down	34/59(57.63)
chr12	27676364	27848497	PPFIBP1	+	no	no	yes	yes	-0.18	no	0.0159	0.0371	Yes	Down	38/59(64.41)
chr12	43747669	43945724	ADAMTS20	-	no	no	yes	no	-0.18	no	0.656	0.737	No	Down	17/59(28.81)
chr12	65563351	65642107	LEMD3	+	no	no	yes	no	-0.18	no	0.00155	0.00615	Yes	Down	42/59(71.19)
chr12	76419227	76427712	PHLDA1	-	no	no	yes	no	-0.18	no	0.173	0.258	No	Down	34/59(57.63)
chr14	65213001	65346625	SPTB	-	no	no	yes	no	-0.18	no	0.154	0.235	No	Down	43/59(72.88)
chr15	59157374	59389618	RNF111	+	no	no	yes	no	-0.18	no	0.0105	0.0266	Yes	Down	40/59(67.8)
chr17	1682779	1733928	SMYD4	-	no	no	no	no	-0.18	no	0.00569	0.0166	Yes	Down	48/59(81.36)
chr17	3907739	4046314	ZZEF1	-	no	no	yes	no	-0.18	no	0.0244	0.0524	No	Down	48/59(81.36)
chr17	7620672	7737062	DNAH2	+	no	no	yes	no	-0.18	no	0.378	0.482	No	Down	38/59(64.41)
chr17	8043790	8059824	PER1	-	no	yes	yes	yes	-0.18	no	0.11	0.177	No	Down	34/59(57.63)
chr17	16833130	16875432	TNFRSF13B	-	no	no	no	no	-0.18	no	0.562	0.655	No	Down	34/59(57.63)
chr17	27398142	27507430	MYO18A	-	no	no	no	no	-0.18	no	0.0785	0.134	No	Down	42/59(71.19)
chr17	41196312	41322262	BRCA1	-	yes	yes	yes	yes	-0.18	no	0.165	0.247	No	Down	28/59(47.46)
chr17	56080721	56084707	SRSF1	-	no	no	yes	no	-0.18	no	0.00118	0.00503	Yes	Down	49/59(83.05)
chr17	62495734	62504317	DDX5	-	no	yes	yes	yes	-0.18	no	0.0104	0.0266	Yes	Down	29/59(49.15)
chr18	48494410	48611415	SMAD4	.	yes	yes	yes	yes	-0.18	no	0.00069	0.00341	Yes	Down	53/59(89.83)
chr20	49505453	49547958	ADNP	-	no	no	yes	no	-0.18	no	0.0189	0.0428	Yes	Down	45/59(76.27)
chr20	61509090	61569304	DIDO1	-	no	no	no	no	-0.18	no	0.00128	0.00534	Yes	Down	50/59(84.75)
chr1	147013182	147098017	BCL9	+	no	yes	yes	yes	0.19	no	0.0868	0.146	No	Up	45/59(76.27)
chr2	173292082	173371010	ITGA6	+	no	no	no	no	0.19	no	0.08	0.136	No	Up	50/59(84.75)
chr3	11313995	11599139	ATG7	+	no	no	yes	no	0.19	no	0.00214	0.00791	Yes	Up	49/59(83.05)
chr6	26056015	26056656	HIST1H1C	-	no	no	yes	no	0.19	no	0.233	0.327	No	Up	32/59(54.24)
chr7	152341864	152373250	XRCC2	-	no	yes	no	no	0.19	no	0.18	0.265	No	Up	40/59(67.8)
chr8	101585110	101675643	SNX31	-	no	no	yes	no	0.19	no	0.397	0.501	No	Up	29/59(49.15)
chr8	125551344	125580751	NDUFB9	+	no	no	yes	no	0.19	no	0.0286	0.0595	No	Up	40/59(67.8)
chr12	111065646	111142755	HVCN1	-	no	no	yes	no	0.19	no	0.168	0.252	No	Up	38/59(64.41)
chr14	93389425	93401638	CHGA	+	no	no	yes	no	0.19	no	0.641	0.724	No	Up	9/59(15.25)
chr17	42148103	42153712	G6PC3	+	no	yes	no	no	0.19	no	0.00322	0.0106	Yes	Up	42/59(71.19)
chr17	56429861	56494956	RNF43	-	no	no	yes	yes	0.19	no	0.164	0.246	No	Up	40/59(67.8)
chr19	3976054	3985467	EEF2	-	no	no	yes	no	0.19	no	0.004	0.0126	Yes	Up	45/59(76.27)
chr19	36036497	36038428	TMEM147	+	no	no	yes	no	0.19	no	0.00907	0.0239	Yes	Up	39/59(66.1)
chr20	46285092	46415360	SULF2	-	no	no	no	no	0.19	no	0.0974	0.161	No	Up	41/59(69.49)
chrX	70327254	70331958	IL2RG	-	no	no	yes	no	0.19	no	0.331	0.435	No	Up	31/59(52.54)
chrX	153618315	153637504	RPL10	+	no	no	yes	yes	0.19	no	0.00778	0.0212	Yes	Up	45/59(76.27)
chr1	145438469	145442635	TXNIP	+	no	no	yes	no	-0.19	no	0.0763	0.131	No	Down	43/59(72.88)
chr1	151170425	151222012	PIP5K1A	+	no	no	no	no	-0.19	no	0.0103	0.0264	Yes	Down	29/59(49.15)
chr1	182808504	182856886	DHX9	+	no	no	yes	no	-0.19	no	0.000298	0.00186	Yes	Down	48/59(81.36)
chr2	85545143	85555548	TGOLN2	-	no	no	no	no	-0.19	no	0.00449	0.0137	Yes	Down	39/59(66.1)
chr2	165510134	165700189	COBLL1	-	no	no	no	no	-0.19	no	0.0627	0.112	No	Down	33/59(55.93)
chr3	47057919	47205457	SETD2	-	no	yes	yes	yes	-0.19	no	0.00288	0.00982	Yes	Down	48/59(81.36)
chr3	63884075	63989129	ATXN7	+	no	no	no	no	-0.19	no	0.00457	0.0139	Yes	Down	45/59(76.27)
chr3	105374305	105588396	CBLB	-	no	yes	yes	yes	-0.19	no	0.0482	0.0904	No	Down	46/59(77.97)
chr4	39289076	39367995	RFC1	-	no	no	yes	no	-0.19	no	0.00267	0.00928	Yes	Down	45/59(76.27)
chr4	73939093	74124515	ANKRD17	-	no	no	yes	no	-0.19	no	0.0115	0.0287	Yes	Down	42/59(71.19)
chr4	183811213	183839089	DCTD	-	no	no	yes	no	-0.19	no	0.000979	0.00437	Yes	Down	54/59(91.53)
chr5	140557371	140560110	PCDHB8	+	no	no	yes	no	-0.19	no	0.281	0.382	No	Down	37/59(62.71)
chr7	27870192	28220362	JAZF1	-	no	yes	yes	yes	-0.19	no	0.0538	0.0989	No	Down	41/59(69.49)
chr8	41786997	41909508	KAT6A	-	no	yes	yes	yes	-0.19	no	0.0157	0.0369	Yes	Down	43/59(72.88)
chr8	103838585	103906092	AZIN1	-	no	no	yes	no	-0.19	no	0.0016	0.00631	Yes	Down	50/59(84.75)
chr9	36833272	37034182	PAX5	-	no	yes	yes	yes	-0.19	no	0.592	0.681	No	Down	36/59(61.02)
chr10	88195013	88281572	WAPL	-	no	no	yes	no	-0.19	no	0.00242	0.00864	Yes	Down	49/59(83.05)
chr10	114710009	114927437	TCF7L2	+	no	yes	yes	yes	-0.19	no	0.0111	0.028	Yes	Down	42/59(71.19)
chr10	115803815	115806667	ADRB1	+	no	no	no	no	-0.19	no	0.258	0.356	No	Down	37/59(62.71)
chr11	62201014	62323707	AHNAK	-	no	no	yes	no	-0.19	no	0.0793	0.135	No	Down	41/59(69.49)
chr11	117771358	117800174	TMPRSS13	-	no	no	yes	no	-0.19	no	0.288	0.389	No	Down	39/59(66.1)
chr11	118307205	118397547	KMT2A	+	no	yes	yes	yes	-0.19	no	0.0301	0.0619	No	Down	42/59(71.19)
chr12	110718561	110788898	ATP2A2	+	no	no	yes	no	-0.19	no	0.0219	0.0481	Yes	Down	44/59(74.58)
chr13	102363154	103054807	FGF14	-	no	no	no	no	-0.19	no	0.3	0.402	No	Down	36/59(61.02)
chr13	114239036	114295785	TFDP1	+	no	no	yes	no	-0.19	no	0.000954	0.00429	Yes	Down	49/59(83.05)
chr14	32545320	32628934	ARHGAP5	+	no	no	yes	yes	-0.19	no	0.0047	0.0142	Yes	Down	45/59(76.27)
chr15	28356186	28567298	HERC2	-	no	no	yes	no	-0.19	no	0.0169	0.039	Yes	Down	50/59(84.75)
chr16	58553855	58663790	CNOT1	-	no	no	yes	no	-0.19	no	0.00322	0.0106	Yes	Down	49/59(83.05)
chr17	33254878	33308097	CCT6B	-	no	no	yes	no	-0.19	no	0.036	0.0714	No	Down	51/59(86.44)
chr17	38975358	38992526	TMEM99	+	no	no	yes	no	-0.19	no	0.044	0.0839	No	Down	41/59(69.49)
chr18	39535171	39667794	PIK3C3	+	no	no	yes	no	-0.19	no	0.000125	0.00102	Yes	Down	36/59(61.02)
chr19	44711700	44741421	ZNF227	+	no	no	yes	no	-0.19	no	0.000215	0.00148	Yes	Down	52/59(88.14)
chr20	36974759	37005665	LBP	+	no	no	yes	no	-0.19	no	0.57	0.662	No	Down	35/59(59.32)
chrX	8432871	8434551	VCX3B	+	no	no	yes	no	-0.19	no	0.565	0.658	No	Down	29/59(49.15)
chrX	76760356	77041755	ATRX	-	no	yes	yes	yes	-0.19	no	0.0134	0.0324	Yes	Down	44/59(74.58)
chrX	123094062	123556514	STAG2	+	no	no	yes	yes	-0.19	no	0.000841	0.00393	Yes	Down	47/59(79.66)
chrX	154289897	154376212	MTCP1	-	no	yes	yes	yes	-0.19	no	0.0184	0.0419	Yes	Down	37/59(62.71)
chr1	3569084	3652765	TP73	+	no	no	yes	no	0.2	no	0.25	0.347	No	Up	41/59(69.49)
chr1	182992595	183114727	LAMC1	+	no	no	yes	no	0.2	no	0.0234	0.0507	No	Up	49/59(83.05)
chr2	131099798	131105383	IMP4	+	no	no	yes	no	0.2	no	0.00248	0.00881	Yes	Up	45/59(76.27)
chr2	192109911	192290115	MYO1B	+	no	no	yes	no	0.2	no	0.0684	0.12	No	Up	41/59(69.49)
chr2	202047604	202094129	CASP10	+	no	yes	no	no	0.2	no	0.0509	0.0944	No	Up	51/59(86.44)
chr2	238232646	238323018	COL6A3	-	no	no	yes	no	0.2	no	0.239	0.334	No	Up	29/59(49.15)
chr3	122628040	122747452	SEMA5B	-	no	no	yes	no	0.2	no	0.2	0.29	No	Up	46/59(77.97)
chr4	68775103	68829858	TMPRSS11A	-	no	no	yes	no	0.2	no	0.567		No	Up	14/59(23.73)
chr5	72251808	72386349	FCHO2	+	no	no	no	no	0.2	no	0.0258	0.0548	No	Up	48/59(81.36)
chr6	26234496	26235161	HIST1H1D	-	no	no	yes	no	0.2	no	0.453	0.555	No	Up	41/59(69.49)
chr7	6414154	6443608	RAC1	+	no	no	yes	yes	0.2	no	0.00115	0.00492	Yes	Up	48/59(81.36)
chr7	94536514	94925727	PPP1R9A	+	no	no	yes	no	0.2	no	0.0185	0.042	Yes	Up	42/59(71.19)
chr7	150909576	150924316	ABCF2	-	no	no	yes	no	0.2	no	0.00102	0.0045	Yes	Up	46/59(77.97)
chr8	29952914	30034724	LEPROTL1	+	no	no	yes	yes	0.2	no	0.0179	0.041	Yes	Up	55/59(93.22)
chr10	135333910	135374724	CYP2E1	+	no	no	yes	no	0.2	no	0.153	0.234	No	Up	42/59(71.19)
chr11	69513000	69519410	FGF19	-	no	no	yes	no	0.2	no	0.358	0.463	No	Up	23/59(38.98)
chr11	71713910	71791739	NUMA1	-	no	yes	yes	yes	0.2	no	0.000279	0.00178	Yes	Up	50/59(84.75)
chr12	54515061	54582792	SMUG1	-	no	no	no	no	0.2	no	0.00299	0.0101	Yes	Up	46/59(77.97)
chr12	57106212	57125412	NACA	-	no	yes	yes	yes	0.2	no	0.00244	0.00872	Yes	Up	45/59(76.27)
chr12	111843752	111889427	SH2B3	+	no	yes	yes	yes	0.2	no	0.028	0.0585	No	Up	45/59(76.27)
chr13	20761602	20767149	GJB2	-	yes	no	no	no	0.2	no	0.239	0.334	No	Up	37/59(62.71)
chr17	19281034	19286857	MAPK7	+	no	no	yes	no	0.2	no	0.000939	0.00424	Yes	Up	48/59(81.36)
chr17	40852293	40897067	EZH1	-	no	no	yes	no	0.2	no	0.000315	0.00194	Yes	Up	50/59(84.75)
chr17	79476997	79490873	ACTG1	-	no	no	yes	no	0.2	no	0.0102	0.0261	Yes	Up	42/59(71.19)
chr17	79934683	79975282	ASPSCR1	+	no	yes	yes	yes	0.2	no	0.0108	0.0272	Yes	Up	34/59(57.63)
chr19	1407568	1435686	DAZAP1	+	no	no	yes	no	0.2	no	0.000865	0.004	Yes	Up	50/59(84.75)
chr19	7968728	7979363	MAP2K7	+	no	no	yes	no	0.2	no	0.000837	0.00391	Yes	Up	51/59(86.44)
chr19	10596796	10614417	KEAP1	-	no	no	yes	yes	0.2	no	0.000264	0.00171	Yes	Up	49/59(83.05)
chr19	41082757	41097305	SHKBP1	+	no	no	yes	no	0.2	no	0.000726	0.00354	Yes	Up	55/59(93.22)
chr19	41381344	41388657	CYP2A7	-	no	no	yes	no	0.2	no	0.608	0.696	No	Up	15/59(25.42)
chr20	34213953	34252878	CPNE1	-	no	no	yes	no	0.2	no	0.000154	0.00118	Yes	Up	54/59(91.53)
chr22	36677323	36784112	MYH9	-	no	no	yes	yes	0.2	no	0.00165	0.00647	Yes	Up	43/59(72.88)
chr1	9648980	9674931	TMEM201	+	no	no	yes	no	-0.2	no	0.0046	0.014	Yes	Down	49/59(83.05)
chr2	3705785	3750261	ALLC	+	no	no	yes	no	-0.2	no	0.618	0.705	No	Down	23/59(38.98)
chr2	207139387	207179152	ZDBF2	+	no	no	yes	no	-0.2	no	0.0554	0.101	No	Down	32/59(54.24)
chr3	52579368	52719933	PBRM1	-	no	yes	yes	yes	-0.2	no	0.0013	0.00539	Yes	Down	44/59(74.58)
chr3	87276421	87304698	CHMP2B	+	no	no	yes	no	-0.2	no	0.000163	0.00123	Yes	Down	45/59(76.27)
chr3	178865902	178957881	PIK3CA	+	no	yes	yes	yes	-0.2	no	0.0299	0.0617	No	Down	30/59(50.85)
chr5	19473060	20575982	CDH18	-	no	no	yes	no	-0.2	no	0.353	0.457	No	Down	5/59(8.47)
chr5	36876861	37066515	NIPBL	+	no	no	yes	no	-0.2	no	0.0038	0.0121	Yes	Down	50/59(84.75)
chr6	51480098	51952423	PKHD1	-	no	no	yes	no	-0.2	no	0.42	0.523	No	Down	34/59(57.63)
chr6	56951642	57035105	ZNF451	+	no	no	no	no	-0.2	no	0.00063	0.00318	Yes	Down	51/59(86.44)
chr8	90945564	91015456	NBN	-	yes	yes	yes	yes	-0.2	no	0.000165	0.00123	Yes	Down	51/59(86.44)
chr8	113235157	114449328	CSMD3	-	no	no	yes	yes	-0.2	no	0.572	0.665	No	Down	19/59(32.2)
chr10	28821422	28912041	WAC	+	no	no	yes	no	-0.2	no	0.00182	0.00696	Yes	Down	51/59(86.44)
chr10	91461367	91534696	KIF20B	+	no	no	no	no	-0.2	no	0.0527	0.0973	No	Down	44/59(74.58)
chr13	99336055	99404908	SLC15A1	-	no	no	yes	no	-0.2	no	0.381	0.485	No	Down	38/59(64.41)
chr14	56025790	56168244	KTN1	+	no	yes	yes	yes	-0.2	no	0.00062	0.00314	Yes	Down	47/59(79.66)
chr17	10346607	10372876	MYH4	-	no	no	yes	no	-0.2	no	0.333		No	Down	3/59(5.08)
chr17	55333212	55762046	MSI2	+	no	yes	yes	yes	-0.2	no	0.0451	0.0855	No	Down	39/59(66.1)
chr17	80787311	80798454	ZNF750	-	no	no	yes	no	-0.2	no	0.393	0.497	No	Down	31/59(52.54)
chr19	51165084	51222707	SHANK1	-	no	no	yes	no	-0.2	no	0.265	0.364	No	Down	39/59(66.1)
chrX	128673826	128726538	OCRL	+	no	no	yes	no	-0.2	no	0.0142	0.034	Yes	Down	47/59(79.66)
chr1	1981909	2116834	PRKCZ	+	no	no	yes	no	0.21	no	0.00607	0.0174	Yes	Up	41/59(69.49)
chr1	145209119	145291972	NOTCH2NL	+	no	no	yes	no	0.21	no	0.0109	0.0275	Yes	Up	39/59(66.1)
chr3	192514604	192635950	MB21D2	-	no	no	yes	yes	0.21	no	0.0232	0.0503	No	Up	49/59(83.05)
chr4	7194265	7744563	SORCS2	+	no	no	yes	no	0.21	no	0.283	0.384	No	Up	38/59(64.41)
chr5	170814120	170838141	NPM1	+	no	yes	yes	yes	0.21	no	0.00149	0.006	Yes	Up	48/59(81.36)
chr6	27861241	27861621	HIST1H2BO	+	no	no	yes	no	0.21	no	0.391	0.495	No	Up	30/59(50.85)
chr6	31825436	31830683	NEU1	-	no	no	no	no	0.21	no	0.0288	0.0599	No	Up	45/59(76.27)
chr6	74225473	74233520	EEF1A1	-	no	no	yes	no	0.21	no	0.00102	0.00451	Yes	Up	49/59(83.05)
chr6	128289924	128841819	PTPRK	-	no	no	yes	yes	0.21	no	0.0122	0.0302	Yes	Up	45/59(76.27)
chr7	65425671	65447301	GUSB	-	no	no	yes	no	0.21	no	0.000863	0.004	Yes	Up	43/59(72.88)
chr14	23235731	23242250	OXA1L	+	no	no	yes	no	0.21	no	7.02e-06	0.000159	Yes	Up	48/59(81.36)
chr16	4364762	4389598	GLIS2	+	no	no	yes	no	0.21	no	0.0107	0.0271	Yes	Up	43/59(72.88)
chr16	57546090	57570511	CCDC102A	-	no	no	yes	no	0.21	no	0.0122	0.0302	Yes	Up	47/59(79.66)
chr16	85131964	85146114	FAM92B	-	no	no	yes	no	0.21	no	0.489	0.589	No	Up	29/59(49.15)
chr17	62850430	62915598	LRRC37A3	-	no	no	yes	no	0.21	no	0.026	0.0551	No	Up	36/59(61.02)
chr19	1177557	1228434	STK11	+	yes	yes	yes	yes	0.21	no	0.0018	0.0069	Yes	Up	49/59(83.05)
chr19	5916150	5978153	RANBP3	-	no	no	no	no	0.21	no	0.000125	0.00102	Yes	Up	55/59(93.22)
chr19	30302805	30315215	CCNE1	+	no	yes	yes	yes	0.21	no	0.0401	0.0779	No	Up	50/59(84.75)
chr21	46825052	46933634	COL18A1	+	no	no	no	no	0.21	no	0.044	0.0839	No	Up	38/59(64.41)
chr22	24129118	24180195	SMARCB1	+	yes	yes	yes	yes	0.21	no	0.00102	0.00452	Yes	Up	49/59(83.05)
chr22	28144265	28197486	MN1	-	no	yes	yes	yes	0.21	no	0.169	0.253	No	Up	37/59(62.71)
chr22	45739944	45809500	SMC1B	-	no	no	yes	no	0.21	no	0.255	0.353	No	Up	36/59(61.02)
chrX	118708430	118725046	UBE2A	+	no	no	yes	no	0.21	no	0.0212	0.0469	Yes	Up	55/59(93.22)
chr1	65886335	66107242	LEPR	+	no	no	no	no	-0.21	no	0.162	0.244	No	Down	45/59(76.27)
chr2	39476407	39664453	MAP4K3	-	no	no	yes	no	-0.21	no	0.00482	0.0145	Yes	Down	48/59(81.36)
chr2	170683968	170940641	UBR3	+	no	no	yes	no	-0.21	no	0.000798	0.00378	Yes	Down	43/59(72.88)
chr3	51433298	51534018	VPRBP	-	no	no	yes	no	-0.21	no	0.0032	0.0106	Yes	Down	49/59(83.05)
chr3	81538850	81811312	GBE1	-	no	no	yes	no	-0.21	no	0.00172	0.00667	Yes	Down	51/59(86.44)
chr4	53179	88099	ZNF595	+	no	no	yes	no	-0.21	no	0.000998	0.00444	Yes	Down	55/59(93.22)
chr4	1341054	1389780	UVSSA	+	no	no	yes	no	-0.21	no	0.0152	0.0358	Yes	Down	40/59(67.8)
chr5	150480273	150537443	ANXA6	-	no	no	no	no	-0.21	no	0.0352	0.0702	No	Down	47/59(79.66)
chr5	176560026	176727216	NSD1	+	no	yes	yes	yes	-0.21	no	0.00594	0.0171	Yes	Down	47/59(79.66)
chr6	16299343	16761722	ATXN1	-	no	no	yes	no	-0.21	no	0.00105	0.00462	Yes	Down	48/59(81.36)
chr6	26277837	26285866	HIST1H4H	-	no	no	yes	no	-0.21	no	0.193	0.281	No	Down	39/59(66.1)
chr6	136577765	136610989	BCLAF1	-	no	no	yes	yes	-0.21	no	4.81e-05	0.00054	Yes	Down	46/59(77.97)
chr7	45613739	45762715	ADCY1	+	no	no	yes	no	-0.21	no	0.224	0.318	No	Down	45/59(76.27)
chr8	1993155	2113475	MYOM2	+	no	no	yes	no	-0.21	no	0.121	0.192	No	Down	41/59(69.49)
chr8	117858174	117887105	RAD21	-	no	no	yes	yes	-0.21	no	5.57e-05	0.000598	Yes	Down	50/59(84.75)
chr9	100437191	100459639	XPA	-	yes	yes	yes	yes	-0.21	no	0.0042	0.013	Yes	Down	47/59(79.66)
chr9	100615536	100618997	FOXE1	+	no	no	yes	no	-0.21	no	0.0604	0.109	No	Down	48/59(81.36)
chr9	136125788	136150635	ABO	-	no	no	no	no	-0.21	no	0.222	0.315	No	Down	39/59(66.1)
chr10	15144583	15210692	NMT2	-	no	no	no	no	-0.21	no	0.00407	0.0127	Yes	Down	51/59(86.44)
chr12	59265931	59314303	LRIG3	-	no	yes	yes	yes	-0.21	no	0.0475	0.0893	No	Down	32/59(54.24)
chr13	20532810	20665968	ZMYM2	+	no	yes	yes	yes	-0.21	no	0.00485	0.0146	Yes	Down	47/59(79.66)
chr15	40650436	40670840	DISP2	+	no	no	yes	no	-0.21	no	0.133	0.208	No	Down	41/59(69.49)
chr15	76640245	77197785	SCAPER	-	no	no	yes	no	-0.21	no	0.00825	0.0222	Yes	Down	36/59(61.02)
chr16	51169886	51185278	SALL1	-	no	no	yes	no	-0.21	no	0.089	0.149	No	Down	38/59(64.41)
chr17	7788124	7816078	CHD3	+	no	no	yes	no	-0.21	no	0.0154	0.0363	Yes	Down	54/59(91.53)
chr17	33419227	33448541	RAD51D	-	yes	yes	no	no	-0.21	no	0.00181	0.00692	Yes	Down	48/59(81.36)
chr17	72744791	72765492	SLC9A3R1	+	no	no	yes	no	-0.21	no	0.068	0.119	No	Down	41/59(69.49)
chr20	32290560	32308125	PXMP4	-	no	no	yes	no	-0.21	no	0.0689	0.121	No	Down	50/59(84.75)
chr1	1570603	1590473	CDK11B	-	no	no	no	no	0.22	no	6.41e-06	0.000149	Yes	Up	50/59(84.75)
chr1	181286826	181777219	CACNA1E	+	no	no	yes	no	0.22	no	0.37	0.475	No	Up	26/59(44.07)
chr2	3622795	3628509	RPS7	+	no	yes	no	no	0.22	no	0.01	0.0258	Yes	Up	43/59(72.88)
chr4	3294755	3441640	RGS12	+	no	no	yes	no	0.22	no	0.000116	0.000965	Yes	Up	44/59(74.58)
chr5	178977559	179037027	RUFY1	+	no	no	yes	no	0.22	no	0.000117	0.00097	Yes	Up	48/59(81.36)
chr7	156786745	156803345	MNX1	-	no	yes	yes	yes	0.22	no	0.539	0.636	No	Up	19/59(32.2)
chr11	8245851	8290263	LMO1	-	no	yes	yes	yes	0.22	no	0.328	0.432	No	Up	27/59(45.76)
chr11	57067112	57092426	TNKS1BP1	-	no	no	no	no	0.22	no	0.00345	0.0112	Yes	Up	52/59(88.14)
chr12	7080056	7089103	EMG1	+	no	no	yes	no	0.22	no	0.0056	0.0164	Yes	Up	47/59(79.66)
chr12	11802788	12048336	ETV6	+	no	yes	yes	yes	0.22	no	0.000502	0.00269	Yes	Up	45/59(76.27)
chr12	53873453	53893847	MAP3K12	-	no	no	yes	no	0.22	no	0.0439	0.0838	No	Up	49/59(83.05)
chr12	56321103	56347811	DGKA	+	no	no	yes	no	0.22	no	0.126	0.199	No	Up	39/59(66.1)
chr12	56735381	56753939	STAT2	-	no	no	no	no	0.22	no	0.00095	0.00428	Yes	Up	52/59(88.14)
chr12	58141510	58149796	CDK4	-	yes	yes	yes	yes	0.22	no	0.00115	0.00494	Yes	Up	49/59(83.05)
chr14	78266426	78401355	ADCK1	+	no	no	yes	no	0.22	no	0.00215	0.00791	Yes	Up	44/59(74.58)
chr15	34633914	34635378	NOP10	-	no	yes	no	no	0.22	no	0.0115	0.0287	Yes	Up	44/59(74.58)
chr17	37827375	37853050	PGAP3	-	no	no	no	no	0.22	no	0.00271	0.00938	Yes	Up	51/59(86.44)
chr18	3247479	3256234	MYL12A	+	no	no	yes	no	0.22	no	0.00898	0.0237	Yes	Up	49/59(83.05)
chr18	28709199	28742819	DSC1	-	no	no	yes	no	0.22	no	0.537	0.633	No	Up	19/59(32.2)
chr19	1609289	1652604	TCF3	-	no	yes	yes	yes	0.22	no	0.00203	0.00758	Yes	Up	45/59(76.27)
chr19	4815944	4831716	TICAM1	-	no	no	no	no	0.22	no	0.00232	0.00839	Yes	Up	49/59(83.05)
chr19	14202500	14228896	PRKACA	-	no	no	yes	yes	0.22	no	0.00176	0.00679	Yes	Up	53/59(89.83)
chr19	45910591	45982086	ERCC1	-	no	yes	no	no	0.22	no	0.00143	0.00581	Yes	Up	49/59(83.05)
chr2	73612886	73837920	ALMS1	+	no	no	yes	no	-0.22	no	0.00139	0.00568	Yes	Down	50/59(84.75)
chr3	33537737	33759848	CLASP2	-	no	no	yes	no	-0.22	no	0.000494	0.00267	Yes	Down	47/59(79.66)
chr3	112929850	113006306	BOC	+	no	no	yes	no	-0.22	no	0.0962	0.159	No	Down	33/59(55.93)
chr3	185000729	185206885	MAP3K13	+	no	no	yes	yes	-0.22	no	0.124	0.196	No	Down	32/59(54.24)
chr4	41746099	41750987	PHOX2B	-	yes	yes	yes	yes	-0.22	no	0.29		No	Down	6/59(10.17)
chr7	74071994	74175022	GTF2I	+	no	no	yes	no	-0.22	no	0.11	0.177	No	Down	37/59(62.71)
chr7	92817899	92855837	HEPACAM2	-	no	no	yes	no	-0.22	no	0.499	0.599	No	Down	34/59(57.63)
chr8	23699428	23712320	STC1	-	no	no	yes	no	-0.22	no	0.188	0.276	No	Down	37/59(62.71)
chr8	38127215	38239790	NSD3	-	no	no	yes	yes	-0.22	no	0.000537	0.00283	Yes	Down	49/59(83.05)
chr8	38268656	38326352	FGFR1	-	no	yes	yes	yes	-0.22	no	0.065	0.115	No	Down	37/59(62.71)
chr15	43235095	43398311	UBR1	-	no	no	yes	no	-0.22	no	0.00256	0.00902	Yes	Down	45/59(76.27)
chr15	57210821	57591479	TCF12	+	no	yes	yes	yes	-0.22	no	0.00215	0.00791	Yes	Down	39/59(66.1)
chr16	53088945	53363062	CHD9	+	no	no	yes	no	-0.22	no	0.00562	0.0164	Yes	Down	40/59(67.8)
chr16	56764017	56884198	NUP93	+	no	no	yes	no	-0.22	no	0.00209	0.00777	Yes	Down	47/59(79.66)
chr18	56148479	56296189	ALPK2	-	no	no	yes	no	-0.22	no	0.461	0.563	No	Down	28/59(47.46)
chr20	18488126	18542059	SEC23B	+	no	no	no	no	-0.22	no	0.0179	0.041	Yes	Down	49/59(83.05)
chr21	35445870	35478561	SLC5A3	+	no	no	yes	no	-0.22	no	0.0487	0.0911	No	Down	39/59(66.1)
chrX	48242957	48252789	SSX4	+	no	yes	yes	yes	-0.22	no	0.479	0.579	No	Down	33/59(55.93)
chr2	58386378	58468507	FANCL	-	no	yes	no	no	0.23	no	0.00844	0.0225	Yes	Up	53/59(89.83)
chr2	158592956	158732374	ACVR1	-	no	no	yes	yes	0.23	no	0.0409	0.0791	No	Up	49/59(83.05)
chr2	219845809	219850379	FEV	-	no	yes	yes	yes	0.23	no	0.545		No	Up	18/59(30.51)
chr4	162305049	163085187	FSTL5	-	no	no	yes	no	0.23	no	0.509	0.608	No	Up	16/59(27.12)
chr5	36606457	36688436	SLC1A3	+	no	no	yes	no	0.23	no	0.157	0.238	No	Up	37/59(62.71)
chr5	150273954	150284545	ZNF300	-	no	no	no	no	0.23	no	0.0635	0.113	No	Up	48/59(81.36)
chr6	166822852	167319939	RPS6KA2	-	no	no	no	no	0.23	no	0.0302	0.0621	No	Up	49/59(83.05)
chr11	65421067	65430565	RELA	-	no	no	yes	no	0.23	no	0.00011	0.000933	Yes	Up	51/59(86.44)
chr11	67351066	67354127	GSTP1	+	no	no	no	no	0.23	no	0.0176	0.0404	Yes	Up	41/59(69.49)
chr12	122457328	122499950	BCL7A	+	no	yes	yes	yes	0.23	no	0.00372	0.0119	Yes	Up	48/59(81.36)
chr15	70946893	71055932	UACA	-	no	no	yes	no	0.23	no	0.0333	0.0671	No	Up	43/59(72.88)
chr19	18794487	18893143	CRTC1	+	no	yes	yes	yes	0.23	no	0.00153	0.00611	Yes	Up	47/59(79.66)
chr22	19929130	19957498	COMT	+	no	no	no	no	0.23	no	0.00265	0.00925	Yes	Up	51/59(86.44)
chrX	48929127	48958108	WDR45	-	no	no	yes	no	0.23	no	7.67e-05	0.000735	Yes	Up	45/59(76.27)
chrX	153665259	153671814	GDI1	+	no	no	no	no	0.23	no	4e-05	0.000476	Yes	Up	54/59(91.53)
chr1	116915290	116952883	ATP1A1	+	no	no	yes	yes	-0.23	no	0.00749	0.0205	Yes	Down	50/59(84.75)
chr1	220701525	220837803	MARK1	+	no	no	no	no	-0.23	no	0.0305	0.0627	No	Down	47/59(79.66)
chr1	248258486	248264405	OR2L13	+	no	no	yes	no	-0.23	no	0.381	0.485	No	Down	30/59(50.85)
chr2	223064607	223163715	PAX3	-	no	yes	yes	yes	-0.23	no	0.561	0.655	No	Down	18/59(30.51)
chr3	112182815	112218408	BTLA	-	no	no	yes	no	-0.23	no	0.305	0.407	No	Down	37/59(62.71)
chr3	142025449	142166904	XRN1	-	no	no	yes	no	-0.23	no	0.000489	0.00265	Yes	Down	44/59(74.58)
chr3	150803484	151154860	MED12L	+	no	no	yes	no	-0.23	no	0.176	0.261	No	Down	30/59(50.85)
chr5	36152091	36184421	SKP2	+	no	no	yes	no	-0.23	no	0.0268	0.0565	No	Down	42/59(71.19)
chr7	91570181	91739987	AKAP9	+	no	yes	yes	yes	-0.23	no	0.00697	0.0194	Yes	Down	38/59(64.41)
chr7	113516832	113715975	PPP1R3A	-	no	no	yes	no	-0.23	no	0.283	0.383	No	Down	2/59(3.39)
chr10	104847774	104953063	NT5C2	-	no	no	yes	yes	-0.23	no	4.35e-05	0.000505	Yes	Down	45/59(76.27)
chr11	1012821	1036706	MUC6	-	no	no	yes	no	-0.23	no	0.326	0.43	No	Down	40/59(67.8)
chr13	26828241	26979375	CDK8	+	no	no	no	no	-0.23	no	0.0338	0.0679	No	Down	42/59(71.19)
chr16	24549014	24584184	RBBP6	+	no	no	yes	no	-0.23	no	0.000178	0.0013	Yes	Down	48/59(81.36)
chr17	10424465	10453274	MYH2	-	no	no	yes	no	-0.23	no	0.285	0.386	No	Down	7/59(11.86)
chr17	37617764	37721160	CDK12	+	no	yes	yes	yes	-0.23	no	0.00391	0.0123	Yes	Down	45/59(76.27)
chr17	47787694	47866542	FAM117A	-	no	no	yes	no	-0.23	no	0.0132	0.0321	Yes	Down	46/59(77.97)
chr20	43835638	43838413	SEMG1	+	no	no	yes	no	-0.23	no	0.281	0.381	No	Down	0/59(0.0)
chr1	11845780	11866977	MTHFR	-	no	no	yes	no	0.24	no	0.000854	0.00397	Yes	Up	46/59(77.97)
chr1	33789224	33896653	PHC2	-	no	no	yes	no	0.24	no	6.4e-05	0.000653	Yes	Up	48/59(81.36)
chr1	143896448	143913143	FAM72D	-	no	no	yes	no	0.24	no	0.197	0.287	No	Up	36/59(61.02)
chr1	202995626	203047868	PPFIA4	+	no	no	no	no	0.24	no	0.113	0.181	No	Up	45/59(76.27)
chr2	99061317	99210853	INPP4A	+	no	no	yes	no	0.24	no	0.0188	0.0427	Yes	Up	54/59(91.53)
chr2	191829084	191885686	STAT1	-	no	no	no	no	0.24	no	0.0943	0.156	No	Up	46/59(77.97)
chr3	53190025	53226733	PRKCD	+	no	no	no	no	0.24	no	0.000289	0.00182	Yes	Up	49/59(83.05)
chr3	127317066	127341279	MCM2	+	no	no	no	no	0.24	no	0.0105	0.0267	Yes	Up	48/59(81.36)
chr5	33523640	33892297	ADAMTS12	-	no	no	yes	no	0.24	no	0.2	0.29	No	Up	36/59(61.02)
chr5	71403061	71505397	MAP1B	+	no	no	no	no	0.24	no	0.02	0.0448	Yes	Up	37/59(62.71)
chr6	31606805	31620482	BAG6	-	no	no	no	no	0.24	no	1.45e-05	0.000249	Yes	Up	53/59(89.83)
chr7	75162621	75368280	HIP1	-	no	yes	yes	yes	0.24	no	0.128	0.201	No	Up	50/59(84.75)
chr10	134973951	135039916	KNDC1	+	no	no	yes	no	0.24	no	0.0934	0.155	No	Up	43/59(72.88)
chr12	133200339	133263951	POLE	-	yes	yes	yes	yes	0.24	no	0.00073	0.00355	Yes	Up	49/59(83.05)
chr13	28536274	28545276	CDX2	-	no	yes	yes	yes	0.24	no	0.56	0.654	No	Up	13/59(22.03)
chr14	36985597	36990354	NKX2-1	-	no	yes	yes	yes	0.24	no	0.0205	0.0457	Yes	Up	50/59(84.75)
chr16	31142754	31147083	PRSS8	-	no	no	no	no	0.24	no	0.03	0.0619	No	Up	37/59(62.71)
chr17	74466973	74497872	RHBDF2	-	yes	yes	no	no	0.24	no	0.00115	0.00492	Yes	Up	46/59(77.97)
chr17	80477589	80602538	FOXK2	+	no	no	yes	no	0.24	no	6.62e-05	0.000669	Yes	Up	52/59(88.14)
chr19	16177831	16213815	TPM4	+	no	yes	yes	yes	0.24	no	0.0159	0.0372	Yes	Up	43/59(72.88)
chr19	34895289	34917073	PDCD2L	+	no	no	yes	no	0.24	no	0.00275	0.00946	Yes	Up	49/59(83.05)
chr19	42590262	42700737	POU2F2	-	no	no	yes	no	0.24	no	0.204	0.295	No	Up	33/59(55.93)
chr21	42836478	42903043	TMPRSS2	-	no	yes	yes	yes	0.24	no	0.172	0.256	No	Up	30/59(50.85)
chr22	29999545	30094587	NF2	+	yes	yes	yes	yes	0.24	no	2.51e-06	7.76e-05	Yes	Up	43/59(72.88)
chrX	47004268	47046212	RBM10	+	no	no	yes	yes	0.24	no	7.23e-06	0.000161	Yes	Up	47/59(79.66)
chr1	25598884	25656936	RHD	+	no	no	no	no	-0.24	no	0.0589	0.106	No	Down	34/59(57.63)
chr1	164524821	164868533	PBX1	+	no	yes	yes	yes	-0.24	no	0.00381	0.0121	Yes	Down	44/59(74.58)
chr1	234740015	234745271	IRF2BP2	-	no	no	yes	no	-0.24	no	1.77e-05	0.000285	Yes	Down	38/59(64.41)
chr4	77968311	77997158	CCNI	-	no	no	yes	no	-0.24	no	0.0403	0.0782	No	Down	41/59(69.49)
chr4	95128762	95212443	SMARCAD1	+	no	no	no	no	-0.24	no	8e-04	0.00379	Yes	Down	42/59(71.19)
chr5	38938021	39074510	RICTOR	-	no	no	yes	no	-0.24	no	0.00356	0.0115	Yes	Down	47/59(79.66)
chr6	52866077	52926600	ICK	-	no	no	no	no	-0.24	no	4.56e-05	0.000524	Yes	Down	47/59(79.66)
chr6	117881432	117923705	GOPC	-	no	yes	yes	yes	-0.24	no	6.18e-05	0.000638	Yes	Down	51/59(86.44)
chr6	131895106	131949369	MED23	-	no	no	yes	no	-0.24	no	0.000176	0.0013	Yes	Down	49/59(83.05)
chr7	38423305	38671167	AMPH	-	no	no	yes	no	-0.24	no	0.248	0.344	No	Down	37/59(62.71)
chr10	98124363	98273675	TLL2	-	no	no	yes	no	-0.24	no	0.224	0.317	No	Down	39/59(66.1)
chr11	18343842	18388591	GTF2H1	+	no	no	no	no	-0.24	no	0.000228	0.00154	Yes	Down	56/59(94.92)
chr15	23810825	23875222	MKRN3	+	no	no	yes	no	-0.24	no	0.367	0.471	No	Down	39/59(66.1)
chr15	50716577	50806616	USP8	+	no	no	yes	yes	-0.24	no	0.00019	0.00136	Yes	Down	48/59(81.36)
chr17	45195069	45266788	CDC27	-	no	no	yes	no	-0.24	no	0.000678	0.00336	Yes	Down	50/59(84.75)
chr17	57059999	57184282	TRIM37	-	no	no	yes	no	-0.24	no	0.000723	0.00353	Yes	Down	51/59(86.44)
chr19	40972148	41082370	SPTBN4	+	no	no	yes	no	-0.24	no	0.127	0.2	No	Down	43/59(72.88)
chr20	34236847	34252878	RBM12	-	no	no	yes	no	-0.24	no	0.000473	0.00259	Yes	Down	40/59(67.8)
chrX	63487961	63615311	MTMR8	-	no	no	yes	no	-0.24	no	0.0245	0.0525	No	Down	42/59(71.19)
chrX	129115083	129192058	BCORL1	+	no	no	yes	yes	-0.24	no	0.00642	0.0182	Yes	Down	45/59(76.27)
chr1	50902700	51425935	FAF1	-	no	no	no	no	0.25	no	8.62e-05	0.000793	Yes	Up	56/59(94.92)
chr1	241695434	241758944	KMO	+	no	no	yes	no	0.25	no	0.204	0.295	No	Up	36/59(61.02)
chr2	213864415	214017151	IKZF2	-	no	no	yes	no	0.25	no	0.0615	0.11	No	Up	48/59(81.36)
chr3	49027319	49044587	P4HTM	+	no	no	yes	no	0.25	no	0.000937	0.00424	Yes	Up	53/59(89.83)
chr3	52082935	52090566	DUSP7	-	no	no	yes	no	0.25	no	0.0053	0.0157	Yes	Up	47/59(79.66)
chr4	56915239	57194791	KIAA1211	+	no	no	yes	no	0.25	no	0.161	0.243	No	Up	34/59(57.63)
chr7	94023873	94060544	COL1A2	+	no	no	yes	no	0.25	no	0.175	0.26	No	Up	32/59(54.24)
chr8	20054878	20084330	ATP6V1B2	+	no	no	yes	no	0.25	no	0.00792	0.0215	Yes	Up	54/59(91.53)
chr8	23047965	23082639	TNFRSF10A	-	no	no	yes	no	0.25	no	0.113	0.181	No	Up	46/59(77.97)
chr9	79226292	79521003	PRUNE2	-	no	no	yes	no	0.25	no	0.136	0.212	No	Up	38/59(64.41)
chr11	86013253	86056973	C11ORF73	+	no	no	yes	no	0.25	no	0.00357	0.0115	Yes	Up	50/59(84.75)
chr14	35221937	35344853	BAZ1A	-	no	no	yes	yes	0.25	no	0.0148	0.0351	Yes	Up	54/59(91.53)
chr17	76987799	77005949	CANT1	-	no	yes	yes	yes	0.25	no	0.00253	0.00894	Yes	Up	53/59(89.83)
chr17	79679266	79688046	SLC25A10	+	no	no	no	no	0.25	no	0.00532	0.0157	Yes	Up	38/59(64.41)
chr19	1040100	1065571	ABCA7	+	no	no	yes	no	0.25	no	0.00677	0.019	Yes	Up	44/59(74.58)
chr19	10982189	11033746	CARM1	+	no	no	no	no	0.25	no	7.33e-05	0.000713	Yes	Up	52/59(88.14)
chr19	52693292	52732786	PPP2R1A	+	no	yes	yes	yes	0.25	no	0.000217	0.00149	Yes	Up	52/59(88.14)
chr20	35973088	36034453	SRC	+	no	no	yes	yes	0.25	no	0.00629	0.0179	Yes	Up	54/59(91.53)
chr22	23521891	23660224	BCR	+	no	yes	yes	yes	0.25	no	0.000308	0.00191	Yes	Up	48/59(81.36)
chr22	24813847	24838328	ADORA2A	+	no	no	no	no	0.25	no	0.0418	0.0805	No	Up	34/59(57.63)
chr1	154377669	154441926	IL6R	+	no	no	no	no	-0.25	no	0.153	0.234	No	Down	38/59(64.41)
chr1	205566684	205601090	ELK4	-	no	yes	yes	yes	-0.25	no	0.017	0.0394	Yes	Down	46/59(77.97)
chr2	24252210	24272445	C2ORF44	-	no	yes	yes	no	-0.25	no	0.000908	0.00414	Yes	Down	52/59(88.14)
chr4	166794410	167025047	TLL1	+	no	no	yes	no	-0.25	no	0.104	0.169	No	Down	40/59(67.8)
chr5	5420777	5490347	ICE1	+	no	no	no	no	-0.25	no	0.000974	0.00436	Yes	Down	53/59(89.83)
chr5	80256491	80525975	RASGRF2	+	no	no	yes	no	-0.25	no	0.0994	0.163	No	Down	45/59(76.27)
chr6	64345725	64489229	PHF3	+	no	no	yes	no	-0.25	no	0.00013	0.00105	Yes	Down	43/59(72.88)
chr6	161412759	161538417	MAP3K4	+	no	no	yes	no	-0.25	no	0.000177	0.0013	Yes	Down	53/59(89.83)
chr9	93564069	93660831	SYK	+	no	yes	yes	yes	-0.25	no	0.00594	0.0171	Yes	Down	54/59(91.53)
chr10	46994087	47000573	GPRIN2	+	no	no	yes	no	-0.25	no	0.066	0.117	No	Down	48/59(81.36)
chr11	95709762	96076344	MAML2	-	no	yes	yes	yes	-0.25	no	0.0841	0.142	No	Down	39/59(66.1)
chr11	108093211	108239829	ATM	+	yes	yes	yes	yes	-0.25	no	0.00807	0.0218	Yes	Down	50/59(84.75)
chr12	100422233	100536626	UHRF1BP1L	-	no	no	no	no	-0.25	no	0.000824	0.00386	Yes	Down	45/59(76.27)
chr12	120740119	120751052	SIRT4	+	no	no	yes	no	-0.25	no	0.0337	0.0677	No	Down	42/59(71.19)
chr13	21351468	21477187	XPO4	-	no	no	yes	no	-0.25	no	0.000266	0.00173	Yes	Down	50/59(84.75)
chr13	41303271	41345309	MRPS31	-	no	no	yes	no	-0.25	no	0.00108	0.00471	Yes	Down	53/59(89.83)
chr13	101706128	102068843	NALCN	-	no	no	yes	no	-0.25	no	0.301	0.403	No	Down	42/59(71.19)
chr14	23767999	23780968	BCL2L2	+	no	no	no	no	-0.25	no	0.00185	0.00705	Yes	Down	46/59(77.97)
chr14	103243813	103377837	TRAF3	+	no	no	yes	no	-0.25	no	0.00981	0.0254	Yes	Down	46/59(77.97)
chr16	29789561	29794294	ZG16	+	no	no	yes	no	-0.25	no	0.436	0.538	No	Down	31/59(52.54)
chr16	50186829	50269221	PAPD5	+	no	no	yes	no	-0.25	no	0.000422	0.00238	Yes	Down	49/59(83.05)
chr16	85932409	85956215	IRF8	+	no	no	yes	no	-0.25	no	0.215	0.307	No	Down	40/59(67.8)
chr19	53738634	53758151	ZNF677	-	no	no	yes	no	-0.25	no	0.00237	0.00851	Yes	Down	51/59(86.44)
chr20	40030741	40247133	CHD6	-	no	no	yes	no	-0.25	no	0.0082	0.0221	Yes	Down	44/59(74.58)
chr22	24407642	24574596	CABIN1	+	no	no	yes	no	-0.25	no	0.0057	0.0166	Yes	Down	55/59(93.22)
chrX	123361718	123507047	SH2D1A	+	yes	yes	no	no	-0.25	no	0.247	0.343	No	Down	40/59(67.8)
chr1	26503894	26516377	CNKSR1	+	no	no	yes	no	0.26	no	0.0013	0.00541	Yes	Up	50/59(84.75)
chr1	113215763	113243368	MOV10	+	no	no	yes	no	0.26	no	0.000508	0.00272	Yes	Up	51/59(86.44)
chr1	117452679	117532980	PTGFRN	+	no	no	yes	no	0.26	no	0.00653	0.0184	Yes	Up	49/59(83.05)
chr1	161632937	161648444	FCGR2B	+	no	yes	yes	yes	0.26	no	0.154	0.234	No	Up	38/59(64.41)
chr3	10857885	10982419	SLC6A11	+	no	no	yes	no	0.26	no	0.453	0.555	No	Up	24/59(40.68)
chr4	140637907	141075338	MAML3	-	no	no	yes	no	0.26	no	0.00803	0.0217	Yes	Up	50/59(84.75)
chr5	1253262	1295184	TERT	-	yes	yes	yes	yes	0.26	no	0.527	0.624	No	Up	10/59(16.95)
chr6	151977826	152450754	ESR1	+	no	no	yes	yes	0.26	no	0.188	0.276	No	Up	30/59(50.85)
chr8	80676245	80680098	HEY1	-	no	yes	yes	yes	0.26	no	0.0259	0.0548	No	Up	43/59(72.88)
chr8	145515273	145538385	HSF1	+	no	no	yes	no	0.26	no	2.37e-05	0.000343	Yes	Up	48/59(81.36)
chr11	612553	615999	IRF7	-	no	no	yes	no	0.26	no	0.0168	0.0389	Yes	Up	43/59(72.88)
chr12	48366748	48398337	COL2A1	-	no	no	yes	yes	0.26	no	0.486	0.586	No	Up	40/59(67.8)
chr12	69201956	69244466	MDM2	+	no	yes	yes	yes	0.26	no	0.00522	0.0155	Yes	Up	52/59(88.14)
chr15	75074398	75095539	CSK	+	no	no	no	no	0.26	no	0.00319	0.0106	Yes	Up	43/59(72.88)
chr15	83205501	83209315	RPS17	-	no	yes	no	no	0.26	no	0.00479	0.0144	Yes	Up	40/59(67.8)
chr16	29674300	29682197	SPN	+	no	no	yes	no	0.26	no	0.149	0.228	No	Up	36/59(61.02)
chr18	76740275	76762677	SALL3	+	no	no	yes	no	0.26	no	0.433	0.536	No	Up	20/59(33.9)
chr22	31677579	31688520	PIK3IP1	-	no	no	yes	no	0.26	no	0.00437	0.0135	Yes	Up	44/59(74.58)
chr1	175036994	175117202	TNN	+	no	no	yes	no	-0.26	no	0.293	0.395	No	Down	43/59(72.88)
chr1	214522039	214725792	PTPN14	-	no	no	yes	no	-0.26	no	0.0216	0.0476	Yes	Down	40/59(67.8)
chr2	32582096	32843966	BIRC6	+	no	no	yes	yes	-0.26	no	0.00152	0.00606	Yes	Down	45/59(76.27)
chr2	109335937	109402267	RANBP2	+	no	no	yes	yes	-0.26	no	0.000268	0.00173	Yes	Down	50/59(84.75)
chr2	145121931	145282150	ZEB2	-	no	no	yes	no	-0.26	no	0.0263	0.0554	No	Down	47/59(79.66)
chr2	242792033	242801060	PDCD1	-	no	no	no	no	-0.26	no	0.139	0.215	No	Down	42/59(71.19)
chr3	130397779	130465673	PIK3R4	-	no	no	yes	no	-0.26	no	7.41e-05	0.000717	Yes	Down	49/59(83.05)
chr3	157823644	158263519	RSRC1	+	no	no	no	no	-0.26	no	0.00235	0.00847	Yes	Down	47/59(79.66)
chr4	7967037	8160559	ABLIM2	-	no	no	yes	no	-0.26	no	0.0043	0.0133	Yes	Down	42/59(71.19)
chr4	184365744	184369351	CDKN2AIP	+	no	no	yes	no	-0.26	no	0.000269	0.00174	Yes	Down	47/59(79.66)
chr5	118373467	118584833	DMXL1	+	no	no	yes	no	-0.26	no	0.00189	0.00718	Yes	Down	48/59(81.36)
chr6	89790470	89794879	PNRC1	+	no	no	yes	no	-0.26	no	6.45e-05	0.000657	Yes	Down	44/59(74.58)
chr8	18248755	18258728	NAT2	+	no	no	no	no	-0.26	no	0.42	0.523	No	Down	29/59(49.15)
chr8	67372238	67430759	C8ORF46	+	no	no	yes	no	-0.26	no	0.039	0.0762	No	Down	42/59(71.19)
chr11	94148744	94227074	MRE11A	-	no	yes	no	no	-0.26	no	0.00245	0.00873	Yes	Down	44/59(74.58)
chr11	108027942	108093369	NPAT	-	no	yes	no	no	-0.26	no	0.000812	0.00383	Yes	Down	43/59(72.88)
chr12	109252708	109294819	DAO	+	no	no	yes	no	-0.26	no	0.494	0.593	No	Down	15/59(25.42)
chr12	123468027	123634562	PITPNM2	-	no	no	yes	no	-0.26	no	0.0449	0.0852	No	Down	45/59(76.27)
chr13	26618735	26625169	SHISA2	-	no	no	no	no	-0.26	no	0.0829	0.141	No	Down	38/59(64.41)
chr14	35870717	35873955	NFKBIA	-	no	no	yes	no	-0.26	no	0.0209	0.0463	Yes	Down	46/59(77.97)
chr14	60558629	60635851	PCNX4	+	no	no	yes	no	-0.26	no	0.000112	0.000947	Yes	Down	50/59(84.75)
chr16	12070594	12668146	SNX29	+	no	yes	yes	yes	-0.26	no	0.00262	0.00916	Yes	Down	49/59(83.05)
chr17	58677544	58743641	PPM1D	+	no	yes	yes	yes	-0.26	no	0.000225	0.00153	Yes	Down	41/59(69.49)
chr17	65821640	65980494	BPTF	+	no	no	yes	no	-0.26	no	0.00149	0.00598	Yes	Down	46/59(77.97)
chr18	20714528	20840431	CABLES1	+	no	no	yes	no	-0.26	no	0.0253	0.0539	No	Down	54/59(91.53)
chr20	31350191	31397162	DNMT3B	+	no	no	yes	no	-0.26	no	0.0277	0.058	No	Down	47/59(79.66)
chr1	51426417	51440305	CDKN2C	+	no	yes	yes	yes	0.27	no	0.0539	0.099	No	Up	45/59(76.27)
chr1	145524891	145543868	ITGA10	+	no	no	no	no	0.27	no	0.0723	0.126	No	Up	39/59(66.1)
chr1	156339003	156355011	RHBG	+	no	no	yes	no	0.27	no	0.395	0.499	No	Up	28/59(47.46)
chr6	26045639	26046049	HIST1H3C	+	no	no	yes	no	0.27	no	0.408	0.512	No	Up	27/59(45.76)
chr6	31633013	31638120	CSNK2B	+	no	no	yes	no	0.27	no	0.000268	0.00174	Yes	Up	50/59(84.75)
chr6	43005355	43021683	CUL7	-	no	no	yes	no	0.27	no	0.000285	0.0018	Yes	Up	54/59(91.53)
chr6	170591294	170615653	DLL1	-	no	no	yes	no	0.27	no	0.0531	0.0978	No	Up	40/59(67.8)
chr7	99690351	99699563	MCM7	-	no	no	no	no	0.27	no	0.00104	0.00459	Yes	Up	54/59(91.53)
chr8	55370495	55373448	SOX17	+	no	no	yes	no	0.27	no	0.0508	0.0943	No	Up	39/59(66.1)
chr8	145736667	145743229	RECQL4	.	yes	yes	yes	yes	0.27	no	0.000814	0.00384	Yes	Up	42/59(71.19)
chr10	131265448	131566271	MGMT	+	no	no	yes	yes	0.27	no	0.00582	0.0168	Yes	Up	41/59(69.49)
chr11	62623574	62656347	SLC3A2	+	no	no	no	no	0.27	no	0.00117	0.00499	Yes	Up	48/59(81.36)
chr11	125495031	125546150	CHEK1	+	no	no	no	no	0.27	no	0.00286	0.00978	Yes	Up	52/59(88.14)
chr12	57489191	57525922	STAT6	-	no	no	yes	yes	0.27	no	0.000613	0.00312	Yes	Up	57/59(96.61)
chr15	80253231	80263788	BCL2A1	-	no	no	no	no	0.27	no	0.241	0.337	No	Up	36/59(61.02)
chr16	67063019	67134961	CBFB	+	no	yes	yes	yes	0.27	no	0.000869	0.00402	Yes	Up	53/59(89.83)
chr17	21187984	21218552	MAP2K3	+	no	no	yes	no	0.27	no	0.000523	0.00278	Yes	Up	48/59(81.36)
chr18	3411606	3459976	TGIF1	+	no	no	yes	no	0.27	no	0.0216	0.0476	Yes	Up	49/59(83.05)
chr1	110881128	110889303	RBM15	+	no	yes	yes	yes	-0.27	no	0.0021	0.00777	Yes	Down	52/59(88.14)
chr1	115215711	115238239	AMPD1	-	no	no	no	no	-0.27	no	0.322	0.426	No	Down	29/59(49.15)
chr1	146626685	146644129	PRKAB2	-	no	no	yes	no	-0.27	no	0.000215	0.00148	Yes	Down	48/59(81.36)
chr1	243287730	243418650	CEP170	-	no	no	yes	no	-0.27	no	0.00643	0.0182	Yes	Down	39/59(66.1)
chr2	39208537	39351486	SOS1	-	yes	yes	yes	no	-0.27	no	0.000252	0.00166	Yes	Down	49/59(83.05)
chr3	10182692	10193904	VHL	+	yes	yes	yes	yes	-0.27	no	0.000922	0.00418	Yes	Down	45/59(76.27)
chr4	85590763	85887544	WDFY3	-	no	no	yes	no	-0.27	no	0.00144	0.00582	Yes	Down	48/59(81.36)
chr5	142657496	142815077	NR3C1	-	no	no	yes	no	-0.27	no	0.00182	0.00695	Yes	Down	48/59(81.36)
chr6	27777842	27779078	HIST1H3H	+	no	no	yes	no	-0.27	no	0.163	0.245	No	Down	31/59(52.54)
chr6	157098508	157531913	ARID1B	+	no	no	yes	yes	-0.27	no	0.000174	0.00128	Yes	Down	48/59(81.36)
chr6	163835032	163999628	QKI	+	no	no	yes	yes	-0.27	no	0.000496	0.00267	Yes	Down	47/59(79.66)
chr8	38585704	38710546	TACC1	+	no	no	yes	no	-0.27	no	0.00236	0.00849	Yes	Down	43/59(72.88)
chr8	134249414	134314265	NDRG1	-	no	yes	yes	yes	-0.27	no	0.00798	0.0216	Yes	Down	53/59(89.83)
chr9	8314246	10612723	PTPRD	-	no	no	yes	yes	-0.27	no	0.212	0.305	No	Down	39/59(66.1)
chr10	27280843	27389427	ANKRD26	-	no	no	yes	no	-0.27	no	0.00265	0.00925	Yes	Down	39/59(66.1)
chr12	26111962	26232825	RASSF8	+	no	no	yes	no	-0.27	no	0.0158	0.037	Yes	Down	45/59(76.27)
chr12	69864129	69973569	FRS2	+	no	no	no	no	-0.27	no	0.000775	0.0037	Yes	Down	51/59(86.44)
chr12	93963590	93977263	SOCS2	+	no	no	no	no	-0.27	no	0.0354	0.0705	No	Down	40/59(67.8)
chr13	36875775	36944317	SPG20	-	no	no	yes	no	-0.27	no	0.000314	0.00193	Yes	Down	50/59(84.75)
chr13	41506164	41635576	ELF1	-	no	no	yes	no	-0.27	no	0.000278	0.00177	Yes	Down	41/59(69.49)
chr14	31569318	31677010	HECTD1	-	no	no	yes	no	-0.27	no	0.000918	0.00417	Yes	Down	50/59(84.75)
chr14	61110133	61124977	SIX1	-	no	no	yes	yes	-0.27	no	0.115	0.184	No	Down	39/59(66.1)
chr14	75480467	75518235	MLH3	-	no	no	yes	no	-0.27	no	0.000465	0.00255	Yes	Down	52/59(88.14)
chr15	39880558	40075031	FSIP1	-	no	no	yes	no	-0.27	no	0.0111	0.028	Yes	Down	41/59(69.49)
chr15	41913422	42065279	MGA	+	no	no	yes	no	-0.27	no	0.000884	0.00406	Yes	Down	48/59(81.36)
chrX	14854083	14891191	FANCB	-	no	yes	no	no	-0.27	no	0.0476	0.0895	No	Down	40/59(67.8)
chr1	22148738	22263790	HSPG2	-	no	no	yes	no	0.28	no	0.00784	0.0213	Yes	Up	42/59(71.19)
chr1	226249552	226259702	H3F3A	+	no	yes	yes	yes	0.28	no	0.00706	0.0196	Yes	Up	44/59(74.58)
chr3	50263724	50296787	GNAI2	+	no	no	yes	no	0.28	no	0.000406	0.00231	Yes	Up	52/59(88.14)
chr4	75310851	75320726	AREG	+	no	no	yes	no	0.28	no	0.287	0.388	No	Up	43/59(72.88)
chr11	102188181	102210134	BIRC3	+	no	yes	yes	yes	0.28	no	0.15	0.23	No	Up	27/59(45.76)
chr15	80444832	80479288	FAH	+	yes	no	no	no	0.28	no	0.00289	0.00986	Yes	Up	48/59(81.36)
chr16	10960079	11036878	CIITA	+	no	yes	yes	yes	0.28	no	0.123	0.194	No	Up	33/59(55.93)
chr16	27413483	27463363	IL21R	+	no	yes	yes	yes	0.28	no	0.188	0.275	No	Up	36/59(61.02)
chr16	87360593	87425748	FBXO31	-	no	no	yes	no	0.28	no	8.21e-05	0.000768	Yes	Up	51/59(86.44)
chr17	30819540	31204195	MYO1D	-	no	no	no	no	0.28	no	0.0213	0.047	Yes	Up	46/59(77.97)
chr19	50832910	50886239	NR1H2	+	no	no	no	no	0.28	no	0.000307	0.0019	Yes	Up	51/59(86.44)
chr19	54610320	54619055	TFPT	-	no	yes	yes	yes	0.28	no	0.00283	0.00968	Yes	Up	47/59(79.66)
chr22	19701987	19711747	SEPT5	+	no	yes	yes	yes	0.28	no	0.00969	0.0251	Yes	Up	37/59(62.71)
chrX	48911101	48927509	CCDC120	+	no	no	yes	no	0.28	no	0.00199	0.00745	Yes	Up	52/59(88.14)
chr1	248004230	248005198	OR11L1	-	no	no	yes	no	-0.28	no	0.441	0.544	No	Down	35/59(59.32)
chr2	107007746	107084832	RGPD3	-	no	no	yes	yes	-0.28	no	0.00906	0.0239	Yes	Down	44/59(74.58)
chr3	48198636	48229892	CDC25A	-	no	yes	no	no	-0.28	no	0.0336	0.0676	No	Down	42/59(71.19)
chr4	20254883	20622184	SLIT2	+	no	no	yes	no	-0.28	no	0.192	0.281	No	Down	38/59(64.41)
chr5	176513887	176525145	FGFR4	+	no	no	yes	yes	-0.28	no	0.0401	0.078	No	Down	47/59(79.66)
chr6	32936437	32949282	BRD2	+	no	no	no	no	-0.28	no	3.73e-05	0.000458	Yes	Down	53/59(89.83)
chr6	86317503	86353510	SYNCRIP	-	no	no	yes	no	-0.28	no	4.3e-06	0.000113	Yes	Down	53/59(89.83)
chr6	87862551	87973914	ZNF292	+	no	no	yes	no	-0.28	no	0.00236	0.00849	Yes	Down	44/59(74.58)
chr9	214854	465259	DOCK8	+	yes	no	yes	no	-0.28	no	0.0202	0.0452	Yes	Down	46/59(77.97)
chr11	122928197	122933938	HSPA8	-	no	no	no	no	-0.28	no	0.0118	0.0293	Yes	Down	39/59(66.1)
chr16	14014014	14046202	ERCC4	+	yes	yes	yes	yes	-0.28	no	0.00031	0.00192	Yes	Down	47/59(79.66)
chr18	59992520	60058525	TNFRSF11A	+	no	no	no	no	-0.28	no	0.0588	0.106	No	Down	43/59(72.88)
chr1	156052364	156109880	LMNA	+	no	no	yes	yes	0.29	no	0.0175	0.0403	Yes	Up	46/59(77.97)
chr2	74213531	74335303	TET3	+	no	no	yes	no	0.29	no	0.00853	0.0227	Yes	Up	50/59(84.75)
chr2	159313476	159539391	PKP4	+	no	no	yes	no	0.29	no	0.000542	0.00285	Yes	Up	51/59(86.44)
chr2	209100951	209130798	IDH1	-	no	yes	yes	yes	0.29	no	0.00258	0.00905	Yes	Up	55/59(93.22)
chr3	38179969	38184513	MYD88	+	no	yes	yes	yes	0.29	no	0.00359	0.0116	Yes	Up	52/59(88.14)
chr3	49721380	49726934	MST1	-	no	no	yes	no	0.29	no	0.0235	0.0508	No	Up	42/59(71.19)
chr6	26216428	26216872	HIST1H2BG	-	no	no	yes	no	0.29	no	0.0493	0.0921	No	Up	46/59(77.97)
chr6	41514164	41570122	FOXP4	+	no	no	no	no	0.29	no	0.00221	0.00809	Yes	Up	51/59(86.44)
chr7	143050493	143059863	FAM131B	-	no	no	yes	yes	0.29	no	0.068	0.12	No	Up	41/59(69.49)
chr12	113536624	113574044	RASAL1	-	no	no	yes	no	0.29	no	0.00342	0.0111	Yes	Up	42/59(71.19)
chr15	72633260	72668817	HEXA	-	no	no	yes	no	0.29	no	6.09e-05	0.000632	Yes	Up	52/59(88.14)
chr19	4090319	4124126	MAP2K2	-	no	yes	yes	yes	0.29	no	0.000188	0.00135	Yes	Up	47/59(79.66)
chr19	46498719	46524576	CCDC61	+	no	no	yes	no	0.29	no	0.000304	0.00189	Yes	Up	50/59(84.75)
chr22	29083731	29138410	CHEK2	-	yes	yes	yes	yes	0.29	no	0.00305	0.0103	Yes	Up	47/59(79.66)
chrX	152853377	152865500	FAM58A	-	no	no	yes	no	0.29	no	0.000893	0.00409	Yes	Up	46/59(77.97)
chr1	231468499	231473598	EXOC8	-	no	no	yes	no	-0.29	no	7.84e-06	0.000168	Yes	Down	55/59(93.22)
chr3	156864297	156878549	CCNL1	-	no	no	yes	no	-0.29	no	0.000322	0.00196	Yes	Down	36/59(61.02)
chr3	181429712	181432224	SOX2	+	no	yes	yes	yes	-0.29	no	0.213	0.306	No	Down	38/59(64.41)
chr5	72112139	72212560	TNPO1	+	no	no	no	no	-0.29	no	0.000156	0.00119	Yes	Down	53/59(89.83)
chr5	88012934	88200074	MEF2C	-	no	no	yes	no	-0.29	no	0.0121	0.0299	Yes	Down	42/59(71.19)
chr6	30667584	30685666	MDC1	-	no	no	yes	no	-0.29	no	0.000998	0.00444	Yes	Down	54/59(91.53)
chr6	99990256	100016849	CCNC	-	no	no	yes	yes	-0.29	no	3.11e-05	0.000412	Yes	Down	51/59(86.44)
chr7	23749786	23872132	STK31	+	no	no	yes	no	-0.29	no	0.0932	0.155	No	Down	32/59(54.24)
chr7	77325760	77412339	RSBN1L	+	no	no	yes	no	-0.29	no	1.19e-05	0.000223	Yes	Down	49/59(83.05)
chr7	116916685	116963343	WNT2	-	no	no	yes	no	-0.29	no	0.307	0.409	No	Down	38/59(64.41)
chr7	137559725	137686813	CREB3L2	-	no	yes	yes	yes	-0.29	no	0.0165	0.0383	Yes	Down	49/59(83.05)
chr8	10463859	10569697	RP1L1	-	no	no	yes	no	-0.29	no	0.0755	0.13	No	Down	40/59(67.8)
chr13	108903588	108960832	TNFSF13B	+	no	no	no	no	-0.29	no	0.0752	0.13	No	Down	40/59(67.8)
chr14	45605143	45670093	FANCM	+	no	yes	yes	no	-0.29	no	0.000199	0.0014	Yes	Down	41/59(69.49)
chr16	50775961	50835846	CYLD	+	yes	yes	yes	yes	-0.29	no	0.000255	0.00167	Yes	Down	54/59(91.53)
chr16	70841281	71264625	HYDIN	-	no	no	yes	no	-0.29	no	0.0408	0.079	No	Down	39/59(66.1)
chr19	13049392	13055303	CALR	+	no	no	yes	yes	-0.29	no	0.00543	0.016	Yes	Down	49/59(83.05)
chr19	21679484	21739072	ZNF429	+	no	no	yes	yes	-0.29	no	0.00179	0.00686	Yes	Down	49/59(83.05)
chr19	33790840	33793470	CEBPA	-	yes	yes	yes	yes	-0.29	no	0.0191	0.0432	Yes	Down	40/59(67.8)
chr20	16252749	16554079	KIF16B	-	no	no	yes	no	-0.29	no	0.00102	0.0045	Yes	Down	51/59(86.44)
chr1	40026488	40042462	PABPC4	-	no	no	no	no	0.3	no	2.32e-05	0.000337	Yes	Up	55/59(93.22)
chr1	104096437	104122156	AMY2B	+	no	no	yes	no	0.3	no	0.0219	0.0482	Yes	Up	43/59(72.88)
chr2	191894302	192016322	STAT4	-	no	no	yes	no	0.3	no	0.117	0.186	No	Up	42/59(71.19)
chr3	48711277	48723797	NCKIPSD	-	no	yes	yes	yes	0.3	no	1.92e-05	0.000301	Yes	Up	52/59(88.14)
chr3	119499331	119537332	NR1I2	+	no	no	no	no	0.3	no	0.0424	0.0815	No	Up	45/59(76.27)
chr6	160390131	160534539	IGF2R	+	no	yes	yes	no	0.3	no	0.0121	0.0298	Yes	Up	49/59(83.05)
chr6	169615875	169654139	THBS2	-	no	no	yes	no	0.3	no	0.105	0.17	No	Up	33/59(55.93)
chr8	101698044	101735037	PABPC1	-	no	no	yes	yes	0.3	no	7.33e-05	0.000713	Yes	Up	48/59(81.36)
chr9	32384601	32454767	ACO1	+	no	no	yes	no	0.3	no	0.00486	0.0146	Yes	Up	46/59(77.97)
chr10	62538089	62554610	CDK1	+	no	no	no	no	0.3	no	0.00837	0.0224	Yes	Up	38/59(64.41)
chr10	91087651	91100728	IFIT3	+	no	no	yes	no	0.3	no	0.03	0.0619	No	Up	49/59(83.05)
chr11	6642554	6677085	DCHS1	-	no	no	yes	no	0.3	no	0.00411	0.0128	Yes	Up	38/59(64.41)
chr15	90626277	90645736	IDH2	-	no	yes	yes	yes	0.3	no	0.00088	0.00405	Yes	Up	52/59(88.14)
chr16	9847261	10276611	GRIN2A	-	no	no	yes	yes	0.3	no	0.0898	0.15	No	Up	28/59(47.46)
chr16	31072164	31085641	ZNF668	-	no	no	yes	no	0.3	no	0.000595	0.00306	Yes	Up	46/59(77.97)
chr17	40439565	40463961	STAT5A	+	no	no	no	no	0.3	no	0.000729	0.00354	Yes	Up	45/59(76.27)
chr19	10244021	10341962	DNMT1	-	no	no	yes	no	0.3	no	0.00258	0.00905	Yes	Up	48/59(81.36)
chr20	60883011	60942368	LAMA5	-	no	yes	no	no	0.3	no	0.00255	0.00899	Yes	Up	47/59(79.66)
chr1	240177648	240638489	FMN2	+	no	no	yes	no	-0.3	no	0.243	0.339	No	Down	48/59(81.36)
chr2	55514978	55647031	CCDC88A	-	no	no	yes	no	-0.3	no	0.000956	0.00429	Yes	Down	44/59(74.58)
chr3	2140497	3099640	CNTN4	+	no	no	yes	no	-0.3	no	0.0195	0.0439	Yes	Down	42/59(71.19)
chr8	30891317	31031285	WRN	+	yes	yes	yes	yes	-0.3	no	0.000916	0.00417	Yes	Down	44/59(74.58)
chr8	72932152	72987852	TRPA1	-	no	no	yes	no	-0.3	no	0.27	0.37	No	Down	31/59(52.54)
chr8	100025494	100889808	VPS13B	+	no	no	yes	no	-0.3	no	0.000853	0.00397	Yes	Down	44/59(74.58)
chr9	70846919	70914931	CBWD3	+	no	no	yes	no	-0.3	no	0.00965	0.025	Yes	Down	39/59(66.1)
chr11	2150342	2170833	IGF2	-	no	no	yes	no	-0.3	no	0.185	0.272	No	Down	42/59(71.19)
chr11	47593749	47600567	KBTBD4	-	no	no	yes	no	-0.3	no	0.00507	0.0151	Yes	Down	47/59(79.66)
chr12	121416346	121440315	HNF1A	+	no	no	yes	yes	-0.3	no	0.00289	0.00986	Yes	Down	42/59(71.19)
chr12	122277433	122301502	HPD	-	no	no	yes	no	-0.3	no	0.189	0.277	No	Down	45/59(76.27)
chr13	77618790	77901185	MYCBP2	-	no	no	yes	no	-0.3	no	0.00446	0.0137	Yes	Down	48/59(81.36)
chr14	32798479	33306887	AKAP6	+	no	no	yes	no	-0.3	no	0.00921	0.0242	Yes	Down	47/59(79.66)
chr14	36007558	36278510	RALGAPA1	-	no	no	no	no	-0.3	no	0.000139	0.00109	Yes	Down	54/59(91.53)
chr14	92432335	92507240	TRIP11	-	no	yes	yes	yes	-0.3	no	0.000675	0.00336	Yes	Down	45/59(76.27)
chr15	33010175	33037308	GREM1	+	no	yes	no	no	-0.3	no	0.193	0.281	No	Down	38/59(64.41)
chr15	84322838	84708594	ADAMTSL3	+	no	no	yes	no	-0.3	no	0.0824	0.14	No	Down	35/59(59.32)
chrX	154064063	154255215	F8	-	no	no	yes	no	-0.3	no	0.00405	0.0127	Yes	Down	46/59(77.97)
chr1	201592013	201796097	NAV1	+	no	no	yes	no	0.31	no	0.00557	0.0163	Yes	Up	42/59(71.19)
chr1	226819391	226927024	ITPKB	-	no	no	yes	no	0.31	no	0.00329	0.0108	Yes	Up	42/59(71.19)
chr3	47892180	48130762	MAP4	-	no	no	no	no	0.31	no	4.46e-05	0.000516	Yes	Up	50/59(84.75)
chr5	9035138	9546187	SEMA5A	-	no	no	yes	no	0.31	no	0.0142	0.034	Yes	Up	40/59(67.8)
chr5	177576461	177580968	NHP2	-	no	yes	no	no	0.31	no	0.000428	0.0024	Yes	Up	51/59(86.44)
chr6	35420138	35434880	FANCE	+	no	yes	yes	yes	0.31	no	0.00128	0.00536	Yes	Up	46/59(77.97)
chr9	140317802	140328858	NOXA1	+	no	no	yes	no	0.31	no	0.0037	0.0118	Yes	Up	44/59(74.58)
chr10	102890262	102897546	TLX1	+	no	yes	yes	yes	0.31	no	0.335	0.439	No	Up	23/59(38.98)
chr12	48176505	48226915	HDAC7	-	no	no	yes	no	0.31	no	2.56e-06	7.85e-05	Yes	Up	56/59(94.92)
chr12	48235320	48336831	VDR	-	no	no	no	no	0.31	no	0.0152	0.036	Yes	Up	46/59(77.97)
chr13	24995064	25086948	PARP4	-	no	no	yes	no	0.31	no	0.0094	0.0246	Yes	Up	49/59(83.05)
chr16	2205699	2228130	TRAF7	+	no	no	yes	yes	0.31	no	3.67e-06	0.000102	Yes	Up	55/59(93.22)
chr16	11348262	11350057	SOCS1	-	no	yes	yes	yes	0.31	no	0.0144	0.0345	Yes	Up	38/59(64.41)
chr17	8782228	8869029	PIK3R5	-	no	no	yes	no	0.31	no	0.0503	0.0936	No	Up	34/59(57.63)
chr17	76183398	76203782	AFMID	+	no	no	yes	no	0.31	no	0.000578	0.00299	Yes	Up	53/59(89.83)
chr22	41641615	41682255	RANGAP1	-	no	no	no	no	0.31	no	4e-04	0.00229	Yes	Up	51/59(86.44)
chr22	46316242	46373009	WNT7B	-	no	no	no	no	0.31	no	0.0599	0.108	No	Up	43/59(72.88)
chr1	113009163	113072787	WNT2B	+	no	no	no	no	-0.31	no	0.0424	0.0814	No	Down	41/59(69.49)
chr1	173469603	173572233	SLC9C2	-	no	no	yes	no	-0.31	no	0.292	0.394	No	Down	34/59(57.63)
chr2	113531492	113542167	IL1A	-	no	no	yes	no	-0.31	no	0.164	0.246	No	Down	33/59(55.93)
chr2	113973574	114036527	PAX8	-	no	yes	yes	yes	-0.31	no	0.00424	0.0131	Yes	Down	52/59(88.14)
chr3	169490619	169507504	MYNN	+	no	yes	no	no	-0.31	no	1.25e-07	9.8e-06	Yes	Down	56/59(94.92)
chr5	13690440	13944652	DNAH5	-	no	no	yes	no	-0.31	no	0.112	0.18	No	Down	40/59(67.8)
chr6	31777396	31782842	HSPA1L	-	no	no	yes	no	-0.31	no	0.000599	0.00307	Yes	Down	53/59(89.83)
chr6	151685252	151712683	ZBTB2	-	no	no	no	no	-0.31	no	0.000226	0.00153	Yes	Down	51/59(86.44)
chr11	17099277	17229530	PIK3C2A	-	no	no	yes	no	-0.31	no	0.00151	0.00605	Yes	Down	49/59(83.05)
chr14	96129593	96158980	TCL6	+	no	yes	no	no	-0.31	no	0.388	0.492	No	Down	38/59(64.41)
chr15	34522197	34630261	SLC12A6	-	no	no	yes	no	-0.31	no	0.000402	0.0023	Yes	Down	49/59(83.05)
chr19	33469499	33555794	RHPN2	-	no	yes	yes	no	-0.31	no	0.00803	0.0217	Yes	Down	49/59(83.05)
chr19	36040945	36054560	ATP4A	-	no	no	yes	no	-0.31	no	0.244	0.34	No	Down	50/59(84.75)
chr1	36931644	36948879	CSF3R	-	no	no	yes	yes	0.32	no	0.0202	0.0452	Yes	Up	44/59(74.58)
chr1	143767144	143767881	PPIAL4G	-	no	no	yes	no	0.32	no	0.000949	0.00428	Yes	Up	38/59(64.41)
chr2	154728426	155310361	GALNT13	+	no	no	yes	no	0.32	no	0.284	0.385	No	Up	32/59(54.24)
chr2	230222345	230579274	DNER	-	no	no	yes	no	0.32	no	0.258	0.356	No	Up	21/59(35.59)
chr5	86563705	86687748	RASA1	+	no	no	yes	no	0.32	no	0.00936	0.0245	Yes	Up	50/59(84.75)
chr6	31802385	31807543	C6ORF48	+	no	no	yes	no	0.32	no	0.000229	0.00155	Yes	Up	50/59(84.75)
chr6	32812986	32821755	TAP1	-	no	no	yes	no	0.32	no	0.0221	0.0484	Yes	Up	47/59(79.66)
chr6	135502453	135540311	MYB	+	no	yes	yes	yes	0.32	no	0.0912	0.152	No	Up	36/59(61.02)
chr6	150921019	151164801	PLEKHG1	+	no	no	no	no	0.32	no	0.0179	0.0409	Yes	Up	49/59(83.05)
chr8	124332090	124428590	ATAD2	-	no	no	yes	no	0.32	no	0.00237	0.00852	Yes	Up	56/59(94.92)
chr9	130267618	130341268	FAM129B	-	no	no	no	no	0.32	no	0.00394	0.0124	Yes	Up	47/59(79.66)
chr10	127585108	127698161	FANK1	+	no	no	yes	no	0.32	no	0.00106	0.00464	Yes	Up	50/59(84.75)
chr11	17407406	17410878	KCNJ11	-	no	no	no	no	0.32	no	0.022	0.0483	Yes	Up	41/59(69.49)
chr11	67250512	67258574	AIP	+	no	no	no	no	0.32	no	0.000176	0.0013	Yes	Up	52/59(88.14)
chr12	6679248	6723690	CHD4	-	no	no	yes	yes	0.32	no	0.000201	0.00141	Yes	Up	56/59(94.92)
chr12	7055631	7070479	PTPN6	+	no	no	yes	yes	0.32	no	0.00065	0.00326	Yes	Up	46/59(77.97)
chr12	133302089	133338474	ANKLE2	-	no	no	yes	no	0.32	no	9.12e-06	0.000185	Yes	Up	57/59(96.61)
chr16	55689516	55740104	SLC6A2	+	no	no	yes	no	0.32	no	0.39	0.494	No	Up	18/59(30.51)
chr17	4442192	4458926	MYBBP1A	-	no	no	no	no	0.32	no	1.26e-05	0.000229	Yes	Up	53/59(89.83)
chr19	617224	633604	POLRMT	-	no	no	yes	no	0.32	no	4.03e-06	0.000108	Yes	Up	50/59(84.75)
chr19	7701767	7712759	STXBP2	+	no	yes	no	no	0.32	no	0.000122	0.000999	Yes	Up	54/59(91.53)
chr1	209958968	209979520	IRF6	-	no	no	yes	no	-0.32	no	0.00363	0.0117	Yes	Down	42/59(71.19)
chr5	156569944	156682201	ITK	+	yes	yes	yes	yes	-0.32	no	0.152	0.233	No	Down	44/59(74.58)
chr6	43737921	43754224	VEGFA	+	no	no	no	no	-0.32	no	0.0208	0.0462	Yes	Down	44/59(74.58)
chr7	48211055	48687092	ABCA13	+	no	no	yes	no	-0.32	no	0.0808	0.138	No	Down	39/59(66.1)
chr8	108261710	108510283	ANGPT1	-	no	no	yes	no	-0.32	no	0.0385	0.0753	No	Down	32/59(54.24)
chr9	32629452	32635667	TAF1L	-	no	no	yes	no	-0.32	no	0.0219	0.0481	Yes	Down	43/59(72.88)
chr11	111957497	111990353	SDHD	.	yes	yes	yes	yes	-0.32	no	2.39e-05	0.000345	Yes	Down	52/59(88.14)
chr12	12268959	12419946	LRP6	-	no	no	no	no	-0.32	no	0.000823	0.00386	Yes	Down	53/59(89.83)
chr12	131438452	131626014	ADGRD1	+	no	no	yes	no	-0.32	no	0.0352	0.0701	No	Down	44/59(74.58)
chr14	71189243	71276251	MAP3K9	-	no	no	yes	no	-0.32	no	0.0123	0.0304	Yes	Down	45/59(76.27)
chr17	9813926	10101868	GAS7	-	no	yes	yes	yes	-0.32	no	0.0526	0.0972	No	Down	33/59(55.93)
chr17	70117161	70122561	SOX9	+	no	no	yes	no	-0.32	no	0.0127	0.0311	Yes	Down	47/59(79.66)
chr18	67670267	67873181	RTTN	-	no	no	yes	no	-0.32	no	0.000199	0.0014	Yes	Down	52/59(88.14)
chr22	29876219	29887379	NEFH	+	no	no	yes	no	-0.32	no	0.036	0.0714	No	Down	41/59(69.49)
chr22	39378352	39388809	APOBEC3B	+	no	no	yes	yes	-0.32	no	0.0607	0.109	No	Down	34/59(57.63)
chrX	44732423	44971847	KDM6A	+	no	yes	yes	yes	-0.32	no	0.000314	0.00193	Yes	Down	50/59(84.75)
chr1	206643819	206670222	IKBKE	+	no	no	no	no	0.33	no	0.00623	0.0178	Yes	Up	53/59(89.83)
chr4	48137800	48271881	TEC	-	no	no	yes	yes	0.33	no	0.000255	0.00167	Yes	Up	56/59(94.92)
chr6	33588142	33664351	ITPR3	+	no	no	yes	no	0.33	no	0.011	0.0277	Yes	Up	44/59(74.58)
chr6	74303102	74363878	SLC17A5	-	no	no	yes	no	0.33	no	0.018	0.041	Yes	Up	53/59(89.83)
chr10	43572475	43625799	RET	+	yes	yes	yes	yes	0.33	no	0.192	0.281	No	Up	24/59(40.68)
chr10	104153867	104162286	NFKB2	+	no	yes	yes	yes	0.33	no	0.00044	0.00245	Yes	Up	47/59(79.66)
chr10	124221041	124274424	HTRA1	+	no	no	yes	no	0.33	no	0.00378	0.012	Yes	Up	43/59(72.88)
chr16	87730091	87799598	KLHDC4	-	no	no	yes	no	0.33	no	0.000282	0.00179	Yes	Up	49/59(83.05)
chr16	89679716	89704864	DPEP1	+	no	no	no	no	0.33	no	0.199	0.289	No	Up	44/59(74.58)
chr17	7565097	7590856	TP53	.	yes	yes	yes	yes	0.33	no	6.01e-06	0.000142	Yes	Up	53/59(89.83)
chr19	3777968	3802127	MATK	-	no	no	no	no	0.33	no	0.0653	0.116	No	Up	38/59(64.41)
chr19	14017014	14041692	CC2D1A	+	no	no	yes	no	0.33	no	8.07e-07	3.65e-05	Yes	Up	50/59(84.75)
chr20	52183604	52226446	ZNF217	-	no	no	yes	no	0.33	no	0.00639	0.0181	Yes	Up	52/59(88.14)
chr22	42522501	42526908	CYP2D6	-	no	no	no	no	0.33	no	0.0297	0.0615	No	Up	40/59(67.8)
chrX	153672473	153679002	FAM50A	+	no	no	yes	no	0.33	no	0.000245	0.00162	Yes	Up	50/59(84.75)
chr1	157543539	157567870	FCRL4	-	no	yes	yes	yes	-0.33	no	0.357	0.462	No	Down	22/59(37.29)
chr1	160846329	160854960	ITLN1	-	no	no	yes	no	-0.33	no	0.223	0.317	No	Down	32/59(54.24)
chr2	178092323	178257425	NFE2L2	-	no	yes	yes	yes	-0.33	no	5.73e-07	2.86e-05	Yes	Down	52/59(88.14)
chr6	26087448	26098571	HFE	.	yes	no	no	no	-0.33	no	0.00368	0.0118	Yes	Down	34/59(57.63)
chr7	92234235	92465908	CDK6	-	no	yes	yes	yes	-0.33	no	0.0101	0.0259	Yes	Down	44/59(74.58)
chr7	136912088	137028611	PTN	-	no	no	yes	no	-0.33	no	0.102	0.167	No	Down	48/59(81.36)
chr8	87354967	87490649	WWP1	+	no	no	yes	no	-0.33	no	0.000105	0.000907	Yes	Down	55/59(93.22)
chr8	116420724	116821899	TRPS1	-	no	no	yes	no	-0.33	no	7.09e-05	0.000697	Yes	Down	48/59(81.36)
chr8	118806729	119124092	EXT1	-	yes	yes	yes	yes	-0.33	no	1.58e-05	0.000265	Yes	Down	48/59(81.36)
chr9	37438111	37465396	ZBTB5	-	no	no	yes	no	-0.33	no	5.06e-05	0.000559	Yes	Down	52/59(88.14)
chr14	81421333	81612646	TSHR	+	no	yes	yes	yes	-0.33	no	0.000741	0.00359	Yes	Down	49/59(83.05)
chr19	3094408	3124002	GNA11	+	no	yes	yes	yes	-0.33	no	0.0168	0.0389	Yes	Down	40/59(67.8)
chr19	41098789	41135723	LTBP4	+	no	no	yes	no	-0.33	no	0.0294	0.0609	No	Down	46/59(77.97)
chr19	48898132	48948188	GRIN2D	+	no	no	yes	no	-0.33	no	0.0294	0.0608	No	Down	42/59(71.19)
chr1	171810638	172387606	DNM3	+	no	no	no	no	0.34	no	0.0086	0.0229	Yes	Up	44/59(74.58)
chr2	100161881	100759201	AFF3	-	no	yes	yes	yes	0.34	no	0.144	0.222	No	Up	25/59(42.37)
chr5	180620924	180632293	TRIM7	-	no	no	no	no	0.34	no	0.00686	0.0192	Yes	Up	43/59(72.88)
chr6	32162620	32191844	NOTCH4	-	no	no	yes	no	0.34	no	0.0107	0.027	Yes	Up	42/59(71.19)
chr7	141607613	141806547	MGAM	+	no	no	yes	no	0.34	no	0.0583	0.106	No	Up	43/59(72.88)
chr8	95938200	95961639	TP53INP1	-	no	no	yes	no	0.34	no	0.00126	0.00527	Yes	Up	55/59(93.22)
chr10	104263744	104393292	SUFU	+	yes	yes	yes	yes	0.34	no	0.000141	0.0011	Yes	Up	47/59(79.66)
chr11	61560109	61564716	FEN1	+	no	no	yes	yes	0.34	no	0.000566	0.00295	Yes	Up	49/59(83.05)
chr13	110958159	111165374	COL4A2	+	no	no	yes	no	0.34	no	0.00791	0.0214	Yes	Up	42/59(71.19)
chr17	62006100	62009714	CD79B	-	no	yes	yes	yes	0.34	no	0.107	0.173	No	Up	35/59(59.32)
chr19	41725108	41767671	AXL	+	no	no	no	no	0.34	no	0.000647	0.00325	Yes	Up	45/59(76.27)
chr22	36622249	36636000	APOL2	-	no	no	yes	no	0.34	no	0.00114	0.0049	Yes	Up	48/59(81.36)
chr1	76540404	77100286	ST6GALNAC3	+	no	no	yes	no	-0.34	no	0.00562	0.0164	Yes	Down	36/59(61.02)
chr1	150547027	150552214	MCL1	-	no	no	yes	no	-0.34	no	4.17e-05	0.000489	Yes	Down	30/59(50.85)
chr1	193091127	193223031	CDC73	+	yes	yes	yes	yes	-0.34	no	1.21e-06	4.79e-05	Yes	Down	54/59(91.53)
chr6	138188325	138204449	TNFAIP3	+	no	yes	yes	yes	-0.34	no	0.0226	0.0493	Yes	Down	47/59(79.66)
chr6	167412670	167508277	FGFR1OP	+	no	yes	yes	yes	-0.34	no	8.46e-06	0.000176	Yes	Down	49/59(83.05)
chr8	61591337	61780587	CHD7	+	no	no	yes	no	-0.34	no	0.000901	0.00411	Yes	Down	49/59(83.05)
chr9	4984390	5128183	JAK2	+	no	yes	yes	yes	-0.34	no	0.00035	0.00208	Yes	Down	51/59(86.44)
chr9	87283466	87641985	NTRK2	+	no	no	yes	no	-0.34	no	0.00331	0.0109	Yes	Down	48/59(81.36)
chr10	55562531	57387702	PCDH15	-	no	no	yes	no	-0.34	no	0.247	0.344	No	Down	36/59(61.02)
chr19	45281126	45303891	CBLC	+	no	yes	yes	yes	-0.34	no	0.204	0.295	No	Down	46/59(77.97)
chr19	54024235	54083523	ZNF331	+	no	yes	yes	yes	-0.34	no	0.00207	0.0077	Yes	Down	51/59(86.44)
chr19	57019212	57041590	ZNF471	+	no	no	yes	no	-0.34	no	0.00505	0.0151	Yes	Down	53/59(89.83)
chr21	46913486	46964325	SLC19A1	-	no	no	no	no	-0.34	no	0.0167	0.0388	Yes	Down	49/59(83.05)
chrX	115301975	115306225	AGTR2	+	no	no	yes	no	-0.34	no	0.396	0.5	No	Down	30/59(50.85)
chrX	128580478	128657477	SMARCA1	-	no	no	yes	no	-0.34	no	0.000379	0.00221	Yes	Down	53/59(89.83)
chr3	48673902	48700348	CELSR3	-	no	no	yes	no	0.35	no	0.00334	0.0109	Yes	Up	47/59(79.66)
chr5	133450402	133487556	TCF7	+	no	no	yes	no	0.35	no	0.0351	0.07	No	Up	35/59(59.32)
chr6	26199079	26199471	HIST1H2AD	-	no	no	yes	no	0.35	no	0.319	0.422	No	Up	25/59(42.37)
chr6	26251879	26253938	HIST1H2BH	+	no	no	yes	no	0.35	no	0.0792	0.135	No	Up	47/59(79.66)
chr6	136878185	137113656	MAP3K5	-	no	no	yes	no	0.35	no	0.00633	0.018	Yes	Up	47/59(79.66)
chr11	67070919	67080078	SSH3	+	no	no	yes	no	0.35	no	0.00033	0.002	Yes	Up	56/59(94.92)
chr11	106544738	106889250	GUCY1A2	-	no	no	yes	no	0.35	no	0.0282	0.0588	No	Up	36/59(61.02)
chr12	53585102	53601091	ITGB7	-	no	no	yes	no	0.35	no	0.063	0.113	No	Up	40/59(67.8)
chr16	337440	402673	AXIN1	-	no	no	yes	yes	0.35	no	3.8e-06	0.000104	Yes	Up	56/59(94.92)
chr17	44910567	44964096	WNT9B	+	no	no	no	no	0.35	no	0.098	0.161	No	Up	37/59(62.71)
chr17	61086917	61505060	TANC2	+	no	no	no	no	0.35	no	0.00119	0.00507	Yes	Up	51/59(86.44)
chr20	44637547	44645200	MMP9	+	no	no	no	no	0.35	no	0.201	0.291	No	Up	39/59(66.1)
chr22	37886400	37915549	CARD10	-	no	no	yes	no	0.35	no	0.00114	0.00491	Yes	Up	48/59(81.36)
chrX	3226606	3264682	MXRA5	-	no	no	yes	no	0.35	no	0.00839	0.0224	Yes	Up	46/59(77.97)
chr1	186265411	186283694	PRG4	+	no	no	yes	no	-0.35	no	0.112	0.18	No	Down	33/59(55.93)
chr2	201838441	201936394	FAM126B	-	no	no	yes	no	-0.35	no	0.000164	0.00123	Yes	Down	54/59(91.53)
chr3	152552482	152559228	P2RY1	+	no	no	no	no	-0.35	no	0.0328	0.0665	No	Down	40/59(67.8)
chr6	7107830	7252213	RREB1	+	no	no	yes	no	-0.35	no	0.002	0.00747	Yes	Down	46/59(77.97)
chr6	18224099	18265054	DEK	-	no	yes	yes	yes	-0.35	no	6.52e-06	0.000151	Yes	Down	53/59(89.83)
chr6	26027124	26027480	HIST1H4B	-	no	no	yes	no	-0.35	no	0.219	0.312	No	Down	38/59(64.41)
chr6	72596406	73112845	RIMS1	+	no	no	yes	no	-0.35	no	0.0965	0.159	No	Down	42/59(71.19)
chr6	111620231	111804918	REV3L	-	no	no	yes	no	-0.35	no	0.00133	0.0055	Yes	Down	48/59(81.36)
chr8	28351722	28431785	FZD3	+	no	no	yes	no	-0.35	no	1.14e-05	0.000218	Yes	Down	51/59(86.44)
chr9	86451613	86536380	KIF27	-	no	no	yes	no	-0.35	no	0.0143	0.0341	Yes	Down	45/59(76.27)
chr9	114287439	114340124	ZNF483	+	no	no	yes	no	-0.35	no	0.00383	0.0121	Yes	Down	44/59(74.58)
chr11	117014983	117047610	PAFAH1B2	+	no	no	yes	yes	-0.35	no	0.00448	0.0137	Yes	Down	44/59(74.58)
chr12	108681821	108733118	CMKLR1	-	no	no	yes	no	-0.35	no	0.0227	0.0495	Yes	Down	49/59(83.05)
chr16	1203121	1271772	CACNA1H	+	no	no	yes	no	-0.35	no	0.0502	0.0935	No	Down	45/59(76.27)
chr19	53893046	53933666	ZNF765	+	no	no	yes	no	-0.35	no	6.48e-05	0.00066	Yes	Down	52/59(88.14)
chrX	41192537	41223725	DDX3X	+	no	no	yes	yes	-0.35	no	1.94e-05	0.000303	Yes	Down	45/59(76.27)
chrX	54946895	54957864	TRO	+	no	no	yes	no	-0.35	no	0.0179	0.041	Yes	Down	46/59(77.97)
chr2	113239731	113299316	TTL	+	no	yes	no	no	0.36	no	0.000139	0.00109	Yes	Up	53/59(89.83)
chr3	9022275	9404737	SRGAP3	-	no	yes	yes	yes	0.36	no	0.00317	0.0105	Yes	Up	46/59(77.97)
chr5	179527791	179636153	RASGEF1C	-	no	no	yes	no	0.36	no	0.00854	0.0227	Yes	Up	36/59(61.02)
chr6	26197068	26197478	HIST1H3D	-	no	no	yes	no	0.36	no	0.0794	0.136	No	Up	38/59(64.41)
chr6	31707725	31730611	MSH5	+	no	no	yes	no	0.36	no	0.000873	0.00403	Yes	Up	49/59(83.05)
chr7	41706766	41745432	INHBA	-	no	no	yes	no	0.36	no	0.0679	0.119	No	Up	32/59(54.24)
chr10	79793490	79816571	RPS24	+	no	yes	no	no	0.36	no	0.000152	0.00116	Yes	Up	51/59(86.44)
[truncated: 885 more rows]
