# Supplementary material for: Targeted Variant Assessments of Human Endogenous Retroviral Regions in Whole Genome Sequencing Data Reveal Retroviral Variants Associated with Papillary Thyroid Cancer
Source: Microorganisms. 2024 Nov 27;12(12):2435. doi: 10.3390/microorganisms12122435 (PMC11679660; doi:10.3390/microorganisms12122435)
Supplement: Supplementary file 1 [file microorganisms-12-02435-s001.zip › Supplemental Table S7. HERVs_near_CPGs_dupl_removed.xlsx]

## Sheet: HERV table
No.	Super family	Family	HERV name	Truncation	Direction	Part of gene	Distance	Gene name	UCSC ID	UCSC location	UCSC size
1	ERVL	HERVL33	LTR33	solo	sense	down-stream	13623	ACAN	uc002bna.2	chr15:89431959-89432741	782
2	ERVL	HERVL53	LTR53	solo	anti-sense	up-stream	17791	ACAN	uc002bmx.2	chr15:89327786-89329131	1345
3	ERVL	MER77	MER77	solo	anti-sense	intragenic	intron	ACAN	uc002bmx.2	chr15:89364769-89365818	1049
4	ERVL	ERVL	MLT2B4	solo	anti-sense	intragenic	intron	ACAN	uc002bmx.2	chr15:89378313-89379407	1094
5	ERVL-MaLR	MLT1	MLT1C	solo	anti-sense	intragenic	intron	ACAN	uc002bmx.2	chr15:89358806-89359776	970
6	ERVL-MaLR	MLT1	MLT1D	solo	anti-sense	up-stream	16773	ACAN	uc002bmx.2	chr15:89329576-89330149	573
7	ERVL-MaLR	MLT1	MLT1D	solo	anti-sense	up-stream	15878	ACAN	uc002bmx.2	chr15:89330075-89331044	969
8	ERVL-MaLR	MLT1	MLT1D	solo	sense	down-stream	9271	ACAN	uc002bna.2	chr15:89427607-89428564	957
9	ERVL-MaLR	MLT1	MLT1F	solo	sense	up-stream	3601	ACAN	uc002bmx.2	chr15:89342335-89343321	986
10	ERVL-MaLR	MLT1	MLT1H	solo	sense	down-stream	6469	ACAN	uc002bna.2	chr15:89424805-89425821	1016
11	ERVL-MaLR	MLT1	MLT1I	solo	sense	up-stream	13138	ACAN	uc002bmx.2	chr15:89332899-89333784	885
12	ERVL-MaLR	MLT1	MLT1J1	solo	sense	down-stream	15165	ACAN	uc002bna.2	chr15:89433501-89434351	850
13	ERVL-MaLR	MST	MSTA	solo	anti-sense	up-stream	6959	ACAN	uc002bmx.2	chr15:89339082-89339963	881
14	ERVL-MaLR	THE1	THE1C	solo	anti-sense	intragenic	intron	ACAN	uc002bmx.2	chr15:89363803-89364676	873
15	ERV1	LTR24	LTR24B	solo	anti-sense	up-stream	1794	ACSM2A	uc002dhf.3	chr16:20460318-20461313	995
16	ERV1	LTR25	LTR25	5,3 trun	sense	down-stream	8598	ACSM2A	uc002dhf.3	chr16:20507338-20507975	637
17	ERV1	LTR25	LTR25	5,3 trun	sense	down-stream	8742	ACSM2A	uc002dhf.3	chr16:20507482-20509936	2454
18	ERV1	LTR78	LTR78B	solo	anti-sense	up-stream	8249	ACSM2A	uc002dhf.3	chr16:20454258-20454858	600
19	ERV1	HUERSP1	LTR8	solo	sense	up-stream	8469	ACSM2A	uc002dhf.3	chr16:20454089-20454638	549
20	ERV1	HUERSP1	LTR8	solo	anti-sense	intragenic	intron	ACSM2A	uc002dhf.3	chr16:20477478-20478704	1226
21	ERV1	HUERSP1	LTR8A	solo	anti-sense	intragenic	intron	ACSM2A	uc002dhf.3	chr16:20472881-20474032	1151
22	ERV1	MER4	MER4E	solo	sense	intragenic	intron	ACSM2A	uc002dhf.3	chr16:20484715-20485823	1108
23	ERV1	MER52	MER52	5,3 trun	sense	down-stream	5413	ACSM2A	uc002dhf.3	chr16:20504153-20506772	2619
24	ERV1	MER52	MER52	5,3 trun	sense	down-stream	7536	ACSM2A	uc002dhf.3	chr16:20506276-20507704	1428
25	ERV1	MER52	MER52	5,3 trun	sense	down-stream	10709	ACSM2A	uc002dhf.3	chr16:20509449-20510361	912
26	ERV1	MER52	MER52D	solo	sense	down-stream	3924	ACSM2A	uc002dhf.3	chr16:20502664-20504530	1866
27	ERV1	MER52	MER52D	solo	sense	down-stream	5312	ACSM2A	uc002dhf.3	chr16:20504052-20504601	549
28	ERV1	MER52	MER52D	solo	sense	down-stream	11122	ACSM2A	uc002dhf.3	chr16:20509862-20511627	1765
29	ERVK	HERVK11	MER11A	solo	sense	intragenic	intron	ACSM2A	uc002dhf.3	chr16:20464309-20465863	1554
30	ERVL	ERVL	HERVL	5,3 trun	sense	intragenic	intron	ACSM2A	uc002dhf.3	chr16:20465364-20466123	759
31	ERVL	HERV16	LTR16A	solo	anti-sense	intragenic	intron	ACSM2A	uc002dhf.3	chr16:20495586-20496502	916
32	ERVL	HERV16	LTR16E1	solo	anti-sense	intragenic	intron	ACSM2A	uc002dhf.3	chr16:20480805-20481824	1019
33	ERVL	HERVL67	LTR67B	solo	anti-sense	intragenic	intron	ACSM2A	uc002dhf.3	chr16:20470890-20471554	664
34	ERVL	ERVL	MLT2A1	3 trun	sense	intragenic	exon	ACSM2A	uc002dhf.3	chr16:20463185-20464038	853
35	ERVL	ERVL	MLT2A1	3 trun	sense	intragenic	intron	ACSM2A	uc002dhf.3	chr16:20463539-20464808	1269
36	ERVL	ERVL	MLT2A1	3 trun	sense	intragenic	intron	ACSM2A	uc002dhg.3	chr16:20463185-20464808	1623
37	ERVL	ERVL	MLT2A1	3 trun	sense	intragenic	intron	ACSM2A	uc010bwe.2	chr16:20463185-20463951	766
38	ERVL	ERVL	MLT2A1	3 trun	sense	intragenic	exon	ACSM2A	uc010bwe.2	chr16:20463452-20464038	586
39	ERVL	ERVL	MLT2B1	solo	anti-sense	up-stream	9624	ACSM2A	uc002dhf.3	chr16:20452479-20453483	1004
40	ERVL	ERVL	MLT2B4	solo	anti-sense	down-stream	626	ACSM2A	uc002dhf.3	chr16:20499366-20500494	1128
41	ERVL-MaLR	THE1	MLT	5,3 trun	sense	up-stream	1084	ACSM2A	uc002dhf.3	chr16:20461404-20462023	619
42	ERVL-MaLR	MLT1	MLT1A	solo	anti-sense	intragenic	intron	ACSM2A	uc002dhf.3	chr16:20483259-20484130	871
43	ERVL-MaLR	MLT1	MLT1A	solo	sense	down-stream	3759	ACSM2A	uc002dhf.3	chr16:20502499-20503140	641
44	ERVL-MaLR	MLT1	MLT1A	solo	sense	down-stream	12376	ACSM2A	uc002dhf.3	chr16:20511116-20511793	677
45	ERVL-MaLR	MLT1	MLT1B	solo	anti-sense	up-stream	8977	ACSM2A	uc002dhf.3	chr16:20453227-20454130	903
46	ERVL-MaLR	MLT1	MLT1G3	solo	anti-sense	down-stream	3575	ACSM2A	uc002dhf.3	chr16:20502315-20502985	670
47	ERVL-MaLR	MLT1	MLT1G3	solo	anti-sense	down-stream	12564	ACSM2A	uc002dhf.3	chr16:20511304-20512105	801
48	ERVL-MaLR	MLT1	MLT1I	solo	anti-sense	intragenic	intron	ACSM2A	uc002dhf.3	chr16:20470475-20471277	802
49	ERVL-MaLR	MLT1	MLT1K	solo	anti-sense	intragenic	intron	ACSM2A	uc002dhf.3	chr16:20494862-20495847	985
50	ERVL-MaLR	MLT1	MLT1M	solo	anti-sense	down-stream	2592	ACSM2A	uc002dhf.3	chr16:20501332-20501869	537
51	ERVL-MaLR	MST	MSTB	5 trun	sense	intragenic	intron	ACSM2A	uc002dhf.3	chr16:20474352-20475312	960
52	ERVL-MaLR	MST	MSTB	3 trun	anti-sense	intragenic	intron	ACSM2A	uc002dhf.3	chr16:20474979-20476290	1311
53	ERVL-MaLR	MST	MSTB1	3 trun	sense	up-stream	2260	ACSM2A	uc002dhf.3	chr16:20459734-20460847	1113
54	ERVL-MaLR	MST	MSTB1	5,3 trun	sense	up-stream	1261	ACSM2A	uc002dhf.3	chr16:20460814-20461846	1032
55	ERVL-MaLR	MST	MSTC	solo	sense	intragenic	intron	ACSM2A	uc002dhf.3	chr16:20484669-20485214	545
56	ERVL-MaLR	MST	MSTC	solo	sense	intragenic	intron	ACSM2A	uc002dhf.3	chr16:20485324-20486173	849
57	ERVL-MaLR	THE1	THE1B	3 trun	anti-sense	down-stream	19182	ACSM2A	uc002dhf.3	chr16:20517922-20520347	2425
58	ERV1	PRIMA4	PRIMA4	solo	anti-sense	intragenic	intron	ADAMTS18	uc002ffc.3	chr16:77382812-77383923	1111
59	ERVL	HERV16	LTR16B2	solo	sense	up-stream	14481	ADAMTS18	uc002ffc.3	chr16:77483243-77484486	1243
60	ERVL	HERV16	LTR16C	solo	sense	down-stream	7985	ADAMTS18	uc002ffc.3	chr16:77307566-77308289	723
61	ERVL	HERV16	LTR16E1	solo	anti-sense	intragenic	intron	ADAMTS18	uc002ffc.3	chr16:77433814-77435121	1307
62	ERVL	LTR79	LTR79	solo	sense	intragenic	intron	ADAMTS18	uc002ffc.3	chr16:77381833-77382741	908
63	ERVL	ERVL	MLT2B2	solo	sense	intragenic	intron	ADAMTS18	uc002ffc.3	chr16:77447711-77448256	545
64	ERVL	ERVL	MLT2B3	solo	anti-sense	intragenic	intron	ADAMTS18	uc002ffc.3	chr16:77435233-77436309	1076
65	ERVL	ERVL	MLT2B4	solo	anti-sense	intragenic	intron	ADAMTS18	uc002ffc.3	chr16:77445274-77446471	1197
66	ERVL-MaLR	MLT1	MLT1A	solo	sense	intragenic	intron	ADAMTS18	uc002ffc.3	chr16:77439249-77440055	806
67	ERVL-MaLR	MLT1	MLT1A0	solo	anti-sense	intragenic	intron	ADAMTS18	uc002ffc.3	chr16:77427083-77427925	842
68	ERVL-MaLR	MLT1	MLT1D	solo	anti-sense	intragenic	intron	ADAMTS18	uc002ffc.3	chr16:77376328-77377629	1301
69	ERVL-MaLR	MLT1	MLT1E3	solo	sense	intragenic	intron	ADAMTS18	uc002ffc.3	chr16:77452448-77453863	1415
70	ERVL-MaLR	MLT1	MLT1K	solo	anti-sense	intragenic	intron	ADAMTS18	uc002ffc.3	chr16:77432708-77433530	822
71	ERVL-MaLR	MLT1	MLT1K	solo	sense	intragenic	intron	ADAMTS18	uc002ffc.3	chr16:77449093-77449880	787
72	ERVL-MaLR	MLT1	MLT1K	solo	anti-sense	intragenic	intron	ADAMTS18	uc002ffc.3	chr16:77456027-77456619	592
73	ERVL-MaLR	MST	MSTA	solo	sense	intragenic	intron	ADAMTS18	uc002ffc.3	chr16:77409359-77410567	1208
74	ERVL-MaLR	MST	MSTB1	solo	anti-sense	up-stream	16588	ADAMTS18	uc002ffc.3	chr16:77485350-77486204	854
75	ERVL-MaLR	MST	MSTB1	solo	anti-sense	up-stream	17464	ADAMTS18	uc002ffc.3	chr16:77486226-77486781	555
76	ERVL-MaLR	THE1	THE1B	solo	sense	intragenic	intron	ADAMTS18	uc002ffc.3	chr16:77446170-77447031	861
77	ERVL-MaLR	THE1	THE1B	solo	anti-sense	intragenic	intron	ADAMTS18	uc002ffc.3	chr16:77450006-77450862	856
78	ERVL	ERVL	MLT2A2	solo	sense	down-stream	15987	ADAMTS9	uc003dmg.2	chr3:64484795-64485344	549
79	ERVL	ERVL	MLT2B4	solo	sense	up-stream	11614	ADAMTS9	uc003dmg.2	chr3:64684980-64685580	600
80	ERVL	ERVL	MLT2D	solo	sense	down-stream	8180	ADAMTS9	uc003dmg.2	chr3:64492593-64493151	558
81	ERVL	HERV16	LTR16A	solo	anti-sense	up-stream	19497	ADAMTS9	uc003dmg.2	chr3:64692863-64692925	62
82	ERVL-MaLR	MLT1	MLT1A0	solo	anti-sense	down-stream	7510	ADAMTS9	uc003dmg.2	chr3:64493168-64493821	653
83	ERVL-MaLR	MLT1	MLT1B	solo	anti-sense	down-stream	2344	ADAMTS9	uc003dmg.2	chr3:64498577-64498987	410
84	ERVL-MaLR	MLT1	MLT1B	solo	sense	up-stream	12215	ADAMTS9	uc003dmg.2	chr3:64685581-64685941	360
85	ERVL-MaLR	MLT1	MLT1C	solo	anti-sense	down-stream	18617	ADAMTS9	uc003dmg.2	chr3:64482292-64482714	422
86	ERVL-MaLR	MLT1	MLT1D	solo	anti-sense	down-stream	5627	ADAMTS9	uc003dmg.2	chr3:64495201-64495704	503
87	ERVL-MaLR	MLT1	MLT1F	solo	anti-sense	intragenic	intron	ADAMTS9	uc003dmg.2	chr3:64608794-64609309	515
88	ERVL-MaLR	MLT1	MLT1F2	solo	anti-sense	down-stream	11635	ADAMTS9	uc003dmg.2	chr3:64488888-64489696	808
89	ERVL-MaLR	MLT1	MLT1J	solo	anti-sense	down-stream	2778	ADAMTS9	uc003dmg.2	chr3:64498131-64498553	422
90	ERVL-MaLR	MLT1	MLT1J	solo	anti-sense	down-stream	1456	ADAMTS9	uc003dmg.2	chr3:64499444-64499875	431
91	ERVL-MaLR	MLT1	MLT1J	solo	anti-sense	up-stream	19891	ADAMTS9	uc003dmg.2	chr3:64693257-64693752	495
92	ERVL-MaLR	MLT1	MLT1K	solo	anti-sense	down-stream	527	ADAMTS9	uc003dmg.2	chr3:64500707-64500804	97
93	ERVL-MaLR	MLT1	MLT1K	solo	anti-sense	intragenic	intron	ADAMTS9	uc003dmg.2	chr3:64503496-64503961	465
94	ERVL-MaLR	MST	MSTD	solo	sense	up-stream	10535	ADAMTS9	uc003dmg.2	chr3:64683901-64684271	370
95	ERVL-MaLR	THE1	THE1B	solo	anti-sense	down-stream	12035	ADAMTS9	uc003dmg.2	chr3:64488941-64489296	355
96	ERV1	LTR27	LTR27	solo	sense	intragenic	intron	ADCY8	uc003ytd.3	chr8:131826400-131826958	558
97	ERV1	LTR78	LTR78B	solo	anti-sense	intragenic	intron	ADCY8	uc003ytd.3	chr8:132051031-132051605	574
98	ERV1	HUERSP1	LTR8	solo	sense	intragenic	intron	ADCY8	uc003ytd.3	chr8:131841162-131841909	747
99	ERV1	HUERSP3	LTR9	3 trun	anti-sense	intragenic	intron	ADCY8	uc003ytd.3	chr8:131839134-131841659	2525
100	ERV1	HUERSP3	LTR9	5 trun	anti-sense	intragenic	intron	ADCY8	uc003ytd.3	chr8:131841888-131843166	1278
101	ERV1	MER51	MER51	5,3 trun	anti-sense	intragenic	intron	ADCY8	uc003ytd.3	chr8:131841429-131842233	804
102	ERVK	HERVK9	MER9a1	solo	anti-sense	intragenic	intron	ADCY8	uc003ytd.3	chr8:131928495-131929479	984
103	ERVL	ERV3-16A3	ERV3-16A3	5,3 trun	anti-sense	intragenic	intron	ADCY8	uc003ytd.3	chr8:132023704-132024861	1157
104	ERVL	HERV16	LTR16A	5 trun	anti-sense	intragenic	intron	ADCY8	uc003ytd.3	chr8:132024359-132025445	1086
105	ERVL	HERV16	LTR16A1	solo	anti-sense	intragenic	intron	ADCY8	uc003ytd.3	chr8:131811479-131812277	798
106	ERVL	HERV16	LTR16C	solo	anti-sense	intragenic	intron	ADCY8	uc003ytd.3	chr8:131814683-131815629	946
107	ERVL	HERV16	LTR16D	solo	anti-sense	intragenic	intron	ADCY8	uc003ytd.3	chr8:131847204-131848081	877
108	ERVL	HERV32	LTR32	solo	anti-sense	intragenic	intron	ADCY8	uc003ytd.3	chr8:131936211-131937144	933
109	ERVL	HERVL33	LTR33	solo	sense	intragenic	intron	ADCY8	uc003ytd.3	chr8:131818402-131819389	987
110	ERVL	HERVL33	LTR33	solo	anti-sense	intragenic	intron	ADCY8	uc003ytd.3	chr8:131818904-131819481	577
111	ERVL	HERVL33	LTR33	solo	sense	intragenic	intron	ADCY8	uc003ytd.3	chr8:131995225-131996004	779
112	ERVL	HERVL33	LTR33	solo	anti-sense	intragenic	intron	ADCY8	uc003ytd.3	chr8:132017501-132018443	942
113	ERVL	HERVL67	LTR67B	solo	anti-sense	intragenic	intron	ADCY8	uc003ytd.3	chr8:131986660-131987409	749
114	ERVL	LTR84	LTR84a	solo	anti-sense	intragenic	intron	ADCY8	uc003ytd.3	chr8:131903745-131904930	1185
115	ERVL	LTR84	LTR84b	solo	anti-sense	intragenic	intron	ADCY8	uc003ytd.3	chr8:131946931-131947968	1037
116	ERVL	LTR86	LTR86B2	solo	anti-sense	intragenic	intron	ADCY8	uc003ytd.3	chr8:131991050-131991905	855
117	ERVL	LTR86	LTR86C	solo	anti-sense	intragenic	intron	ADCY8	uc003ytd.3	chr8:131837438-131838385	947
118	ERVL	ERVL	MLT2D	solo	anti-sense	intragenic	intron	ADCY8	uc003ytd.3	chr8:131932642-131933548	906
119	ERVL	ERVL	MLT2D	solo	anti-sense	intragenic	intron	ADCY8	uc003ytd.3	chr8:131981038-131981968	930
120	ERVL-MaLR	MLT1	MLT1A	solo	sense	intragenic	intron	ADCY8	uc003ytd.3	chr8:131806646-131807205	559
121	ERVL-MaLR	MLT1	MLT1A	solo	anti-sense	intragenic	intron	ADCY8	uc003ytd.3	chr8:131826921-131827799	878
122	ERVL-MaLR	MLT1	MLT1A	solo	sense	intragenic	intron	ADCY8	uc003ytd.3	chr8:131930123-131930970	847
123	ERVL-MaLR	MLT1	MLT1A0	solo	sense	intragenic	intron	ADCY8	uc003ytd.3	chr8:131812718-131813585	867
124	ERVL-MaLR	MLT1	MLT1A0	solo	anti-sense	intragenic	intron	ADCY8	uc003ytd.3	chr8:131845610-131846210	600
125	ERVL-MaLR	MLT1	MLT1A0	solo	anti-sense	intragenic	intron	ADCY8	uc003ytd.3	chr8:132038088-132038937	849
126	ERVL-MaLR	MLT1	MLT1A1	solo	anti-sense	intragenic	intron	ADCY8	uc003ytd.3	chr8:131819381-131820566	1185
127	ERVL-MaLR	MLT1	MLT1B	solo	sense	intragenic	intron	ADCY8	uc003ytd.3	chr8:131816156-131817022	866
128	ERVL-MaLR	MLT1	MLT1C	solo	anti-sense	intragenic	intron	ADCY8	uc003ytd.3	chr8:131805858-131807100	1242
129	ERVL-MaLR	MLT1	MLT1C	solo	anti-sense	intragenic	intron	ADCY8	uc003ytd.3	chr8:131824409-131825182	773
130	ERVL-MaLR	MLT1	MLT1C	solo	sense	intragenic	intron	ADCY8	uc003ytd.3	chr8:131991896-131992837	941
131	ERVL-MaLR	MLT1	MLT1D	solo	anti-sense	intragenic	intron	ADCY8	uc003ytd.3	chr8:131798378-131799120	742
132	ERVL-MaLR	MLT1	MLT1F	solo	anti-sense	up-stream	8424	ADCY8	uc003ytd.3	chr8:132061010-132062045	1035
133	ERVL-MaLR	MLT1	MLT1F1	solo	anti-sense	down-stream	15993	ADCY8	uc003ytd.3	chr8:131775828-131776803	975
134	ERVL-MaLR	MLT1	MLT1H2	solo	anti-sense	intragenic	intron	ADCY8	uc003ytd.3	chr8:131985269-131986170	901
135	ERVL-MaLR	MLT1	MLT1I	solo	anti-sense	intragenic	intron	ADCY8	uc003ytd.3	chr8:131924967-131926256	1289
136	ERVL-MaLR	MLT1	MLT1I	solo	anti-sense	up-stream	14965	ADCY8	uc003ytd.3	chr8:132067551-132068430	879
137	ERVL-MaLR	MLT1	MLT1J	solo	sense	down-stream	17025	ADCY8	uc003ytd.3	chr8:131775147-131775771	624
138	ERVL-MaLR	MLT1	MLT1J	solo	sense	down-stream	15833	ADCY8	uc003ytd.3	chr8:131776318-131776963	645
139	ERVL-MaLR	MLT1	MLT1J	solo	sense	intragenic	intron	ADCY8	uc003ytd.3	chr8:132033169-132033885	716
140	ERVL-MaLR	MLT1	MLT1J2	solo	anti-sense	down-stream	960	ADCY8	uc003ytd.3	chr8:131791002-131791836	834
141	ERVL-MaLR	MLT1	MLT1J2	solo	anti-sense	intragenic	intron	ADCY8	uc003ytd.3	chr8:131959925-131960750	825
142	ERVL-MaLR	MLT1	MLT1K	solo	anti-sense	intragenic	intron	ADCY8	uc003ytd.3	chr8:131991406-131992000	594
143	ERVL-MaLR	MLT1	MLT1L	solo	sense	up-stream	7881	ADCY8	uc003ytd.3	chr8:132060467-132061170	703
144	ERVL-MaLR	MLT1	MLT1L	solo	sense	up-stream	8062	ADCY8	uc003ytd.3	chr8:132060648-132061338	690
145	ERVL-MaLR	MLT1	MLT1L	solo	sense	up-stream	10637	ADCY8	uc003ytd.3	chr8:132063223-132063948	725
146	ERVL-MaLR	MLT1	MLT1N2	solo	anti-sense	intragenic	intron	ADCY8	uc003ytd.3	chr8:131962288-131962847	559
147	ERVL-MaLR	MST	MSTA	solo	sense	intragenic	intron	ADCY8	uc003ytd.3	chr8:131946177-131947057	880
148	ERVL-MaLR	MST	MSTC	solo	anti-sense	intragenic	intron	ADCY8	uc003ytd.3	chr8:131933831-131934704	873
149	ERVL-MaLR	MST	MSTC	solo	anti-sense	intragenic	intron	ADCY8	uc003ytd.3	chr8:131934753-131935320	567
150	ERVL-MaLR	MST	MSTD	solo	anti-sense	intragenic	intron	ADCY8	uc003ytd.3	chr8:132043493-132044333	840
151	ERVL-MaLR	THE1	THE1B	solo	sense	down-stream	13025	ADCY8	uc003ytd.3	chr8:131778937-131779771	834
152	ERVL-MaLR	THE1	THE1B	complete	anti-sense	down-stream	4342	ADCY8	uc003ytd.3	chr8:131785698-131788454	2756
153	ERVL-MaLR	THE1	THE1B	solo	sense	intragenic	intron	ADCY8	uc003ytd.3	chr8:131826520-131827377	857
154	ERVL-MaLR	THE1	THE1B	solo	anti-sense	intragenic	intron	ADCY8	uc003ytd.3	chr8:131891850-131892716	866
155	ERVL-MaLR	THE1	THE1B	3 trun	anti-sense	intragenic	intron	ADCY8	uc003ytd.3	chr8:131968636-131970599	1963
156	ERVL-MaLR	THE1	THE1B	solo	sense	intragenic	intron	ADCY8	uc003ytd.3	chr8:131970438-131971292	854
157	ERVL-MaLR	THE1	THE1B	3 trun	anti-sense	intragenic	intron	ADCY8	uc003ytd.3	chr8:132005468-132021857	16389
158	ERVL-MaLR	THE1	THE1C	solo	anti-sense	intragenic	intron	ADCY8	uc003ytd.3	chr8:132033511-132034385	874
159	ERVL-MaLR	THE1	THE1D	solo	anti-sense	intragenic	intron	ADCY8	uc003ytd.3	chr8:132020254-132021114	860
160	ERVL-MaLR	THE1	THE1D	solo	anti-sense	intragenic	intron	ADCY8	uc003ytd.3	chr8:132021347-132022149	802
161	ERVK	HERVK9	MER9a3	solo	sense	up-stream	6331	ADH1B	uc003hus.3	chr4:100248654-100249672	1018
162	ERVL-MaLR	MLT1	MLT1A0	solo	anti-sense	up-stream	7955	ADH1B	uc003hus.3	chr4:100250278-100251111	833
163	ERVL-MaLR	MLT1	MLT1D	solo	anti-sense	down-stream	6033	ADH1B	uc003hus.3	chr4:100221020-100221743	723
164	ERVL-MaLR	MLT1	MLT1D	solo	anti-sense	up-stream	2830	ADH1B	uc003hus.3	chr4:100245153-100245874	721
165	ERVL-MaLR	MLT1	MLT1E	solo	anti-sense	up-stream	8302	ADH1B	uc003hus.3	chr4:100250625-100251674	1049
166	ERVL-MaLR	MLT1	MLT1E2	solo	sense	down-stream	5955	ADH1B	uc003hus.3	chr4:100221279-100221821	542
167	ERVL-MaLR	MLT1	MLT1E2	solo	sense	up-stream	3092	ADH1B	uc003hus.3	chr4:100245415-100245957	542
168	ERVL-MaLR	MST	MSTD	solo	anti-sense	up-stream	9873	ADH1B	uc003hus.3	chr4:100252196-100253372	1176
169	ERV1	HERVP71A	LTR71B	solo	anti-sense	down-stream	17704	AHNAK2	uc001ypx.2	chr14:105385037-105386135	1098
170	ERVL-MaLR	MLT1	MLT1D	solo	sense	up-stream	13147	AHNAK2	uc001ypx.2	chr14:105449718-105450618	900
171	ERVL-MaLR	MLT1	MLT1F2	solo	anti-sense	down-stream	1190	AHNAK2	uc001ypx.2	chr14:105401575-105402649	1074
172	ERVL-MaLR	MLT1	MLT1J	solo	anti-sense	down-stream	12580	AHNAK2	uc001ypx.2	chr14:105390380-105391259	879
173	ERV1	LOR1	LOR1a	solo	anti-sense	up-stream	12457	ALK	uc002rmy.2	chr2:30156640-30157546	906
174	ERV1	LTR19	LTR19A	solo	anti-sense	intragenic	intron	ALK	uc002rmy.2	chr2:29598474-29599441	967
175	ERV1	HERV49	LTR49	5 trun	anti-sense	intragenic	intron	ALK	uc002rmy.2	chr2:29761978-29765306	3328
176	ERV1	LTR51	LTR51	solo	anti-sense	intragenic	intron	ALK	uc002rmy.2	chr2:29839108-29840291	1183
177	ERV1	LTR75_1	LTR75_1	solo	anti-sense	intragenic	intron	ALK	uc002rmy.2	chr2:29919167-29920039	872
178	ERV1	LTR78	LTR78	solo	anti-sense	intragenic	intron	ALK	uc002rmy.2	chr2:29522216-29524201	1985
179	ERV1	HUERSP1	LTR8	solo	anti-sense	intragenic	intron	ALK	uc002rmy.2	chr2:29575423-29576364	941
180	ERV1	MER31	MER31A	solo	anti-sense	intragenic	intron	ALK	uc002rmy.2	chr2:29813024-29814313	1289
181	ERV1	MER31	MER31B	solo	anti-sense	intragenic	intron	ALK	uc002rmy.2	chr2:29837155-29838093	938
182	ERV1	MER31	MER31B	solo	anti-sense	intragenic	intron	ALK	uc002rmy.2	chr2:29840174-29840939	765
183	ERV1	MER34	MER34C2	solo	sense	intragenic	intron	ALK	uc002rmy.2	chr2:29765666-29766371	705
184	ERV1	MER39	MER39	solo	anti-sense	intragenic	intron	ALK	uc002rmy.2	chr2:29615788-29616885	1097
185	ERV1	MER39	MER39	solo	anti-sense	intragenic	intron	ALK	uc002rmy.2	chr2:29618087-29619209	1122
186	ERV1	MER41	MER41A	solo	anti-sense	intragenic	intron	ALK	uc002rmy.2	chr2:29777275-29778331	1056
187	ERV1	MER4	MER4A1	solo	anti-sense	intragenic	intron	ALK	uc002rmy.2	chr2:29632774-29633677	903
188	ERV1	MER4	MER4D1	solo	sense	intragenic	intron	ALK	uc002rmy.2	chr2:29825401-29826797	1396
189	ERV1	MER87	MER87	solo	anti-sense	intragenic	intron	ALK	uc002rmy.2	chr2:29786230-29787305	1075
190	ERV1	MER90	MER90	solo	anti-sense	intragenic	intron	ALK	uc002rmy.2	chr2:29659948-29660980	1032
191	ERVL	HERV16	LTR16A2	solo	anti-sense	intragenic	intron	ALK	uc002rmy.2	chr2:30058578-30059329	751
192	ERVL	HERV16	LTR16B	solo	anti-sense	intragenic	intron	ALK	uc002rmy.2	chr2:30086466-30087128	662
193	ERVL	HERV16	LTR16B2	solo	sense	intragenic	intron	ALK	uc002rmy.2	chr2:29446399-29447312	913
194	ERVL	HERV16	LTR16C	solo	sense	up-stream	18227	ALK	uc002rmy.2	chr2:30162410-30163358	948
195	ERVL	HERVL33	LTR33	solo	anti-sense	intragenic	intron	ALK	uc002rmy.2	chr2:29717788-29718756	968
196	ERVL	HERV47	LTR47A	solo	anti-sense	intragenic	intron	ALK	uc002rmy.2	chr2:30027354-30028240	886
197	ERVL	HERVL57	LTR57	solo	anti-sense	intragenic	intron	ALK	uc002rmy.2	chr2:29665791-29666659	868
198	ERVL	HERVL67	LTR67B	solo	anti-sense	intragenic	intron	ALK	uc002rmy.2	chr2:29770275-29770902	627
199	ERVL	MER21	MER21B	solo	sense	intragenic	intron	ALK	uc002rmy.2	chr2:29872838-29873530	692
200	ERVL	MER21	MER21B	solo	anti-sense	intragenic	intron	ALK	uc002rmy.2	chr2:29875051-29876381	1330
201	ERVL	ERVL	MLT2A1	solo	anti-sense	up-stream	16984	ALK	uc002rmy.2	chr2:30161167-30162068	901
202	ERVL	ERVL	MLT2A2	solo	anti-sense	up-stream	17948	ALK	uc002rmy.2	chr2:30162131-30162685	554
203	ERVL	ERVL	MLT2B2	solo	anti-sense	intragenic	intron	ALK	uc002rmy.2	chr2:29638217-29639300	1083
204	ERVL	ERVL	MLT2F	solo	sense	intragenic	intron	ALK	uc002rmy.2	chr2:29455255-29455836	581
205	ERVL-MaLR	MLT1	MLT1A	solo	anti-sense	intragenic	intron	ALK	uc002rmy.2	chr2:29828044-29828896	852
206	ERVL-MaLR	MLT1	MLT1A	solo	anti-sense	intragenic	intron	ALK	uc002rmy.2	chr2:29848709-29849951	1242
207	ERVL-MaLR	MLT1	MLT1A0	solo	anti-sense	intragenic	intron	ALK	uc002rmy.2	chr2:29955191-29956051	860
208	ERVL-MaLR	MLT1	MLT1A0	solo	anti-sense	intragenic	intron	ALK	uc002rmy.2	chr2:30075283-30076182	899
209	ERVL-MaLR	MLT1	MLT1A1	solo	anti-sense	intragenic	intron	ALK	uc002rmy.2	chr2:29775700-29776572	872
210	ERVL-MaLR	MLT1	MLT1B	solo	sense	intragenic	intron	ALK	uc002rmy.2	chr2:29842741-29843592	851
211	ERVL-MaLR	MLT1	MLT1B	solo	anti-sense	intragenic	intron	ALK	uc002rmy.2	chr2:29854902-29855766	864
212	ERVL-MaLR	MLT1	MLT1B	solo	anti-sense	intragenic	intron	ALK	uc002rmy.2	chr2:29855645-29856247	602
213	ERVL-MaLR	MLT1	MLT1B	solo	anti-sense	intragenic	intron	ALK	uc002rmy.2	chr2:30033359-30034215	856
214	ERVL-MaLR	MLT1	MLT1B	solo	anti-sense	intragenic	intron	ALK	uc002rmy.2	chr2:30118956-30119815	859
215	ERVL-MaLR	MLT1	MLT1C	solo	anti-sense	intragenic	intron	ALK	uc002rmy.2	chr2:29619688-29620643	955
216	ERVL-MaLR	MLT1	MLT1C	solo	sense	intragenic	intron	ALK	uc002rmy.2	chr2:29648884-29649461	577
217	ERVL-MaLR	MLT1	MLT1C	solo	anti-sense	intragenic	intron	ALK	uc002rmy.2	chr2:29662149-29663058	909
218	ERVL-MaLR	MLT1	MLT1C	solo	anti-sense	intragenic	intron	ALK	uc002rmy.2	chr2:29815265-29816151	886
219	ERVL-MaLR	MLT1	MLT1C	solo	anti-sense	intragenic	intron	ALK	uc002rmy.2	chr2:29912259-29913212	953
220	ERVL-MaLR	MLT1	MLT1C	solo	sense	intragenic	intron	ALK	uc002rmy.2	chr2:29935532-29936477	945
221	ERVL-MaLR	MLT1	MLT1D	solo	sense	intragenic	intron	ALK	uc002rmy.2	chr2:29428005-29429003	998
222	ERVL-MaLR	MLT1	MLT1D	solo	anti-sense	intragenic	intron	ALK	uc002rmy.2	chr2:29553181-29554134	953
223	ERVL-MaLR	MLT1	MLT1D	solo	anti-sense	intragenic	intron	ALK	uc002rmy.2	chr2:29857841-29859114	1273
224	ERVL-MaLR	MLT1	MLT1D	solo	sense	intragenic	intron	ALK	uc002rmy.2	chr2:29908310-29909263	953
225	ERVL-MaLR	MLT1	MLT1F	solo	anti-sense	up-stream	8834	ALK	uc002rmy.2	chr2:30153017-30154018	1001
226	ERVL-MaLR	MLT1	MLT1F1	solo	anti-sense	intragenic	intron	ALK	uc002rmy.2	chr2:30042623-30043643	1020
227	ERVL-MaLR	MLT1	MLT1F2	solo	anti-sense	intragenic	intron	ALK	uc002rmy.2	chr2:29489519-29490565	1046
228	ERVL-MaLR	MLT1	MLT1G1	solo	sense	intragenic	intron	ALK	uc002rmy.2	chr2:29966966-29968127	1161
229	ERVL-MaLR	MLT1	MLT1G3	solo	anti-sense	intragenic	intron	ALK	uc002rmy.2	chr2:29694243-29695537	1294
230	ERVL-MaLR	MLT1	MLT1G3	solo	anti-sense	intragenic	intron	ALK	uc002rmy.2	chr2:30091315-30092361	1046
231	ERVL-MaLR	MLT1	MLT1H1	solo	anti-sense	intragenic	intron	ALK	uc002rmy.2	chr2:29566853-29567875	1022
232	ERVL-MaLR	MLT1	MLT1H1	solo	sense	intragenic	intron	ALK	uc002rmy.2	chr2:30109684-30110715	1031
233	ERVL-MaLR	MLT1	MLT1I	solo	anti-sense	intragenic	intron	ALK	uc002rmy.2	chr2:29544078-29544912	834
234	ERVL-MaLR	MLT1	MLT1I	solo	sense	intragenic	intron	ALK	uc002rmy.2	chr2:30058860-30059680	820
235	ERVL-MaLR	MLT1	MLT1I	solo	anti-sense	intragenic	intron	ALK	uc002rmy.2	chr2:30059662-30060282	620
236	ERVL-MaLR	MLT1	MLT1I	solo	sense	up-stream	6133	ALK	uc002rmy.2	chr2:30150316-30150988	672
237	ERVL-MaLR	MLT1	MLT1J	solo	anti-sense	intragenic	intron	ALK	uc002rmy.2	chr2:29770362-29771308	946
238	ERVL-MaLR	MLT1	MLT1J	solo	anti-sense	intragenic	intron	ALK	uc002rmy.2	chr2:29771103-29771670	567
239	ERVL-MaLR	MLT1	MLT1J1	solo	anti-sense	intragenic	intron	ALK	uc002rmy.2	chr2:29509564-29510163	599
240	ERVL-MaLR	MLT1	MLT1J1	solo	anti-sense	intragenic	intron	ALK	uc002rmy.2	chr2:29510431-29511076	645
241	ERVL-MaLR	MLT1	MLT1K	solo	anti-sense	intragenic	intron	ALK	uc002rmy.2	chr2:29690017-29690586	569
242	ERVL-MaLR	MLT1	MLT1L	solo	anti-sense	intragenic	intron	ALK	uc002rmy.2	chr2:29486276-29486898	622
243	ERVL-MaLR	MLT1	MLT1L	solo	anti-sense	intragenic	intron	ALK	uc002rmy.2	chr2:29682294-29683030	736
244	ERVL-MaLR	MLT1	MLT1L	solo	anti-sense	intragenic	intron	ALK	uc002rmy.2	chr2:30121541-30122660	1119
245	ERVL-MaLR	MLT1	MLT1L	solo	anti-sense	intragenic	intron	ALK	uc002rmy.2	chr2:30122471-30123053	582
246	ERVL-MaLR	MLT1	MLT1L	solo	anti-sense	up-stream	16784	ALK	uc002rmy.2	chr2:30160967-30161553	586
247	ERVL-MaLR	MLT1	MLT1M	solo	anti-sense	intragenic	intron	ALK	uc002rmy.2	chr2:29574106-29574777	671
248	ERVL-MaLR	MLT1	MLT1M	solo	anti-sense	intragenic	intron	ALK	uc002rmy.2	chr2:29576916-29577523	607
249	ERVL-MaLR	MLT1	MLT1M	solo	sense	intragenic	intron	ALK	uc002rmy.2	chr2:30064870-30065454	584
250	ERVL-MaLR	MLT1	MLT1M	solo	anti-sense	up-stream	7831	ALK	uc002rmy.2	chr2:30152014-30152625	611
251	ERVL-MaLR	MST	MSTA	solo	anti-sense	intragenic	intron	ALK	uc002rmy.2	chr2:29442719-29443589	870
252	ERVL-MaLR	MST	MSTA	solo	sense	intragenic	intron	ALK	uc002rmy.2	chr2:29602502-29603221	719
253	ERVL-MaLR	MST	MSTA	solo	sense	intragenic	intron	ALK	uc002rmy.2	chr2:29603350-29604027	677
254	ERVL-MaLR	MST	MSTA	solo	anti-sense	intragenic	intron	ALK	uc002rmy.2	chr2:29722738-29723627	889
255	ERVL-MaLR	MST	MSTA	solo	anti-sense	intragenic	intron	ALK	uc002rmy.2	chr2:29834191-29835075	884
256	ERVL-MaLR	MST	MSTA	solo	anti-sense	intragenic	intron	ALK	uc002rmy.2	chr2:29862833-29863790	957
257	ERVL-MaLR	MST	MSTA	solo	anti-sense	intragenic	intron	ALK	uc002rmy.2	chr2:29987439-29988339	900
258	ERVL-MaLR	MST	MSTA	solo	sense	intragenic	intron	ALK	uc002rmy.2	chr2:30092785-30093667	882
259	ERVL-MaLR	MST	MSTB	solo	anti-sense	intragenic	intron	ALK	uc002rmy.2	chr2:29654753-29655654	901
260	ERVL-MaLR	MST	MSTB	complete	anti-sense	intragenic	intron	ALK	uc002rmy.2	chr2:29758777-29761749	2972
261	ERVL-MaLR	MST	MSTB	solo	anti-sense	intragenic	intron	ALK	uc002rmy.2	chr2:30076860-30077746	886
262	ERVL-MaLR	MST	MSTB2	solo	sense	intragenic	intron	ALK	uc002rmy.2	chr2:29882352-29882924	572
263	ERVL-MaLR	THE1	THE1A	solo	sense	intragenic	intron	ALK	uc002rmy.2	chr2:29844856-29845706	850
264	ERVL-MaLR	THE1	THE1B	solo	anti-sense	down-stream	4843	ALK	uc002rmy.2	chr2:29410184-29411046	862
265	ERVL-MaLR	THE1	THE1B	solo	sense	intragenic	intron	ALK	uc002rmy.2	chr2:29706455-29707312	857
266	ERVL-MaLR	THE1	THE1B	solo	anti-sense	intragenic	intron	ALK	uc002rmy.2	chr2:29800644-29801493	849
267	ERVL-MaLR	THE1	THE1B	solo	anti-sense	intragenic	intron	ALK	uc002rmy.2	chr2:29848837-29849702	865
268	ERVL-MaLR	THE1	THE1B	solo	sense	intragenic	intron	ALK	uc002rmy.2	chr2:29855267-29856144	877
269	ERVL-MaLR	THE1	THE1B	solo	sense	intragenic	intron	ALK	uc002rmy.2	chr2:29891333-29892186	853
270	ERVL-MaLR	THE1	THE1B	solo	sense	intragenic	intron	ALK	uc002rmy.2	chr2:29925204-29926062	858
271	ERVL-MaLR	THE1	THE1B	solo	anti-sense	intragenic	intron	ALK	uc002rmy.2	chr2:29932568-29933459	891
272	ERVL-MaLR	THE1	THE1B	complete	anti-sense	intragenic	intron	ALK	uc002rmy.2	chr2:30045589-30048380	2791
273	ERVL-MaLR	THE1	THE1B	solo	anti-sense	intragenic	intron	ALK	uc002rmy.2	chr2:30058218-30059077	859
274	ERVL-MaLR	THE1	THE1C	solo	anti-sense	intragenic	intron	ALK	uc002rmy.2	chr2:29476521-29477392	871
275	ERVL-MaLR	THE1	THE1C	solo	anti-sense	intragenic	intron	ALK	uc002rmy.2	chr2:29958180-29959055	875
276	ERVL-MaLR	THE1	THE1D	solo	anti-sense	intragenic	intron	ALK	uc002rmy.2	chr2:29793885-29795068	1183
277	ERV1	HERVI	LTR10E	solo	sense	intragenic	intron	ALOX5	uc001jce.2	chr10:45932599-45933715	1116
278	ERV1	HERV39	LTR39	solo	anti-sense	intragenic	intron	ALOX5	uc001jce.2	chr10:45928589-45929877	1288
279	ERV1	MER34	MER34	solo	anti-sense	intragenic	intron	ALOX5	uc001jce.2	chr10:45877111-45878127	1016
280	ERV1	MER41	MER41B	solo	anti-sense	intragenic	intron	ALOX5	uc001jce.2	chr10:45905999-45907126	1127
281	ERV1	MER4	MER4B	solo	anti-sense	intragenic	intron	ALOX5	uc001jce.2	chr10:45903381-45904486	1105
282	ERV1	MER4	MER4C	solo	anti-sense	intragenic	intron	ALOX5	uc001jce.2	chr10:45910786-45911656	870
283	ERV1	MER51	MER51B	solo	anti-sense	down-stream	5632	ALOX5	uc001jce.2	chr10:45946944-45947794	850
284	ERV1	MER57	MER57B2	solo	sense	intragenic	intron	ALOX5	uc001jce.2	chr10:45904138-45905059	921
285	ERV1	PRIMA4	PRIMA4	solo	anti-sense	intragenic	intron	ALOX5	uc001jce.2	chr10:45902618-45903707	1089
286	ERVL	HERV16	LTR16B1	solo	anti-sense	down-stream	1273	ALOX5	uc001jce.2	chr10:45942585-45943415	830
287	ERVL	HERVL33	LTR33	solo	anti-sense	intragenic	intron	ALOX5	uc001jce.2	chr10:45879193-45879759	566
288	ERVL	ERVL	MLT2C1	solo	sense	up-stream	19037	ALOX5	uc001jce.2	chr10:45850169-45850840	671
289	ERVL-MaLR	MLT1	MLT1A	solo	anti-sense	intragenic	intron	ALOX5	uc001jce.2	chr10:45917953-45918834	881
290	ERVL-MaLR	MLT1	MLT1A1	solo	anti-sense	down-stream	1716	ALOX5	uc001jce.2	chr10:45943028-45943902	874
291	ERVL-MaLR	MLT1	MLT1H1	solo	anti-sense	intragenic	intron	ALOX5	uc001jce.2	chr10:45879551-45880868	1317
292	ERVL-MaLR	MLT1	MLT1K	solo	anti-sense	intragenic	intron	ALOX5	uc001jce.2	chr10:45921834-45922711	877
293	ERVL-MaLR	MLT1	MLT1K	solo	anti-sense	intragenic	intron	ALOX5	uc001jce.2	chr10:45937235-45937933	698
294	ERV1	ERV9	LTR12C	solo	sense	intragenic	intron	ANK2	uc003ibc.2	chr4:113751539-113753478	1939
295	ERV1	LTR37	LTR37B	solo	sense	intragenic	intron	ANK2	uc003ibc.2	chr4:113847389-113848763	1374
296	ERV1	LTR37	LTR37B	solo	anti-sense	intragenic	intron	ANK2	uc003ibc.2	chr4:113891964-113892736	772
297	ERV1	HERV39	LTR39	solo	anti-sense	intragenic	intron	ANK2	uc003ibc.2	chr4:114130397-114131647	1250
298	ERV1	HERV49	LTR49	solo	anti-sense	intragenic	intron	ANK2	uc003ibc.2	chr4:114129870-114130896	1026
299	ERV1	HERV49	LTR49	solo	anti-sense	intragenic	intron	ANK2	uc003ibc.2	chr4:114131148-114131682	534
300	ERV1	LTR78	LTR78B	solo	anti-sense	intragenic	intron	ANK2	uc003ibc.2	chr4:113869461-113870567	1106
301	ERV1	MER31	MER31B	solo	anti-sense	intragenic	intron	ANK2	uc003ibc.2	chr4:113777662-113778606	944
302	ERV1	MER34	MER34	solo	anti-sense	intragenic	intron	ANK2	uc003ibc.2	chr4:113932215-113933252	1037
303	ERV1	MER34	MER34A	solo	anti-sense	intragenic	intron	ANK2	uc003ibc.2	chr4:113920826-113921897	1071
304	ERV1	MER39	MER39	solo	anti-sense	intragenic	intron	ANK2	uc003ibc.2	chr4:113746482-113747499	1017
305	ERV1	MER39	MER39	solo	anti-sense	intragenic	intron	ANK2	uc003ibc.2	chr4:113942484-113943029	545
306	ERV1	MER41	MER41B	solo	sense	intragenic	intron	ANK2	uc003ibd.3	chr4:114301090-114301661	571
307	ERV1	MER41	MER41E	solo	anti-sense	intragenic	intron	ANK2	uc003ibc.2	chr4:113777123-113777707	584
308	ERV1	MER4	MER4C	solo	anti-sense	down-stream	3722	ANK2	uc003ibd.3	chr4:114308367-114309287	920
309	ERV1	MER52	MER52A	solo	anti-sense	intragenic	intron	ANK2	uc003ibc.2	chr4:113899919-113901923	2004
310	ERV1	MER90	MER90a	solo	anti-sense	intragenic	intron	ANK2	uc003ibc.2	chr4:113973580-113974640	1060
311	ERVL	HERVL33	LTR33	solo	anti-sense	intragenic	intron	ANK2	uc003ibc.2	chr4:113797262-113797879	617
312	ERVL	HERVL33	LTR33	solo	anti-sense	intragenic	intron	ANK2	uc003ibc.2	chr4:114169074-114170029	955
313	ERVL	HERVL33	LTR33B	solo	anti-sense	down-stream	3610	ANK2	uc003ibd.3	chr4:114308255-114309660	1405
314	ERVL	HERVL40	LTR40a	solo	sense	intragenic	intron	ANK2	uc003ibc.2	chr4:113957604-113958584	980
315	ERVL	HERVL40	LTR40c	solo	sense	intragenic	intron	ANK2	uc003ibc.2	chr4:114096806-114097742	936
316	ERVL	LTR79	LTR79	solo	anti-sense	intragenic	intron	ANK2	uc003ibc.2	chr4:113771917-113772851	934
317	ERVL	LTR79	LTR79	solo	anti-sense	intragenic	intron	ANK2	uc003ibc.2	chr4:114236003-114236723	720
318	ERVL	LTR82	LTR82B	solo	anti-sense	intragenic	intron	ANK2	uc003ibc.2	chr4:113779714-113780517	803
319	ERVL	MER21	MER21A	solo	anti-sense	intragenic	intron	ANK2	uc003ibc.2	chr4:114206058-114207356	1298
320	ERVL	MER21	MER21C	solo	sense	up-stream	1830	ANK2	uc003ibc.2	chr4:113736285-113737657	1372
321	ERVL	ERVL	MLT2A2	solo	anti-sense	down-stream	2207	ANK2	uc003ibd.3	chr4:114306852-114307797	945
322	ERVL	ERVL	MLT2B2	solo	sense	intragenic	intron	ANK2	uc003ibc.2	chr4:113962865-113963891	1026
323	ERVL	ERVL	MLT2B3	solo	sense	intragenic	intron	ANK2	uc003ibc.2	chr4:113770667-113771826	1159
324	ERVL	ERVL	MLT2B4	solo	anti-sense	down-stream	5153	ANK2	uc003ibd.3	chr4:114309798-114310815	1017
325	ERVL	ERVL	MLT2C1	solo	sense	intragenic	intron	ANK2	uc003ibc.2	chr4:113911691-113912288	597
326	ERVL-MaLR	MLT1	MLT1A	5 trun	anti-sense	intragenic	intron	ANK2	uc003ibc.2	chr4:113912284-113913875	1591
327	ERVL-MaLR	MLT1	MLT1A	solo	anti-sense	intragenic	intron	ANK2	uc003ibc.2	chr4:113913388-113914246	858
328	ERVL-MaLR	MLT1	MLT1A0	solo	anti-sense	intragenic	intron	ANK2	uc003ibc.2	chr4:113962594-113963364	770
329	ERVL-MaLR	MLT1	MLT1A0	solo	anti-sense	intragenic	intron	ANK2	uc003ibc.2	chr4:113963392-113963973	581
330	ERVL-MaLR	MLT1	MLT1A0	solo	anti-sense	intragenic	intron	ANK2	uc003ibc.2	chr4:113979753-113980619	866
331	ERVL-MaLR	MLT1	MLT1A0	solo	sense	down-stream	5782	ANK2	uc003ibd.3	chr4:114310427-114311332	905
332	ERVL-MaLR	MLT1	MLT1A1	solo	sense	intragenic	intron	ANK2	uc003ibc.2	chr4:113967280-113968155	875
333	ERVL-MaLR	MLT1	MLT1B	solo	sense	intragenic	intron	ANK2	uc003ibc.2	chr4:113849376-113850254	878
334	ERVL-MaLR	MLT1	MLT1B	solo	anti-sense	down-stream	3193	ANK2	uc003ibd.3	chr4:114307838-114308751	913
335	ERVL-MaLR	MLT1	MLT1C	solo	anti-sense	intragenic	intron	ANK2	uc003ibc.2	chr4:113965386-113966288	902
336	ERVL-MaLR	MLT1	MLT1D	solo	sense	up-stream	14430	ANK2	uc003ibc.2	chr4:113724099-113725057	958
337	ERVL-MaLR	MLT1	MLT1D	solo	anti-sense	intragenic	intron	ANK2	uc003ibc.2	chr4:113763693-113764643	950
338	ERVL-MaLR	MLT1	MLT1D	solo	anti-sense	intragenic	intron	ANK2	uc003ibc.2	chr4:114150030-114150974	944
339	ERVL-MaLR	MLT1	MLT1F	solo	sense	intragenic	intron	ANK2	uc003ibc.2	chr4:113800066-113801043	977
340	ERVL-MaLR	MLT1	MLT1F1	solo	anti-sense	intragenic	intron	ANK2	uc003ibc.2	chr4:114144621-114145661	1040
341	ERVL-MaLR	MLT1	MLT1G1	solo	sense	up-stream	5349	ANK2	uc003ibc.2	chr4:113733204-113734138	934
342	ERVL-MaLR	MLT1	MLT1G1	solo	sense	intragenic	intron	ANK2	uc003ibc.2	chr4:113959436-113960459	1023
343	ERVL-MaLR	MLT1	MLT1H	solo	anti-sense	intragenic	intron	ANK2	uc003ibc.2	chr4:114009842-114010631	789
344	ERVL-MaLR	MLT1	MLT1I	solo	anti-sense	intragenic	intron	ANK2	uc003ibc.2	chr4:113865899-113866750	851
345	ERVL-MaLR	MLT1	MLT1J	solo	anti-sense	up-stream	3939	ANK2	uc003ibc.2	chr4:113735001-113735548	547
346	ERVL-MaLR	MLT1	MLT1J	solo	anti-sense	intragenic	intron	ANK2	uc003ibc.2	chr4:113767695-113768554	859
347	ERVL-MaLR	MLT1	MLT1J	solo	anti-sense	intragenic	intron	ANK2	uc003ibc.2	chr4:114017191-114018067	876
348	ERVL-MaLR	MLT1	MLT1J1	solo	anti-sense	intragenic	intron	ANK2	uc003ibc.2	chr4:114004781-114005673	892
349	ERVL-MaLR	MLT1	MLT1J2	solo	anti-sense	intragenic	intron	ANK2	uc003ibc.2	chr4:113965043-113966353	1310
350	ERVL-MaLR	MLT1	MLT1K	solo	anti-sense	intragenic	intron	ANK2	uc003ibc.2	chr4:114141105-114141849	744
351	ERVL-MaLR	MLT1	MLT1K	5 trun	anti-sense	intragenic	intron	ANK2	uc003ibc.2	chr4:114192065-114193440	1375
352	ERVL-MaLR	MLT1	MLT1N2	solo	sense	intragenic	intron	ANK2	uc003ibc.2	chr4:114123807-114124429	622
353	ERVL-MaLR	MST	MSTB	solo	sense	intragenic	intron	ANK2	uc003ibc.2	chr4:113926590-113927511	921
354	ERVL-MaLR	MST	MSTB1	solo	anti-sense	intragenic	intron	ANK2	uc003ibc.2	chr4:114072152-114073059	907
355	ERVL-MaLR	MST	MSTD	solo	anti-sense	intragenic	intron	ANK2	uc003ibc.2	chr4:113789123-113790027	904
356	ERVL-MaLR	THE1	THE1A	complete	sense	down-stream	15918	ANK2	uc003ibd.3	chr4:114320563-114323348	2785
357	ERVL-MaLR	THE1	THE1B	solo	anti-sense	intragenic	intron	ANK2	uc003ibc.2	chr4:113905148-113905997	849
358	ERVL-MaLR	THE1	THE1B	solo	anti-sense	intragenic	intron	ANK2	uc003ibc.2	chr4:114030947-114031800	853
359	ERVL-MaLR	THE1	THE1B	solo	anti-sense	intragenic	intron	ANK2	uc003ibc.2	chr4:114172884-114173768	884
360	ERVL-MaLR	THE1	THE1C	solo	anti-sense	intragenic	intron	ANK2	uc003ibc.2	chr4:113847750-113848612	862
361	ERVL-MaLR	THE1	THE1C	solo	anti-sense	intragenic	intron	ANK2	uc003ibc.2	chr4:113992661-113993539	878
362	ERVL-MaLR	THE1	THE1C	solo	anti-sense	intragenic	intron	ANK2	uc003ibc.2	chr4:114166264-114167152	888
363	ERVL-MaLR	THE1	THE1D	complete	sense	intragenic	intron	ANK2	uc003ibc.2	chr4:113756959-113759794	2835
364	ERV1	LTR78	LTR78B	solo	anti-sense	intragenic	intron	AOX1	uc002uvx.2	chr2:201514873-201515455	582
365	ERV1	PAB	PABL_B	solo	anti-sense	intragenic	intron	AOX1	uc002uvx.2	chr2:201461364-201462018	654
366	ERVL	ERV3-16A3	ERV3-16A3	5,3 trun	sense	down-stream	2795	AOX1	uc002uvx.2	chr2:201538761-201540139	1378
367	ERVL	HERV16	LTR16B2	solo	anti-sense	intragenic	intron	AOX1	uc002uvx.2	chr2:201458486-201459390	904
368	ERVL	HERVL40	LTR40a	solo	anti-sense	down-stream	16466	AOX1	uc002uvx.2	chr2:201552432-201553391	959
369	ERVL	MER21	MER21C	solo	anti-sense	down-stream	17798	AOX1	uc002uvx.2	chr2:201553764-201555062	1298
370	ERVL-MaLR	MLT1	MLT1B	solo	anti-sense	intragenic	intron	AOX1	uc002uvx.2	chr2:201476785-201477394	609
371	ERVL-MaLR	MLT1	MLT1E1	solo	anti-sense	up-stream	7241	AOX1	uc002uvx.2	chr2:201442874-201443738	864
372	ERVL-MaLR	MLT1	MLT1F	solo	anti-sense	intragenic	intron	AOX1	uc002uvx.2	chr2:201529277-201530336	1059
373	ERVL-MaLR	MLT1	MLT1J	solo	anti-sense	intragenic	intron	AOX1	uc002uvx.2	chr2:201455320-201455953	633
374	ERVL-MaLR	MLT1	MLT1J	solo	anti-sense	intragenic	intron	AOX1	uc002uvx.2	chr2:201458403-201459804	1401
375	ERVL-MaLR	MLT1	MLT1J2	solo	anti-sense	intragenic	intron	AOX1	uc002uvx.2	chr2:201503288-201504454	1166
376	ERVL-MaLR	MLT1	MLT1A1	solo	anti-sense	up-stream	15347	AR	uc004dwu.1	chrX:66747994-66748775	781
377	ERVL-MaLR	MLT1	MLT1E2	solo	sense	intragenic	intron	AR	uc004dwu.1	chrX:66821907-66822982	1075
378	ERVL-MaLR	MLT1	MLT1E3	solo	anti-sense	intragenic	intron	AR	uc004dwu.1	chrX:66918703-66919795	1092
379	ERVL-MaLR	MLT1	MLT1J1	solo	sense	up-stream	15688	AR	uc004dwu.1	chrX:66747799-66748434	635
380	ERVL-MaLR	MST	MSTA	solo	sense	intragenic	intron	AR	uc004dwu.1	chrX:66815485-66816401	916
381	ERVL-MaLR	MST	MSTA	solo	anti-sense	intragenic	intron	AR	uc004dwu.1	chrX:66843449-66844331	882
382	ERV1	LTR64	LTR64	solo	anti-sense	down-stream	7744	ASXL3	uc002kxq.2	chr18:31334894-31335879	985
383	ERV1	LTR78	LTR78B	solo	sense	intragenic	intron	ASXL3	uc002kxq.2	chr18:31246328-31246965	637
384	ERV1	MER61	MER61	5,3 trun	anti-sense	up-stream	14613	ASXL3	uc002kxq.2	chr18:31140727-31144176	3449
385	ERV1	MER61	MER61	5,3 trun	anti-sense	up-stream	12716	ASXL3	uc002kxq.2	chr18:31143981-31146073	2092
386	ERV1	MER61	MER61	5,3 trun	anti-sense	up-stream	12045	ASXL3	uc002kxq.2	chr18:31145948-31146744	796
387	ERV1	MER61	MER61C	solo	anti-sense	up-stream	17564	ASXL3	uc002kxq.2	chr18:31140337-31141225	888
388	ERV1	MER61	MER61C	solo	anti-sense	up-stream	11633	ASXL3	uc002kxq.2	chr18:31146245-31147156	911
389	ERVL	ERV3-16A3	ERV3-16A3	5,3 trun	anti-sense	intragenic	intron	ASXL3	uc002kxq.2	chr18:31309583-31310689	1106
390	ERVL	HERV16	LTR16E1	solo	anti-sense	intragenic	intron	ASXL3	uc002kxq.2	chr18:31308950-31309628	678
391	ERVL	HERVL33	LTR33	solo	sense	intragenic	intron	ASXL3	uc002kxq.2	chr18:31270926-31271659	733
392	ERVL-MaLR	MLT1	MLT1A	solo	anti-sense	intragenic	intron	ASXL3	uc002kxq.2	chr18:31196315-31197209	894
393	ERVL-MaLR	MLT1	MLT1A0	solo	sense	intragenic	intron	ASXL3	uc002kxq.2	chr18:31299292-31300153	861
394	ERVL-MaLR	MLT1	MLT1A1	solo	sense	intragenic	intron	ASXL3	uc002kxq.2	chr18:31277751-31278624	873
395	ERVL-MaLR	MLT1	MLT1B	solo	anti-sense	intragenic	intron	ASXL3	uc002kxq.2	chr18:31272563-31273344	781
396	ERVL-MaLR	MLT1	MLT1B	solo	sense	down-stream	10913	ASXL3	uc002kxq.2	chr18:31338063-31338943	880
397	ERVL-MaLR	MLT1	MLT1C	solo	anti-sense	down-stream	19282	ASXL3	uc002kxq.2	chr18:31346432-31347170	738
398	ERVL-MaLR	MLT1	MLT1E1	solo	anti-sense	intragenic	intron	ASXL3	uc002kxq.2	chr18:31298094-31299111	1017
399	ERVL-MaLR	MLT1	MLT1I	solo	sense	intragenic	intron	ASXL3	uc002kxq.2	chr18:31172294-31172892	598
400	ERVL-MaLR	MLT1	MLT1J	solo	anti-sense	intragenic	intron	ASXL3	uc002kxq.2	chr18:31202239-31203146	907
401	ERVL-MaLR	MLT1	MLT1J	solo	anti-sense	intragenic	intron	ASXL3	uc002kxq.2	chr18:31292473-31293437	964
402	ERVL-MaLR	MLT1	MLT1K	solo	anti-sense	intragenic	intron	ASXL3	uc002kxq.2	chr18:31169670-31170484	814
403	ERVL-MaLR	MLT1	MLT1K	solo	anti-sense	intragenic	intron	ASXL3	uc002kxq.2	chr18:31215020-31215695	675
404	ERVL-MaLR	MLT1	MLT1K	solo	anti-sense	intragenic	intron	ASXL3	uc002kxq.2	chr18:31267521-31268451	930
405	ERVL-MaLR	MLT1	MLT1N2	solo	anti-sense	intragenic	intron	ASXL3	uc002kxq.2	chr18:31168004-31168935	931
406	ERVL-MaLR	MST	MSTB	solo	anti-sense	intragenic	intron	ASXL3	uc002kxq.2	chr18:31265283-31266193	910
407	ERV1	LTR37	LTR37A	solo	sense	intragenic	intron	BID	uc002znc.1	chr22:18238699-18239338	639
408	ERV1	MER31	MER31	5,3 trun	sense	intragenic	intron	BID	uc002znc.1	chr22:18248155-18248935	780
409	ERV1	MER34	MER34B	5,3 trun	sense	intragenic	intron	BID	uc002znc.1	chr22:18242263-18242817	554
410	ERV1	MER89	MER89	solo	sense	intragenic	intron	BID	uc002znc.1	chr22:18240289-18241067	778
411	ERVL	HERV16	LTR16B1	solo	sense	up-stream	5508	BID	uc002znc.1	chr22:18262038-18262690	652
412	ERVL-MaLR	MLT1	MLT1B	solo	anti-sense	intragenic	intron	BID	uc002znc.1	chr22:18229068-18229949	881
413	ERVL-MaLR	MLT1	MLT1B	solo	anti-sense	up-stream	3395	BID	uc002znc.1	chr22:18259925-18260776	851
414	ERV1	MER65	MER65C	solo	sense	down-stream	10235	BMP2	uc002wmu.1	chr20:6770896-6771850	954
415	ERVL	HERV16	LTR16C	solo	anti-sense	up-stream	10212	BMP2	uc002wmu.1	chr20:6737905-6738781	876
416	ERVL	HERVL33	LTR33	solo	sense	up-stream	5613	BMP2	uc002wmu.1	chr20:6742567-6743380	813
417	ERVL-MaLR	MLT1	MLT1E1	solo	sense	up-stream	5933	BMP2	uc002wmu.1	chr20:6742032-6743060	1028
418	ERVL-MaLR	MLT1	MLT1E1A	solo	sense	down-stream	12354	BMP2	uc002wmu.1	chr20:6773015-6774396	1381
419	ERVL-MaLR	MLT1	MLT1F1	solo	anti-sense	down-stream	9688	BMP2	uc002wmu.1	chr20:6770349-6771382	1033
420	ERVL-MaLR	MST	MSTB	solo	anti-sense	down-stream	18692	BMP2	uc002wmu.1	chr20:6779353-6780261	908
421	ERVL-MaLR	THE1	THE1D	solo	sense	up-stream	12653	BMP2	uc002wmu.1	chr20:6735493-6736340	847
422	ERV1	HERV46	LTR46	solo	anti-sense	up-stream	1171	C6orf118	uc003qum.3	chr6:165724033-165725018	985
423	ERV1	MER51	MER51B	solo	anti-sense	up-stream	9665	C6orf118	uc003qum.3	chr6:165732527-165733398	871
424	ERVL	HERVL54	MER54A	solo	anti-sense	intragenic	intron	C6orf118	uc003qum.3	chr6:165709508-165711188	1680
425	ERVL	ERVL	MLT2B1	solo	anti-sense	down-stream	12927	C6orf118	uc003qum.3	chr6:165679444-165680476	1032
426	ERVL	ERVL	MLT2B2	solo	anti-sense	up-stream	12101	C6orf118	uc003qum.3	chr6:165734963-165736238	1275
427	ERVL-MaLR	MLT1	MLT1A0	solo	sense	up-stream	12224	C6orf118	uc003qum.3	chr6:165735086-165735933	847
428	ERVL-MaLR	MLT1	MLT1B	5 trun	sense	down-stream	2281	C6orf118	uc003qum.3	chr6:165680117-165691122	11005
429	ERVL-MaLR	MLT1	MLT1D	solo	sense	up-stream	5230	C6orf118	uc003qum.3	chr6:165728092-165729375	1283
430	ERVL-MaLR	MLT1	MLT1E2	solo	anti-sense	intragenic	intron	C6orf118	uc003qum.3	chr6:165721438-165722330	892
431	ERVL-MaLR	MLT1	MLT1E2	solo	anti-sense	intragenic	intron	C6orf118	uc011egi.1	chr6:165721438-165722296	858
432	ERVL-MaLR	MLT1	MLT1E2	solo	anti-sense	intragenic	exon	C6orf118	uc011egi.1	chr6:165721797-165722330	533
433	ERVL-MaLR	MLT1	MLT1J	solo	anti-sense	intragenic	intron	C6orf118	uc003qum.3	chr6:165693821-165694699	878
434	ERVL-MaLR	MLT1	MLT1L	solo	sense	down-stream	11746	C6orf118	uc003qum.3	chr6:165681067-165681657	590
435	ERVL-MaLR	MST	MSTA	complete	sense	down-stream	19563	C6orf118	uc003qum.3	chr6:165670892-165673840	2948
436	ERVL-MaLR	THE1	THE1B	solo	sense	intragenic	intron	C6orf118	uc003qum.3	chr6:165704044-165704919	875
437	ERVL-MaLR	THE1	THE1B	solo	anti-sense	up-stream	12975	C6orf118	uc003qum.3	chr6:165735837-165736701	864
438	ERVL-MaLR	THE1	THE1C	solo	anti-sense	down-stream	17225	C6orf118	uc003qum.3	chr6:165675299-165676178	879
439	ERV1	HERVW	Harlequin_I	5,3 trun	anti-sense	up-stream	6733	CD70	uc002mfi.2	chr19:6597647-6600246	2599
440	ERV1	HERVE	HERVE_a	5,3 trun	anti-sense	up-stream	6356	CD70	uc002mfi.2	chr19:6597270-6598153	883
441	ERV1	HERVE	HERVE_a	5,3 trun	anti-sense	up-stream	8945	CD70	uc002mfi.2	chr19:6599859-6601927	2068
442	ERV1	HERVH	HERVH	5,3 trun	anti-sense	down-stream	9492	CD70	uc002mfi.2	chr19:6574375-6576607	2232
443	ERV1	HERVH	HERVH	5,3 trun	anti-sense	down-stream	8950	CD70	uc002mfi.2	chr19:6576109-6577149	1040
444	ERV1	HUERSP3	HUERSP3	5,3 trun	anti-sense	down-stream	12975	CD70	uc002mfi.2	chr19:6572583-6573124	541
445	ERV1	LTR19	LTR19A	solo	sense	down-stream	6265	CD70	uc002mfi.2	chr19:6578573-6579834	1261
446	ERV1	HERVW	LTR2	solo	anti-sense	up-stream	5895	CD70	uc002mfi.2	chr19:6596809-6597769	960
447	ERV1	HERVW	LTR2	solo	anti-sense	up-stream	10514	CD70	uc002mfi.2	chr19:6601428-6602263	835
448	ERV1	HERV38	LTR38	solo	anti-sense	down-stream	12054	CD70	uc002mfi.2	chr19:6573247-6574045	798
449	ERV1	HERV38	LTR38	solo	anti-sense	down-stream	11234	CD70	uc002mfi.2	chr19:6574186-6574865	679
450	ERV1	HERVH	LTR7C	solo	anti-sense	down-stream	8538	CD70	uc002mfi.2	chr19:6576650-6577561	911
451	ERV1	HUERSP3	LTR9	solo	sense	down-stream	11414	CD70	uc002mfi.2	chr19:6573546-6574685	1139
452	ERV1	HUERSP3	LTR9	solo	anti-sense	up-stream	11053	CD70	uc002mfi.2	chr19:6601967-6603204	1237
453	ERV1	HUERSP3	LTR9	solo	anti-sense	up-stream	12096	CD70	uc002mfi.2	chr19:6603010-6603634	624
454	ERV1	HUERSP3	LTR9	solo	sense	up-stream	13557	CD70	uc002mfi.2	chr19:6604471-6605607	1136
455	ERV1	MER41	MER41A	solo	anti-sense	up-stream	15148	CD70	uc002mfi.2	chr19:6606062-6606962	900
456	ERV1	MER49	MER49	solo	anti-sense	down-stream	17932	CD70	uc002mfi.2	chr19:6567428-6568167	739
457	ERV1	MER49	MER49	solo	anti-sense	down-stream	16669	CD70	uc002mfi.2	chr19:6568298-6569430	1132
458	ERV1	MER4	MER4B	5,3 trun	anti-sense	down-stream	18173	CD70	uc002mfi.2	chr19:6566235-6567926	1691
459	ERV1	MER92	MER92B	solo	anti-sense	down-stream	8453	CD70	uc002mfi.2	chr19:6577064-6577646	582
460	ERVK	HERVK22	LTR22C	solo	sense	down-stream	17433	CD70	uc002mfi.2	chr19:6567704-6568666	962
461	ERVL	HERVL54	MER54A	solo	anti-sense	intragenic	intron	CD70	uc002mfi.2	chr19:6587318-6588640	1322
462	ERVL-MaLR	MLT1	MLT1C	solo	anti-sense	up-stream	1377	CD70	uc002mfi.2	chr19:6592291-6592983	692
463	ERVL-MaLR	MLT1	MLT1E2	solo	anti-sense	down-stream	18575	CD70	uc010xjf.1	chr19:6563844-6564808	964
464	ERVL-MaLR	MLT1	MLT1H2	solo	sense	up-stream	18260	CD70	uc002mfi.2	chr19:6609174-6609721	547
465	ERVL-MaLR	MLT1	MLT1I	solo	sense	up-stream	17999	CD70	uc002mfi.2	chr19:6608913-6609556	643
466	ERVL-MaLR	MLT1	MLT1J	solo	sense	up-stream	12912	CD70	uc002mfi.2	chr19:6603826-6604536	710
467	ERVL-MaLR	THE1	THE1	5,3 trun	sense	down-stream	2835	CD70	uc002mfi.2	chr19:6582571-6583264	693
468	ERVL-MaLR	THE1	THE1B	solo	sense	down-stream	18706	CD70	uc002mfi.2	chr19:6566549-6567393	844
469	ERVL-MaLR	THE1	THE1B	5 trun	sense	down-stream	3483	CD70	uc002mfi.2	chr19:6569414-6582616	13202
470	ERV1	HUERSP2	LTR1	solo	anti-sense	down-stream	1224	CDKN2A	uc003zpj.2	chr9:21966033-21966776	743
471	ERV1	ERV9	LTR12C	solo	anti-sense	down-stream	7454	CDKN2A	uc003zpj.2	chr9:21958825-21960546	1721
472	ERV1	ERV9	LTR12C	solo	anti-sense	down-stream	7332	CDKN2A	uc003zpj.2	chr9:21960047-21960668	621
473	ERVL	HERVL66	LTR66	solo	sense	up-stream	6126	CDKN2A	uc003zpj.2	chr9:21980915-21981472	557
474	ERVL	ERVL	MLT2D	solo	sense	up-stream	2448	CDKN2A	uc003zpl.2	chr9:21996689-21997234	545
475	ERVL	ERVL	MLT2D	solo	sense	up-stream	3020	CDKN2A	uc003zpl.2	chr9:21997261-21998100	839
476	ERVL-MaLR	MLT1	MLT1B	solo	anti-sense	down-stream	10708	CDKN2A	uc003zpj.2	chr9:21956396-21957292	896
477	ERVL-MaLR	MLT1	MLT1B	solo	sense	up-stream	18445	CDKN2A	uc003zpl.2	chr9:22012686-22013554	868
478	ERVL-MaLR	MLT1	MLT1D	solo	anti-sense	intragenic	intron	CDKN2A	uc003zpj.2	chr9:21971971-21972915	944
479	ERVL-MaLR	MST	MSTA	solo	sense	down-stream	18202	CDKN2A	uc003zpj.2	chr9:21948898-21949798	900
480	ERVL-MaLR	MST	MSTA	solo	sense	down-stream	15234	CDKN2A	uc003zpj.2	chr9:21951865-21952766	901
481	ERV1	HERVI	LTR10B	solo	sense	intragenic	intron	CNTN5	uc001pfz.2	chr11:99789191-99790183	992
482	ERV1	LTR19	LTR19A	solo	sense	intragenic	intron	CNTN5	uc001pfz.2	chr11:99169135-99170072	937
483	ERV1	HUERSP2	LTR1D	solo	anti-sense	intragenic	intron	CNTN5	uc001pfz.2	chr11:99855314-99856660	1346
484	ERV1	HUERSP2	LTR1D	solo	anti-sense	intragenic	intron	CNTN5	uc001pga.2	chr11:100209366-100210000	634
485	ERV1	LOR1	LTR26E	solo	anti-sense	intragenic	intron	CNTN5	uc001pfz.2	chr11:99525306-99526400	1094
486	ERV1	LTR28	LTR28	solo	anti-sense	intragenic	intron	CNTN5	uc001pga.2	chr11:100209048-100209870	822
487	ERV1	LTR28	LTR28	solo	anti-sense	intragenic	intron	CNTN5	uc001pga.2	chr11:100209505-100210676	1171
488	ERV1	LTR29	LTR29	solo	anti-sense	intragenic	intron	CNTN5	uc001pfz.2	chr11:99991439-99992460	1021
489	ERV1	LTR48	LTR48	solo	sense	intragenic	intron	CNTN5	uc001pfz.2	chr11:99435577-99436863	1286
490	ERV1	LTR48	LTR48B	solo	anti-sense	intragenic	intron	CNTN5	uc001pfz.2	chr11:99955340-99956293	953
491	ERV1	HERV49	LTR49	solo	anti-sense	intragenic	intron	CNTN5	uc001pfz.2	chr11:99301373-99301945	572
492	ERV1	HERV23	LTR56	solo	anti-sense	down-stream	14357	CNTN5	uc001pfz.2	chr11:100194539-100195490	951
493	ERV1	LTR78	LTR78B	solo	sense	intragenic	intron	CNTN5	uc001pfz.2	chr11:99057251-99058246	995
494	ERV1	LTR78	LTR78B	solo	sense	intragenic	intron	CNTN5	uc001pfz.2	chr11:99446127-99446975	848
495	ERV1	LTR78	LTR78B	solo	anti-sense	intragenic	intron	CNTN5	uc001pfz.2	chr11:99542684-99543276	592
496	ERV1	LTR78	LTR78B	solo	anti-sense	intragenic	intron	CNTN5	uc001pfz.2	chr11:99543547-99544140	593
497	ERV1	LTR78	LTR78B	solo	sense	intragenic	intron	CNTN5	uc001pfz.2	chr11:100043856-100045179	1323
498	ERV1	LTR78	LTR78B	solo	anti-sense	intragenic	intron	CNTN5	uc001pfz.2	chr11:100162490-100163090	600
499	ERV1	MER110	MER110A	solo	anti-sense	intragenic	intron	CNTN5	uc001pfz.2	chr11:98925364-98925952	588
500	ERV1	MER34	MER34	solo	anti-sense	intragenic	intron	CNTN5	uc001pfz.2	chr11:99955769-99956376	607
501	ERV1	MER34	MER34	solo	anti-sense	intragenic	intron	CNTN5	uc001pfz.2	chr11:99992027-99992657	630
502	ERV1	MER34	MER34C	solo	sense	intragenic	intron	CNTN5	uc001pfz.2	chr11:99432378-99433460	1082
503	ERV1	MER39	MER39	solo	anti-sense	intragenic	intron	CNTN5	uc001pfz.2	chr11:99285557-99286683	1126
504	ERV1	MER39	MER39	solo	anti-sense	intragenic	intron	CNTN5	uc001pfz.2	chr11:99363078-99364027	949
505	ERV1	MER39	MER39	solo	anti-sense	intragenic	intron	CNTN5	uc001pfz.2	chr11:99945859-99946942	1083
506	ERV1	MER4	MER4	5,3 trun	anti-sense	intragenic	intron	CNTN5	uc001pfz.2	chr11:99296399-99299259	2860
507	ERV1	MER4	MER4	5,3 trun	anti-sense	intragenic	intron	CNTN5	uc001pfz.2	chr11:99299069-99301215	2146
508	ERV1	MER4	MER4	5,3 trun	anti-sense	intragenic	intron	CNTN5	uc001pfz.2	chr11:99300997-99301870	873
509	ERV1	MER4	MER4	5,3 trun	anti-sense	intragenic	intron	CNTN5	uc001pfz.2	chr11:99301507-99302648	1141
510	ERV1	MER41	MER41	5,3 trun	anti-sense	intragenic	intron	CNTN5	uc001pfz.2	chr11:99167118-99168502	1384
511	ERV1	MER41	MER41	5,3 trun	anti-sense	intragenic	intron	CNTN5	uc001pfz.2	chr11:99301155-99301710	555
512	ERV1	MER41	MER41A	solo	anti-sense	intragenic	intron	CNTN5	uc001pfz.2	chr11:99256680-99257730	1050
513	ERV1	MER41	MER41A	solo	anti-sense	intragenic	intron	CNTN5	uc001pfz.2	chr11:99706378-99707124	746
514	ERV1	MER41	MER41A	solo	anti-sense	intragenic	intron	CNTN5	uc001pfz.2	chr11:99707349-99708175	826
515	ERV1	MER49	MER49	solo	anti-sense	intragenic	intron	CNTN5	uc001pfz.2	chr11:99416662-99417387	725
516	ERV1	MER49	MER49	solo	anti-sense	intragenic	intron	CNTN5	uc001pfz.2	chr11:99416913-99417507	594
517	ERV1	MER49	MER49	solo	sense	intragenic	intron	CNTN5	uc001pfz.2	chr11:99416978-99417573	595
518	ERV1	MER4	MER4C	solo	anti-sense	intragenic	intron	CNTN5	uc001pfz.2	chr11:99302156-99303178	1022
519	ERV1	MER50	MER50	solo	anti-sense	intragenic	intron	CNTN5	uc001pfz.2	chr11:99353684-99354649	965
520	ERV1	MER50	MER50C	solo	anti-sense	intragenic	intron	CNTN5	uc001pfz.2	chr11:99800293-99801575	1282
521	ERV1	MER52	MER52A	solo	anti-sense	intragenic	intron	CNTN5	uc001pfz.2	chr11:99294807-99296898	2091
522	ERV1	MER57	MER57	5,3 trun	anti-sense	intragenic	intron	CNTN5	uc001pfz.2	chr11:99163360-99164012	652
523	ERV1	MER57	MER57	5,3 trun	anti-sense	intragenic	intron	CNTN5	uc001pfz.2	chr11:99165383-99167623	2240
524	ERV1	MER57	MER57	5,3 trun	anti-sense	intragenic	intron	CNTN5	uc001pfz.2	chr11:99168000-99169145	1145
525	ERV1	MER57	MER57A1	solo	anti-sense	intragenic	intron	CNTN5	uc001pfz.2	chr11:99168649-99169576	927
526	ERV1	MER57	MER57C2	solo	anti-sense	intragenic	intron	CNTN5	uc001pfz.2	chr11:99018806-99019728	922
527	ERV1	MER57	MER57D	solo	anti-sense	intragenic	intron	CNTN5	uc001pfz.2	chr11:99418743-99419623	880
528	ERV1	MER65	MER65D	solo	sense	intragenic	intron	CNTN5	uc001pfz.2	chr11:99545057-99545993	936
529	ERV1	MER67	MER67C	solo	anti-sense	intragenic	intron	CNTN5	uc001pfz.2	chr11:99293383-99294589	1206
530	ERV1	MER67	MER67D	solo	anti-sense	intragenic	intron	CNTN5	uc001pfz.2	chr11:99239250-99240346	1096
531	ERV1	MER67	MER67D	solo	anti-sense	intragenic	intron	CNTN5	uc001pfz.2	chr11:99690252-99691102	850
532	ERV1	MER83	MER83B	solo	anti-sense	intragenic	intron	CNTN5	uc001pfz.2	chr11:99287078-99287906	828
533	ERV1	MER87	MER87	solo	anti-sense	intragenic	intron	CNTN5	uc001pfz.2	chr11:100084769-100085363	594
534	ERV1	MER90	MER90a	solo	anti-sense	intragenic	intron	CNTN5	uc001pfz.2	chr11:99247383-99248363	980
535	ERVK	HERVK22	HERVK22	5,3 trun	anti-sense	intragenic	intron	CNTN5	uc001pfz.2	chr11:100106711-100107691	980
536	ERVK	HERVK22	LTR22A	solo	sense	intragenic	intron	CNTN5	uc001pfz.2	chr11:100105799-100106448	649
537	ERVK	HERVK22	LTR22A	3 trun	anti-sense	intragenic	intron	CNTN5	uc001pfz.2	chr11:100105949-100106890	941
538	ERVK	HERVK22	LTR22A	3 trun	anti-sense	intragenic	intron	CNTN5	uc001pfz.2	chr11:100106391-100107796	1405
539	ERVK	HERVK11D	MER11D	solo	sense	intragenic	intron	CNTN5	uc001pfz.2	chr11:99901690-99903045	1355
540	ERVK	HERVK9	MER9a1	solo	anti-sense	intragenic	intron	CNTN5	uc001pfz.2	chr11:99207720-99208709	989
541	ERVL	ERV3-16A3	ERV3-16A3	5,3 trun	anti-sense	intragenic	intron	CNTN5	uc001pfz.2	chr11:99191941-99192985	1044
542	ERVL	ERV3-16A3	ERV3-16A3	solo	anti-sense	intragenic	intron	CNTN5	uc001pfz.2	chr11:99411894-99412607	713
543	ERVL	ERV3-16A3	ERV3-16A3	solo	anti-sense	intragenic	intron	CNTN5	uc001pfz.2	chr11:99413200-99413945	745
544	ERVL	ERVL	ERVLB4	5,3 trun	anti-sense	intragenic	intron	CNTN5	uc001pfz.2	chr11:99361888-99363356	1468
545	ERVL	HERVL66	HERVL66	5,3 trun	anti-sense	intragenic	intron	CNTN5	uc001pfz.2	chr11:99052520-99053163	643
546	ERVL	HERV16	LTR16A	solo	sense	intragenic	intron	CNTN5	uc001pfz.2	chr11:100072219-100072961	742
547	ERVL	HERV16	LTR16A1	solo	sense	intragenic	intron	CNTN5	uc001pfz.2	chr11:99819252-99820198	946
548	ERVL	HERV16	LTR16A1	solo	sense	down-stream	40	CNTN5	uc001pfz.2	chr11:100180222-100181141	919
549	ERVL	HERV16	LTR16B1	solo	anti-sense	down-stream	19912	CNTN5	uc001pga.2	chr11:100247135-100247796	661
550	ERVL	HERV16	LTR16B2	solo	sense	intragenic	intron	CNTN5	uc001pfz.2	chr11:98937150-98938117	967
551	ERVL	HERV16	LTR16D	solo	sense	down-stream	14240	CNTN5	uc001pga.2	chr11:100241463-100242591	1128
552	ERVL	HERV16	LTR16E1	solo	anti-sense	intragenic	intron	CNTN5	uc001pfz.2	chr11:98983814-98984758	944
553	ERVL	HERV16	LTR16E1	solo	anti-sense	intragenic	intron	CNTN5	uc001pfz.2	chr11:99205949-99206840	891
554	ERVL	HERV16	LTR16E2	solo	sense	intragenic	intron	CNTN5	uc001pfz.2	chr11:99071182-99071927	745
555	ERVL	HERV16	LTR16E2	solo	anti-sense	intragenic	intron	CNTN5	uc001pfz.2	chr11:99360994-99361831	837
556	ERVL	HERV16	LTR16E2	solo	anti-sense	intragenic	intron	CNTN5	uc001pfz.2	chr11:99836760-99837684	924
557	ERVL	HERVL33	LTR33	solo	sense	intragenic	intron	CNTN5	uc001pfz.2	chr11:99146566-99147158	592
558	ERVL	HERVL33	LTR33	solo	sense	intragenic	intron	CNTN5	uc001pfz.2	chr11:99506883-99507667	784
559	ERVL	HERVL33	LTR33	solo	anti-sense	intragenic	intron	CNTN5	uc001pfz.2	chr11:99875043-99876035	992
560	ERVL	HERVL33	LTR33	solo	sense	intragenic	intron	CNTN5	uc001pfz.2	chr11:100055822-100056492	670
561	ERVL	HERVL33	LTR33A	solo	anti-sense	intragenic	intron	CNTN5	uc001pfz.2	chr11:98961889-98962831	942
562	ERVL	HERVL33	LTR33B	solo	anti-sense	up-stream	18240	CNTN5	uc001pfz.2	chr11:98873110-98873879	769
563	ERVL	HERVL33	LTR33B	solo	sense	intragenic	intron	CNTN5	uc001pfz.2	chr11:99201139-99201888	749
564	ERVL	HERVL33	LTR33B	solo	sense	intragenic	intron	CNTN5	uc001pfz.2	chr11:99497589-99498337	748
565	ERVL	HERVL50	LTR50	solo	anti-sense	intragenic	intron	CNTN5	uc001pfz.2	chr11:99880715-99881665	950
566	ERVL	HERVL52	LTR52	solo	anti-sense	intragenic	intron	CNTN5	uc001pfz.2	chr11:99705602-99706506	904
567	ERVL	HERVL66	LTR66	5 trun	anti-sense	intragenic	intron	CNTN5	uc001pfz.2	chr11:99050536-99053039	2503
568	ERVL	HERVL66	LTR66	solo	sense	intragenic	intron	CNTN5	uc001pfz.2	chr11:99059675-99060245	570
569	ERVL	HERVL67	LTR67B	solo	anti-sense	intragenic	intron	CNTN5	uc001pga.2	chr11:100208871-100209493	622
570	ERVL	LTR80	LTR80B	solo	sense	intragenic	intron	CNTN5	uc001pfz.2	chr11:99754019-99755005	986
571	ERVL	LTR83	LTR83	solo	anti-sense	intragenic	intron	CNTN5	uc001pfz.2	chr11:99442045-99442904	859
572	ERVL	LTR84	LTR84b	solo	anti-sense	intragenic	intron	CNTN5	uc001pfz.2	chr11:98991977-98993264	1287
573	ERVL	LTR86	LTR86B1	solo	anti-sense	intragenic	intron	CNTN5	uc001pfz.2	chr11:99679369-99680109	740
574	ERVL	LTR86	LTR86C	solo	sense	intragenic	intron	CNTN5	uc001pfz.2	chr11:99223846-99224852	1006
575	ERVL	HERVL74	MER74C	solo	anti-sense	intragenic	intron	CNTN5	uc001pfz.2	chr11:99606586-99607497	911
576	ERVL	ERVL	MLT2A2	solo	anti-sense	intragenic	intron	CNTN5	uc001pfz.2	chr11:99757940-99758994	1054
577	ERVL	ERVL	MLT2A2	solo	anti-sense	intragenic	intron	CNTN5	uc001pfz.2	chr11:99892111-99893175	1064
578	ERVL	ERVL	MLT2B3	solo	anti-sense	intragenic	intron	CNTN5	uc001pfz.2	chr11:99618864-99619944	1080
579	ERVL	ERVL	MLT2B3	solo	sense	intragenic	intron	CNTN5	uc001pfz.2	chr11:99918119-99919473	1354
580	ERVL	ERVL	MLT2B3	solo	anti-sense	intragenic	intron	CNTN5	uc001pfz.2	chr11:99992400-99993522	1122
581	ERVL	ERVL	MLT2B3	solo	sense	intragenic	intron	CNTN5	uc001pfz.2	chr11:100012280-100013394	1114
582	ERVL	ERVL	MLT2B4	solo	sense	intragenic	intron	CNTN5	uc001pfz.2	chr11:99191244-99192289	1045
583	ERVL	ERVL	MLT2B5	solo	anti-sense	intragenic	intron	CNTN5	uc001pfz.2	chr11:99852041-99852617	576
584	ERVL	ERVL	MLT2D	solo	anti-sense	intragenic	intron	CNTN5	uc001pfz.2	chr11:99529945-99530855	910
585	ERVL-MaLR	MLT1	MLT1A	solo	sense	intragenic	intron	CNTN5	uc001pfz.2	chr11:98988060-98988938	878
586	ERVL-MaLR	MLT1	MLT1A	solo	sense	intragenic	intron	CNTN5	uc001pfz.2	chr11:99217105-99217975	870
587	ERVL-MaLR	MLT1	MLT1A	solo	sense	intragenic	intron	CNTN5	uc001pfz.2	chr11:99791371-99792165	794
588	ERVL-MaLR	MLT1	MLT1A	solo	sense	intragenic	intron	CNTN5	uc001pfz.2	chr11:100021270-100022135	865
589	ERVL-MaLR	MLT1	MLT1A	solo	anti-sense	intragenic	intron	CNTN5	uc001pfz.2	chr11:100137599-100138453	854
590	ERVL-MaLR	MLT1	MLT1A0	solo	sense	intragenic	intron	CNTN5	uc001pfz.2	chr11:98985318-98986180	862
591	ERVL-MaLR	MLT1	MLT1A0	5 trun	anti-sense	intragenic	intron	CNTN5	uc001pfz.2	chr11:99229752-99230911	1159
592	ERVL-MaLR	MLT1	MLT1A0	solo	anti-sense	intragenic	intron	CNTN5	uc001pfz.2	chr11:99447077-99447943	866
593	ERVL-MaLR	MLT1	MLT1A0	solo	anti-sense	intragenic	intron	CNTN5	uc001pfz.2	chr11:99791136-99791868	732
594	ERVL-MaLR	MLT1	MLT1A0	solo	anti-sense	intragenic	intron	CNTN5	uc001pfz.2	chr11:99961073-99961709	636
595	ERVL-MaLR	MLT1	MLT1A0	solo	anti-sense	intragenic	intron	CNTN5	uc001pfz.2	chr11:100052689-100053531	842
596	ERVL-MaLR	MLT1	MLT1A1	solo	sense	intragenic	intron	CNTN5	uc001pfz.2	chr11:99369734-99370594	860
597	ERVL-MaLR	MLT1	MLT1A1	solo	sense	intragenic	intron	CNTN5	uc001pfz.2	chr11:99622222-99623106	884
598	ERVL-MaLR	MLT1	MLT1A1	solo	anti-sense	intragenic	intron	CNTN5	uc001pga.2	chr11:100215559-100216448	889
599	ERVL-MaLR	MLT1	MLT1B	solo	anti-sense	intragenic	intron	CNTN5	uc001pfz.2	chr11:99192551-99193311	760
600	ERVL-MaLR	MLT1	MLT1B	solo	sense	intragenic	intron	CNTN5	uc001pfz.2	chr11:99478862-99479735	873
601	ERVL-MaLR	MLT1	MLT1B	solo	sense	intragenic	intron	CNTN5	uc001pfz.2	chr11:99608580-99609434	854
602	ERVL-MaLR	MLT1	MLT1B	solo	sense	intragenic	intron	CNTN5	uc001pfz.2	chr11:100056069-100056924	855
603	ERVL-MaLR	MLT1	MLT1C	solo	sense	intragenic	intron	CNTN5	uc001pfz.2	chr11:98974068-98975034	966
604	ERVL-MaLR	MLT1	MLT1C	solo	anti-sense	intragenic	intron	CNTN5	uc001pfz.2	chr11:99627552-99628331	779
605	ERVL-MaLR	MLT1	MLT1C	solo	anti-sense	intragenic	intron	CNTN5	uc001pfz.2	chr11:99627829-99628465	636
606	ERVL-MaLR	MLT1	MLT1C	solo	anti-sense	intragenic	intron	CNTN5	uc001pfz.2	chr11:99627963-99628674	711
607	ERVL-MaLR	MLT1	MLT1D	solo	sense	intragenic	intron	CNTN5	uc001pfz.2	chr11:99071979-99072958	979
608	ERVL-MaLR	MLT1	MLT1D	solo	anti-sense	intragenic	intron	CNTN5	uc001pfz.2	chr11:99737828-99738833	1005
609	ERVL-MaLR	MLT1	MLT1D	solo	sense	intragenic	intron	CNTN5	uc001pfz.2	chr11:99998879-99999700	821
610	ERVL-MaLR	MLT1	MLT1E1A	solo	anti-sense	intragenic	intron	CNTN5	uc001pfz.2	chr11:99522425-99523517	1092
611	ERVL-MaLR	MLT1	MLT1E2	solo	sense	intragenic	intron	CNTN5	uc001pfz.2	chr11:100049084-100049684	600
612	ERVL-MaLR	MLT1	MLT1E2	solo	sense	intragenic	intron	CNTN5	uc001pfz.2	chr11:100054937-100055732	795
613	ERVL-MaLR	MLT1	MLT1F1	solo	anti-sense	intragenic	intron	CNTN5	uc001pfz.2	chr11:99141973-99142963	990
614	ERVL-MaLR	MLT1	MLT1F1	solo	anti-sense	intragenic	intron	CNTN5	uc001pfz.2	chr11:99708939-99709977	1038
615	ERVL-MaLR	MLT1	MLT1F2	solo	anti-sense	intragenic	intron	CNTN5	uc001pfz.2	chr11:99348546-99349570	1024
616	ERVL-MaLR	MLT1	MLT1F2	solo	sense	intragenic	intron	CNTN5	uc001pfz.2	chr11:99693201-99694176	975
617	ERVL-MaLR	MLT1	MLT1G	solo	anti-sense	intragenic	intron	CNTN5	uc001pfz.2	chr11:100121616-100122261	645
618	ERVL-MaLR	MLT1	MLT1G	solo	anti-sense	intragenic	intron	CNTN5	uc001pfz.2	chr11:100123167-100124001	834
619	ERVL-MaLR	MLT1	MLT1H	solo	anti-sense	intragenic	intron	CNTN5	uc001pfz.2	chr11:99070015-99070831	816
620	ERVL-MaLR	MLT1	MLT1H	solo	anti-sense	intragenic	intron	CNTN5	uc001pfz.2	chr11:99145980-99146954	974
621	ERVL-MaLR	MLT1	MLT1H	solo	sense	intragenic	intron	CNTN5	uc001pfz.2	chr11:99202189-99203092	903
622	ERVL-MaLR	MLT1	MLT1H	solo	anti-sense	intragenic	intron	CNTN5	uc001pfz.2	chr11:99433992-99434993	1001
623	ERVL-MaLR	MLT1	MLT1H	solo	anti-sense	intragenic	intron	CNTN5	uc001pfz.2	chr11:99602281-99602898	617
624	ERVL-MaLR	MLT1	MLT1H	complete	anti-sense	intragenic	intron	CNTN5	uc001pfz.2	chr11:99924670-99925947	1277
625	ERVL-MaLR	MLT1	MLT1H	solo	anti-sense	intragenic	intron	CNTN5	uc001pfz.2	chr11:99969115-99970089	974
626	ERVL-MaLR	MLT1	MLT1H	complete	anti-sense	intragenic	intron	CNTN5	uc001pfz.2	chr11:100078680-100080159	1479
627	ERVL-MaLR	MLT1	MLT1H1	solo	anti-sense	intragenic	intron	CNTN5	uc001pfz.2	chr11:99246014-99246916	902
628	ERVL-MaLR	MLT1	MLT1H1	3 trun	anti-sense	intragenic	intron	CNTN5	uc001pfz.2	chr11:100084864-100086399	1535
629	ERVL-MaLR	MLT1	MLT1H2	solo	anti-sense	intragenic	intron	CNTN5	uc001pfz.2	chr11:99320001-99320875	874
630	ERVL-MaLR	MLT1	MLT1I	solo	sense	intragenic	intron	CNTN5	uc001pfz.2	chr11:98981304-98981959	655
631	ERVL-MaLR	MLT1	MLT1I	3 trun	anti-sense	intragenic	intron	CNTN5	uc001pfz.2	chr11:99230538-99247320	16782
632	ERVL-MaLR	MLT1	MLT1I	solo	sense	intragenic	intron	CNTN5	uc001pfz.2	chr11:99982482-99983372	890
633	ERVL-MaLR	MLT1	MLT1J	solo	sense	intragenic	intron	CNTN5	uc001pfz.2	chr11:99031769-99032724	955
634	ERVL-MaLR	MLT1	MLT1J	solo	anti-sense	intragenic	intron	CNTN5	uc001pfz.2	chr11:99043795-99044467	672
635	ERVL-MaLR	MLT1	MLT1J	solo	sense	intragenic	intron	CNTN5	uc001pfz.2	chr11:99089125-99090079	954
636	ERVL-MaLR	MLT1	MLT1J	solo	anti-sense	intragenic	intron	CNTN5	uc001pfz.2	chr11:99153194-99153773	579
637	ERVL-MaLR	MLT1	MLT1J1	solo	anti-sense	intragenic	intron	CNTN5	uc001pfz.2	chr11:99311278-99311904	626
638	ERVL-MaLR	MLT1	MLT1J1	solo	anti-sense	intragenic	intron	CNTN5	uc001pfz.2	chr11:99695620-99696175	555
639	ERVL-MaLR	MLT1	MLT1J1	solo	sense	down-stream	13932	CNTN5	uc001pga.2	chr11:100241155-100241801	646
640	ERVL-MaLR	MLT1	MLT1J2	solo	anti-sense	intragenic	intron	CNTN5	uc001pfz.2	chr11:99337344-99337999	655
641	ERVL-MaLR	MLT1	MLT1J2	solo	anti-sense	intragenic	intron	CNTN5	uc001pfz.2	chr11:99359044-99359732	688
642	ERVL-MaLR	MLT1	MLT1J2	solo	anti-sense	intragenic	intron	CNTN5	uc001pfz.2	chr11:99708036-99708658	622
643	ERVL-MaLR	MLT1	MLT1K	solo	anti-sense	intragenic	intron	CNTN5	uc001pfz.2	chr11:99256118-99256719	601
644	ERVL-MaLR	MLT1	MLT1K	solo	sense	intragenic	intron	CNTN5	uc001pfz.2	chr11:99369128-99370054	926
645	ERVL-MaLR	MLT1	MLT1K	solo	anti-sense	intragenic	intron	CNTN5	uc001pfz.2	chr11:99493668-99494660	992
646	ERVL-MaLR	MLT1	MLT1K	solo	sense	intragenic	intron	CNTN5	uc001pfz.2	chr11:99529502-99530098	596
647	ERVL-MaLR	MLT1	MLT1K	solo	anti-sense	intragenic	intron	CNTN5	uc001pfz.2	chr11:99861990-99862895	905
648	ERVL-MaLR	MLT1	MLT1L	solo	sense	intragenic	intron	CNTN5	uc001pfz.2	chr11:99032851-99033399	548
649	ERVL-MaLR	MLT1	MLT1L	solo	anti-sense	intragenic	intron	CNTN5	uc001pfz.2	chr11:99036026-99036729	703
650	ERVL-MaLR	MLT1	MLT1L	solo	anti-sense	intragenic	intron	CNTN5	uc001pfz.2	chr11:100115491-100116233	742
651	ERVL-MaLR	MLT1	MLT1M	solo	sense	intragenic	intron	CNTN5	uc001pfz.2	chr11:99311962-99312552	590
652	ERVL-MaLR	MST	MST	5,3 trun	sense	intragenic	intron	CNTN5	uc001pfz.2	chr11:99845692-99846391	699
653	ERVL-MaLR	MST	MSTA	solo	anti-sense	intragenic	intron	CNTN5	uc001pfz.2	chr11:99336134-99337338	1204
654	ERVL-MaLR	MST	MSTA	complete	anti-sense	intragenic	intron	CNTN5	uc001pfz.2	chr11:99845950-99848786	2836
655	ERVL-MaLR	MST	MSTA	solo	anti-sense	intragenic	intron	CNTN5	uc001pfz.2	chr11:100112928-100113766	838
656	ERVL-MaLR	MST	MSTA	solo	anti-sense	down-stream	18679	CNTN5	uc001pfz.2	chr11:100198861-100199735	874
657	ERVL-MaLR	MST	MSTB	solo	anti-sense	intragenic	intron	CNTN5	uc001pfz.2	chr11:98956782-98957552	770
658	ERVL-MaLR	MST	MSTB	solo	anti-sense	intragenic	intron	CNTN5	uc001pfz.2	chr11:99079705-99080624	919
659	ERVL-MaLR	MST	MSTB	solo	anti-sense	intragenic	intron	CNTN5	uc001pfz.2	chr11:99414482-99415333	851
660	ERVL-MaLR	MST	MSTB	solo	sense	intragenic	intron	CNTN5	uc001pfz.2	chr11:99436519-99437416	897
661	ERVL-MaLR	MST	MSTB	solo	anti-sense	intragenic	intron	CNTN5	uc001pfz.2	chr11:99953309-99954520	1211
662	ERVL-MaLR	MST	MSTB2	solo	sense	intragenic	intron	CNTN5	uc001pfz.2	chr11:99231776-99232321	545
663	ERVL-MaLR	MST	MSTD	solo	sense	intragenic	intron	CNTN5	uc001pfz.2	chr11:99345396-99346028	632
664	ERVL-MaLR	MST	MSTD	solo	sense	intragenic	intron	CNTN5	uc001pfz.2	chr11:99345590-99346410	820
665	ERVL-MaLR	MST	MSTD	solo	anti-sense	intragenic	intron	CNTN5	uc001pfz.2	chr11:99698758-99699568	810
666	ERVL-MaLR	THE1	THE1A	complete	sense	intragenic	intron	CNTN5	uc001pfz.2	chr11:99401070-99403847	2777
667	ERVL-MaLR	THE1	THE1A	complete	anti-sense	intragenic	intron	CNTN5	uc001pfz.2	chr11:99508515-99511572	3057
668	ERVL-MaLR	THE1	THE1B	complete	anti-sense	intragenic	intron	CNTN5	uc001pfz.2	chr11:98971429-98974230	2801
669	ERVL-MaLR	THE1	THE1B	solo	anti-sense	intragenic	intron	CNTN5	uc001pfz.2	chr11:99043364-99044207	843
670	ERVL-MaLR	THE1	THE1B	solo	sense	intragenic	intron	CNTN5	uc001pfz.2	chr11:99123511-99124371	860
671	ERVL-MaLR	THE1	THE1B	solo	anti-sense	intragenic	intron	CNTN5	uc001pfz.2	chr11:99792505-99793366	861
672	ERVL-MaLR	THE1	THE1B	solo	anti-sense	intragenic	intron	CNTN5	uc001pga.2	chr11:100217255-100218112	857
673	ERVL-MaLR	THE1	THE1C	solo	sense	up-stream	17355	CNTN5	uc001pfz.2	chr11:98873890-98874764	874
674	ERVL-MaLR	THE1	THE1C	solo	sense	intragenic	intron	CNTN5	uc001pfz.2	chr11:99483615-99484496	881
675	ERVL-MaLR	THE1	THE1C	solo	sense	intragenic	intron	CNTN5	uc001pfz.2	chr11:99534016-99534865	849
676	ERVL-MaLR	THE1	THE1C	complete	anti-sense	intragenic	intron	CNTN5	uc001pfz.2	chr11:99797886-99800786	2900
677	ERVL-MaLR	THE1	THE1C	solo	anti-sense	intragenic	intron	CNTN5	uc001pfz.2	chr11:99949331-99950208	877
678	ERVL-MaLR	THE1	THE1C	solo	sense	intragenic	intron	CNTN5	uc001pfz.2	chr11:100055305-100056164	859
679	ERVL-MaLR	THE1	THE1D	solo	sense	intragenic	intron	CNTN5	uc001pfz.2	chr11:98938292-98939177	885
680	ERVL-MaLR	THE1	THE1D	solo	sense	intragenic	intron	CNTN5	uc001pfz.2	chr11:98948081-98948944	863
681	ERVL-MaLR	THE1	THE1D	solo	sense	intragenic	intron	CNTN5	uc001pfz.2	chr11:99324753-99325702	949
682	ERVL-MaLR	THE1	THE1D	solo	sense	intragenic	intron	CNTN5	uc001pfz.2	chr11:99372789-99373676	887
683	ERVL-MaLR	THE1	THE1D	solo	anti-sense	intragenic	intron	CNTN5	uc001pfz.2	chr11:99685261-99686142	881
684	ERVL-MaLR	THE1	THE1D	5 trun	anti-sense	intragenic	intron	CNTN5	uc001pfz.2	chr11:99867112-99868069	957
685	ERVL-MaLR	THE1	THE1D	3 trun	anti-sense	intragenic	intron	CNTN5	uc001pfz.2	chr11:99870671-99872421	1750
686	ERVL-MaLR	THE1	THE1D	complete	sense	intragenic	intron	CNTN5	uc001pfz.2	chr11:99894515-99897385	2870
687	ERV1	HUERSP1	LTR8A	solo	sense	down-stream	10716	COL11A1	uc001duk.2	chr1:103330343-103331556	1213
688	ERV1	HUERSP1	LTR8A	solo	anti-sense	intragenic	intron	COL11A1	uc001duk.2	chr1:103453078-103454311	1233
689	ERV1	MER39	MER39	solo	anti-sense	intragenic	intron	COL11A1	uc001duk.2	chr1:103349405-103350106	701
690	ERV1	MER39	MER39	solo	anti-sense	intragenic	intron	COL11A1	uc001duk.2	chr1:103350226-103351145	919
691	ERV1	MER50	MER50	solo	anti-sense	down-stream	17014	COL11A1	uc001duk.2	chr1:103324026-103325258	1232
692	ERV1	MER50	MER50	solo	anti-sense	intragenic	intron	COL11A1	uc001duk.2	chr1:103349607-103350685	1078
693	ERVL	ERV3-16A3	ERV3-16A3	5,3 trun	sense	up-stream	16843	COL11A1	uc001dul.2	chr1:103590646-103592575	1929
694	ERVL	ERV3-16A3	ERV3-16A3	5,3 trun	sense	up-stream	18337	COL11A1	uc001dul.2	chr1:103592140-103593441	1301
695	ERVL	HERV16	LTR16D2	solo	anti-sense	down-stream	14658	COL11A1	uc001duk.2	chr1:103326783-103327614	831
696	ERVL	HERVL33	LTR33	solo	anti-sense	up-stream	11181	COL11A1	uc001duk.2	chr1:103507732-103508569	837
697	ERVL	MER21	MER21B	solo	anti-sense	up-stream	9762	COL11A1	uc001dul.2	chr1:103583565-103584749	1184
698	ERVL-MaLR	MLT1	MLT1B	solo	sense	down-stream	18774	COL11A1	uc001duk.2	chr1:103322586-103323498	912
699	ERVL-MaLR	MLT1	MLT1B	solo	anti-sense	intragenic	intron	COL11A1	uc001duk.2	chr1:103352938-103353856	918
700	ERVL-MaLR	MLT1	MLT1B	solo	anti-sense	up-stream	8094	COL11A1	uc001duk.2	chr1:103504645-103505532	887
701	ERVL-MaLR	MLT1	MLT1D	solo	anti-sense	intragenic	intron	COL11A1	uc001duk.2	chr1:103448595-103449537	942
702	ERVL-MaLR	MLT1	MLT1H	solo	anti-sense	down-stream	17914	COL11A1	uc001duk.2	chr1:103323503-103324358	855
703	ERVL-MaLR	MLT1	MLT1H1	5 trun	sense	up-stream	8258	COL11A1	uc001dul.2	chr1:103582061-103584060	1999
704	ERVL-MaLR	MST	MSTA	solo	anti-sense	down-stream	1160	COL11A1	uc001duk.2	chr1:103340201-103341112	911
705	ERVL-MaLR	MST	MSTA	solo	anti-sense	intragenic	intron	COL11A1	uc001duk.2	chr1:103459523-103460426	903
706	ERVL-MaLR	MST	MSTB1	solo	anti-sense	intragenic	intron	COL11A1	uc001duk.2	chr1:103374339-103375265	926
707	ERVL-MaLR	MST	MSTB2	solo	anti-sense	intragenic	intron	COL11A1	uc001duk.2	chr1:103402730-103403665	935
708	ERVL-MaLR	MST	MSTD	solo	anti-sense	intragenic	intron	COL11A1	uc001duk.2	chr1:103366250-103367331	1081
709	ERVL-MaLR	MST	MSTD	solo	anti-sense	intragenic	intron	COL11A1	uc001duk.2	chr1:103410374-103411268	894
710	ERVL-MaLR	THE1	THE1B	complete	sense	down-stream	2807	COL11A1	uc001duk.2	chr1:103336380-103339465	3085
711	ERVL-MaLR	THE1	THE1C	complete	sense	down-stream	6077	COL11A1	uc001duk.2	chr1:103333355-103336195	2840
712	ERVL-MaLR	THE1	THE1C	solo	anti-sense	intragenic	intron	COL11A1	uc001duk.2	chr1:103377948-103378817	869
713	ERVL-MaLR	THE1	THE1C	solo	anti-sense	intragenic	intron	COL11A1	uc001duk.2	chr1:103416057-103416940	883
714	ERVL-MaLR	THE1	THE1D	solo	sense	intragenic	intron	COL11A1	uc001duk.2	chr1:103460075-103460957	882
715	ERV1	LTR64	LTR64	solo	sense	up-stream	15592	COL7A1	uc003ctz.2	chr3:48648186-48648515	329
716	ERV1	MER49	MER49	solo	sense	up-stream	16261	COL7A1	uc003ctz.2	chr3:48648855-48649426	571
717	ERV1	MER49	MER49	solo	sense	up-stream	17140	COL7A1	uc003ctz.2	chr3:48649734-48650117	383
718	ERVL	HERVL68	MER68	solo	anti-sense	down-stream	16949	COL7A1	uc003ctz.2	chr3:48583991-48584555	564
719	ERV1	HERVIP10	LTR10F	solo	sense	up-stream	9804	CRLF2	uc004cpk.1	chrX:1341085-1342025	940
720	ERV1	ERV9	LTR12F	solo	sense	intragenic	intron	CRLF2	uc004cpk.1	chrX:1317419-1317978	559
721	ERV1	MER4	MER4A1	solo	anti-sense	up-stream	17511	CRLF2	uc004cpk.1	chrX:1348792-1349901	1109
722	ERV1	MER4	MER4A1	solo	anti-sense	up-stream	18421	CRLF2	uc004cpk.1	chrX:1349702-1350212	510
723	ERV1	MER4	MER4A1	solo	anti-sense	up-stream	19353	CRLF2	uc004cpk.1	chrX:1350634-1351280	646
724	ERV1	MER57	MER57A	5,3 trun	anti-sense	up-stream	3477	CRLF2	uc004cpk.1	chrX:1334758-1335323	565
725	ERVL	ERVL	MLT2C1	solo	anti-sense	intragenic	intron	CRLF2	uc004cpk.1	chrX:1320798-1321345	547
726	ERVL-MaLR	MLT1	MLT1C	solo	anti-sense	intragenic	intron	CRLF2	uc004cpk.1	chrX:1321389-1322497	1108
727	ERVL-MaLR	MLT1	MLT1C	solo	anti-sense	intragenic	intron	CRLF2	uc004cpk.1	chrX:1322013-1322942	929
728	ERVL-MaLR	MLT1	MLT1H	solo	sense	up-stream	10877	CRLF2	uc004cpk.1	chrX:1342158-1343366	1208
729	ERVL-MaLR	MLT1	MLT1H1	solo	sense	up-stream	10659	CRLF2	uc004cpk.1	chrX:1341940-1342689	749
730	ERV1	ERV9	LTR12C	solo	sense	up-stream	2677	CSF3	uc002hto.2	chr17:38166760-38169259	2499
731	ERV1	HERVH	LTR7	solo	anti-sense	up-stream	3302	CSF3	uc002hto.2	chr17:38167686-38168634	948
732	ERVL	ERVL	MLT2A2	solo	anti-sense	up-stream	9994	CSF3	uc002hto.2	chr17:38160954-38161942	988
733	ERVL-MaLR	MST	MSTA	solo	anti-sense	up-stream	7256	CSF3	uc002hto.2	chr17:38163862-38164680	818
734	ERV1	HERVW	LTR2	solo	anti-sense	intragenic	intron	DGKI	uc003vtt.2	chr7:137436917-137437876	959
735	ERV1	LTR37	LTR37B	solo	anti-sense	intragenic	intron	DGKI	uc003vtt.2	chr7:137157028-137157619	591
736	ERV1	LTR37	LTR37B	solo	anti-sense	intragenic	intron	DGKI	uc003vtt.2	chr7:137272455-137273313	858
737	ERV1	LTR37	LTR37B	solo	sense	intragenic	intron	DGKI	uc003vtt.2	chr7:137381847-137382575	728
738	ERV1	LTR78	LTR78	solo	anti-sense	intragenic	intron	DGKI	uc003vtt.2	chr7:137168797-137169798	1001
739	ERV1	LTR78	LTR78	solo	anti-sense	intragenic	intron	DGKI	uc003vtt.2	chr7:137465342-137466768	1426
740	ERV1	LTR78	LTR78B	solo	sense	intragenic	intron	DGKI	uc003vtt.2	chr7:137392947-137393539	592
741	ERV1	MER51	MER51B	solo	anti-sense	intragenic	intron	DGKI	uc003vtt.2	chr7:137431865-137432721	856
742	ERV1	MER67	MER67D	solo	anti-sense	intragenic	intron	DGKI	uc003vtt.2	chr7:137192661-137193818	1157
743	ERV1	MER67	MER67D	solo	anti-sense	intragenic	intron	DGKI	uc003vtt.2	chr7:137193655-137194231	576
744	ERVL	ERV3-16A3	ERV3-16A3	5,3 trun	anti-sense	intragenic	intron	DGKI	uc003vtt.2	chr7:137315979-137317928	1949
745	ERVL	ERV3-16A3	ERV3-16A3	5,3 trun	anti-sense	intragenic	intron	DGKI	uc003vtt.2	chr7:137317730-137321481	3751
746	ERVL	HERV16	LTR16A	solo	anti-sense	intragenic	intron	DGKI	uc003vtt.2	chr7:137321592-137322300	708
747	ERVL	HERV16	LTR16A	solo	sense	intragenic	intron	DGKI	uc003vtt.2	chr7:137382801-137383685	884
748	ERVL	HERV16	LTR16A	solo	sense	up-stream	18403	DGKI	uc003vtt.2	chr7:137549763-137550548	785
749	ERVL	HERV16	LTR16A1	solo	anti-sense	intragenic	intron	DGKI	uc003vtt.2	chr7:137196333-137197089	756
750	ERVL	HERV16	LTR16D	solo	sense	up-stream	4959	DGKI	uc003vtt.2	chr7:137536319-137537219	900
751	ERVL	HERVL33	LTR33	solo	anti-sense	intragenic	intron	DGKI	uc003vtt.2	chr7:137252902-137253697	795
752	ERVL	HERVL33	LTR33	solo	anti-sense	intragenic	intron	DGKI	uc003vtt.2	chr7:137326606-137327560	954
753	ERVL	HERVL33	LTR33A	solo	anti-sense	intragenic	intron	DGKI	uc003vtt.2	chr7:137242084-137242760	676
754	ERVL	HERVL33	LTR33A	solo	anti-sense	intragenic	intron	DGKI	uc003vtt.2	chr7:137242341-137243047	706
755	ERVL	LTR86	LTR86A1	solo	sense	intragenic	intron	DGKI	uc003vtt.2	chr7:137306210-137306876	666
756	ERVL	LTR86	LTR86A1	solo	anti-sense	intragenic	intron	DGKI	uc003vtt.2	chr7:137306455-137307160	705
757	ERVL	HERVL68	MER68	solo	anti-sense	intragenic	intron	DGKI	uc003vtt.2	chr7:137309621-137310611	990
758	ERVL	HERVL68	MER68	solo	anti-sense	intragenic	intron	DGKI	uc003vtt.2	chr7:137310294-137311230	936
759	ERVL	MER77	MER77	solo	anti-sense	intragenic	intron	DGKI	uc003vtt.2	chr7:137366266-137367198	932
760	ERVL	ERVL	MLT2B2	solo	anti-sense	intragenic	intron	DGKI	uc003vtt.2	chr7:137183828-137184889	1061
761	ERVL	ERVL	MLT2D	solo	anti-sense	intragenic	intron	DGKI	uc003vtt.2	chr7:137241314-137242222	908
762	ERVL-MaLR	MLT1	MLT1A	solo	anti-sense	intragenic	intron	DGKI	uc003vtt.2	chr7:137184395-137185076	681
763	ERVL-MaLR	MLT1	MLT1A	solo	anti-sense	intragenic	intron	DGKI	uc003vtt.2	chr7:137364162-137365341	1179
764	ERVL-MaLR	MLT1	MLT1A0	solo	anti-sense	intragenic	intron	DGKI	uc003vtt.2	chr7:137334968-137335818	850
765	ERVL-MaLR	MLT1	MLT1A0	solo	sense	intragenic	intron	DGKI	uc003vtt.2	chr7:137383468-137384320	852
766	ERVL-MaLR	MLT1	MLT1A0	solo	anti-sense	intragenic	intron	DGKI	uc003vtt.2	chr7:137521977-137522824	847
767	ERVL-MaLR	MLT1	MLT1A1	solo	anti-sense	intragenic	intron	DGKI	uc003vtt.2	chr7:137102116-137103006	890
768	ERVL-MaLR	MLT1	MLT1B	solo	anti-sense	intragenic	intron	DGKI	uc003vtt.2	chr7:137219267-137220148	881
769	ERVL-MaLR	MLT1	MLT1C	solo	sense	intragenic	intron	DGKI	uc003vtt.2	chr7:137357013-137358264	1251
770	ERVL-MaLR	MLT1	MLT1C	solo	anti-sense	intragenic	intron	DGKI	uc003vtt.2	chr7:137381235-137382174	939
771	ERVL-MaLR	MLT1	MLT1D	solo	anti-sense	intragenic	intron	DGKI	uc003vtt.2	chr7:137244986-137245951	965
772	ERVL-MaLR	MLT1	MLT1F	solo	anti-sense	intragenic	intron	DGKI	uc003vtt.2	chr7:137418557-137419791	1234
773	ERVL-MaLR	MLT1	MLT1F2	solo	sense	intragenic	intron	DGKI	uc003vtt.2	chr7:137418824-137419420	596
774	ERVL-MaLR	MLT1	MLT1G1	solo	sense	down-stream	18453	DGKI	uc003vtt.2	chr7:137055366-137056181	815
775	ERVL-MaLR	MLT1	MLT1G1	solo	sense	intragenic	intron	DGKI	uc003vtt.2	chr7:137104434-137105407	973
776	ERVL-MaLR	MLT1	MLT1G3	solo	sense	intragenic	intron	DGKI	uc003vtt.2	chr7:137146070-137146705	635
777	ERVL-MaLR	MLT1	MLT1H	solo	anti-sense	intragenic	intron	DGKI	uc003vtt.2	chr7:137090044-137090847	803
778	ERVL-MaLR	MLT1	MLT1I	3 trun	anti-sense	intragenic	intron	DGKI	uc003vtt.2	chr7:137431679-137440749	9070
779	ERVL-MaLR	MLT1	MLT1I	solo	sense	intragenic	intron	DGKI	uc003vtt.2	chr7:137495056-137495922	866
780	ERVL-MaLR	MLT1	MLT1J	solo	anti-sense	up-stream	7090	DGKI	uc003vtt.2	chr7:137538450-137539353	903
781	ERVL-MaLR	MLT1	MLT1J1	solo	anti-sense	intragenic	intron	DGKI	uc003vtt.2	chr7:137367110-137367998	888
782	ERVL-MaLR	MLT1	MLT1L	solo	anti-sense	intragenic	intron	DGKI	uc003vtt.2	chr7:137169396-137170127	731
783	ERVL-MaLR	MST	MSTA	solo	anti-sense	intragenic	intron	DGKI	uc003vtt.2	chr7:137116381-137117271	890
784	ERVL-MaLR	MST	MSTA	solo	sense	intragenic	intron	DGKI	uc003vtt.2	chr7:137387529-137388382	853
785	ERVL-MaLR	MST	MSTA	solo	anti-sense	intragenic	intron	DGKI	uc003vtt.2	chr7:137391917-137392829	912
786	ERVL-MaLR	MST	MSTA	solo	anti-sense	intragenic	intron	DGKI	uc003vtt.2	chr7:137484753-137485656	903
787	ERVL-MaLR	MST	MSTB	solo	anti-sense	intragenic	intron	DGKI	uc003vtt.2	chr7:137232803-137234039	1236
788	ERVL-MaLR	MST	MSTB	solo	anti-sense	intragenic	intron	DGKI	uc003vtt.2	chr7:137477076-137477973	897
789	ERVL-MaLR	MST	MSTB1	solo	anti-sense	intragenic	intron	DGKI	uc003vtt.2	chr7:137321149-137322046	897
790	ERVL-MaLR	MST	MSTD	solo	anti-sense	intragenic	intron	DGKI	uc003vtt.2	chr7:137464169-137464720	551
791	ERVL-MaLR	THE1	THE1B	solo	sense	intragenic	intron	DGKI	uc003vtt.2	chr7:137123785-137124641	856
792	ERVL-MaLR	THE1	THE1B	solo	anti-sense	intragenic	intron	DGKI	uc003vtt.2	chr7:137186311-137187178	867
793	ERVL-MaLR	THE1	THE1B	solo	anti-sense	intragenic	intron	DGKI	uc003vtt.2	chr7:137325448-137326316	868
794	ERVL-MaLR	THE1	THE1B	complete	sense	intragenic	intron	DGKI	uc003vtt.2	chr7:137515804-137518581	2777
795	ERVL-MaLR	THE1	THE1D	solo	sense	up-stream	3930	DGKI	uc003vtt.2	chr7:137535290-137536158	868
796	ERV1	LTR27	LTR27B	solo	sense	intragenic	intron	DTX4	uc001nnr.2	chr11:58946479-58947576	1097
797	ERV1	MER41	MER41B	solo	anti-sense	down-stream	6744	DTX4	uc001nnr.2	chr11:58982555-58983668	1113
798	ERV1	MER4	MER4B	5,3 trun	sense	up-stream	16718	DTX4	uc001nnr.2	chr11:58921681-58922433	752
799	ERV1	MER57	MER57B2	solo	anti-sense	up-stream	7012	DTX4	uc001nnr.2	chr11:58930951-58932139	1188
800	ERVL	ERV3-16A3	ERV3-16A3	5,3 trun	sense	up-stream	10925	DTX4	uc001nnr.2	chr11:58926549-58928226	1677
801	ERVL	ERV3-16A3	ERV3-16A3	5,3 trun	sense	up-stream	9892	DTX4	uc001nnr.2	chr11:58928268-58929259	991
802	ERVL	HERVL40	HERVL40	5,3 trun	sense	up-stream	13443	DTX4	uc001nnr.2	chr11:58924777-58925708	931
803	ERVL	HERVL40	HERVL40	5,3 trun	sense	up-stream	12477	DTX4	uc001nnr.2	chr11:58925905-58926674	769
804	ERVL	HERV16	LTR16D	solo	sense	down-stream	12129	DTX4	uc001nnr.2	chr11:58987940-58989091	1151
805	ERVL	HERV16	LTR16D	solo	sense	down-stream	12807	DTX4	uc001nnr.2	chr11:58988618-58989230	612
806	ERVL	HERV47	LTR47A	solo	sense	up-stream	16294	DTX4	uc001nnr.2	chr11:58922213-58922857	644
807	ERVL	MER77	MER77	solo	anti-sense	up-stream	9295	DTX4	uc001nnr.2	chr11:58929138-58929856	718
808	ERVL-MaLR	MLT1	MLT1A0	solo	anti-sense	intragenic	intron	DTX4	uc001nnr.2	chr11:58968183-58969058	875
809	ERVL-MaLR	MLT1	MLT1C	solo	sense	up-stream	14155	DTX4	uc001nnr.2	chr11:58924049-58924996	947
810	ERVL-MaLR	MLT1	MLT1C	solo	anti-sense	up-stream	14042	DTX4	uc001nnr.2	chr11:58924497-58925109	612
811	ERVL-MaLR	MLT1	MLT1D	solo	sense	up-stream	10518	DTX4	uc001nnr.2	chr11:58927744-58928633	889
812	ERVL-MaLR	MLT1	MLT1D	solo	anti-sense	down-stream	17630	DTX4	uc001nnr.2	chr11:58993441-58994208	767
813	ERVL-MaLR	MLT1	MLT1G1	solo	sense	up-stream	3257	DTX4	uc001nnr.2	chr11:58935022-58935894	872
814	ERVL-MaLR	MLT1	MLT1M	solo	anti-sense	intragenic	intron	DTX4	uc001nnr.2	chr11:58958030-58958594	564
815	ERVL-MaLR	MST	MSTB	solo	anti-sense	down-stream	16769	DTX4	uc001nnr.2	chr11:58992580-58993510	930
816	ERVL-MaLR	THE1	THE1B	solo	anti-sense	intragenic	intron	DTX4	uc001nnr.2	chr11:58967217-58968077	860
817	ERVL	HERV16	LTR16C	solo	sense	up-stream	17117	E2F1	uc002wzu.3	chr20:32291078-32292014	936
818	ERVL-MaLR	MLT1	MLT1F1	solo	anti-sense	intragenic	intron	E2F1	uc002wzu.3	chr20:32268181-32269097	916
819	ERV1	ERV9	LTR12F	solo	anti-sense	down-stream	8846	EGR2	uc001jmi.2	chr10:64562582-64563162	580
820	ERV1	MER50	MER50	solo	sense	down-stream	15604	EGR2	uc001jmi.2	chr10:64555180-64556404	1224
821	ERVL	ERVL	MLT2A1	solo	anti-sense	up-stream	9342	EGR2	uc001jmi.2	chr10:64585219-64586149	930
822	ERV1	MER41	MER41A	solo	sense	down-stream	7267	ELF3	uc001gxg.3	chr1:201993324-201994112	788
823	ERV1	MER57	MER57B2	solo	sense	down-stream	7577	ELF3	uc001gxg.3	chr1:201993634-201994165	531
824	ERVL-MaLR	MLT1	MLT1F	5,3 trun	sense	down-stream	14067	ELF3	uc001gxg.3	chr1:202000124-202000727	603
825	ERV1	HUERSP2	LTR1D	solo	anti-sense	intragenic	intron	EPHA3	uc003dqx.1	chr3:89311759-89313041	1282
826	ERV1	LOR1	LOR1a	solo	anti-sense	intragenic	intron	EPHA3	uc003dqx.1	chr3:89334830-89335353	523
827	ERV1	LTR37	LTR37A	solo	anti-sense	intragenic	exon	EPHA3	uc003dqx.1	chr3:89449241-89449960	719
828	ERV1	LTR78	LTR78B	solo	sense	intragenic	intron	EPHA3	uc003dqx.1	chr3:89423257-89423768	511
829	ERV1	MER39	MER39	solo	anti-sense	intragenic	intron	EPHA3	uc003dqx.1	chr3:89280836-89281294	458
830	ERVL	ERVL	MLT2B2	solo	anti-sense	intragenic	intron	EPHA3	uc003dqx.1	chr3:89417476-89418055	579
831	ERVL	ERVL	MLT2D	solo	anti-sense	intragenic	intron	EPHA3	uc003dqx.1	chr3:89412282-89412814	532
832	ERVL	HERV16	LTR16A	solo	anti-sense	intragenic	intron	EPHA3	uc003dqx.1	chr3:89211697-89212124	427
833	ERVL	HERV16	LTR16A	solo	anti-sense	intragenic	intron	EPHA3	uc003dqy.2	chr3:89525534-89525604	70
834	ERVL	HERV16	LTR16B1	solo	anti-sense	down-stream	4667	EPHA3	uc003dqx.1	chr3:89454163-89454596	433
835	ERVL	HERV16	LTR16B1	solo	sense	down-stream	2448	EPHA3	uc003dqy.2	chr3:89533731-89534191	460
836	ERVL	HERV16	LTR16C	solo	anti-sense	intragenic	intron	EPHA3	uc003dqx.1	chr3:89424444-89424914	470
837	ERVL	HERVL40	LTR40a	solo	anti-sense	down-stream	7148	EPHA3	uc003dqy.2	chr3:89538431-89538933	502
838	ERVL	HERVL74	MER74A	solo	anti-sense	intragenic	intron	EPHA3	uc003dqx.1	chr3:89431290-89432119	829
839	ERVL	LTR86	LTR86A2	solo	anti-sense	intragenic	intron	EPHA3	uc003dqx.1	chr3:89414543-89414976	433
840	ERVL	LTR86	LTR86A2	solo	anti-sense	intragenic	intron	EPHA3	uc003dqx.1	chr3:89415308-89415411	103
841	ERVL-MaLR	MLT1	MLT1A0	solo	anti-sense	intragenic	intron	EPHA3	uc003dqx.1	chr3:89384259-89384621	362
842	ERVL-MaLR	MLT1	MLT1A0	solo	sense	intragenic	intron	EPHA3	uc003dqx.1	chr3:89430489-89431132	643
843	ERVL-MaLR	MLT1	MLT1B	solo	anti-sense	intragenic	intron	EPHA3	uc003dqx.1	chr3:89239638-89240168	530
844	ERVL-MaLR	MLT1	MLT1B	solo	sense	intragenic	intron	EPHA3	uc003dqx.1	chr3:89240682-89240751	69
845	ERVL-MaLR	MLT1	MLT1C	solo trun	anti-sense	intragenic	intron	EPHA3	uc003dqx.1	chr3:89311382-89313555	2173
846	ERVL-MaLR	MLT1	MLT1C	solo	anti-sense	intragenic	intron	EPHA3	uc003dqy.2	chr3:89527941-89528365	424
847	ERVL-MaLR	MLT1	MLT1G3	solo	anti-sense	down-stream	6876	EPHA3	uc003dqy.2	chr3:89538159-89538394	235
848	ERVL-MaLR	MLT1	MLT1H1	solo	anti-sense	intragenic	intron	EPHA3	uc003dqy.2	chr3:89527439-89527920	481
849	ERVL-MaLR	MLT1	MLT1J	solo	sense	intragenic	intron	EPHA3	uc003dqx.1	chr3:89298171-89298318	147
850	ERVL-MaLR	MLT1	MLT1J1	solo	anti-sense	down-stream	2067	EPHA3	uc003dqy.2	chr3:89533350-89533566	216
851	ERVL-MaLR	MLT1	MLT1K	solo	anti-sense	down-stream	231	EPHA3	uc003dqy.2	chr3:89531514-89532068	554
852	ERVL-MaLR	MLT1	MLT1L	solo	sense	intragenic	intron	EPHA3	uc003dqx.1	chr3:89180997-89181387	390
853	ERVL-MaLR	MLT1	MLT1L	solo	anti-sense	intragenic	intron	EPHA3	uc003dqx.1	chr3:89386942-89387057	115
854	ERVL-MaLR	MLT1	MLT1N2	solo	anti-sense	intragenic	intron	EPHA3	uc003dqx.1	chr3:89208417-89208500	83
855	ERVL-MaLR	MST	MSTA	solo	anti-sense	intragenic	intron	EPHA3	uc003dqx.1	chr3:89250138-89250514	376
856	ERVL-MaLR	THE1	THE1C	complete	sense	intragenic	intron	EPHA3	uc003dqx.1	chr3:89434428-89436706	2278
857	ERVL-MaLR	THE1	THE1D	solo	sense	intragenic	intron	EPHA3	uc003dqx.1	chr3:89342644-89343011	367
858	ERV1	LTR48	LTR48	solo	anti-sense	intragenic	intron	EPHA5	uc003hcx.2	chr4:66351215-66352445	1230
859	ERV1	LTR78	LTR78B	solo	anti-sense	intragenic	intron	EPHA5	uc003hcx.2	chr4:66210687-66211302	615
860	ERV1	HUERSP1	LTR8	solo	anti-sense	intragenic	intron	EPHA5	uc003hcx.2	chr4:66352244-66353883	1639
861	ERV1	MER34	MER34B	solo	anti-sense	intragenic	intron	EPHA5	uc003hcx.2	chr4:66445988-66447386	1398
862	ERV1	MER50	MER50	solo	anti-sense	intragenic	intron	EPHA5	uc003hcx.2	chr4:66318890-66319946	1056
863	ERV1	MER50	MER50	solo	anti-sense	intragenic	intron	EPHA5	uc003hcx.2	chr4:66495471-66496728	1257
864	ERV1	MER50	MER50	solo	anti-sense	intragenic	intron	EPHA5	uc003hcx.2	chr4:66496994-66497548	554
865	ERV1	MER50	MER50B	solo	sense	down-stream	18898	EPHA5	uc003hcx.2	chr4:66165462-66166632	1170
866	ERV1	MER52	MER52	5,3 trun	anti-sense	intragenic	intron	EPHA5	uc003hcx.2	chr4:66261729-66263871	2142
867	ERV1	MER52	MER52A	solo	anti-sense	intragenic	intron	EPHA5	uc003hcx.2	chr4:66263373-66265500	2127
868	ERV1	MER52	MER52D	solo	anti-sense	intragenic	intron	EPHA5	uc003hcx.2	chr4:66261320-66262220	900
869	ERV1	MER57	MER57A1	solo	anti-sense	intragenic	intron	EPHA5	uc003hcx.2	chr4:66336264-66337176	912
870	ERV1	MER89	MER89	solo	anti-sense	intragenic	intron	EPHA5	uc003hcx.2	chr4:66249823-66250688	865
871	ERVL	ERV3-16A3	ERV3-16A3	5,3 trun	anti-sense	down-stream	15673	EPHA5	uc003hcx.2	chr4:66168531-66169857	1326
872	ERVL	ERV3-16A3	ERV3-16A3	5,3 trun	anti-sense	down-stream	14298	EPHA5	uc003hcx.2	chr4:66169448-66171232	1784
873	ERVL	ERV3-16A3	ERV3-16A3	5,3 trun	anti-sense	intragenic	intron	EPHA5	uc003hcx.2	chr4:66204642-66205361	719
874	ERVL	ERV3-16A3	ERV3-16A3	5,3 trun	anti-sense	intragenic	intron	EPHA5	uc003hcx.2	chr4:66205683-66206698	1015
875	ERVL	ERVL	ERVLE	5,3 trun	anti-sense	intragenic	intron	EPHA5	uc003hcx.2	chr4:66346704-66347975	1271
876	ERVL	ERVL	ERVLE	5,3 trun	anti-sense	intragenic	intron	EPHA5	uc003hcx.2	chr4:66349027-66350488	1461
877	ERVL	HERV16	LTR16B2	solo	anti-sense	intragenic	intron	EPHA5	uc003hcx.2	chr4:66206237-66207102	865
878	ERVL	HERV16	LTR16E1	solo	anti-sense	down-stream	17348	EPHA5	uc003hcx.2	chr4:66167337-66168182	845
879	ERVL	HERV16	LTR16E1	solo	anti-sense	down-stream	12695	EPHA5	uc003hcx.2	chr4:66172089-66172835	746
880	ERVL	HERVL33	LTR33A	solo	sense	intragenic	intron	EPHA5	uc003hcx.2	chr4:66308798-66309547	749
881	ERVL	HERVL40	LTR40b	solo	anti-sense	intragenic	intron	EPHA5	uc003hcx.2	chr4:66414095-66415044	949
882	ERVL	HERVL50	LTR50	solo	sense	intragenic	intron	EPHA5	uc003hcx.2	chr4:66309163-66309824	661
883	ERVL	LTR79	LTR79	solo	anti-sense	intragenic	intron	EPHA5	uc003hcx.2	chr4:66285148-66285792	644
884	ERVL	HERVL74	MER74B	solo	anti-sense	intragenic	intron	EPHA5	uc003hcx.2	chr4:66255536-66256497	961
885	ERVL	ERVL	MLT2B2	solo	anti-sense	intragenic	intron	EPHA5	uc003hcx.2	chr4:66381157-66382609	1452
886	ERVL-MaLR	MLT1	MLT1A	solo	anti-sense	intragenic	intron	EPHA5	uc003hcx.2	chr4:66307569-66308450	881
887	ERVL-MaLR	MLT1	MLT1A	solo	anti-sense	intragenic	intron	EPHA5	uc003hcx.2	chr4:66376325-66377168	843
888	ERVL-MaLR	MLT1	MLT1A0	solo	anti-sense	intragenic	intron	EPHA5	uc003hcx.2	chr4:66247143-66247885	742
889	ERVL-MaLR	MLT1	MLT1B	solo	anti-sense	down-stream	14778	EPHA5	uc003hcx.2	chr4:66169864-66170752	888
890	ERVL-MaLR	MLT1	MLT1C	solo	anti-sense	intragenic	intron	EPHA5	uc003hcx.2	chr4:66315072-66316000	928
891	ERVL-MaLR	MLT1	MLT1D	solo	sense	intragenic	intron	EPHA5	uc003hcx.2	chr4:66299015-66300312	1297
892	ERVL-MaLR	MLT1	MLT1D	solo	anti-sense	intragenic	intron	EPHA5	uc003hcx.2	chr4:66333124-66334116	992
893	ERVL-MaLR	MLT1	MLT1F2	solo	sense	up-stream	14270	EPHA5	uc003hcx.2	chr4:66549227-66549913	686
894	ERVL-MaLR	MLT1	MLT1G1	solo	anti-sense	intragenic	intron	EPHA5	uc003hcx.2	chr4:66379822-66380672	850
895	ERVL-MaLR	MLT1	MLT1H	solo	sense	intragenic	intron	EPHA5	uc003hcx.2	chr4:66327838-66328826	988
896	ERVL-MaLR	MLT1	MLT1H	solo	anti-sense	intragenic	intron	EPHA5	uc003hcx.2	chr4:66332771-66333623	852
897	ERVL-MaLR	MLT1	MLT1H	solo	anti-sense	intragenic	intron	EPHA5	uc003hcx.2	chr4:66333617-66334285	668
898	ERVL-MaLR	MLT1	MLT1J	solo	anti-sense	intragenic	intron	EPHA5	uc003hcx.2	chr4:66396238-66396944	706
899	ERVL-MaLR	MLT1	MLT1J	solo	anti-sense	intragenic	intron	EPHA5	uc003hcx.2	chr4:66397243-66397881	638
900	ERVL-MaLR	MLT1	MLT1J	solo	anti-sense	intragenic	intron	EPHA5	uc003hcx.2	chr4:66404119-66404815	696
901	ERVL-MaLR	MLT1	MLT1K	solo	anti-sense	intragenic	intron	EPHA5	uc003hcx.2	chr4:66258663-66259774	1111
902	ERVL-MaLR	MLT1	MLT1L	solo	anti-sense	intragenic	intron	EPHA5	uc003hcx.2	chr4:66334449-66335151	702
903	ERVL-MaLR	MLT1	MLT1L	solo	anti-sense	intragenic	intron	EPHA5	uc003hcx.2	chr4:66516579-66517365	786
904	ERVL-MaLR	MLT1	MLT1L	solo	anti-sense	intragenic	intron	EPHA5	uc003hcx.2	chr4:66519434-66520141	707
905	ERVL-MaLR	MLT1	MLT1N2	solo	anti-sense	intragenic	intron	EPHA5	uc003hcx.2	chr4:66346142-66346827	685
906	ERVL-MaLR	MST	MSTA	solo	anti-sense	down-stream	2076	EPHA5	uc003hcx.2	chr4:66182621-66183454	833
907	ERVL-MaLR	MST	MSTA	solo	anti-sense	intragenic	intron	EPHA5	uc003hcx.2	chr4:66352273-66353170	897
908	ERVL-MaLR	MST	MSTA	solo	anti-sense	intragenic	intron	EPHA5	uc003hcx.2	chr4:66377825-66378735	910
909	ERVL-MaLR	THE1	THE1B	complete	anti-sense	up-stream	8323	EPHA5	uc003hcx.2	chr4:66543280-66546078	2798
910	ERVL-MaLR	THE1	THE1B	solo	anti-sense	up-stream	10805	EPHA5	uc003hcx.2	chr4:66545762-66546489	727
911	ERVL-MaLR	THE1	THE1C	solo	sense	intragenic	intron	EPHA5	uc003hcx.2	chr4:66256369-66257222	853
912	ERVL-MaLR	THE1	THE1C	solo	anti-sense	intragenic	intron	EPHA5	uc003hcx.2	chr4:66267419-66268277	858
913	ERVL-MaLR	THE1	THE1D	complete	sense	intragenic	intron	EPHA5	uc003hcx.2	chr4:66336960-66339695	2735
914	ERV1	HERV38	LTR38	solo	anti-sense	intragenic	intron	EPHA6	uc003drp.1	chr3:96651783-96652165	382
915	ERV1	HERV38	LTR38	solo	anti-sense	intragenic	intron	EPHA6	uc003drp.1	chr3:96729879-96730299	420
916	ERV1	HERVH	LTR7	solo trun	anti-sense	intragenic	intron	EPHA6	uc010how.1	chr3:96991307-96994018	2711
917	ERV1	HERVH	LTR7	3 trun	anti-sense	intragenic	intron	EPHA6	uc010how.1	chr3:96994009-96996394	2385
918	ERV1	HUERSP1	LTR8	solo	anti-sense	intragenic	intron	EPHA6	uc010how.1	chr3:97054514-97055234	720
919	ERV1	HUERSP2	LTR1	solo	sense	intragenic	intron	EPHA6	uc003drp.1	chr3:96825287-96825736	449
920	ERV1	LTR48	LTR48	solo	anti-sense	intragenic	intron	EPHA6	uc003drp.1	chr3:96950239-96950979	740
921	ERV1	LTR78	LTR78	solo	anti-sense	intragenic	intron	EPHA6	uc003drt.2	chr3:97415046-97415237	191
922	ERV1	LTR78	LTR78	solo	anti-sense	intragenic	intron	EPHA6	uc003drt.2	chr3:97415830-97415989	159
923	ERV1	LTR78	LTR78B	solo	anti-sense	intragenic	intron	EPHA6	uc003drp.1	chr3:96741206-96741544	338
924	ERV1	MER31	MER31A	solo	anti-sense	intragenic	intron	EPHA6	uc003drr.3	chr3:97287552-97288004	452
925	ERV1	MER31	MER31B	solo	anti-sense	intragenic	intron	EPHA6	uc003drp.1	chr3:96848423-96848872	449
926	ERV1	MER34	MER34A	solo	anti-sense	intragenic	intron	EPHA6	uc003drp.1	chr3:96853662-96853951	289
927	ERV1	MER34	MER34A	solo	anti-sense	intragenic	intron	EPHA6	uc010how.1	chr3:97107137-97107579	442
928	ERV1	MER34	MER34C	solo	anti-sense	intragenic	intron	EPHA6	uc003drp.1	chr3:96949415-96949982	567
929	ERV1	MER39	MER39	solo	anti-sense	intragenic	intron	EPHA6	uc003drp.1	chr3:96845827-96846263	436
930	ERV1	MER39	MER39	solo	anti-sense	intragenic	intron	EPHA6	uc010how.1	chr3:97130473-97130959	486
931	ERV1	MER4	MER4A1	solo	anti-sense	intragenic	intron	EPHA6	uc003drp.1	chr3:96559796-96560250	454
932	ERV1	MER4	MER4C	solo	anti-sense	intragenic	intron	EPHA6	uc010how.1	chr3:97132074-97132583	509
933	ERV1	MER50	MER50	solo	anti-sense	intragenic	intron	EPHA6	uc003drp.1	chr3:96951380-96952082	702
934	ERV1	MER52	MER52A	solo	anti-sense	intragenic	intron	EPHA6	uc010how.1	chr3:97010664-97011616	952
935	ERV1	MER52	MER52A	solo	anti-sense	intragenic	intron	EPHA6	uc010how.1	chr3:97011598-97011891	293
936	ERV1	MER52	MER52A	solo	anti-sense	intragenic	intron	EPHA6	uc010how.1	chr3:97011877-97013162	1285
937	ERV1	MER52	MER52D	solo	anti-sense	down-stream	19403	EPHA6	uc003drp.1	chr3:96982948-96984682	1734
938	ERV1	MER57	MER57A1	solo	anti-sense	intragenic	intron	EPHA6	uc003drp.1	chr3:96683716-96684144	428
939	ERV1	MER61	MER61E	solo	anti-sense	intragenic	intron	EPHA6	uc003drr.3	chr3:97223021-97223560	539
940	ERV1	MER65	MER65A	solo	anti-sense	intragenic	intron	EPHA6	uc003drp.1	chr3:96862612-96863021	409
941	ERV1	MER72	MER72	solo	anti-sense	intragenic	intron	EPHA6	uc003drp.1	chr3:96946026-96947007	981
942	ERV1	MER87	MER87B	solo	anti-sense	intragenic	intron	EPHA6	uc003drp.1	chr3:96651444-96651570	126
943	ERV1	MER90	MER90a	solo	anti-sense	intragenic	intron	EPHA6	uc003drr.3	chr3:97236033-97236284	251
944	ERV1	MER90	MER90a	solo	anti-sense	intragenic	intron	EPHA6	uc003drr.3	chr3:97246851-97247151	300
945	ERV1	PRIMA4	PRIMA4	solo	anti-sense	intragenic	intron	EPHA6	uc003drp.1	chr3:96877297-96877892	595
946	ERVK	HERVK11	MER11C	solo	sense	intragenic	intron	EPHA6	uc010how.1	chr3:97090126-97091165	1039
947	ERVK	HERVK13	LTR13	solo	anti-sense	intragenic	intron	EPHA6	uc003drp.1	chr3:96737098-96738085	987
948	ERVL	ERVL	ERVLB4	solo,3 trun	anti-sense	intragenic	intron	EPHA6	uc003drp.1	chr3:96876812-96877296	484
949	ERVL	ERVL	ERVLB4	solo,3 trun	anti-sense	intragenic	intron	EPHA6	uc003drp.1	chr3:96877893-96883155	5262
950	ERVL	ERVL	ERVLE	solo,3 trun	anti-sense	intragenic	intron	EPHA6	uc003drp.1	chr3:96719681-96719857	176
951	ERVL	ERVL	MLT2A1	solo	anti-sense	intragenic	intron	EPHA6	uc003drr.3	chr3:97260683-97260938	255
952	ERVL	ERVL	MLT2B2	solo	anti-sense	intragenic	intron	EPHA6	uc003drp.1	chr3:96588911-96589474	563
953	ERVL	ERVL	MLT2B2	solo	sense	intragenic	intron	EPHA6	uc003drt.2	chr3:97422998-97423466	468
954	ERVL	ERVL	MLT2B2	solo	anti-sense	intragenic	intron	EPHA6	uc003drt.2	chr3:97430220-97430720	500
955	ERVL	ERVL	MLT2B4	solo	anti-sense	intragenic	intron	EPHA6	uc003drp.1	chr3:96876407-96876811	404
956	ERVL	HERV16	LTR16A	solo	anti-sense	intragenic	intron	EPHA6	uc003drp.1	chr3:96832056-96832490	434
957	ERVL	HERV16	LTR16A	solo	sense	intragenic	intron	EPHA6	uc003drr.3	chr3:97179383-97179788	405
958	ERVL	HERV16	LTR16A	solo	anti-sense	intragenic	intron	EPHA6	uc003drr.3	chr3:97353317-97353394	77
959	ERVL	HERV16	LTR16A	solo	sense	intragenic	intron	EPHA6	uc003drr.3	chr3:97353398-97353705	307
960	ERVL	HERV16	LTR16A1	solo	sense	intragenic	intron	EPHA6	uc003drp.1	chr3:96755672-96755859	187
961	ERVL	HERV16	LTR16A2	solo	sense	down-stream	14226	EPHA6	uc003drr.3	chr3:97381647-97381922	275
962	ERVL	HERV16	LTR16B1	solo	sense	up-stream	10556	EPHA6	uc003drr.3	chr3:97147519-97147932	413
963	ERVL	HERV16	LTR16C	solo trun	anti-sense	intragenic	intron	EPHA6	uc003drp.1	chr3:96678929-96680620	1691
964	ERVL	HERV16	LTR16C	solo	anti-sense	intragenic	intron	EPHA6	uc003drp.1	chr3:96680662-96680985	323
965	ERVL	HERV16	LTR16C	solo	sense	intragenic	intron	EPHA6	uc003drp.1	chr3:96909174-96909376	202
966	ERVL	HERV16	LTR16C	solo	sense	intragenic	intron	EPHA6	uc010how.1	chr3:97025343-97025465	122
967	ERVL	HERV16	LTR16D	solo	anti-sense	intragenic	intron	EPHA6	uc003drt.2	chr3:97418768-97419291	523
968	ERVL	HERV47	LTR47A	solo	anti-sense	intragenic	intron	EPHA6	uc003drr.3	chr3:97220706-97221396	690
969	ERVL	HERV47	LTR47A	solo	anti-sense	intragenic	intron	EPHA6	uc003drr.3	chr3:97221705-97221753	48
970	ERVL	HERVL33	LTR33	solo	sense	intragenic	intron	EPHA6	uc010how.1	chr3:97086198-97086546	348
971	ERVL	HERVL33	LTR33A	solo	anti-sense	intragenic	intron	EPHA6	uc003drp.1	chr3:96621089-96621297	208
972	ERVL	HERVL33	LTR41	solo	anti-sense	intragenic	intron	EPHA6	uc003drp.1	chr3:96781052-96781248	196
973	ERVL	HERVL33	LTR41	solo	anti-sense	intragenic	intron	EPHA6	uc003drp.1	chr3:96782602-96782781	179
974	ERVL	HERVL40	LTR40a	solo	sense	intragenic	intron	EPHA6	uc003drp.1	chr3:96869102-96869589	487
975	ERVL	HERVL50	LTR50	solo	anti-sense	intragenic	intron	EPHA6	uc003drp.1	chr3:96685164-96685284	120
976	ERVL	HERVL53	LTR53	solo	anti-sense	intragenic	intron	EPHA6	uc003drr.3	chr3:97246332-97246850	518
977	ERVL	HERVL69	LTR69	solo	anti-sense	intragenic	intron	EPHA6	uc003drr.3	chr3:97210112-97210675	563
978	ERVL	HERVL70	MER70B	solo	anti-sense	intragenic	intron	EPHA6	uc003drr.3	chr3:97365413-97366057	644
979	ERVL	HERVL70	MER70C	solo	anti-sense	intragenic	intron	EPHA6	uc010how.1	chr3:96997385-96997848	463
980	ERVL	HERVL74	MER74A	solo	sense	intragenic	intron	EPHA6	uc003drr.3	chr3:97273646-97273771	125
981	ERVL	HERVL74	MER74A	solo	sense	intragenic	intron	EPHA6	uc003drr.3	chr3:97274783-97275583	800
982	ERVL	HERVL74	MER74B	solo	anti-sense	intragenic	intron	EPHA6	uc003drp.1	chr3:96693756-96694183	427
983	ERVL	HERVL74	MER74B	solo	anti-sense	intragenic	intron	EPHA6	uc003drr.3	chr3:97286595-97287064	469
984	ERVL	LTR82	LTR82A	solo	anti-sense	down-stream	19501	EPHA6	uc003drr.3	chr3:97386922-97387979	1057
985	ERVL-MaLR	MLT1	MLT1A	solo	anti-sense	intragenic	intron	EPHA6	uc010how.1	chr3:97053844-97053911	67
986	ERVL-MaLR	MLT1	MLT1A	solo	sense	intragenic	intron	EPHA6	uc010how.1	chr3:97053915-97054287	372
987	ERVL-MaLR	MLT1	MLT1A	solo	anti-sense	intragenic	intron	EPHA6	uc010how.1	chr3:97054465-97054508	43
988	ERVL-MaLR	MLT1	MLT1A0	solo	sense	intragenic	intron	EPHA6	uc003drp.1	chr3:96754688-96755041	353
989	ERVL-MaLR	MLT1	MLT1A0	solo	sense	intragenic	intron	EPHA6	uc003drp.1	chr3:96787484-96787835	351
990	ERVL-MaLR	MLT1	MLT1A0	solo	anti-sense	intragenic	intron	EPHA6	uc003drp.1	chr3:96930232-96930590	358
991	ERVL-MaLR	MLT1	MLT1A0	complete	sense	intragenic	intron	EPHA6	uc010how.1	chr3:97061383-97063463	2080
992	ERVL-MaLR	MLT1	MLT1A0	solo	anti-sense	intragenic	intron	EPHA6	uc010how.1	chr3:97127347-97127713	366
993	ERVL-MaLR	MLT1	MLT1A1	solo	anti-sense	intragenic	intron	EPHA6	uc010how.1	chr3:97126742-97127103	361
994	ERVL-MaLR	MLT1	MLT1A1	solo	anti-sense	intragenic	intron	EPHA6	uc003drr.3	chr3:97342257-97342653	396
995	ERVL-MaLR	MLT1	MLT1B	solo	anti-sense	intragenic	intron	EPHA6	uc003drp.1	chr3:96740343-96740688	345
996	ERVL-MaLR	MLT1	MLT1B	solo	sense	intragenic	intron	EPHA6	uc003drp.1	chr3:96791075-96791453	378
997	ERVL-MaLR	MLT1	MLT1B	solo	anti-sense	down-stream	429	EPHA6	uc003drp.1	chr3:96963974-96964350	376
998	ERVL-MaLR	MLT1	MLT1B	solo	anti-sense	intragenic	intron	EPHA6	uc010how.1	chr3:97044033-97044425	392
999	ERVL-MaLR	MLT1	MLT1B	solo	anti-sense	intragenic	intron	EPHA6	uc010how.1	chr3:97059412-97059801	389
1000	ERVL-MaLR	MLT1	MLT1B	solo	anti-sense	intragenic	intron	EPHA6	uc003drr.3	chr3:97212117-97212465	348
1001	ERVL-MaLR	MLT1	MLT1B	solo	sense	intragenic	intron	EPHA6	uc003drr.3	chr3:97233438-97233828	390
1002	ERVL-MaLR	MLT1	MLT1B	solo	anti-sense	intragenic	intron	EPHA6	uc003drt.2	chr3:97436197-97436583	386
1003	ERVL-MaLR	MLT1	MLT1C	solo	sense	intragenic	intron	EPHA6	uc003drp.1	chr3:96551890-96552350	460
1004	ERVL-MaLR	MLT1	MLT1C	3 trun	anti-sense	intragenic	intron	EPHA6	uc003drp.1	chr3:96610667-96618257	7590
1005	ERVL-MaLR	MLT1	MLT1C	solo	anti-sense	intragenic	intron	EPHA6	uc003drr.3	chr3:97190660-97190991	331
1006	ERVL-MaLR	MLT1	MLT1C	solo	sense	intragenic	intron	EPHA6	uc003drr.3	chr3:97286400-97286569	169
1007	ERVL-MaLR	MLT1	MLT1C	solo	anti-sense	down-stream	17731	EPHA6	uc003drr.3	chr3:97385152-97385627	475
1008	ERVL-MaLR	MLT1	MLT1D	solo	anti-sense	intragenic	intron	EPHA6	uc003drp.1	chr3:96573705-96574224	519
1009	ERVL-MaLR	MLT1	MLT1D	solo	anti-sense	intragenic	intron	EPHA6	uc010how.1	chr3:97113746-97113923	177
1010	ERVL-MaLR	MLT1	MLT1D	solo	anti-sense	intragenic	intron	EPHA6	uc003drr.3	chr3:97232903-97233383	480
1011	ERVL-MaLR	MLT1	MLT1E2	solo	anti-sense	intragenic	intron	EPHA6	uc003drp.1	chr3:96874309-96874923	614
1012	ERVL-MaLR	MLT1	MLT1F2	solo	anti-sense	intragenic	intron	EPHA6	uc003drr.3	chr3:97209550-97210093	543
1013	ERVL-MaLR	MLT1	MLT1G	solo	anti-sense	up-stream	4446	EPHA6	uc003drr.3	chr3:97153473-97154042	569
1014	ERVL-MaLR	MLT1	MLT1G1	solo	anti-sense	intragenic	intron	EPHA6	uc003drp.1	chr3:96929540-96930090	550
1015	ERVL-MaLR	MLT1	MLT1G3	solo	anti-sense	up-stream	16240	EPHA6	uc003drp.1	chr3:96517089-96517183	94
1016	ERVL-MaLR	MLT1	MLT1G3	solo	anti-sense	up-stream	15912	EPHA6	uc003drp.1	chr3:96517163-96517511	348
1017	ERVL-MaLR	MLT1	MLT1G3	solo	sense	up-stream	9982	EPHA6	uc003drp.1	chr3:96523089-96523441	352
1018	ERVL-MaLR	MLT1	MLT1H	solo	sense	intragenic	intron	EPHA6	uc003drp.1	chr3:96738751-96738980	229
1019	ERVL-MaLR	MLT1	MLT1H	solo	anti-sense	intragenic	intron	EPHA6	uc003drr.3	chr3:97210679-97210906	227
1020	ERVL-MaLR	MLT1	MLT1H1	solo	sense	intragenic	intron	EPHA6	uc003drp.1	chr3:96820834-96821264	430
1021	ERVL-MaLR	MLT1	MLT1H2	solo trun	anti-sense	intragenic	intron	EPHA6	uc003drp.1	chr3:96710079-96711213	1134
1022	ERVL-MaLR	MLT1	MLT1H2	solo	anti-sense	intragenic	intron	EPHA6	uc003drp.1	chr3:96711206-96711352	146
1023	ERVL-MaLR	MLT1	MLT1H2	solo	anti-sense	intragenic	intron	EPHA6	uc003drp.1	chr3:96776178-96776499	321
1024	ERVL-MaLR	MLT1	MLT1H2	solo	sense	intragenic	intron	EPHA6	uc003drr.3	chr3:97252371-97252899	528
1025	ERVL-MaLR	MLT1	MLT1I	solo	anti-sense	intragenic	intron	EPHA6	uc003drp.1	chr3:96558901-96559067	166
1026	ERVL-MaLR	MLT1	MLT1I	solo	sense	intragenic	intron	EPHA6	uc003drp.1	chr3:96559773-96560596	823
1027	ERVL-MaLR	MLT1	MLT1I	solo	anti-sense	intragenic	intron	EPHA6	uc003drp.1	chr3:96885516-96885844	328
1028	ERVL-MaLR	MLT1	MLT1I	solo,3 trun	anti-sense	intragenic	intron	EPHA6	uc003drp.1	chr3:96903071-96903191	120
1029	ERVL-MaLR	MLT1	MLT1I	3 trun	anti-sense	intragenic	intron	EPHA6	uc003drp.1	chr3:96905079-96906701	1622
1030	ERVL-MaLR	MLT1	MLT1I	solo	anti-sense	intragenic	intron	EPHA6	uc003drt.2	chr3:97404234-97404631	397
1031	ERVL-MaLR	MLT1	MLT1I	solo	anti-sense	intragenic	intron	EPHA6	uc003drt.2	chr3:97406547-97406910	363
1032	ERVL-MaLR	MLT1	MLT1J	solo,3 trun	sense	intragenic	intron	EPHA6	uc003drp.1	chr3:96718587-96718730	143
1033	ERVL-MaLR	MLT1	MLT1J	solo	sense	intragenic	intron	EPHA6	uc003drp.1	chr3:96814408-96814904	496
1034	ERVL-MaLR	MLT1	MLT1J	solo	anti-sense	intragenic	intron	EPHA6	uc010how.1	chr3:97065298-97065606	308
1035	ERVL-MaLR	MLT1	MLT1J	solo	anti-sense	intragenic	intron	EPHA6	uc003drr.3	chr3:97203457-97203941	484
1036	ERVL-MaLR	MLT1	MLT1J	solo	anti-sense	intragenic	intron	EPHA6	uc003drr.3	chr3:97273291-97273641	350
1037	ERVL-MaLR	MLT1	MLT1J	solo	anti-sense	intragenic	intron	EPHA6	uc003drr.3	chr3:97296979-97297425	446
1038	ERVL-MaLR	MLT1	MLT1J2	solo trun	anti-sense	intragenic	intron	EPHA6	uc003drp.1	chr3:96718161-96719074	913
1039	ERVL-MaLR	MLT1	MLT1J2	solo	anti-sense	intragenic	intron	EPHA6	uc003drp.1	chr3:96719238-96719356	118
1040	ERVL-MaLR	MLT1	MLT1J2	solo	anti-sense	intragenic	intron	EPHA6	uc003drp.1	chr3:96811750-96811833	83
1041	ERVL-MaLR	MLT1	MLT1J2	solo	sense	intragenic	intron	EPHA6	uc003drp.1	chr3:96818351-96818783	432
1042	ERVL-MaLR	MLT1	MLT1K	solo	anti-sense	intragenic	intron	EPHA6	uc010how.1	chr3:97029016-97029090	74
1043	ERVL-MaLR	MLT1	MLT1K	solo	anti-sense	intragenic	intron	EPHA6	uc010how.1	chr3:97057610-97058037	427
1044	ERVL-MaLR	MLT1	MLT1K	solo	anti-sense	intragenic	intron	EPHA6	uc003drr.3	chr3:97185261-97185465	204
1045	ERVL-MaLR	MLT1	MLT1K	solo	anti-sense	intragenic	intron	EPHA6	uc003drr.3	chr3:97285430-97285892	462
1046	ERVL-MaLR	MLT1	MLT1K	solo	anti-sense	intragenic	intron	EPHA6	uc003drt.2	chr3:97443834-97444328	494
1047	ERVL-MaLR	MLT1	MLT1K	solo	anti-sense	down-stream	18523	EPHA6	uc010how.1	chr3:97486310-97486512	202
1048	ERVL-MaLR	MLT1	MLT1L	solo	anti-sense	intragenic	intron	EPHA6	uc010how.1	chr3:96986738-96987165	427
1049	ERVL-MaLR	MLT1	MLT1L	solo	anti-sense	intragenic	intron	EPHA6	uc010how.1	chr3:97059215-97059411	196
1050	ERVL-MaLR	MLT1	MLT1L	solo	anti-sense	intragenic	intron	EPHA6	uc010how.1	chr3:97059802-97060038	236
1051	ERVL-MaLR	MLT1	MLT1L	solo	sense	intragenic	intron	EPHA6	uc010how.1	chr3:97068458-97069134	676
1052	ERVL-MaLR	MLT1	MLT1L	solo	sense	down-stream	4040	EPHA6	uc003drr.3	chr3:97371461-97371755	294
1053	ERVL-MaLR	MLT1	MLT1L	solo	anti-sense	intragenic	intron	EPHA6	uc003drt.2	chr3:97402500-97402796	296
1054	ERVL-MaLR	MLT1	MLT1M	solo	sense	intragenic	intron	EPHA6	uc003drp.1	chr3:96593381-96593926	545
1055	ERVL-MaLR	MLT1	MLT1N2	solo	anti-sense	intragenic	intron	EPHA6	uc003drp.1	chr3:96550564-96550659	95
1056	ERVL-MaLR	MST	MSTA	solo	anti-sense	intragenic	intron	EPHA6	uc003drp.1	chr3:96708379-96708743	364
1057	ERVL-MaLR	MST	MSTA	solo	anti-sense	intragenic	intron	EPHA6	uc003drp.1	chr3:96760448-96760818	370
1058	ERVL-MaLR	MST	MSTA	solo	sense	intragenic	intron	EPHA6	uc003drp.1	chr3:96760929-96761339	410
1059	ERVL-MaLR	MST	MSTA	3 trun	sense	intragenic	intron	EPHA6	uc003drp.1	chr3:96887134-96887811	677
1060	ERVL-MaLR	MST	MSTA	complete	anti-sense	intragenic	intron	EPHA6	uc010how.1	chr3:97104456-97106996	2540
1061	ERVL-MaLR	MST	MSTA	solo	anti-sense	intragenic	intron	EPHA6	uc003drr.3	chr3:97219076-97219495	419
1062	ERVL-MaLR	MST	MSTB	solo	anti-sense	intragenic	intron	EPHA6	uc003drp.1	chr3:96934893-96935307	414
1063	ERVL-MaLR	MST	MSTB	solo	anti-sense	intragenic	intron	EPHA6	uc003drr.3	chr3:97284509-97285229	720
1064	ERVL-MaLR	MST	MSTB1	solo	anti-sense	intragenic	intron	EPHA6	uc003drp.1	chr3:96768437-96768811	374
1065	ERVL-MaLR	MST	MSTB2	solo	sense	intragenic	intron	EPHA6	uc003drp.1	chr3:96671107-96671492	385
1066	ERVL-MaLR	MST	MSTC	solo	anti-sense	intragenic	intron	EPHA6	uc010how.1	chr3:97080294-97080713	419
1067	ERVL-MaLR	MST	MSTC	solo	anti-sense	intragenic	intron	EPHA6	uc003drr.3	chr3:97205251-97205597	346
1068	ERVL-MaLR	MST	MSTD	solo	anti-sense	intragenic	intron	EPHA6	uc010how.1	chr3:97125057-97125434	377
1069	ERVL-MaLR	THE1	MLT	solo,3 trun	anti-sense	intragenic	intron	EPHA6	uc010how.1	chr3:97054288-97054473	185
1070	ERVL-MaLR	THE1	THE1	solo,3 trun	anti-sense	intragenic	intron	EPHA6	uc003drp.1	chr3:96647956-96648031	75
1071	ERVL-MaLR	THE1	THE1A	solo trun	anti-sense	intragenic	intron	EPHA6	uc003drp.1	chr3:96600082-96601188	1106
1072	ERVL-MaLR	THE1	THE1A	3 trun	anti-sense	intragenic	intron	EPHA6	uc003drp.1	chr3:96607329-96608528	1199
1073	ERVL-MaLR	THE1	THE1A	solo	anti-sense	intragenic	intron	EPHA6	uc003drp.1	chr3:96790213-96790566	353
1074	ERVL-MaLR	THE1	THE1A	complete	sense	intragenic	intron	EPHA6	uc010how.1	chr3:97095952-97098174	2222
1075	ERVL-MaLR	THE1	THE1B	solo	sense	intragenic	intron	EPHA6	uc003drp.1	chr3:96781373-96781731	358
1076	ERVL-MaLR	THE1	THE1B	complete	anti-sense	up-stream	13126	EPHA6	uc003drr.3	chr3:97142823-97145362	2539
1077	ERVL-MaLR	THE1	THE1B	solo	anti-sense	down-stream	500	EPHA6	uc003drr.3	chr3:97367921-97368269	348
1078	ERVL-MaLR	THE1	THE1B	solo	sense	intragenic	intron	EPHA6	uc003drt.2	chr3:97429859-97430219	360
1079	ERVL-MaLR	THE1	THE1B	solo	anti-sense	intragenic	intron	EPHA6	uc003drt.2	chr3:97448125-97448487	362
1080	ERVL-MaLR	THE1	THE1C	solo	anti-sense	intragenic	intron	EPHA6	uc003drr.3	chr3:97240167-97240550	383
1081	ERVL-MaLR	THE1	THE1C	solo	anti-sense	intragenic	intron	EPHA6	uc003drr.3	chr3:97275159-97275532	373
1082	ERVL-MaLR	THE1	THE1D	solo	anti-sense	up-stream	16786	EPHA6	uc003drp.1	chr3:96516274-96516637	363
1083	ERVL-MaLR	THE1	THE1D	complete	anti-sense	intragenic	intron	EPHA6	uc003drp.1	chr3:96644863-96647032	2169
1084	ERVL-MaLR	THE1	THE1D	solo	anti-sense	intragenic	intron	EPHA6	uc003drp.1	chr3:96928990-96929373	383
1085	ERVL-MaLR	THE1	THE1D	complete	anti-sense	intragenic	intron	EPHA6	uc003drp.1	chr3:96937155-96939621	2466
1086	ERVL-MaLR	THE1	THE1D	solo	anti-sense	up-stream	6677	EPHA6	uc003drr.3	chr3:97151431-97151811	380
1087	ERVL-MaLR	THE1	THE1D	solo	anti-sense	intragenic	intron	EPHA6	uc003drr.3	chr3:97272256-97272576	320
1088	ERVL-MaLR	THE1	THE1D	complete	sense	intragenic	intron	EPHA6	uc003drt.2	chr3:97426509-97428856	2347
1089	ERV1	ERV9	LTR12C	solo	anti-sense	intragenic	intron	EPHB1	uc003eqt.2	chr3:134634347-134635766	1419
1090	ERV1	ERV9	LTR12C	solo	anti-sense	intragenic	intron	EPHB1	uc003eqt.2	chr3:134757387-134758825	1438
1091	ERV1	HUERSP3	LTR9	solo	anti-sense	intragenic	intron	EPHB1	uc003eqt.2	chr3:134769790-134769872	82
1092	ERV1	MER110	MER110A	solo	anti-sense	intragenic	intron	EPHB1	uc003eqt.2	chr3:134772246-134772533	287
1093	ERVL	ERV3-16A3	ERV3-16A3	solo	sense	intragenic	intron	EPHB1	uc003eqt.2	chr3:134910566-134910945	379
1094	ERVL	ERVL	MLT2B4	solo	anti-sense	intragenic	intron	EPHB1	uc003eqt.2	chr3:134539685-134540212	527
1095	ERVL	ERVL	MLT2D	solo	sense	intragenic	intron	EPHB1	uc003eqt.2	chr3:134771905-134772033	128
1096	ERVL	ERVL	MLT2D	solo	sense	intragenic	intron	EPHB1	uc003eqt.2	chr3:134772959-134773265	306
1097	ERVL	HERV16	LTR16A1	solo	anti-sense	up-stream	19815	EPHB1	uc003eqt.2	chr3:134494016-134494443	427
1098	ERVL	HERV16	LTR16B2	solo	anti-sense	intragenic	intron	EPHB1	uc003eqt.2	chr3:134871291-134871737	446
1099	ERVL	HERV16	LTR16C	solo	sense	up-stream	19750	EPHB1	uc003eqt.2	chr3:134494450-134494508	58
1100	ERVL	HERV16	LTR16C	solo	sense	intragenic	intron	EPHB1	uc003eqt.2	chr3:134896204-134896603	399
1101	ERVL	HERVL33	LTR33	solo	anti-sense	intragenic	intron	EPHB1	uc003eqt.2	chr3:134526504-134526966	462
1102	ERVL	HERVL33	LTR33	solo	anti-sense	intragenic	intron	EPHB1	uc003eqt.2	chr3:134633474-134633851	377
1103	ERVL	HERVL33	LTR33B	solo	anti-sense	intragenic	intron	EPHB1	uc003eqt.2	chr3:134800181-134800613	432
1104	ERVL	HERVL33	LTR41	solo	anti-sense	intragenic	intron	EPHB1	uc003eqt.2	chr3:134897660-134897723	63
1105	ERVL	HERVL40	HERVL40	solo,3 trun	anti-sense	down-stream	16789	EPHB1	uc003eqt.2	chr3:134996095-134997774	1679
1106	ERVL	HERVL40	LTR40a	solo	anti-sense	down-stream	18470	EPHB1	uc003eqt.2	chr3:134997776-134998259	483
1107	ERVL	LTR79	LTR79	solo	anti-sense	intragenic	intron	EPHB1	uc003eqt.2	chr3:134851121-134851257	136
1108	ERVL-MaLR	MLT1	MLT1A	solo	anti-sense	intragenic	intron	EPHB1	uc003eqt.2	chr3:134926523-134926897	374
1109	ERVL-MaLR	MLT1	MLT1A0	solo	sense	intragenic	intron	EPHB1	uc003eqt.2	chr3:134560831-134561195	364
1110	ERVL-MaLR	MLT1	MLT1A0	solo	anti-sense	intragenic	intron	EPHB1	uc003eqt.2	chr3:134815365-134816001	636
1111	ERVL-MaLR	MLT1	MLT1B	solo	sense	intragenic	intron	EPHB1	uc003eqt.2	chr3:134706098-134706818	720
1112	ERVL-MaLR	MLT1	MLT1C	solo	sense	intragenic	intron	EPHB1	uc003eqt.2	chr3:134548475-134548930	455
1113	ERVL-MaLR	MLT1	MLT1C	solo	sense	intragenic	intron	EPHB1	uc003eqt.2	chr3:134633994-134634346	352
1114	ERVL-MaLR	MLT1	MLT1C	solo	sense	intragenic	intron	EPHB1	uc003eqt.2	chr3:134635767-134635866	99
1115	ERVL-MaLR	MLT1	MLT1C	solo	sense	intragenic	intron	EPHB1	uc003eqt.2	chr3:134938084-134938436	352
1116	ERVL-MaLR	MLT1	MLT1C	solo	anti-sense	intragenic	intron	EPHB1	uc003eqt.2	chr3:134954887-134955334	447
1117	ERVL-MaLR	MLT1	MLT1D	solo	sense	down-stream	17030	EPHB1	uc003eqt.2	chr3:134996336-134996647	311
1118	ERVL-MaLR	MLT1	MLT1F1	solo	sense	intragenic	intron	EPHB1	uc003eqt.2	chr3:134543339-134543926	587
1119	ERVL-MaLR	MLT1	MLT1G	solo	anti-sense	intragenic	intron	EPHB1	uc003eqt.2	chr3:134698896-134699334	438
1120	ERVL-MaLR	MLT1	MLT1G1	solo	sense	intragenic	intron	EPHB1	uc003eqt.2	chr3:134524979-134525458	479
1121	ERVL-MaLR	MLT1	MLT1G1	solo	anti-sense	intragenic	intron	EPHB1	uc003eqt.2	chr3:134912646-134913109	463
1122	ERVL-MaLR	MLT1	MLT1G3	solo	anti-sense	intragenic	intron	EPHB1	uc003eqt.2	chr3:134768078-134768547	469
1123	ERVL-MaLR	MLT1	MLT1H	solo	anti-sense	intragenic	intron	EPHB1	uc003eqt.2	chr3:134605864-134606347	483
1124	ERVL-MaLR	MLT1	MLT1H1	solo	sense	intragenic	intron	EPHB1	uc003eqt.2	chr3:134757040-134757386	346
1125	ERVL-MaLR	MLT1	MLT1H1	solo	sense	intragenic	intron	EPHB1	uc003eqt.2	chr3:134758826-134758950	124
1126	ERVL-MaLR	MLT1	MLT1I	solo	anti-sense	intragenic	intron	EPHB1	uc003eqt.2	chr3:134700097-134700442	345
1127	ERVL-MaLR	MLT1	MLT1J	solo	anti-sense	intragenic	intron	EPHB1	uc003eqt.2	chr3:134807253-134807529	276
1128	ERVL-MaLR	MLT1	MLT1J1	solo	sense	up-stream	15760	EPHB1	uc003eqt.2	chr3:134498377-134498498	121
1129	ERVL-MaLR	MLT1	MLT1J2	solo	anti-sense	intragenic	intron	EPHB1	uc003eqt.2	chr3:134538770-134538930	160
1130	ERVL-MaLR	MLT1	MLT1K	solo	anti-sense	intragenic	intron	EPHB1	uc003eqt.2	chr3:134526973-134527348	375
1131	ERVL-MaLR	MLT1	MLT1K	solo	anti-sense	intragenic	intron	EPHB1	uc003eqt.2	chr3:134546246-134546685	439
1132	ERVL-MaLR	MLT1	MLT1K	solo	anti-sense	intragenic	intron	EPHB1	uc003eqt.2	chr3:134588059-134588397	338
1133	ERVL-MaLR	MLT1	MLT1K	solo	anti-sense	intragenic	intron	EPHB1	uc003eqt.2	chr3:134595202-134595688	486
1134	ERVL-MaLR	MLT1	MLT1K	solo	anti-sense	intragenic	intron	EPHB1	uc003eqt.2	chr3:134651841-134651957	116
1135	ERVL-MaLR	MLT1	MLT1M	solo	anti-sense	intragenic	intron	EPHB1	uc003eqt.2	chr3:134576161-134576350	189
1136	ERVL-MaLR	MLT1	MLT1N2	solo	sense	intragenic	intron	EPHB1	uc003eqt.2	chr3:134733167-134733295	128
1137	ERVL-MaLR	MST	MSTB	solo	sense	intragenic	intron	EPHB1	uc003eqt.2	chr3:134665397-134665801	404
1138	ERVL-MaLR	MST	MSTB	solo	anti-sense	intragenic	intron	EPHB1	uc003eqt.2	chr3:134669256-134669648	392
1139	ERVL-MaLR	MST	MSTB	solo	sense	intragenic	intron	EPHB1	uc003eqt.2	chr3:134769396-134769954	558
1140	ERVL-MaLR	MST	MSTC	solo	sense	intragenic	intron	EPHB1	uc003eqt.2	chr3:134686176-134686612	436
1141	ERVL-MaLR	MST	MSTD	solo	anti-sense	intragenic	intron	EPHB1	uc003eqt.2	chr3:134760535-134761241	706
1142	ERVL-MaLR	THE1	THE1A	solo	anti-sense	intragenic	intron	EPHB1	uc003eqt.2	chr3:134522959-134523313	354
1143	ERVL-MaLR	THE1	THE1B	solo	anti-sense	up-stream	3094	EPHB1	uc003eqt.2	chr3:134510784-134511164	380
1144	ERVL-MaLR	THE1	THE1C	complete	anti-sense	intragenic	intron	EPHB1	uc003eqt.2	chr3:134951523-134953779	2256
1145	ERVL-MaLR	THE1	THE1D	solo	sense	intragenic	intron	EPHB1	uc003eqt.2	chr3:134720999-134721089	90
1146	ERVL-MaLR	THE1	THE1D	solo	sense	intragenic	intron	EPHB1	uc003eqt.2	chr3:134724819-134725050	231
1147	ERV1	LTR34	LTR34	solo	anti-sense	up-stream	13838	FAM111B	uc001nnl.2	chr11:58860470-58861068	598
1148	ERV1	HERV35	LTR35B	solo	anti-sense	intragenic	intron	FAM111B	uc001nnl.2	chr11:58882666-58883712	1046
1149	ERV1	HUERSP3	LTR9	solo	sense	up-stream	8826	FAM111B	uc001nnl.2	chr11:58864659-58866080	1421
1150	ERV1	MER110	MER110A	solo	sense	down-stream	16297	FAM111B	uc001nnl.2	chr11:58910934-58911886	952
1151	ERV1	MER51	MER51A	solo	anti-sense	intragenic	intron	FAM111B	uc001nnl.2	chr11:58885019-58886018	999
1152	ERV1	MER87	MER87B	solo	anti-sense	down-stream	19629	FAM111B	uc001nnl.2	chr11:58914266-58915417	1151
1153	ERVK	HERVK10	LTR5B	solo	sense	down-stream	8877	FAM111B	uc001nnl.2	chr11:58903514-58904986	1472
1154	ERVL	HERVL67	LTR67B	solo	sense	down-stream	485	FAM111B	uc001nnl.2	chr11:58895122-58895883	761
1155	ERVL	HERVL67	LTR67B	solo	sense	down-stream	755	FAM111B	uc001nnl.2	chr11:58895392-58896039	647
1156	ERVL-MaLR	MLT1	MLT1A	solo	anti-sense	up-stream	10284	FAM111B	uc001nnl.2	chr11:58863929-58864622	693
1157	ERVL-MaLR	MLT1	MLT1A0	solo	sense	intragenic	intron	FAM111B	uc001nnl.2	chr11:58887546-58888155	609
1158	ERVL-MaLR	MLT1	MLT1B	5 trun	anti-sense	intragenic	intron	FAM111B	uc001nnl.2	chr11:58887694-58888608	914
1159	ERVL-MaLR	MLT1	MLT1B	5 trun	anti-sense	down-stream	1637	FAM111B	uc001nnl.2	chr11:58896274-58897166	892
1160	ERVL-MaLR	MLT1	MLT1H	solo	anti-sense	down-stream	10629	FAM111B	uc001nnl.2	chr11:58905266-58905849	583
1161	ERVL-MaLR	MLT1	MLT1J	solo	anti-sense	down-stream	1118	FAM111B	uc001nnl.2	chr11:58895755-58896652	897
1162	ERVL-MaLR	THE1	THE1B	complete	sense	down-stream	3089	FAM111B	uc001nnl.2	chr11:58897726-58900588	2862
1163	ERVL-MaLR	THE1	THE1C	5,3 trun	anti-sense	down-stream	2819	FAM111B	uc001nnl.2	chr11:58897456-58898225	769
1164	ERVL-MaLR	THE1	THE1C	3 trun	anti-sense	down-stream	5452	FAM111B	uc001nnl.2	chr11:58900089-58901288	1199
1165	ERVL-MaLR	MLT1	MLT1A1	solo	sense	down-stream	12242	FN1	uc002vfa.2	chr2:216212323-216213187	864
1166	ERVL-MaLR	MLT1	MLT1B	solo	anti-sense	up-stream	10734	FN1	uc002vfa.2	chr2:216311276-216311949	673
1167	ERVL-MaLR	MLT1	MLT1B	solo	anti-sense	up-stream	13234	FN1	uc002vfa.2	chr2:216313776-216314512	736
1168	ERVL-MaLR	MLT1	MLT1C	solo	anti-sense	up-stream	11439	FN1	uc002vfa.2	chr2:216311981-216312917	936
1169	ERVL-MaLR	MLT1	MLT1E2	solo	sense	up-stream	19853	FN1	uc002vfa.2	chr2:216320395-216321397	1002
1170	ERVL-MaLR	MLT1	MLT1F	solo	anti-sense	down-stream	9068	FN1	uc002vfa.2	chr2:216215435-216216361	926
1171	ERVL-MaLR	MLT1	MLT1K	solo	anti-sense	intragenic	intron	FN1	uc002vfa.2	chr2:216227161-216227996	835
1172	ERVL-MaLR	MST	MSTA	solo	anti-sense	intragenic	intron	FN1	uc002vfa.2	chr2:216241759-216242671	912
1173	ERVL-MaLR	MST	MSTB	solo	anti-sense	up-stream	14097	FN1	uc002vfa.2	chr2:216314639-216315915	1276
1174	ERVL-MaLR	THE1	THE1B	solo	sense	up-stream	14154	FN1	uc002vfa.2	chr2:216314696-216315540	844
1175	ERVL-MaLR	THE1	THE1D	solo	sense	down-stream	18286	FN1	uc002vfa.2	chr2:216206293-216207143	850
1176	ERVL-MaLR	THE1	THE1D	solo	anti-sense	intragenic	intron	FN1	uc002vfa.2	chr2:216238823-216239633	810
1177	ERV1	LTR48	LTR48B	solo	sense	intragenic	intron	FOLH1	uc001ngy.2	chr11:49196336-49197465	1129
1178	ERV1	LTR54	LTR54	solo	anti-sense	down-stream	15548	FOLH1	uc001ngx.2	chr11:49151780-49152888	1108
1179	ERV1	HUERSP3	LTR9	solo	anti-sense	intragenic	intron	FOLH1	uc001ngy.2	chr11:49198758-49200105	1347
1180	ERV1	MER31	MER31B	solo	anti-sense	up-stream	940	FOLH1	uc001ngx.2	chr11:49176735-49177372	637
1181	ERV1	MER50	MER50B	solo	anti-sense	intragenic	intron	FOLH1	uc001ngy.2	chr11:49225087-49226260	1173
1182	ERV1	MER83	MER83C	solo	anti-sense	up-stream	2261	FOLH1	uc001ngy.2	chr11:49232234-49233055	821
1183	ERVK	HERVK9	MER9a1	solo	sense	up-stream	7306	FOLH1	uc001ngy.2	chr11:49237279-49238286	1007
1184	ERVL	HERV16	LTR16A	solo	anti-sense	intragenic	intron	FOLH1	uc001ngy.2	chr11:49208976-49209887	911
1185	ERVL	HERV16	LTR16B2	solo	sense	intragenic	intron	FOLH1	uc001ngy.2	chr11:49203823-49204762	939
1186	ERVL	HERVL33	LTR41	solo	anti-sense	down-stream	785	FOLH1	uc001ngx.2	chr11:49166428-49167651	1223
1187	ERVL	ERVL	MLT2B2	solo	anti-sense	down-stream	14511	FOLH1	uc001ngx.2	chr11:49153068-49153925	857
1188	ERVL-MaLR	MLT1	MLT1C	solo	anti-sense	down-stream	9396	FOLH1	uc001ngx.2	chr11:49158085-49159040	955
1189	ERVL-MaLR	MLT1	MLT1C	solo	anti-sense	up-stream	14777	FOLH1	uc001ngy.2	chr11:49244750-49245422	672
1190	ERVL-MaLR	MLT1	MLT1J2	solo	anti-sense	up-stream	8219	FOLH1	uc001ngy.2	chr11:49238192-49239008	816
1191	ERVL-MaLR	THE1	THE1B	solo	anti-sense	up-stream	1399	FOLH1	uc001ngx.2	chr11:49177194-49178053	859
1192	ERV1	HUERSP3	LTR9	solo	sense	down-stream	4048	FOS	uc001xrn.2	chr14:75752734-75753310	576
1193	ERVL-MaLR	MLT1	MLT1E1A	solo	anti-sense	down-stream	8968	FOS	uc001xrn.2	chr14:75757654-75758741	1087
1194	ERVL	HERV16	LTR16A	solo	anti-sense	up-stream	13045	FOXA2	uc002wsm.2	chr20:22577897-22578761	864
1195	ERVL	HERV16	LTR16A2	solo	sense	up-stream	11959	FOXA2	uc002wsm.2	chr20:22576811-22577655	844
1196	ERVL	HERV16	LTR16C	solo	sense	up-stream	13627	FOXA2	uc002wsm.2	chr20:22578479-22579386	907
1197	ERVL-MaLR	MLT1	MLT1B	solo	anti-sense	up-stream	19141	FOXA2	uc002wsn.2	chr20:22584993-22585846	853
1198	ERV1	HERV17	LTR17	5 trun	anti-sense	down-stream	15289	FOXQ1	uc003mtl.3	chr6:1330032-1332099	2067
1199	ERVL	HERV16	LTR16C	solo	anti-sense	down-stream	12947	FOXQ1	uc003mtl.3	chr6:1327690-1328513	823
1200	ERVL	HERV16	LTR16E2	solo	sense	up-stream	16823	FOXQ1	uc003mtl.3	chr6:1295477-1296100	623
1201	ERVL-MaLR	MLT1	MLT1B	solo	sense	up-stream	6677	FOXQ1	uc003mtl.3	chr6:1305358-1306246	888
1202	ERVL-MaLR	MLT1	MLT1J	solo	anti-sense	up-stream	12314	FOXQ1	uc003mtl.3	chr6:1299995-1300609	614
1203	ERVL-MaLR	MST	MSTD	solo	sense	up-stream	5977	FOXQ1	uc003mtl.3	chr6:1306090-1306946	856
1204	ERV1	MER31	MER31A	5 trun	sense	down-stream	6474	GABRA1	uc003lyx.3	chr5:161333188-161334277	1089
1205	ERV1	MER57	MER57A1	solo	sense	down-stream	10932	GABRA1	uc003lyx.3	chr5:161337646-161338569	923
1206	ERVL	HERVL40	LTR40a	solo	anti-sense	up-stream	14594	GABRA1	uc003lyx.3	chr5:161260187-161261196	1009
1207	ERVL	LTR79	LTR79	solo	anti-sense	intragenic	intron	GABRA1	uc003lyx.3	chr5:161294814-161295722	908
1208	ERVL-MaLR	MLT1	MLT1D	solo	sense	down-stream	12578	GABRA1	uc003lyx.3	chr5:161339292-161340282	990
1209	ERVL-MaLR	MLT1	MLT1L	solo	sense	down-stream	15747	GABRA1	uc003lyx.3	chr5:161342461-161343383	922
1210	ERVL-MaLR	MST	MSTB	solo	anti-sense	intragenic	intron	GABRA1	uc003lyx.3	chr5:161290008-161290916	908
1211	ERVL	ERVL	ERVLE	5,3 trun	anti-sense	down-stream	2082	GABRA6	uc003lyu.2	chr5:161131431-161132079	648
1212	ERVL	ERVL	ERVLE	5,3 trun	anti-sense	down-stream	2824	GABRA6	uc003lyu.2	chr5:161132173-161132770	597
1213	ERVL	HERV16	LTR16A	solo	anti-sense	up-stream	15059	GABRA6	uc003lyu.2	chr5:161097124-161097847	723
1214	ERVL	HERVL50	LTR50	solo	anti-sense	down-stream	1602	GABRA6	uc003lyu.2	chr5:161130951-161131859	908
1215	ERVL	HERVL50	LTR50	solo	anti-sense	down-stream	3565	GABRA6	uc003lyu.2	chr5:161132914-161134132	1218
1216	ERVL	ERVL	MLT2B1	solo	sense	up-stream	19566	GABRA6	uc003lyu.2	chr5:161092340-161093340	1000
1217	ERVL-MaLR	MLT1	MLT1A0	solo	anti-sense	down-stream	13596	GABRA6	uc003lyu.2	chr5:161142945-161143813	868
1218	ERVL-MaLR	MLT1	MLT1J	solo	sense	up-stream	10270	GABRA6	uc003lyu.2	chr5:161102080-161102636	556
1219	ERVL-MaLR	MST	MSTD	solo	anti-sense	up-stream	14353	GABRA6	uc003lyu.2	chr5:161097657-161098553	896
1220	ERVL-MaLR	THE1	THE1B	solo	anti-sense	down-stream	2280	GABRA6	uc003lyu.2	chr5:161131629-161132480	851
1221	ERV1	MER4	MER4B	solo	anti-sense	intragenic	intron	GABRB2	uc003lyr.1	chr5:160872153-160873225	1072
1222	ERVK	HERVK14	LTR14B	solo	anti-sense	intragenic	intron	GABRB2	uc003lyr.1	chr5:160925342-160926473	1131
1223	ERVL	HERV16	LTR16A	solo	sense	intragenic	intron	GABRB2	uc003lyr.1	chr5:160847931-160848581	650
1224	ERVL	HERV16	LTR16A2	solo	anti-sense	up-stream	13736	GABRB2	uc003lyr.1	chr5:160988612-160989239	627
1225	ERVL	HERVL33	LTR33	solo	anti-sense	intragenic	intron	GABRB2	uc003lyr.1	chr5:160847131-160848065	934
1226	ERVL	HERVL67	LTR67B	solo	anti-sense	intragenic	intron	GABRB2	uc003lyr.1	chr5:160826305-160826987	682
1227	ERVL	LTR86	LTR86A1	solo	anti-sense	intragenic	intron	GABRB2	uc003lyr.1	chr5:160875231-160875865	634
1228	ERVL	ERVL	MLT2A2	solo	anti-sense	intragenic	intron	GABRB2	uc003lyr.1	chr5:160777323-160778339	1016
1229	ERVL	ERVL	MLT2D	solo	anti-sense	down-stream	5095	GABRB2	uc003lyr.1	chr5:160709721-160710589	868
1230	ERVL-MaLR	MLT1	MLT1A	solo	sense	down-stream	11789	GABRB2	uc003lyr.1	chr5:160703013-160703895	882
1231	ERVL-MaLR	MLT1	MLT1A0	solo	anti-sense	intragenic	intron	GABRB2	uc003lyr.1	chr5:160880095-160880925	830
1232	ERVL-MaLR	MLT1	MLT1B	solo	sense	intragenic	intron	GABRB2	uc003lyr.1	chr5:160938334-160939234	900
1233	ERVL-MaLR	MLT1	MLT1C	solo	sense	down-stream	10427	GABRB2	uc003lyr.1	chr5:160704522-160705257	735
1234	ERVL-MaLR	MLT1	MLT1F1	solo	anti-sense	intragenic	intron	GABRB2	uc003lyr.1	chr5:160776192-160777263	1071
1235	ERVL-MaLR	MLT1	MLT1H	solo	anti-sense	intragenic	intron	GABRB2	uc003lyr.1	chr5:160774188-160775070	882
1236	ERVL-MaLR	MLT1	MLT1J2	solo	anti-sense	intragenic	intron	GABRB2	uc003lyr.1	chr5:160906894-160907573	679
1237	ERVL-MaLR	MLT1	MLT1K	solo	sense	down-stream	15910	GABRB2	uc003lyr.1	chr5:160699153-160699774	621
1238	ERVL-MaLR	MLT1	MLT1K	solo	anti-sense	down-stream	12315	GABRB2	uc003lyr.1	chr5:160702790-160703369	579
1239	ERVL-MaLR	MLT1	MLT1K	solo	sense	down-stream	8961	GABRB2	uc003lyr.1	chr5:160705840-160706723	883
1240	ERVL-MaLR	MLT1	MLT1K	solo	anti-sense	intragenic	intron	GABRB2	uc003lyr.1	chr5:160912324-160913360	1036
1241	ERVL-MaLR	MLT1	MLT1K	solo	sense	up-stream	9491	GABRB2	uc003lyr.1	chr5:160984367-160985354	987
1242	ERVL-MaLR	MLT1	MLT1L	solo	anti-sense	intragenic	intron	GABRB2	uc003lyr.1	chr5:160725977-160727024	1047
1243	ERVL-MaLR	MLT1	MLT1L	solo	anti-sense	intragenic	intron	GABRB2	uc003lyr.1	chr5:160734999-160735628	629
1244	ERVL-MaLR	MLT1	MLT1N2	solo	sense	intragenic	intron	GABRB2	uc003lyr.1	chr5:160825123-160826384	1261
1245	ERVL-MaLR	MLT1	MLT1N2	solo	anti-sense	intragenic	intron	GABRB2	uc003lyr.1	chr5:160826073-160826668	595
1246	ERVL-MaLR	MST	MSTB1	solo	anti-sense	intragenic	intron	GABRB2	uc003lyr.1	chr5:160962501-160963432	931
1247	ERVL-MaLR	THE1	THE1B	3 trun	sense	down-stream	7014	GABRB2	uc003lyr.1	chr5:160706877-160708670	1793
1248	ERVL-MaLR	THE1	THE1D	solo	anti-sense	up-stream	10516	GABRB2	uc003lyr.1	chr5:160985392-160986262	870
1249	ERVL-MaLR	THE1	THE1D	solo	anti-sense	up-stream	18431	GABRB2	uc003lyr.1	chr5:160993307-160994162	855
1250	ERV1	HERV45	LTR45C	solo	anti-sense	intragenic	intron	GLT8D2	uc001tkh.1	chr12:104397353-104397972	619
1251	ERV1	HERV45	LTR45C	solo	anti-sense	intragenic	intron	GLT8D2	uc001tkh.1	chr12:104399930-104400819	889
1252	ERVL	HERVL33	LTR33	solo	sense	up-stream	4604	GLT8D2	uc001tkh.1	chr12:104448421-104449397	976
1253	ERVL-MaLR	MLT1	MLT1A0	solo	sense	intragenic	intron	GLT8D2	uc001tkh.1	chr12:104440659-104441793	1134
1254	ERVL-MaLR	MLT1	MLT1B	solo	anti-sense	intragenic	intron	GLT8D2	uc001tkh.1	chr12:104406203-104407106	903
1255	ERVL-MaLR	MLT1	MLT1C	solo	anti-sense	up-stream	10176	GLT8D2	uc001tkh.1	chr12:104453993-104455227	1234
1256	ERVL-MaLR	MLT1	MLT1H	solo	sense	up-stream	7211	GLT8D2	uc001tki.1	chr12:104464923-104465550	627
1257	ERVL-MaLR	MLT1	MLT1H1	solo	sense	up-stream	14495	GLT8D2	uc001tki.1	chr12:104472207-104473180	973
1258	ERVL-MaLR	MLT1	MLT1J	solo	anti-sense	intragenic	intron	GLT8D2	uc001tkh.1	chr12:104396931-104397852	921
1259	ERVL-MaLR	MLT1	MLT1J	solo	anti-sense	intragenic	intron	GLT8D2	uc001tkh.1	chr12:104435652-104436381	729
1260	ERVL-MaLR	MLT1	MLT1J	solo	sense	up-stream	9065	GLT8D2	uc001tkh.1	chr12:104452882-104453704	822
1261	ERVL-MaLR	MLT1	MLT1K	solo	anti-sense	intragenic	intron	GLT8D2	uc001tkh.1	chr12:104420965-104421581	616
1262	ERVL-MaLR	MST	MSTD	solo	sense	down-stream	12931	GLT8D2	uc001tkh.1	chr12:104368885-104370082	1197
1263	ERVL-MaLR	THE1	THE1A	complete	anti-sense	intragenic	intron	GLT8D2	uc001tkh.1	chr12:104401245-104404024	2779
1264	ERV1	HERVI	LTR10A	solo	anti-sense	intragenic	intron	GPC3	uc004exd.1	chrX:132688174-132689228	1054
1265	ERV1	HUERSP2	LTR1B	solo	anti-sense	intragenic	intron	GPC3	uc004exe.1	chrX:133001357-133002642	1285
1266	ERV1	HERVW	LTR2	solo	anti-sense	intragenic	intron	GPC3	uc004exd.1	chrX:132851088-132852050	962
1267	ERV1	MER39	MER39	solo	sense	intragenic	intron	GPC3	uc004exd.1	chrX:132838102-132839107	1005
1268	ERV1	MER4	MER4B	solo	anti-sense	intragenic	intron	GPC3	uc004exd.1	chrX:132754274-132755370	1096
1269	ERV1	MER61	MER61C	solo	anti-sense	intragenic	intron	GPC3	uc004exe.1	chrX:132920230-132921162	932
1270	ERVL	HERV16	LTR16B2	solo	anti-sense	intragenic	intron	GPC3	uc004exe.1	chrX:133088856-133089824	968
1271	ERVL	HERVL40	LTR40a	solo	anti-sense	intragenic	intron	GPC3	uc004exe.1	chrX:132970645-132971659	1014
1272	ERVL	HERVL40	LTR40b	solo	anti-sense	intragenic	intron	GPC3	uc004exd.1	chrX:132879571-132880532	961
1273	ERVL	ERVL	MLT2A1	solo	anti-sense	intragenic	intron	GPC3	uc004exe.1	chrX:132975432-132976768	1336
1274	ERVL	ERVL	MLT2A2	solo	anti-sense	intragenic	intron	GPC3	uc004exd.1	chrX:132848729-132849772	1043
1275	ERVL-MaLR	MLT1	MLT1	5,3 trun	sense	intragenic	intron	GPC3	uc004exd.1	chrX:132780910-132781460	550
1276	ERVL-MaLR	MLT1	MLT1A1	solo	anti-sense	intragenic	intron	GPC3	uc004exd.1	chrX:132723675-132724614	939
1277	ERVL-MaLR	MLT1	MLT1B	solo	anti-sense	intragenic	intron	GPC3	uc004exd.1	chrX:132874788-132875560	772
1278	ERVL-MaLR	MLT1	MLT1C	solo	sense	intragenic	intron	GPC3	uc004exe.1	chrX:133098388-133098989	601
1279	ERVL-MaLR	MLT1	MLT1C	solo	anti-sense	intragenic	intron	GPC3	uc004exe.1	chrX:133098931-133099974	1043
1280	ERVL-MaLR	MLT1	MLT1F	solo	anti-sense	intragenic	intron	GPC3	uc004exe.1	chrX:132976564-132978027	1463
1281	ERVL-MaLR	MLT1	MLT1F2	solo	sense	down-stream	15054	GPC3	uc004exd.1	chrX:132653577-132654970	1393
1282	ERVL-MaLR	MST	MSTA	solo	anti-sense	intragenic	intron	GPC3	uc004exe.1	chrX:132995351-132996248	897
1283	ERVL-MaLR	MST	MSTA	solo	anti-sense	intragenic	intron	GPC3	uc004exe.1	chrX:133067286-133068462	1176
1284	ERVL-MaLR	MST	MSTA	solo	anti-sense	intragenic	intron	GPC3	uc004exe.1	chrX:133068272-133069161	889
1285	ERVL-MaLR	MST	MSTB	solo	anti-sense	intragenic	intron	GPC3	uc004exd.1	chrX:132857245-132858161	916
1286	ERVL-MaLR	MST	MSTB	solo	anti-sense	intragenic	intron	GPC3	uc004exe.1	chrX:132976960-132977875	915
1287	ERVL-MaLR	MST	MSTB1	solo	anti-sense	intragenic	intron	GPC3	uc004exe.1	chrX:132940832-132941746	914
1288	ERVL-MaLR	MST	MSTB1	solo	sense	intragenic	intron	GPC3	uc004exe.1	chrX:132993548-132994433	885
1289	ERVL-MaLR	MST	MSTB2	solo	anti-sense	intragenic	intron	GPC3	uc004exd.1	chrX:132827544-132828434	890
1290	ERVL-MaLR	THE1	THE1B	solo	anti-sense	intragenic	intron	GPC3	uc004exd.1	chrX:132682443-132683298	855
1291	ERVL-MaLR	THE1	THE1B	solo	anti-sense	intragenic	intron	GPC3	uc004exd.1	chrX:132722976-132724069	1093
1292	ERVL-MaLR	THE1	THE1B	solo	anti-sense	intragenic	intron	GPC3	uc004exd.1	chrX:132854063-132854918	855
1293	ERVL-MaLR	THE1	THE1C	solo	sense	intragenic	intron	GPC3	uc004exd.1	chrX:132828766-132829546	780
1294	ERVL	HERV16	LTR16C	solo	sense	up-stream	2648	GPRIN1	uc003meo.1	chr5:176039530-176040489	959
1295	ERVL-MaLR	MLT1	MLT1K	solo	anti-sense	up-stream	3426	GPRIN1	uc003meo.1	chr5:176040308-176040961	653
1296	ERV1	ERV9	LTR12D	solo	anti-sense	up-stream	11070	GRIA2	uc003ipk.3	chr4:158129854-158130998	1144
1297	ERV1	ERV9	LTR12D	solo	anti-sense	up-stream	11061	GRIA2	uc003ipk.3	chr4:158130470-158131007	537
1298	ERV1	HERV35	LTR35B	solo	anti-sense	intragenic	intron	GRIA2	uc003ipk.3	chr4:158275610-158276399	789
1299	ERV1	MER4	MER4D	solo	sense	intragenic	intron	GRIA2	uc003ipk.3	chr4:158239383-158239950	567
1300	ERVK	HERVK11	MER11B	solo	sense	intragenic	intron	GRIA2	uc003ipk.3	chr4:158178714-158180273	1559
1301	ERVL	ERVL	ERVLE	5,3 trun	sense	up-stream	11718	GRIA2	uc003ipk.3	chr4:158129222-158130350	1128
1302	ERVL	ERVL	ERVLE	5,3 trun	sense	up-stream	8906	GRIA2	uc003ipk.3	chr4:158130563-158133162	2599
1303	ERVL	HERVL33	LTR33	solo	sense	up-stream	12812	GRIA2	uc003ipk.3	chr4:158128291-158129256	965
1304	ERVL	LTR83	LTR83	solo	anti-sense	down-stream	12941	GRIA2	uc003ipk.3	chr4:158299916-158300877	961
1305	ERVL	MER21	MER21B	solo	anti-sense	intragenic	intron	GRIA2	uc003ipk.3	chr4:158192021-158193314	1293
1306	ERVL-MaLR	MLT1	MLT1D	solo	anti-sense	intragenic	intron	GRIA2	uc003ipk.3	chr4:158185056-158186059	1003
1307	ERVL-MaLR	MLT1	MLT1H2	solo	anti-sense	intragenic	intron	GRIA2	uc003ipk.3	chr4:158186178-158187103	925
1308	ERVL-MaLR	MLT1	MLT1H2	5 trun	anti-sense	intragenic	intron	GRIA2	uc003ipk.3	chr4:158201341-158203621	2280
1309	ERVL-MaLR	MLT1	MLT1H2	solo	anti-sense	intragenic	intron	GRIA2	uc003ipk.3	chr4:158203127-158203735	608
1310	ERVL-MaLR	MLT1	MLT1I	solo	anti-sense	intragenic	intron	GRIA2	uc003ipk.3	chr4:158159952-158160650	698
1311	ERVL-MaLR	MLT1	MLT1J	solo	anti-sense	intragenic	intron	GRIA2	uc003ipk.3	chr4:158181209-158182151	942
1312	ERVL-MaLR	THE1	THE1B	solo	anti-sense	intragenic	intron	GRIA2	uc003ipk.3	chr4:158181936-158182621	685
1313	ERVL-MaLR	THE1	THE1D	solo	sense	intragenic	intron	GRIA2	uc003ipk.3	chr4:158272495-158273376	881
1314	ERVL	HERV16	LTR16A1	solo	sense	up-stream	6069	HHIP	uc003ijr.1	chr4:145560488-145561352	864
1315	ERVL	HERVL33	LTR33A	solo	sense	down-stream	7439	HHIP	uc003ijs.1	chr4:145667071-145667745	674
1316	ERVL	HERVL40	LTR40b	solo	anti-sense	down-stream	14590	HHIP	uc003ijs.1	chr4:145674222-145675173	951
1317	ERVL	HERVL50	LTR50	solo	sense	up-stream	5961	HHIP	uc003ijr.1	chr4:145560853-145561460	607
1318	ERVL	HERVL50	LTR50	solo	sense	up-stream	4896	HHIP	uc003ijr.1	chr4:145561772-145562525	753
1319	ERVL	MER21	MER21C	solo	anti-sense	intragenic	intron	HHIP	uc003ijs.1	chr4:145619888-145621177	1289
1320	ERVL-MaLR	MLT1	MLT1A	solo	anti-sense	intragenic	intron	HHIP	uc003ijs.1	chr4:145647973-145648827	854
1321	ERVL-MaLR	MLT1	MLT1A0	solo	anti-sense	up-stream	9177	HHIP	uc003ijr.1	chr4:145557399-145558244	845
1322	ERVL-MaLR	MLT1	MLT1B	solo	anti-sense	down-stream	11039	HHIP	uc003ijs.1	chr4:145670671-145671571	900
1323	ERVL-MaLR	MLT1	MLT1C	solo	sense	up-stream	5222	HHIP	uc003ijr.1	chr4:145560961-145562199	1238
1324	ERVL-MaLR	MLT1	MLT1D	solo	sense	intragenic	intron	HHIP	uc003ijs.1	chr4:145621283-145622277	994
1325	ERVL-MaLR	MLT1	MLT1E1A	solo	sense	up-stream	18717	HHIP	uc003ijr.1	chr4:145547935-145548704	769
1326	ERVL-MaLR	MLT1	MLT1F2	solo	sense	up-stream	18310	HHIP	uc003ijr.1	chr4:145548419-145549111	692
1327	ERVL-MaLR	MLT1	MLT1K	solo	anti-sense	down-stream	16580	HHIP	uc003ijr.1	chr4:145597511-145598144	633
1328	ERVL-MaLR	MLT1	MLT1K	solo	anti-sense	down-stream	17295	HHIP	uc003ijr.1	chr4:145598226-145599064	838
1329	ERV1	MER41	MER41B	solo	sense	down-stream	4000	HMGA2	uc001sss.1	chr12:66279421-66280116	695
1330	ERV1	MER57	MER57	5,3 trun	anti-sense	down-stream	18259	HMGA2	uc001ssx.2	chr12:66378078-66382302	4224
1331	ERV1	MER57	MER57A1	solo	anti-sense	down-stream	17826	HMGA2	uc001ssx.2	chr12:66377645-66378575	930
1332	ERVL	HERV16	LTR16D	solo	anti-sense	up-stream	4876	HMGA2	uc001ssp.1	chr12:66211990-66212809	819
1333	ERVL	HERVL33	LTR33	solo	sense	up-stream	13439	HMGA2	uc001ssp.1	chr12:66203262-66204246	984
1334	ERVL-MaLR	MLT1	MLT1C	solo	anti-sense	intragenic	intron	HMGA2	uc001sss.1	chr12:66250094-66251053	959
1335	ERVL-MaLR	MLT1	MLT1E3	solo	anti-sense	up-stream	4421	HMGA2	uc001ssp.1	chr12:66212310-66213264	954
1336	ERVL-MaLR	MLT1	MLT1G	solo	anti-sense	up-stream	5240	HMGA2	uc001ssp.1	chr12:66211361-66212445	1084
1337	ERVL-MaLR	MLT1	MLT1G	solo	anti-sense	down-stream	12101	HMGA2	uc001ssp.1	chr12:66233719-66234650	931
1338	ERVL-MaLR	MLT1	MLT1K	solo	anti-sense	down-stream	9752	HMGA2	uc001ssw.1	chr12:66362137-66363117	980
1339	ERVL-MaLR	MLT1	MLT1K	solo	sense	down-stream	13349	HMGA2	uc001ssw.1	chr12:66365734-66366781	1047
1340	ERVL-MaLR	MLT1	MLT1L	solo	sense	intragenic	intron	HMGA2	uc001ssw.1	chr12:66331735-66332398	663
1341	ERVL-MaLR	MLT1	MLT1N2	solo	anti-sense	up-stream	19487	HMGA2	uc001ssp.1	chr12:66196998-66198198	1200
1342	ERVL-MaLR	THE1	THE1A	complete	sense	down-stream	5022	HMGA2	uc001ssu.1	chr12:66314000-66317091	3091
1343	ERVL-MaLR	THE1	THE1C	solo	anti-sense	up-stream	2004	HMGA2	uc001ssp.1	chr12:66214801-66215681	880
1344	ERV1	LOR1	LOR1b	solo	anti-sense	intragenic	intron	HTR1E	uc003pli.2	chr6:87710893-87711843	950
1345	ERV1	ERV9	LTR12	solo	anti-sense	intragenic	intron	HTR1E	uc003pli.2	chr6:87711573-87712772	1199
1346	ERV1	HERV35	LTR35B	solo	sense	intragenic	intron	HTR1E	uc003pli.2	chr6:87683071-87683708	637
1347	ERV1	MER4	MER4D1	solo	sense	intragenic	intron	HTR1E	uc003pli.2	chr6:87665331-87666681	1350
1348	ERV1	MER4	MER4D1	solo	sense	intragenic	intron	HTR1E	uc003pli.2	chr6:87666149-87666694	545
1349	ERVL	ERVL	ERVLE	5,3 trun	sense	intragenic	intron	HTR1E	uc003pli.2	chr6:87652726-87653272	546
1350	ERVL	HERV16	LTR16A	solo	anti-sense	intragenic	intron	HTR1E	uc003pli.2	chr6:87691843-87692496	653
1351	ERVL	HERVL33	LTR33	solo	anti-sense	intragenic	intron	HTR1E	uc003pli.2	chr6:87689138-87690444	1306
1352	ERVL	HERVL40	LTR40a	solo	anti-sense	intragenic	intron	HTR1E	uc003pli.2	chr6:87697772-87698730	958
1353	ERVL	ERVL	MLT2D	solo	anti-sense	intragenic	intron	HTR1E	uc003pli.2	chr6:87668364-87669237	873
1354	ERVL	ERVL	MLT2D	solo	anti-sense	intragenic	intron	HTR1E	uc003pli.2	chr6:87669024-87669588	564
1355	ERVL-MaLR	MLT1	MLT1A	solo	sense	up-stream	18511	HTR1E	uc003pli.2	chr6:87627879-87628761	882
1356	ERVL-MaLR	MLT1	MLT1A1	solo	anti-sense	intragenic	intron	HTR1E	uc003pli.2	chr6:87697099-87697949	850
1357	ERVL-MaLR	MLT1	MLT1B	solo	anti-sense	down-stream	14171	HTR1E	uc003pli.2	chr6:87740312-87741222	910
1358	ERVL-MaLR	MLT1	MLT1E1A	solo	sense	intragenic	intron	HTR1E	uc003pli.2	chr6:87664986-87665625	639
1359	ERVL-MaLR	MLT1	MLT1F2	solo	anti-sense	intragenic	intron	HTR1E	uc003pli.2	chr6:87653268-87654325	1057
1360	ERVL-MaLR	MLT1	MLT1G1	solo	sense	intragenic	intron	HTR1E	uc003pli.2	chr6:87675958-87676584	626
1361	ERVL-MaLR	MLT1	MLT1H	solo	anti-sense	intragenic	intron	HTR1E	uc003pli.2	chr6:87662709-87663674	965
1362	ERVL-MaLR	MLT1	MLT1H	solo	anti-sense	intragenic	intron	HTR1E	uc003pli.2	chr6:87663555-87664084	529
1363	ERVL-MaLR	MLT1	MLT1H1	solo	sense	down-stream	15740	HTR1E	uc003pli.2	chr6:87741881-87742904	1023
1364	ERVL-MaLR	MLT1	MLT1I	solo	sense	up-stream	2736	HTR1E	uc003pli.2	chr6:87643777-87644536	759
1365	ERVL-MaLR	MLT1	MLT1J2	solo	anti-sense	intragenic	intron	HTR1E	uc003pli.2	chr6:87694025-87694865	840
1366	ERVL-MaLR	MLT1	MLT1J2	solo	anti-sense	intragenic	intron	HTR1E	uc003pli.2	chr6:87702321-87703098	777
1367	ERVL-MaLR	MLT1	MLT1K	solo	sense	intragenic	intron	HTR1E	uc003pli.2	chr6:87658117-87659067	950
1368	ERVL-MaLR	MLT1	MLT1K	solo	sense	intragenic	intron	HTR1E	uc003pli.2	chr6:87679081-87680060	979
1369	ERVL-MaLR	MLT1	MLT1L	solo	sense	intragenic	intron	HTR1E	uc003pli.2	chr6:87687906-87688629	723
1370	ERVL-MaLR	MST	MSTA	solo	anti-sense	intragenic	intron	HTR1E	uc003pli.2	chr6:87663175-87664054	879
1371	ERVL-MaLR	MST	MSTD	solo	anti-sense	intragenic	intron	HTR1E	uc003pli.2	chr6:87669545-87670427	882
1372	ERV1	HERVH48	MER48	solo	sense	up-stream	17567	IGSF10	uc011bod.1	chr3:151194065-151194469	404
1373	ERV1	MER57	MER57A	solo,3 trun	anti-sense	up-stream	7471	IGSF10	uc011bod.1	chr3:151183969-151184342	373
1374	ERV1	MER57	MER57A	solo,3 trun	anti-sense	up-stream	11014	IGSF10	uc011bod.1	chr3:151187512-151188794	1282
1375	ERV1	MER57	MER57A	solo,3 trun	anti-sense	up-stream	12618	IGSF10	uc011bod.1	chr3:151189116-151190903	1787
1376	ERV1	MER57	MER57A	solo,3 trun	anti-sense	up-stream	15925	IGSF10	uc011bod.1	chr3:151192423-151192966	543
1377	ERV1	MER57	MER57A	solo,3 trun	anti-sense	up-stream	16571	IGSF10	uc011bod.1	chr3:151193069-151193166	97
1378	ERV1	MER57	MER57A1	solo	anti-sense	up-stream	7037	IGSF10	uc011bod.1	chr3:151183535-151183960	425
1379	ERV1	MER57	MER57A1	solo	anti-sense	up-stream	16670	IGSF10	uc011bod.1	chr3:151193168-151193587	419
1380	ERVL	ERVL	MLT2A1	solo trun	sense	down-stream	15304	IGSF10	uc011bob.1	chr3:151136979-151139172	2193
1381	ERVL	LTR82	LTR82B	solo	sense	down-stream	6472	IGSF10	uc011bob.1	chr3:151147591-151148004	413
1382	ERVL-MaLR	MLT1	MLT1C	solo	sense	down-stream	13968	IGSF10	uc011bob.1	chr3:151140035-151140508	473
1383	ERVL-MaLR	THE1	THE1B	solo	anti-sense	up-stream	12297	IGSF10	uc011bod.1	chr3:151188795-151189115	320
1384	ERVL-MaLR	THE1	THE1B	solo	sense	up-stream	15947	IGSF10	uc011bod.1	chr3:151192445-151192797	352
1385	ERVL-MaLR	MLT1	MLT1J	5,3 trun	anti-sense	up-stream	14323	IRS4	uc004eoc.2	chrX:107993681-107994895	1214
1386	ERVL	LTR79	LTR79	solo	sense	up-stream	6657	JUN	uc001cze.2	chr1:59256193-59257377	1184
1387	ERVL	LTR79	LTR79	solo	sense	up-stream	7394	JUN	uc001cze.2	chr1:59256930-59257604	674
1388	ERVL-MaLR	MLT1	MLT1H	solo	sense	up-stream	11890	JUN	uc001cze.2	chr1:59261426-59262053	627
1389	ERVL-MaLR	MLT1	MLT1I	solo	anti-sense	down-stream	12767	JUN	uc001cze.2	chr1:59233110-59233945	835
1390	ERVL-MaLR	MLT1	MLT1I	5 trun	sense	down-stream	5809	JUN	uc001cze.2	chr1:59240040-59240903	863
1391	ERVL-MaLR	MLT1	MLT1I	solo	sense	up-stream	2668	JUN	uc001cze.2	chr1:59252204-59253076	872
1392	ERVL-MaLR	MLT1	MLT1I	5 trun	sense	up-stream	3043	JUN	uc001cze.2	chr1:59252579-59253624	1045
1393	ERVL-MaLR	MLT1	MLT1I	3 trun	sense	up-stream	3848	JUN	uc001cze.2	chr1:59253384-59254753	1369
1394	ERVL-MaLR	MLT1	MLT1I	solo	sense	up-stream	4735	JUN	uc001cze.2	chr1:59254271-59255318	1047
1395	ERVL-MaLR	MLT1	MLT1I	solo	sense	up-stream	5994	JUN	uc001cze.2	chr1:59255530-59256129	599
1396	ERVL-MaLR	MLT1	MLT1I	solo	sense	up-stream	6118	JUN	uc001cze.2	chr1:59255654-59256461	807
1397	ERVL-MaLR	MLT1	MLT1I	solo	sense	up-stream	10695	JUN	uc001cze.2	chr1:59260231-59261023	792
1398	ERVL-MaLR	MLT1	MLT1J	solo	sense	down-stream	15525	JUN	uc001cze.2	chr1:59230455-59231187	732
1399	ERVL-MaLR	MLT1	MLT1J	solo	anti-sense	down-stream	13165	JUN	uc001cze.2	chr1:59232671-59233547	876
1400	ERVL-MaLR	MLT1	MLT1J2	solo	anti-sense	up-stream	8781	JUN	uc001cze.2	chr1:59258317-59259178	861
1401	ERVL-MaLR	MLT1	MLT1K	solo	anti-sense	down-stream	7914	JUN	uc001cze.2	chr1:59237774-59238798	1024
1402	ERVL-MaLR	MLT1	MLT1L	solo	anti-sense	down-stream	5443	JUN	uc001cze.2	chr1:59240404-59241269	865
1403	ERVL-MaLR	MLT1	MLT1N2	solo	anti-sense	down-stream	14771	JUN	uc001cze.2	chr1:59231005-59231941	936
1404	ERVL-MaLR	MST	MSTB1	solo	sense	up-stream	6825	JUN	uc001cze.2	chr1:59256361-59257296	935
1405	ERVL-MaLR	THE1	THE1B	solo	anti-sense	up-stream	4819	JUN	uc001cze.2	chr1:59254355-59255208	853
1406	ERV1	HUERSP2	LTR1B	solo	anti-sense	intragenic	intron	KHDRBS2	uc003peg.2	chr6:62792629-62793922	1293
1407	ERV1	LTR37	LTR37A	solo	anti-sense	intragenic	intron	KHDRBS2	uc003peg.2	chr6:62693467-62694073	606
1408	ERV1	LTR37	LTR37B	solo	anti-sense	intragenic	intron	KHDRBS2	uc003peg.2	chr6:62558594-62559516	922
1409	ERV1	LTR51	LTR51	solo	anti-sense	intragenic	intron	KHDRBS2	uc003peg.2	chr6:62690223-62691347	1124
1410	ERV1	MER110	MER110	solo	sense	intragenic	intron	KHDRBS2	uc003peg.2	chr6:62496247-62497047	800
1411	ERV1	MER31	MER31	5,3 trun	anti-sense	intragenic	intron	KHDRBS2	uc003peg.2	chr6:62690877-62692544	1667
1412	ERV1	MER31	MER31	5,3 trun	anti-sense	intragenic	intron	KHDRBS2	uc003peg.2	chr6:62692347-62693963	1616
1413	ERV1	MER31	MER31	5,3 trun	anti-sense	intragenic	intron	KHDRBS2	uc003peg.2	chr6:62693603-62694543	940
1414	ERV1	MER31	MER31B	solo	sense	intragenic	intron	KHDRBS2	uc003peg.2	chr6:62754472-62755041	569
1415	ERV1	MER34	MER34A	solo	anti-sense	intragenic	intron	KHDRBS2	uc003peg.2	chr6:62694391-62694980	589
1416	ERV1	MER4	MER4A	solo	anti-sense	intragenic	intron	KHDRBS2	uc003peg.2	chr6:62858141-62859331	1190
1417	ERV1	MER52	MER52A	solo	sense	intragenic	intron	KHDRBS2	uc003peg.2	chr6:62811997-62813931	1934
1418	ERV1	MER66	MER66C	solo	sense	intragenic	intron	KHDRBS2	uc003peg.2	chr6:62878915-62879466	551
1419	ERV1	MER67	MER67C	solo	anti-sense	intragenic	intron	KHDRBS2	uc003peg.2	chr6:62556823-62557955	1132
1420	ERV1	MER67	MER67C	solo	anti-sense	intragenic	intron	KHDRBS2	uc003peg.2	chr6:62698688-62699889	1201
1421	ERV1	MER87	MER87B	solo	anti-sense	intragenic	intron	KHDRBS2	uc003peg.2	chr6:62783960-62784679	719
1422	ERVK	HERVK11	MER11C	solo	anti-sense	intragenic	intron	KHDRBS2	uc003peg.2	chr6:62666598-62668166	1568
1423	ERVL	HERV16	LTR16B2	solo	anti-sense	intragenic	intron	KHDRBS2	uc003peg.2	chr6:62614133-62615050	917
1424	ERVL	HERV16	LTR16C	solo	anti-sense	intragenic	intron	KHDRBS2	uc003peg.2	chr6:62565394-62566141	747
1425	ERVL	HERV16	LTR16C	solo	anti-sense	intragenic	intron	KHDRBS2	uc003peg.2	chr6:62699406-62700343	937
1426	ERVL	HERV16	LTR16C	solo	anti-sense	intragenic	intron	KHDRBS2	uc003peg.2	chr6:62975893-62976818	925
1427	ERVL	HERV16	LTR16C	solo	anti-sense	intragenic	intron	KHDRBS2	uc003peg.2	chr6:62976653-62977218	565
1428	ERVL	HERVL33	LTR33	solo	anti-sense	intragenic	intron	KHDRBS2	uc003peg.2	chr6:62428119-62428891	772
1429	ERVL	HERVL33	LTR33	solo	anti-sense	intragenic	intron	KHDRBS2	uc003peg.2	chr6:62535870-62536709	839
1430	ERVL	HERVL33	LTR33	solo	anti-sense	intragenic	intron	KHDRBS2	uc003peg.2	chr6:62790288-62791270	982
1431	ERVL	HERVL33	LTR33	solo	sense	intragenic	intron	KHDRBS2	uc003peg.2	chr6:62841028-62841967	939
1432	ERVL	HERVL33	LTR33A	solo	sense	intragenic	intron	KHDRBS2	uc003peg.2	chr6:62656186-62657062	876
1433	ERVL	HERVL33	LTR33C	solo	anti-sense	intragenic	intron	KHDRBS2	uc003peg.2	chr6:62765376-62766009	633
1434	ERVL	HERVL40	LTR40a	solo	anti-sense	intragenic	intron	KHDRBS2	uc003peg.2	chr6:62914299-62915502	1203
1435	ERVL	HERVL40	LTR40c	solo	sense	intragenic	intron	KHDRBS2	uc003peg.2	chr6:62453777-62454706	929
1436	ERVL	LTR79	LTR79	solo	sense	intragenic	intron	KHDRBS2	uc003peg.2	chr6:62924726-62925683	957
1437	ERVL	LTR80	LTR80A	solo	anti-sense	intragenic	intron	KHDRBS2	uc003peg.2	chr6:62536932-62538398	1466
1438	ERVL	LTR84	LTR84b	solo	sense	intragenic	intron	KHDRBS2	uc003peg.2	chr6:62622846-62623646	800
1439	ERVL	LTR84	LTR84b	solo	sense	intragenic	intron	KHDRBS2	uc003peg.2	chr6:62624334-62624987	653
1440	ERVL	MER21	MER21C	solo	anti-sense	intragenic	intron	KHDRBS2	uc003peg.2	chr6:62736989-62738369	1380
1441	ERVL	MER76	MER76	solo	anti-sense	intragenic	intron	KHDRBS2	uc003peg.2	chr6:62786898-62787923	1025
1442	ERVL	MER77	MER77B	solo	anti-sense	intragenic	intron	KHDRBS2	uc003peg.2	chr6:62398462-62399658	1196
1443	ERVL	ERVL	MLT2A1	solo	anti-sense	intragenic	intron	KHDRBS2	uc003peg.2	chr6:62741789-62742759	970
1444	ERVL	ERVL	MLT2A2	3 trun	anti-sense	intragenic	intron	KHDRBS2	uc003peg.2	chr6:62828189-62832910	4721
1445	ERVL	ERVL	MLT2A2	solo	anti-sense	intragenic	intron	KHDRBS2	uc003peg.2	chr6:62919215-62920254	1039
1446	ERVL-MaLR	MLT1	MLT1A	solo	sense	intragenic	intron	KHDRBS2	uc003peg.2	chr6:62537241-62538082	841
1447	ERVL-MaLR	MLT1	MLT1A	solo	anti-sense	intragenic	intron	KHDRBS2	uc003peg.2	chr6:62627989-62628835	846
1448	ERVL-MaLR	MLT1	MLT1A	solo	sense	intragenic	intron	KHDRBS2	uc003peg.2	chr6:62696242-62697111	869
1449	ERVL-MaLR	MLT1	MLT1A0	solo	anti-sense	intragenic	intron	KHDRBS2	uc003peg.2	chr6:62784771-62785615	844
1450	ERVL-MaLR	MLT1	MLT1A0	solo	anti-sense	intragenic	intron	KHDRBS2	uc003peg.2	chr6:62891323-62892143	820
1451	ERVL-MaLR	MLT1	MLT1A0	solo	anti-sense	intragenic	intron	KHDRBS2	uc003peg.2	chr6:62891654-62892382	728
1452	ERVL-MaLR	MLT1	MLT1A1	solo	anti-sense	intragenic	intron	KHDRBS2	uc003peg.2	chr6:62639583-62640469	886
1453	ERVL-MaLR	MLT1	MLT1B	solo	sense	intragenic	intron	KHDRBS2	uc003peg.2	chr6:62461376-62462296	920
1454	ERVL-MaLR	MLT1	MLT1B	solo	anti-sense	intragenic	intron	KHDRBS2	uc003peg.2	chr6:62561025-62561920	895
1455	ERVL-MaLR	MLT1	MLT1C	solo	anti-sense	intragenic	intron	KHDRBS2	uc003peg.2	chr6:62525822-62526810	988
1456	ERVL-MaLR	MLT1	MLT1C	solo	anti-sense	intragenic	intron	KHDRBS2	uc003peg.2	chr6:62922071-62923028	957
1457	ERVL-MaLR	MLT1	MLT1D	solo	anti-sense	intragenic	intron	KHDRBS2	uc003peg.2	chr6:62463383-62464325	942
1458	ERVL-MaLR	MLT1	MLT1D	solo	sense	intragenic	intron	KHDRBS2	uc003peg.2	chr6:62709640-62710268	628
1459	ERVL-MaLR	MLT1	MLT1D	solo	anti-sense	intragenic	intron	KHDRBS2	uc003peg.2	chr6:62764076-62765053	977
1460	ERVL-MaLR	MLT1	MLT1D	solo	sense	up-stream	11299	KHDRBS2	uc003peg.2	chr6:63007150-63008611	1461
1461	ERVL-MaLR	MLT1	MLT1D	solo	anti-sense	up-stream	11703	KHDRBS2	uc003peg.2	chr6:63007554-63008537	983
1462	ERVL-MaLR	MLT1	MLT1E1A	solo	anti-sense	intragenic	intron	KHDRBS2	uc003peg.2	chr6:62783757-62784459	702
1463	ERVL-MaLR	MLT1	MLT1E3	solo	anti-sense	intragenic	intron	KHDRBS2	uc003peg.2	chr6:62511415-62512512	1097
1464	ERVL-MaLR	MLT1	MLT1F1	solo	anti-sense	intragenic	intron	KHDRBS2	uc003peg.2	chr6:62898385-62899666	1281
1465	ERVL-MaLR	MLT1	MLT1F1	solo	sense	up-stream	10081	KHDRBS2	uc003peg.2	chr6:63005932-63006624	692
1466	ERVL-MaLR	MLT1	MLT1G	solo	sense	intragenic	intron	KHDRBS2	uc003peg.2	chr6:62750015-62751111	1096
1467	ERVL-MaLR	MLT1	MLT1G1	solo	anti-sense	intragenic	intron	KHDRBS2	uc003peg.2	chr6:62515699-62516668	969
1468	ERVL-MaLR	MLT1	MLT1G3	solo	anti-sense	intragenic	intron	KHDRBS2	uc003peg.2	chr6:62425670-62426652	982
1469	ERVL-MaLR	MLT1	MLT1H	solo	sense	intragenic	intron	KHDRBS2	uc003peg.2	chr6:62421768-62422458	690
1470	ERVL-MaLR	MLT1	MLT1H	solo	sense	intragenic	intron	KHDRBS2	uc003peg.2	chr6:62492610-62493186	576
1471	ERVL-MaLR	MLT1	MLT1H2	solo	anti-sense	intragenic	intron	KHDRBS2	uc003peg.2	chr6:62613276-62614203	927
1472	ERVL-MaLR	MLT1	MLT1J	solo	sense	intragenic	intron	KHDRBS2	uc003peg.2	chr6:62563309-62564210	901
1473	ERVL-MaLR	MLT1	MLT1J	solo	anti-sense	up-stream	14122	KHDRBS2	uc003peg.2	chr6:63009973-63010883	910
1474	ERVL-MaLR	MLT1	MLT1J1	3 trun	anti-sense	intragenic	intron	KHDRBS2	uc003peg.2	chr6:62410202-62412254	2052
1475	ERVL-MaLR	MLT1	MLT1J1	solo	anti-sense	intragenic	intron	KHDRBS2	uc003peg.2	chr6:62411906-62412652	746
1476	ERVL-MaLR	MLT1	MLT1J2	solo	sense	intragenic	intron	KHDRBS2	uc003peg.2	chr6:62924239-62924900	661
1477	ERVL-MaLR	MLT1	MLT1L	solo	sense	intragenic	intron	KHDRBS2	uc003peg.2	chr6:62942412-62943368	956
1478	ERVL-MaLR	MST	MSTA	solo	anti-sense	intragenic	intron	KHDRBS2	uc003peg.2	chr6:62533833-62534722	889
1479	ERVL-MaLR	MST	MSTA	solo	anti-sense	intragenic	intron	KHDRBS2	uc003peg.2	chr6:62555496-62556396	900
1480	ERVL-MaLR	MST	MSTA	solo	sense	intragenic	intron	KHDRBS2	uc003peg.2	chr6:62642644-62643521	877
1481	ERVL-MaLR	MST	MSTB	solo	sense	intragenic	intron	KHDRBS2	uc003peg.2	chr6:62897483-62898397	914
1482	ERVL-MaLR	MST	MSTB	solo	anti-sense	intragenic	intron	KHDRBS2	uc003peg.2	chr6:62979729-62980700	971
1483	ERVL-MaLR	MST	MSTB1	solo	anti-sense	intragenic	intron	KHDRBS2	uc003peg.2	chr6:62472002-62472883	881
1484	ERVL-MaLR	MST	MSTB1	solo	anti-sense	intragenic	intron	KHDRBS2	uc003peg.2	chr6:62854640-62855324	684
1485	ERVL-MaLR	MST	MSTB1	solo	anti-sense	intragenic	intron	KHDRBS2	uc003peg.2	chr6:62913455-62914365	910
1486	ERVL-MaLR	THE1	THE1A	complete	sense	intragenic	intron	KHDRBS2	uc003peg.2	chr6:62931934-62934558	2624
1487	ERVL-MaLR	THE1	THE1B	complete	sense	intragenic	intron	KHDRBS2	uc003peg.2	chr6:62574920-62577597	2677
1488	ERVL-MaLR	THE1	THE1B	complete	anti-sense	intragenic	intron	KHDRBS2	uc003peg.2	chr6:62718243-62720991	2748
1489	ERVL-MaLR	THE1	THE1B	complete	anti-sense	intragenic	intron	KHDRBS2	uc003peg.2	chr6:62842838-62845592	2754
1490	ERVL-MaLR	THE1	THE1B	solo	anti-sense	intragenic	intron	KHDRBS2	uc003peg.2	chr6:62965959-62966813	854
1491	ERVL-MaLR	THE1	THE1C	5,3 trun	sense	intragenic	intron	KHDRBS2	uc003peg.2	chr6:62513237-62513800	563
1492	ERVL-MaLR	THE1	THE1C	complete	sense	intragenic	intron	KHDRBS2	uc003peg.2	chr6:62513302-62516046	2744
1493	ERVL-MaLR	THE1	THE1C	solo	sense	intragenic	intron	KHDRBS2	uc003peg.2	chr6:62823513-62824381	868
1494	ERVL-MaLR	THE1	THE1D	solo	sense	intragenic	intron	KHDRBS2	uc003peg.2	chr6:62811908-62812550	642
1495	ERVL-MaLR	THE1	THE1D	solo	sense	intragenic	intron	KHDRBS2	uc003peg.2	chr6:62940850-62941728	878
1496	ERV1	LOR1	LTR26E	solo	anti-sense	up-stream	18495	KIT	uc010igr.2	chr4:55504814-55505848	1034
1497	ERV1	HERV23	LTR56	solo	sense	down-stream	7937	KIT	uc010igr.2	chr4:55614567-55615490	923
1498	ERV1	MER39	MER39	solo	sense	intragenic	intron	KIT	uc010igr.2	chr4:55536435-55537362	927
1499	ERVL	HERV16	LTR16A1	solo	anti-sense	intragenic	intron	KIT	uc010igr.2	chr4:55574217-55574868	651
1500	ERVL	HERVL67	LTR67B	solo	anti-sense	down-stream	11455	KIT	uc010igr.2	chr4:55618085-55619123	1038
1501	ERVL	ERVL	MLT2B4	solo	anti-sense	down-stream	16630	KIT	uc010igr.2	chr4:55623260-55623876	616
1502	ERVL-MaLR	MLT1	MLT1C	solo	anti-sense	down-stream	2462	KIT	uc010igr.2	chr4:55609092-55610039	947
1503	ERVL-MaLR	MLT1	MLT1C	solo	anti-sense	down-stream	17627	KIT	uc010igr.2	chr4:55624257-55625183	926
1504	ERVL-MaLR	MLT1	MLT1J	solo	anti-sense	intragenic	intron	KIT	uc010igr.2	chr4:55601706-55602607	901
1505	ERVL-MaLR	MLT1	MLT1K	solo	sense	up-stream	2553	KIT	uc010igr.2	chr4:55520718-55521790	1072
1506	ERVL-MaLR	MLT1	MLT1N2	solo	anti-sense	down-stream	16749	KIT	uc010igr.2	chr4:55623379-55624073	694
1507	ERVL-MaLR	MST	MSTB1	solo	anti-sense	intragenic	intron	KIT	uc010igr.2	chr4:55581265-55582178	913
1508	ERVL	MER21	MER21C	solo	anti-sense	down-stream	4561	KRT15	uc002hwy.2	chr17:39664417-39665685	1268
1509	ERV1	HERVFc1	HERVFc1_LTR2	solo	sense	up-stream	9438	LRFN5	uc001wvm.2	chr14:42066643-42067574	931
1510	ERV1	LTR34	LTR34	solo	sense	intragenic	intron	LRFN5	uc001wvm.2	chr14:42344888-42345721	833
1511	ERV1	LTR34	LTR34	solo	sense	intragenic	intron	LRFN5	uc001wvm.2	chr14:42345549-42346333	784
1512	ERV1	HERV49	LTR49	solo	anti-sense	intragenic	intron	LRFN5	uc001wvm.2	chr14:42274935-42275562	627
1513	ERV1	HERVH	LTR7	solo	anti-sense	up-stream	7390	LRFN5	uc001wvm.2	chr14:42068622-42069622	1000
1514	ERV1	LTR78	LTR78	solo	anti-sense	intragenic	intron	LRFN5	uc001wvm.2	chr14:42186733-42187412	679
1515	ERV1	LTR78	LTR78B	solo	sense	intragenic	intron	LRFN5	uc001wvm.2	chr14:42306229-42307005	776
1516	ERV1	HUERSP1	LTR8A	solo	anti-sense	intragenic	intron	LRFN5	uc001wvm.2	chr14:42272689-42274224	1535
1517	ERV1	MER31	MER31A	solo	sense	intragenic	intron	LRFN5	uc001wvm.2	chr14:42118439-42119421	982
1518	ERV1	MER31	MER31B	solo	anti-sense	intragenic	intron	LRFN5	uc001wvm.2	chr14:42271083-42272041	958
1519	ERV1	MER34	MER34B	solo	sense	intragenic	intron	LRFN5	uc001wvm.2	chr14:42257378-42258424	1046
1520	ERV1	MER66	MER66A	solo	anti-sense	up-stream	10965	LRFN5	uc001wvm.2	chr14:42065299-42066047	748
1521	ERV1	PRIMA4	PRIMA4	solo	sense	intragenic	intron	LRFN5	uc001wvm.2	chr14:42344699-42345308	609
1522	ERVK	HERVK11	MER11A	solo	anti-sense	intragenic	intron	LRFN5	uc001wvm.2	chr14:42260936-42262728	1792
1523	ERVL	ERVL	ERVLE	5,3 trun	anti-sense	intragenic	intron	LRFN5	uc001wvm.2	chr14:42300079-42301232	1153
1524	ERVL	ERVL	ERVLE	5,3 trun	anti-sense	intragenic	intron	LRFN5	uc001wvm.2	chr14:42301106-42303074	1968
1525	ERVL	HERV32	LTR32	solo	sense	up-stream	5621	LRFN5	uc001wvm.2	chr14:42070448-42071391	943
1526	ERVL	HERV32	LTR32	solo	anti-sense	intragenic	intron	LRFN5	uc001wvm.2	chr14:42353387-42354361	974
1527	ERVL	HERVL33	LTR33C	solo	anti-sense	intragenic	intron	LRFN5	uc001wvm.2	chr14:42131537-42132343	806
1528	ERVL	HERVL33	LTR33C	solo	anti-sense	intragenic	intron	LRFN5	uc001wvm.2	chr14:42299481-42300495	1014
1529	ERVL	HERVL70	MER70A	solo	anti-sense	intragenic	intron	LRFN5	uc001wvm.2	chr14:42105618-42106659	1041
1530	ERVL-MaLR	MLT1	MLT1A	solo	sense	intragenic	intron	LRFN5	uc001wvm.2	chr14:42256757-42257621	864
1531	ERVL-MaLR	MLT1	MLT1A	solo	anti-sense	intragenic	intron	LRFN5	uc001wvm.2	chr14:42300733-42301605	872
1532	ERVL-MaLR	MLT1	MLT1A0	solo	anti-sense	up-stream	17346	LRFN5	uc001wvm.2	chr14:42058859-42059666	807
1533	ERVL-MaLR	MLT1	MLT1A0	solo	sense	intragenic	intron	LRFN5	uc001wvm.2	chr14:42122372-42122946	574
1534	ERVL-MaLR	MLT1	MLT1B	solo	anti-sense	intragenic	intron	LRFN5	uc001wvm.2	chr14:42120707-42121555	848
1535	ERVL-MaLR	MLT1	MLT1C	solo	anti-sense	intragenic	intron	LRFN5	uc001wvm.2	chr14:42333438-42334146	708
1536	ERVL-MaLR	MLT1	MLT1E1	solo	anti-sense	intragenic	intron	LRFN5	uc001wvm.2	chr14:42338929-42340322	1393
1537	ERVL-MaLR	MLT1	MLT1E2	solo	anti-sense	intragenic	intron	LRFN5	uc001wvm.2	chr14:42315632-42316509	877
1538	ERVL-MaLR	MLT1	MLT1H	solo	sense	intragenic	intron	LRFN5	uc001wvm.2	chr14:42087199-42088165	966
1539	ERVL-MaLR	MLT1	MLT1J	solo	anti-sense	intragenic	intron	LRFN5	uc001wvm.2	chr14:42175709-42176697	988
1540	ERVL-MaLR	MLT1	MLT1K	solo	anti-sense	intragenic	intron	LRFN5	uc001wvm.2	chr14:42090606-42091297	691
1541	ERVL-MaLR	MLT1	MLT1L	solo	sense	intragenic	intron	LRFN5	uc001wvm.2	chr14:42186469-42187130	661
1542	ERVL-MaLR	MST	MSTA	solo	anti-sense	intragenic	intron	LRFN5	uc001wvm.2	chr14:42288422-42289327	905
1543	ERVL-MaLR	MST	MSTB	solo	sense	intragenic	intron	LRFN5	uc001wvm.2	chr14:42198046-42198987	941
1544	ERVL-MaLR	MST	MSTB	complete	anti-sense	intragenic	intron	LRFN5	uc001wvm.2	chr14:42238842-42241774	2932
1545	ERVL-MaLR	MST	MSTB2	solo	sense	up-stream	17042	LRFN5	uc001wvm.2	chr14:42059170-42059970	800
1546	ERVL-MaLR	MST	MSTC	solo	anti-sense	intragenic	intron	LRFN5	uc001wvm.2	chr14:42185769-42186331	562
1547	ERVL-MaLR	MST	MSTD	solo	anti-sense	intragenic	intron	LRFN5	uc001wvm.2	chr14:42184504-42185121	617
1548	ERVL-MaLR	MST	MSTD	solo	anti-sense	intragenic	intron	LRFN5	uc001wvm.2	chr14:42217802-42218688	886
1549	ERVL-MaLR	THE1	THE1	5,3 trun	anti-sense	intragenic	intron	LRFN5	uc001wvm.2	chr14:42184615-42186268	1653
1550	ERVL-MaLR	THE1	THE1B	solo	sense	intragenic	intron	LRFN5	uc001wvm.2	chr14:42232446-42233310	864
1551	ERVL-MaLR	THE1	THE1B	solo	anti-sense	intragenic	intron	LRFN5	uc001wvm.2	chr14:42338513-42339369	856
1552	ERVL-MaLR	THE1	THE1B	solo	anti-sense	intragenic	intron	LRFN5	uc001wvm.2	chr14:42339291-42340131	840
1553	ERVL-MaLR	THE1	THE1C	solo	sense	intragenic	intron	LRFN5	uc001wvm.2	chr14:42094140-42094996	856
1554	ERVL-MaLR	THE1	THE1C	solo	anti-sense	intragenic	intron	LRFN5	uc001wvm.2	chr14:42343663-42344540	877
1555	ERVL-MaLR	THE1	THE1D	solo	sense	intragenic	intron	LRFN5	uc001wvm.2	chr14:42092184-42092908	724
1556	ERVL-MaLR	THE1	THE1D	solo	anti-sense	intragenic	intron	LRFN5	uc001wvm.2	chr14:42153220-42154092	872
1557	ERVL-MaLR	THE1	THE1D	solo	anti-sense	intragenic	intron	LRFN5	uc001wvm.2	chr14:42219578-42220683	1105
1558	ERVL-MaLR	THE1	THE1D	solo	sense	intragenic	intron	LRFN5	uc001wvm.2	chr14:42330827-42331668	841
1559	ERV1	HERVH	HERVH	5,3 trun	anti-sense	intragenic	intron	LRP1B	uc002tvj.1	chr2:141186854-141189216	2362
1560	ERV1	ERV9	LTR12F	solo	anti-sense	intragenic	intron	LRP1B	uc002tvj.1	chr2:142572650-142573735	1085
1561	ERV1	HUERSP2	LTR1B	solo	sense	intragenic	intron	LRP1B	uc002tvj.1	chr2:141871373-141872604	1231
1562	ERV1	HUERSP2	LTR1B	solo	anti-sense	intragenic	intron	LRP1B	uc002tvj.1	chr2:142232785-142234054	1269
1563	ERV1	HUERSP2	LTR1B	solo	anti-sense	intragenic	intron	LRP1B	uc002tvj.1	chr2:142425578-142426835	1257
1564	ERV1	HUERSP2	LTR1B	solo	anti-sense	intragenic	intron	LRP1B	uc002tvj.1	chr2:142681295-142682577	1282
1565	ERV1	HUERSP2	LTR1D	solo	sense	intragenic	intron	LRP1B	uc002tvj.1	chr2:141652679-141653924	1245
1566	ERV1	HERV23	LTR23	solo	anti-sense	intragenic	intron	LRP1B	uc002tvj.1	chr2:141946540-141947466	926
1567	ERV1	LTR27	LTR27	solo	anti-sense	intragenic	intron	LRP1B	uc002tvj.1	chr2:142351127-142352134	1007
1568	ERV1	LTR27	LTR27	solo	anti-sense	intragenic	intron	LRP1B	uc002tvj.1	chr2:142361724-142362922	1198
1569	ERV1	LTR27	LTR27B	solo	anti-sense	intragenic	intron	LRP1B	uc002tvj.1	chr2:141626199-141627209	1010
1570	ERV1	LTR37	LTR37A	solo	anti-sense	intragenic	intron	LRP1B	uc002tvj.1	chr2:142532485-142533352	867
1571	ERV1	LTR37	LTR37B	solo	anti-sense	intragenic	intron	LRP1B	uc002tvj.1	chr2:141946388-141947006	618
1572	ERV1	LTR37	LTR37B	solo	anti-sense	intragenic	intron	LRP1B	uc002tvj.1	chr2:141947721-141948561	840
1573	ERV1	LTR37	LTR37B	solo	anti-sense	intragenic	intron	LRP1B	uc002tvj.1	chr2:141951128-141952096	968
1574	ERV1	LTR48	LTR48	solo	anti-sense	intragenic	intron	LRP1B	uc002tvj.1	chr2:141627184-141628415	1231
1575	ERV1	HERV49	LTR49	solo	anti-sense	intragenic	intron	LRP1B	uc002tvj.1	chr2:141592388-141593817	1429
1576	ERV1	HERV49	LTR49	solo	anti-sense	intragenic	intron	LRP1B	uc002tvj.1	chr2:141629003-141629547	544
1577	ERV1	LTR51	LTR51	solo	anti-sense	intragenic	intron	LRP1B	uc002tvj.1	chr2:142155883-142156792	909
1578	ERV1	LTR51	LTR51	solo	anti-sense	intragenic	intron	LRP1B	uc002tvj.1	chr2:142156591-142157351	760
1579	ERV1	LTR54	LTR54B	solo	anti-sense	intragenic	intron	LRP1B	uc002tvj.1	chr2:142388715-142389670	955
1580	ERV1	LTR65	LTR65	solo	anti-sense	intragenic	intron	LRP1B	uc002tvj.1	chr2:141361969-141363337	1368
1581	ERV1	LTR65	LTR65	solo	anti-sense	intragenic	intron	LRP1B	uc002tvj.1	chr2:141362988-141363609	621
1582	ERV1	LTR68	LTR68	solo	sense	intragenic	intron	LRP1B	uc002tvj.1	chr2:141336470-141337379	909
1583	ERV1	HERVH	LTR7	3 trun	anti-sense	intragenic	intron	LRP1B	uc002tvj.1	chr2:141183713-141187374	3661
1584	ERV1	HERVH	LTR7	5 trun	anti-sense	intragenic	intron	LRP1B	uc002tvj.1	chr2:141188718-141190221	1503
1585	ERV1	LTR77	LTR77	solo	sense	intragenic	intron	LRP1B	uc002tvj.1	chr2:142571062-142571886	824
1586	ERV1	LTR78	LTR78	solo	anti-sense	intragenic	intron	LRP1B	uc002tvj.1	chr2:141794910-141795565	655
1587	ERV1	LTR78	LTR78	solo	anti-sense	intragenic	intron	LRP1B	uc002tvj.1	chr2:141795604-141796359	755
1588	ERV1	LTR78	LTR78B	solo	anti-sense	intragenic	intron	LRP1B	uc002tvj.1	chr2:141644201-141644787	586
1589	ERV1	LTR78	LTR78B	solo	anti-sense	intragenic	intron	LRP1B	uc002tvj.1	chr2:141732174-141733568	1394
1590	ERV1	LTR78	LTR78B	solo	anti-sense	intragenic	intron	LRP1B	uc002tvj.1	chr2:141857849-141858497	648
1591	ERV1	LTR78	LTR78B	solo	anti-sense	intragenic	intron	LRP1B	uc002tvj.1	chr2:141858637-141859425	788
1592	ERV1	LTR78	LTR78B	solo	anti-sense	intragenic	intron	LRP1B	uc002tvj.1	chr2:141899817-141900456	639
1593	ERV1	HUERSP1	LTR8	solo	anti-sense	intragenic	intron	LRP1B	uc002tvj.1	chr2:141372163-141373349	1186
1594	ERV1	HUERSP1	LTR8	solo	sense	intragenic	intron	LRP1B	uc002tvj.1	chr2:141630666-141631423	757
1595	ERV1	HUERSP1	LTR8A	solo	anti-sense	intragenic	intron	LRP1B	uc002tvj.1	chr2:141866147-141867219	1072
1596	ERV1	HUERSP3	LTR9	solo	sense	intragenic	intron	LRP1B	uc002tvj.1	chr2:141825497-141826642	1145
1597	ERV1	MER110	MER110A	solo	anti-sense	intragenic	intron	LRP1B	uc002tvj.1	chr2:141591198-141592050	852
1598	ERV1	MER110	MER110A	solo	anti-sense	intragenic	intron	LRP1B	uc002tvj.1	chr2:141591857-141592513	656
1599	ERV1	MER34	MER34	solo	anti-sense	intragenic	intron	LRP1B	uc002tvj.1	chr2:141610665-141611318	653
1600	ERV1	MER34	MER34	solo	anti-sense	intragenic	intron	LRP1B	uc002tvj.1	chr2:141948124-141948721	597
1601	ERV1	MER34	MER34	solo	anti-sense	intragenic	intron	LRP1B	uc002tvj.1	chr2:141948233-141949158	925
1602	ERV1	MER34	MER34	solo	anti-sense	intragenic	intron	LRP1B	uc002tvj.1	chr2:142669924-142670903	979
1603	ERV1	MER34	MER34A	solo	anti-sense	intragenic	intron	LRP1B	uc002tvj.1	chr2:141447309-141448364	1055
1604	ERV1	MER34	MER34A	solo	anti-sense	intragenic	intron	LRP1B	uc002tvj.1	chr2:141549124-141550173	1049
1605	ERV1	MER34	MER34A	solo	sense	intragenic	intron	LRP1B	uc002tvj.1	chr2:141867672-141868710	1038
1606	ERV1	MER34	MER34A	solo	anti-sense	intragenic	intron	LRP1B	uc002tvj.1	chr2:142257236-142258294	1058
1607	ERV1	MER34	MER34C2	solo	anti-sense	intragenic	intron	LRP1B	uc002tvj.1	chr2:141947118-141948200	1082
1608	ERV1	MER39	MER39	solo	anti-sense	intragenic	intron	LRP1B	uc002tvj.1	chr2:141313428-141314494	1066
1609	ERV1	MER39	MER39	solo	anti-sense	intragenic	intron	LRP1B	uc002tvj.1	chr2:141318288-141319425	1137
1610	ERV1	MER39	MER39	solo	anti-sense	intragenic	intron	LRP1B	uc002tvj.1	chr2:141610424-141611148	724
1611	ERV1	MER39	MER39	solo	anti-sense	intragenic	intron	LRP1B	uc002tvj.1	chr2:141654546-141655271	725
1612	ERV1	MER39	MER39	solo	anti-sense	intragenic	intron	LRP1B	uc002tvj.1	chr2:141655325-141656116	791
1613	ERV1	MER39	MER39	solo	anti-sense	intragenic	intron	LRP1B	uc002tvj.1	chr2:141657311-141657930	619
1614	ERV1	MER39	MER39	solo	anti-sense	intragenic	intron	LRP1B	uc002tvj.1	chr2:141941683-141942577	894
1615	ERV1	MER39	MER39B	solo	anti-sense	intragenic	intron	LRP1B	uc002tvj.1	chr2:142457859-142458575	716
1616	ERV1	MER4	MER4	5,3 trun	anti-sense	intragenic	intron	LRP1B	uc002tvj.1	chr2:141629048-141632314	3266
1617	ERV1	MER4	MER4	5,3 trun	anti-sense	intragenic	intron	LRP1B	uc002tvj.1	chr2:141631814-141635309	3495
1618	ERV1	MER4	MER4	5,3 trun	anti-sense	intragenic	intron	LRP1B	uc002tvj.1	chr2:142754445-142756122	1677
1619	ERV1	MER41	MER41B	solo	sense	down-stream	19168	LRP1B	uc002tvj.1	chr2:140968626-140970076	1450
1620	ERV1	MER41	MER41C	solo	anti-sense	intragenic	intron	LRP1B	uc002tvj.1	chr2:142771098-142772108	1010
1621	ERV1	MER4	MER4A	solo	anti-sense	intragenic	intron	LRP1B	uc002tvj.1	chr2:141149400-141150312	912
1622	ERV1	MER4	MER4A1	solo	anti-sense	intragenic	intron	LRP1B	uc002tvj.1	chr2:141634817-141635767	950
1623	ERV1	MER4	MER4D0	solo	sense	intragenic	intron	LRP1B	uc002tvj.1	chr2:142755844-142757176	1332
1624	ERV1	MER4	MER4D1	solo	anti-sense	intragenic	intron	LRP1B	uc002tvj.1	chr2:141430978-141432633	1655
1625	ERV1	MER57	MER57A1	solo	anti-sense	intragenic	intron	LRP1B	uc002tvj.1	chr2:141446425-141447354	929
1626	ERV1	MER61	MER61B	solo	sense	intragenic	intron	LRP1B	uc002tvj.1	chr2:142701133-142701932	799
1627	ERV1	MER61	MER61D	solo	anti-sense	intragenic	intron	LRP1B	uc002tvj.1	chr2:141868762-141870023	1261
1628	ERV1	MER61	MER61E	solo	sense	intragenic	intron	LRP1B	uc002tvj.1	chr2:142571583-142572209	626
1629	ERV1	MER65	MER65C	solo	anti-sense	intragenic	intron	LRP1B	uc002tvj.1	chr2:141752268-141753204	936
1630	ERV1	MER66	MER66C	solo	anti-sense	intragenic	intron	LRP1B	uc002tvj.1	chr2:141126931-141127483	552
1631	ERV1	MER67	MER67A	solo	sense	intragenic	intron	LRP1B	uc002tvj.1	chr2:141370418-141371021	603
1632	ERV1	MER67	MER67A	solo	anti-sense	intragenic	intron	LRP1B	uc002tvj.1	chr2:141662950-141663659	709
1633	ERV1	MER67	MER67B	solo	anti-sense	intragenic	intron	LRP1B	uc002tvj.1	chr2:141370870-141372076	1206
1634	ERV1	MER67	MER67B	solo	anti-sense	intragenic	intron	LRP1B	uc002tvj.1	chr2:141662406-141662992	586
1635	ERV1	MER67	MER67B	solo	anti-sense	intragenic	intron	LRP1B	uc002tvj.1	chr2:141662541-141663366	825
1636	ERV1	MER83	MER83B	solo	anti-sense	intragenic	intron	LRP1B	uc002tvj.1	chr2:141658419-141659287	868
1637	ERV1	MER84	MER84	solo	anti-sense	intragenic	intron	LRP1B	uc002tvj.1	chr2:141863779-141864699	920
1638	ERV1	PAB	PABL_B	solo	anti-sense	intragenic	intron	LRP1B	uc002tvj.1	chr2:141437021-141438229	1208
1639	ERVK	HERVK13	LTR13	solo	sense	intragenic	intron	LRP1B	uc002tvj.1	chr2:141721170-141722661	1491
1640	ERVK	HERVK14	LTR14C	solo	anti-sense	intragenic	intron	LRP1B	uc002tvj.1	chr2:142141825-142142904	1079
1641	ERVK	HERVK3	LTR3B	solo	anti-sense	intragenic	intron	LRP1B	uc002tvj.1	chr2:141032333-141033308	975
1642	ERVK	HERVK11	MER11A	solo	anti-sense	intragenic	intron	LRP1B	uc002tvj.1	chr2:141171852-141173424	1572
1643	ERVL	ERV3-16A3	ERV3-16A3	5,3 trun	sense	down-stream	17369	LRP1B	uc002tvj.1	chr2:140969939-140971875	1936
1644	ERVL	ERV3-16A3	ERV3-16A3	5,3 trun	anti-sense	intragenic	intron	LRP1B	uc002tvj.1	chr2:141492363-141495804	3441
1645	ERVL	ERVL	ERVLE	5,3 trun	anti-sense	intragenic	intron	LRP1B	uc002tvj.1	chr2:141495290-141496237	947
1646	ERVL	HERVL40	HERVL40	5,3 trun	anti-sense	intragenic	intron	LRP1B	uc002tvj.1	chr2:141919347-141919988	641
1647	ERVL	HERV16	LTR16A1	solo	anti-sense	intragenic	intron	LRP1B	uc002tvj.1	chr2:141089846-141090636	790
1648	ERVL	HERV16	LTR16A2	solo	anti-sense	intragenic	intron	LRP1B	uc002tvj.1	chr2:141469312-141470156	844
1649	ERVL	HERV16	LTR16A2	solo	sense	intragenic	intron	LRP1B	uc002tvj.1	chr2:142428598-142429343	745
1650	ERVL	HERV16	LTR16B1	solo	anti-sense	intragenic	intron	LRP1B	uc002tvj.1	chr2:142703402-142704131	729
1651	ERVL	HERV16	LTR16B2	solo	anti-sense	intragenic	intron	LRP1B	uc002tvj.1	chr2:141491953-141492859	906
1652	ERVL	HERV16	LTR16B2	solo	anti-sense	intragenic	intron	LRP1B	uc002tvj.1	chr2:141495740-141496607	867
1653	ERVL	HERV16	LTR16C	solo	anti-sense	intragenic	intron	LRP1B	uc002tvj.1	chr2:141157441-141158382	941
1654	ERVL	HERV16	LTR16C	solo	sense	intragenic	intron	LRP1B	uc002tvj.1	chr2:141846919-141847719	800
1655	ERVL	HERV16	LTR16C	solo	anti-sense	intragenic	intron	LRP1B	uc002tvj.1	chr2:142009592-142010136	544
1656	ERVL	HERV16	LTR16D	solo	anti-sense	intragenic	intron	LRP1B	uc002tvj.1	chr2:141338672-141339304	632
1657	ERVL	HERV32	LTR32	solo	sense	intragenic	intron	LRP1B	uc002tvj.1	chr2:141988715-141989568	853
1658	ERVL	HERVL33	LTR33	solo	sense	intragenic	intron	LRP1B	uc002tvj.1	chr2:141219751-141220528	777
1659	ERVL	HERVL33	LTR33	solo	sense	intragenic	intron	LRP1B	uc002tvj.1	chr2:141310939-141311579	640
1660	ERVL	HERVL33	LTR33	solo	anti-sense	intragenic	intron	LRP1B	uc002tvj.1	chr2:142658128-142658710	582
1661	ERVL	HERVL33	LTR33	solo	anti-sense	intragenic	intron	LRP1B	uc002tvj.1	chr2:142712857-142713928	1071
1662	ERVL	HERVL33	LTR33A	solo	anti-sense	intragenic	intron	LRP1B	uc002tvj.1	chr2:141904443-141905135	692
1663	ERVL	HERVL33	LTR33A	solo	sense	intragenic	intron	LRP1B	uc002tvj.1	chr2:142115512-142116427	915
1664	ERVL	HERVL33	LTR33A	solo	anti-sense	intragenic	intron	LRP1B	uc002tvj.1	chr2:142213297-142214203	906
1665	ERVL	HERVL33	LTR33A	solo	sense	intragenic	intron	LRP1B	uc002tvj.1	chr2:142750752-142751347	595
1666	ERVL	HERVL40	LTR40a	solo	anti-sense	intragenic	intron	LRP1B	uc002tvj.1	chr2:141337364-141338062	698
1667	ERVL	HERVL40	LTR40a	solo	anti-sense	intragenic	intron	LRP1B	uc002tvj.1	chr2:141753295-141753975	680
1668	ERVL	HERVL40	LTR40a	solo	anti-sense	intragenic	intron	LRP1B	uc002tvj.1	chr2:141799395-141800389	994
1669	ERVL	HERVL40	LTR40a	solo	anti-sense	intragenic	intron	LRP1B	uc002tvj.1	chr2:141918844-141919819	975
1670	ERVL	HERVL40	LTR40a	solo	anti-sense	intragenic	intron	LRP1B	uc002tvj.1	chr2:141919787-141920460	673
1671	ERVL	HERVL40	LTR40b	solo	sense	intragenic	intron	LRP1B	uc002tvj.1	chr2:141781938-141782895	957
1672	ERVL	HERVL40	LTR40c	solo	anti-sense	intragenic	intron	LRP1B	uc002tvj.1	chr2:141786881-141787607	726
1673	ERVL	HERVL67	LTR67B	solo	anti-sense	intragenic	intron	LRP1B	uc002tvj.1	chr2:141810441-141811523	1082
1674	ERVL	HERVL67	LTR67B	solo	anti-sense	intragenic	intron	LRP1B	uc002tvj.1	chr2:141963960-141965068	1108
1675	ERVL	HERVL75	LTR75B	solo	sense	intragenic	intron	LRP1B	uc002tvj.1	chr2:142088520-142089290	770
1676	ERVL	HERVL75	LTR75B	solo	sense	intragenic	intron	LRP1B	uc002tvj.1	chr2:142088948-142089522	574
1677	ERVL	LTR80	LTR80B	solo	sense	intragenic	intron	LRP1B	uc002tvj.1	chr2:141907514-141908107	593
1678	ERVL	LTR84	LTR84a	solo	anti-sense	intragenic	intron	LRP1B	uc002tvj.1	chr2:142584332-142585572	1240
1679	ERVL	LTR84	LTR84a	solo	anti-sense	intragenic	intron	LRP1B	uc002tvj.1	chr2:142585293-142585885	592
1680	ERVL	MER21	MER21B	solo	anti-sense	intragenic	intron	LRP1B	uc002tvj.1	chr2:142007421-142008673	1252
1681	ERVL	HERVL54	MER54A	solo	anti-sense	intragenic	intron	LRP1B	uc002tvj.1	chr2:142271250-142272840	1590
1682	ERVL	HERVL54	MER54A	solo	anti-sense	intragenic	intron	LRP1B	uc002tvj.1	chr2:142272640-142273270	630
1683	ERVL	HERVL68	MER68	5,3 trun	anti-sense	intragenic	intron	LRP1B	uc002tvj.1	chr2:141919487-141920257	770
1684	ERVL	MER77	MER77B	solo	anti-sense	intragenic	intron	LRP1B	uc002tvj.1	chr2:142055543-142056977	1434
1685	ERVL	ERVL	MLT2A2	solo	anti-sense	intragenic	intron	LRP1B	uc002tvj.1	chr2:141384506-141385533	1027
1686	ERVL	ERVL	MLT2A2	solo	anti-sense	intragenic	intron	LRP1B	uc002tvj.1	chr2:141596619-141597646	1027
1687	ERVL	ERVL	MLT2A2	solo	anti-sense	intragenic	intron	LRP1B	uc002tvj.1	chr2:141654776-141655824	1048
1688	ERVL	ERVL	MLT2A2	solo	anti-sense	intragenic	intron	LRP1B	uc002tvj.1	chr2:142573499-142574543	1044
1689	ERVL	ERVL	MLT2B2	solo	anti-sense	intragenic	intron	LRP1B	uc002tvj.1	chr2:141619997-141620967	970
1690	ERVL	ERVL	MLT2B3	solo	anti-sense	intragenic	intron	LRP1B	uc002tvj.1	chr2:141059819-141060829	1010
1691	ERVL	ERVL	MLT2B4	solo	anti-sense	intragenic	intron	LRP1B	uc002tvj.1	chr2:141761492-141762492	1000
1692	ERVL	ERVL	MLT2C1	solo	sense	intragenic	intron	LRP1B	uc002tvj.1	chr2:141432465-141433127	662
1693	ERVL	ERVL	MLT2C1	solo	anti-sense	intragenic	intron	LRP1B	uc002tvj.1	chr2:141583168-141583994	826
1694	ERVL	ERVL	MLT2C1	solo	anti-sense	intragenic	intron	LRP1B	uc002tvj.1	chr2:141834800-141835679	879
1695	ERVL	ERVL	MLT2D	solo	anti-sense	intragenic	intron	LRP1B	uc002tvj.1	chr2:141782700-141783613	913
1696	ERVL-MaLR	MLT1	MLT1A	solo	anti-sense	intragenic	intron	LRP1B	uc002tvj.1	chr2:141308134-141308995	861
1697	ERVL-MaLR	MLT1	MLT1A	solo	anti-sense	intragenic	intron	LRP1B	uc002tvj.1	chr2:141556500-141557345	845
1698	ERVL-MaLR	MLT1	MLT1A	solo	anti-sense	intragenic	intron	LRP1B	uc002tvj.1	chr2:141790832-141791659	827
1699	ERVL-MaLR	MLT1	MLT1A	solo	sense	intragenic	intron	LRP1B	uc002tvj.1	chr2:142226680-142227357	677
1700	ERVL-MaLR	MLT1	MLT1A0	3 trun	anti-sense	intragenic	intron	LRP1B	uc002tvj.1	chr2:141224569-141226943	2374
1701	ERVL-MaLR	MLT1	MLT1A0	solo	anti-sense	intragenic	intron	LRP1B	uc002tvj.1	chr2:141226444-141227295	851
1702	ERVL-MaLR	MLT1	MLT1A0	solo	anti-sense	intragenic	intron	LRP1B	uc002tvj.1	chr2:141563221-141564085	864
1703	ERVL-MaLR	MLT1	MLT1A0	solo	anti-sense	intragenic	intron	LRP1B	uc002tvj.1	chr2:141675973-141676754	781
1704	ERVL-MaLR	MLT1	MLT1A0	solo	anti-sense	intragenic	intron	LRP1B	uc002tvj.1	chr2:141785014-141785862	848
1705	ERVL-MaLR	MLT1	MLT1A0	solo	anti-sense	intragenic	intron	LRP1B	uc002tvj.1	chr2:142057204-142058073	869
1706	ERVL-MaLR	MLT1	MLT1A0	solo	anti-sense	intragenic	intron	LRP1B	uc002tvj.1	chr2:142066712-142067863	1151
1707	ERVL-MaLR	MLT1	MLT1A0	solo	sense	intragenic	intron	LRP1B	uc002tvj.1	chr2:142349535-142350388	853
1708	ERVL-MaLR	MLT1	MLT1A0	solo	sense	intragenic	intron	LRP1B	uc002tvj.1	chr2:142467110-142467967	857
1709	ERVL-MaLR	MLT1	MLT1A0	solo	anti-sense	intragenic	intron	LRP1B	uc002tvj.1	chr2:142528942-142530123	1181
1710	ERVL-MaLR	MLT1	MLT1A0	solo	sense	intragenic	intron	LRP1B	uc002tvj.1	chr2:142851212-142852066	854
1711	ERVL-MaLR	MLT1	MLT1A1	solo	anti-sense	intragenic	intron	LRP1B	uc002tvj.1	chr2:141339752-141340636	884
1712	ERVL-MaLR	MLT1	MLT1B	3 trun	sense	intragenic	intron	LRP1B	uc002tvj.1	chr2:141020670-141022493	1823
1713	ERVL-MaLR	MLT1	MLT1B	solo	anti-sense	intragenic	intron	LRP1B	uc002tvj.1	chr2:141347715-141348624	909
1714	ERVL-MaLR	MLT1	MLT1B	solo	sense	intragenic	intron	LRP1B	uc002tvj.1	chr2:141435943-141437153	1210
1715	ERVL-MaLR	MLT1	MLT1B	solo	sense	intragenic	intron	LRP1B	uc002tvj.1	chr2:141496992-141497565	573
1716	ERVL-MaLR	MLT1	MLT1B	solo	sense	intragenic	intron	LRP1B	uc002tvj.1	chr2:141497988-141498812	824
1717	ERVL-MaLR	MLT1	MLT1B	solo	anti-sense	intragenic	intron	LRP1B	uc002tvj.1	chr2:141539536-141540432	896
1718	ERVL-MaLR	MLT1	MLT1B	solo	anti-sense	intragenic	intron	LRP1B	uc002tvj.1	chr2:141546058-141546923	865
1719	ERVL-MaLR	MLT1	MLT1B	solo	anti-sense	intragenic	intron	LRP1B	uc002tvj.1	chr2:141842616-141843519	903
1720	ERVL-MaLR	MLT1	MLT1B	solo	anti-sense	intragenic	intron	LRP1B	uc002tvj.1	chr2:141897724-141898606	882
1721	ERVL-MaLR	MLT1	MLT1B	solo	sense	intragenic	intron	LRP1B	uc002tvj.1	chr2:142074549-142075412	863
1722	ERVL-MaLR	MLT1	MLT1B	3 trun	anti-sense	intragenic	intron	LRP1B	uc002tvj.1	chr2:142363785-142373118	9333
1723	ERVL-MaLR	MLT1	MLT1B	3 trun	anti-sense	intragenic	intron	LRP1B	uc002tvj.1	chr2:142426346-142441680	15334
1724	ERVL-MaLR	MLT1	MLT1B	solo	anti-sense	intragenic	intron	LRP1B	uc002tvj.1	chr2:142465962-142466834	872
1725	ERVL-MaLR	MLT1	MLT1B	solo	anti-sense	intragenic	intron	LRP1B	uc002tvj.1	chr2:142493590-142494462	872
1726	ERVL-MaLR	MLT1	MLT1B	solo	anti-sense	intragenic	intron	LRP1B	uc002tvj.1	chr2:142521362-142522548	1186
1727	ERVL-MaLR	MLT1	MLT1B	solo	anti-sense	intragenic	intron	LRP1B	uc002tvj.1	chr2:142556081-142556968	887
1728	ERVL-MaLR	MLT1	MLT1B	solo	sense	intragenic	intron	LRP1B	uc002tvj.1	chr2:142559235-142559903	668
1729	ERVL-MaLR	MLT1	MLT1B	solo	anti-sense	intragenic	intron	LRP1B	uc002tvj.1	chr2:142693775-142694450	675
1730	ERVL-MaLR	MLT1	MLT1C	solo	anti-sense	intragenic	intron	LRP1B	uc002tvj.1	chr2:141722484-141723071	587
1731	ERVL-MaLR	MLT1	MLT1C	solo	anti-sense	intragenic	intron	LRP1B	uc002tvj.1	chr2:141728446-141729313	867
1732	ERVL-MaLR	MLT1	MLT1C	solo	anti-sense	intragenic	intron	LRP1B	uc002tvj.1	chr2:142371717-142372701	984
1733	ERVL-MaLR	MLT1	MLT1C	solo	anti-sense	intragenic	intron	LRP1B	uc002tvj.1	chr2:142789053-142789965	912
1734	ERVL-MaLR	MLT1	MLT1D	5 trun	sense	intragenic	intron	LRP1B	uc002tvj.1	chr2:141428373-141431477	3104
1735	ERVL-MaLR	MLT1	MLT1D	3 trun	sense	intragenic	intron	LRP1B	uc002tvj.1	chr2:141432134-141433048	914
1736	ERVL-MaLR	MLT1	MLT1D	solo	sense	intragenic	intron	LRP1B	uc002tvj.1	chr2:141798570-141799851	1281
1737	ERVL-MaLR	MLT1	MLT1D	solo	anti-sense	intragenic	intron	LRP1B	uc002tvj.1	chr2:142102164-142103184	1020
1738	ERVL-MaLR	MLT1	MLT1D	solo	anti-sense	intragenic	intron	LRP1B	uc002tvj.1	chr2:142170150-142171438	1288
1739	ERVL-MaLR	MLT1	MLT1D	solo	anti-sense	intragenic	intron	LRP1B	uc002tvj.1	chr2:142302696-142303842	1146
1740	ERVL-MaLR	MLT1	MLT1D	solo	anti-sense	intragenic	intron	LRP1B	uc002tvj.1	chr2:142440328-142440937	609
1741	ERVL-MaLR	MLT1	MLT1D	5 trun	anti-sense	intragenic	intron	LRP1B	uc002tvj.1	chr2:142441936-142443609	1673
1742	ERVL-MaLR	MLT1	MLT1D	solo	anti-sense	intragenic	intron	LRP1B	uc002tvj.1	chr2:142578151-142579094	943
1743	ERVL-MaLR	MLT1	MLT1D	solo	sense	intragenic	intron	LRP1B	uc002tvj.1	chr2:142752424-142753435	1011
1744	ERVL-MaLR	MLT1	MLT1D	complete	sense	intragenic	intron	LRP1B	uc002tvj.1	chr2:142822482-142825147	2665
1745	ERVL-MaLR	MLT1	MLT1E2	solo	anti-sense	down-stream	14968	LRP1B	uc002tvj.1	chr2:140973183-140974276	1093
1746	ERVL-MaLR	MLT1	MLT1E2	solo	anti-sense	intragenic	intron	LRP1B	uc002tvj.1	chr2:142188025-142189293	1268
1747	ERVL-MaLR	MLT1	MLT1E2	solo	anti-sense	intragenic	intron	LRP1B	uc002tvj.1	chr2:142556471-142557564	1093
1748	ERVL-MaLR	MLT1	MLT1F	solo	sense	intragenic	intron	LRP1B	uc002tvj.1	chr2:141790764-141791331	567
1749	ERVL-MaLR	MLT1	MLT1F	solo	anti-sense	intragenic	intron	LRP1B	uc002tvj.1	chr2:141952306-141953324	1018
1750	ERVL-MaLR	MLT1	MLT1F	solo	anti-sense	intragenic	intron	LRP1B	uc002tvj.1	chr2:142415962-142416512	550
1751	ERVL-MaLR	MLT1	MLT1F1	solo	sense	intragenic	intron	LRP1B	uc002tvj.1	chr2:141566956-141567883	927
1752	ERVL-MaLR	MLT1	MLT1F2	solo	anti-sense	intragenic	intron	LRP1B	uc002tvj.1	chr2:141518662-141519715	1053
1753	ERVL-MaLR	MLT1	MLT1F2	solo	anti-sense	intragenic	intron	LRP1B	uc002tvj.1	chr2:142436142-142437216	1074
1754	ERVL-MaLR	MLT1	MLT1G1	solo	sense	intragenic	intron	LRP1B	uc002tvj.1	chr2:141504400-141505462	1062
1755	ERVL-MaLR	MLT1	MLT1H2	solo	anti-sense	intragenic	intron	LRP1B	uc002tvj.1	chr2:141445876-141446846	970
1756	ERVL-MaLR	MLT1	MLT1I	solo	anti-sense	intragenic	intron	LRP1B	uc002tvj.1	chr2:141014527-141015099	572
1757	ERVL-MaLR	MLT1	MLT1I	solo	sense	intragenic	intron	LRP1B	uc002tvj.1	chr2:141685625-141686527	902
1758	ERVL-MaLR	MLT1	MLT1I	solo	sense	intragenic	intron	LRP1B	uc002tvj.1	chr2:141908393-141909208	815
1759	ERVL-MaLR	MLT1	MLT1J	solo	sense	intragenic	intron	LRP1B	uc002tvj.1	chr2:141151696-141152591	895
1760	ERVL-MaLR	MLT1	MLT1J	5,3 trun	anti-sense	intragenic	intron	LRP1B	uc002tvj.1	chr2:141385086-141386064	978
1761	ERVL-MaLR	MLT1	MLT1J	solo	anti-sense	intragenic	intron	LRP1B	uc002tvj.1	chr2:142223710-142224739	1029
1762	ERVL-MaLR	MLT1	MLT1J	solo	anti-sense	intragenic	intron	LRP1B	uc002tvj.1	chr2:142314770-142315656	886
1763	ERVL-MaLR	MLT1	MLT1J	solo	anti-sense	intragenic	intron	LRP1B	uc002tvj.1	chr2:142848992-142850014	1022
1764	ERVL-MaLR	MLT1	MLT1J1	solo	anti-sense	intragenic	intron	LRP1B	uc002tvj.1	chr2:142269621-142270504	883
1765	ERVL-MaLR	MLT1	MLT1J1	solo	anti-sense	intragenic	intron	LRP1B	uc002tvj.1	chr2:142542601-142543171	570
1766	ERVL-MaLR	MLT1	MLT1J1	solo	anti-sense	intragenic	intron	LRP1B	uc002tvj.1	chr2:142739035-142739940	905
1767	ERVL-MaLR	MLT1	MLT1J2	3 trun	anti-sense	intragenic	intron	LRP1B	uc002tvj.1	chr2:141934500-141936380	1880
1768	ERVL-MaLR	MLT1	MLT1J2	solo	anti-sense	intragenic	intron	LRP1B	uc002tvj.1	chr2:141936078-141936765	687
1769	ERVL-MaLR	MLT1	MLT1J2	solo	anti-sense	intragenic	intron	LRP1B	uc002tvj.1	chr2:142016650-142017541	891
1770	ERVL-MaLR	MLT1	MLT1J2	solo	anti-sense	intragenic	intron	LRP1B	uc002tvj.1	chr2:142023238-142023830	592
1771	ERVL-MaLR	MLT1	MLT1J2	solo	anti-sense	intragenic	intron	LRP1B	uc002tvj.1	chr2:142098883-142099582	699
1772	ERVL-MaLR	MLT1	MLT1J2	solo	anti-sense	intragenic	intron	LRP1B	uc002tvj.1	chr2:142110424-142111249	825
1773	ERVL-MaLR	MLT1	MLT1J2	solo	anti-sense	intragenic	intron	LRP1B	uc002tvj.1	chr2:142634665-142635503	838
1774	ERVL-MaLR	MLT1	MLT1J2	solo	anti-sense	intragenic	intron	LRP1B	uc002tvj.1	chr2:142804895-142805795	900
1775	ERVL-MaLR	MLT1	MLT1K	solo	anti-sense	intragenic	intron	LRP1B	uc002tvj.1	chr2:141152220-141152923	703
1776	ERVL-MaLR	MLT1	MLT1K	solo	anti-sense	intragenic	intron	LRP1B	uc002tvj.1	chr2:142065552-142066245	693
1777	ERVL-MaLR	MLT1	MLT1K	solo	sense	intragenic	intron	LRP1B	uc002tvj.1	chr2:142078593-142079440	847
1778	ERVL-MaLR	MLT1	MLT1K	solo	anti-sense	intragenic	intron	LRP1B	uc002tvj.1	chr2:142279281-142279842	561
1779	ERVL-MaLR	MLT1	MLT1K	solo	sense	intragenic	intron	LRP1B	uc002tvj.1	chr2:142411691-142412376	685
1780	ERVL-MaLR	MLT1	MLT1L	solo	anti-sense	intragenic	intron	LRP1B	uc002tvj.1	chr2:141931046-141931733	687
1781	ERVL-MaLR	MLT1	MLT1L	solo	anti-sense	intragenic	intron	LRP1B	uc002tvj.1	chr2:141938415-141938982	567
1782	ERVL-MaLR	MLT1	MLT1L	solo	anti-sense	intragenic	intron	LRP1B	uc002tvj.1	chr2:142114670-142115435	765
1783	ERVL-MaLR	MLT1	MLT1L	solo	anti-sense	intragenic	intron	LRP1B	uc002tvj.1	chr2:142562309-142563243	934
1784	ERVL-MaLR	MLT1	MLT1L	solo	anti-sense	intragenic	intron	LRP1B	uc002tvj.1	chr2:142580432-142581238	806
1785	ERVL-MaLR	MLT1	MLT1M	solo	anti-sense	intragenic	intron	LRP1B	uc002tvj.1	chr2:141824882-141825570	688
1786	ERVL-MaLR	MLT1	MLT1M	solo	anti-sense	intragenic	intron	LRP1B	uc002tvj.1	chr2:142585970-142586531	561
1787	ERVL-MaLR	MLT1	MLT1N2	solo	anti-sense	intragenic	intron	LRP1B	uc002tvj.1	chr2:142113208-142114486	1278
1788	ERVL-MaLR	MLT1	MLT1N2	solo	anti-sense	intragenic	intron	LRP1B	uc002tvj.1	chr2:142684937-142685514	577
1789	ERVL-MaLR	MST	MSTA	solo	anti-sense	intragenic	intron	LRP1B	uc002tvj.1	chr2:141217017-141217889	872
1790	ERVL-MaLR	MST	MSTA	solo	sense	intragenic	intron	LRP1B	uc002tvj.1	chr2:141222291-141223174	883
1791	ERVL-MaLR	MST	MSTA	solo	anti-sense	intragenic	intron	LRP1B	uc002tvj.1	chr2:141386026-141387227	1201
1792	ERVL-MaLR	MST	MSTA	complete	anti-sense	intragenic	intron	LRP1B	uc002tvj.1	chr2:141972313-141975099	2786
1793	ERVL-MaLR	MST	MSTA	solo	anti-sense	intragenic	intron	LRP1B	uc002tvj.1	chr2:142015913-142016796	883
1794	ERVL-MaLR	MST	MSTA	3 trun	anti-sense	intragenic	intron	LRP1B	uc002tvj.1	chr2:142057803-142069883	12080
1795	ERVL-MaLR	MST	MSTA	solo	anti-sense	intragenic	intron	LRP1B	uc002tvj.1	chr2:142091473-142092363	890
1796	ERVL-MaLR	MST	MSTA	solo	anti-sense	intragenic	intron	LRP1B	uc002tvj.1	chr2:142830968-142831865	897
1797	ERVL-MaLR	MST	MSTB	solo	anti-sense	intragenic	intron	LRP1B	uc002tvj.1	chr2:142164729-142165656	927
1798	ERVL-MaLR	MST	MSTB	solo	anti-sense	intragenic	intron	LRP1B	uc002tvj.1	chr2:142395066-142396275	1209
1799	ERVL-MaLR	MST	MSTB	solo	anti-sense	intragenic	intron	LRP1B	uc002tvj.1	chr2:142396324-142396880	556
1800	ERVL-MaLR	MST	MSTB	solo	sense	intragenic	intron	LRP1B	uc002tvj.1	chr2:142531506-142532403	897
1801	ERVL-MaLR	MST	MSTB2	solo	anti-sense	intragenic	intron	LRP1B	uc002tvj.1	chr2:141889459-141890394	935
1802	ERVL-MaLR	MST	MSTC	solo	anti-sense	intragenic	intron	LRP1B	uc002tvj.1	chr2:141840833-141841765	932
1803	ERVL-MaLR	MST	MSTC	solo	anti-sense	intragenic	intron	LRP1B	uc002tvj.1	chr2:142068803-142069671	868
1804	ERVL-MaLR	MST	MSTC	solo	anti-sense	intragenic	intron	LRP1B	uc002tvj.1	chr2:142443981-142444888	907
1805	ERVL-MaLR	MST	MSTD	solo	anti-sense	intragenic	intron	LRP1B	uc002tvj.1	chr2:141217538-141218182	644
1806	ERVL-MaLR	MST	MSTD	solo	anti-sense	intragenic	intron	LRP1B	uc002tvj.1	chr2:141852217-141853071	854
1807	ERVL-MaLR	MST	MSTD	solo	anti-sense	intragenic	intron	LRP1B	uc002tvj.1	chr2:142069902-142070441	539
1808	ERVL-MaLR	MST	MSTD	solo	anti-sense	intragenic	intron	LRP1B	uc002tvj.1	chr2:142864523-142865395	872
1809	ERVL-MaLR	THE1	THE1A	solo	anti-sense	intragenic	intron	LRP1B	uc002tvj.1	chr2:142793095-142793944	849
1810	ERVL-MaLR	THE1	THE1B	solo	anti-sense	intragenic	intron	LRP1B	uc002tvj.1	chr2:141362020-141362877	857
1811	ERVL-MaLR	THE1	THE1B	solo	anti-sense	intragenic	intron	LRP1B	uc002tvj.1	chr2:141734418-141735251	833
1812	ERVL-MaLR	THE1	THE1B	solo	anti-sense	intragenic	intron	LRP1B	uc002tvj.1	chr2:141760719-141761575	856
1813	ERVL-MaLR	THE1	THE1B	solo	anti-sense	intragenic	intron	LRP1B	uc002tvj.1	chr2:141814772-141815623	851
1814	ERVL-MaLR	THE1	THE1B	solo	anti-sense	intragenic	intron	LRP1B	uc002tvj.1	chr2:141920827-141921673	846
1815	ERVL-MaLR	THE1	THE1B	solo	anti-sense	intragenic	intron	LRP1B	uc002tvj.1	chr2:141954261-141954995	734
1816	ERVL-MaLR	THE1	THE1B	solo	anti-sense	intragenic	intron	LRP1B	uc002tvj.1	chr2:142106066-142106921	855
1817	ERVL-MaLR	THE1	THE1B	solo	sense	intragenic	intron	LRP1B	uc002tvj.1	chr2:142107196-142108041	845
1818	ERVL-MaLR	THE1	THE1B	solo	anti-sense	intragenic	intron	LRP1B	uc002tvj.1	chr2:142216828-142217683	855
1819	ERVL-MaLR	THE1	THE1B	solo	anti-sense	intragenic	intron	LRP1B	uc002tvj.1	chr2:142401476-142402329	853
1820	ERVL-MaLR	THE1	THE1B	solo	anti-sense	intragenic	intron	LRP1B	uc002tvj.1	chr2:142758192-142759053	861
1821	ERVL-MaLR	THE1	THE1C	solo	sense	intragenic	intron	LRP1B	uc002tvj.1	chr2:141303670-141304546	876
1822	ERVL-MaLR	THE1	THE1C	solo	anti-sense	intragenic	intron	LRP1B	uc002tvj.1	chr2:141966462-141967335	873
1823	ERVL-MaLR	THE1	THE1C	solo	sense	intragenic	intron	LRP1B	uc002tvj.1	chr2:142388304-142389182	878
1824	ERVL-MaLR	THE1	THE1C	solo	anti-sense	intragenic	intron	LRP1B	uc002tvj.1	chr2:142691869-142692736	867
1825	ERVL-MaLR	THE1	THE1D	complete	anti-sense	intragenic	intron	LRP1B	uc002tvj.1	chr2:141931665-141934468	2803
1826	ERVL-MaLR	THE1	THE1D	solo	anti-sense	intragenic	intron	LRP1B	uc002tvj.1	chr2:142582129-142582990	861
1827	ERVL-MaLR	THE1	THE1D	solo	anti-sense	intragenic	intron	LRP1B	uc002tvj.1	chr2:142746867-142747727	860
1828	ERV1	LOR1	LTR26	solo	anti-sense	intragenic	intron	LRRC7	uc001deo.1	chr1:70156071-70157199	1128
1829	ERV1	LTR78	LTR78	solo	anti-sense	intragenic	intron	LRRC7	uc001deo.1	chr1:70164195-70164839	644
1830	ERV1	LTR78	LTR78	solo	anti-sense	intragenic	intron	LRRC7	uc001deo.1	chr1:70165009-70166046	1037
1831	ERV1	LTR78	LTR78B	solo	sense	intragenic	intron	LRRC7	uc001deo.1	chr1:70210521-70211163	642
1832	ERV1	HUERSP3	LTR9	solo	anti-sense	up-stream	15033	LRRC7	uc001deo.1	chr1:70016940-70018083	1143
1833	ERV1	MER110	MER110	5 trun	anti-sense	intragenic	intron	LRRC7	uc001deo.1	chr1:70103262-70106067	2805
1834	ERV1	MER57	MER57B1	solo	anti-sense	intragenic	intron	LRRC7	uc001deo.1	chr1:70205858-70206752	894
1835	ERV1	MER65	MER65A	solo	anti-sense	intragenic	intron	LRRC7	uc001dep.2	chr1:70580456-70581434	978
1836	ERV1	MER65	MER65C	solo	anti-sense	intragenic	intron	LRRC7	uc001deo.1	chr1:70170861-70171783	922
1837	ERV1	MER90	MER90	solo	anti-sense	intragenic	intron	LRRC7	uc001dep.2	chr1:70364300-70365296	996
1838	ERVL	HERV16	LTR16A	solo	anti-sense	intragenic	intron	LRRC7	uc001deo.1	chr1:70192357-70193233	876
1839	ERVL	HERV16	LTR16A	solo	sense	intragenic	intron	LRRC7	uc001dep.2	chr1:70448863-70449787	924
1840	ERVL	HERV16	LTR16C	solo	sense	intragenic	intron	LRRC7	uc001deo.1	chr1:70172574-70173513	939
1841	ERVL	HERV16	LTR16C	solo	anti-sense	intragenic	intron	LRRC7	uc001deo.1	chr1:70297476-70298395	919
1842	ERVL	HERVL33	LTR33	solo	anti-sense	intragenic	intron	LRRC7	uc001deo.1	chr1:70124324-70125224	900
1843	ERVL	HERVL33	LTR33A	solo	sense	intragenic	intron	LRRC7	uc001deo.1	chr1:70113904-70114754	850
1844	ERVL	HERVL50	LTR50	solo	anti-sense	intragenic	intron	LRRC7	uc001dep.2	chr1:70404574-70405565	991
1845	ERVL	LTR79	LTR79	solo	anti-sense	intragenic	intron	LRRC7	uc001deo.1	chr1:70157309-70158292	983
1846	ERVL	LTR79	LTR79	solo	anti-sense	intragenic	intron	LRRC7	uc001deo.1	chr1:70163228-70163797	569
1847	ERVL	LTR83	LTR83	solo	sense	intragenic	intron	LRRC7	uc001deo.1	chr1:70064723-70065407	684
1848	ERVL	MER21	MER21C	solo	anti-sense	intragenic	intron	LRRC7	uc001dep.2	chr1:70471995-70473278	1283
1849	ERVL	ERVL	MLT2A1	solo	anti-sense	intragenic	intron	LRRC7	uc001dep.2	chr1:70473411-70474344	933
1850	ERVL	ERVL	MLT2A2	solo	anti-sense	intragenic	intron	LRRC7	uc001dep.2	chr1:70441554-70442494	940
1851	ERVL	ERVL	MLT2B1	solo	sense	intragenic	intron	LRRC7	uc001deo.1	chr1:70158177-70159135	958
1852	ERVL	ERVL	MLT2B3	solo	anti-sense	intragenic	intron	LRRC7	uc001deo.1	chr1:70108196-70109299	1103
1853	ERVL	ERVL	MLT2D	solo	anti-sense	intragenic	intron	LRRC7	uc001deo.1	chr1:70063813-70064662	849
1854	ERVL	ERVL	MLT2D	solo	anti-sense	intragenic	intron	LRRC7	uc001deo.1	chr1:70158759-70159672	913
1855	ERVL-MaLR	MLT1	MLT1A	solo	anti-sense	intragenic	intron	LRRC7	uc001deo.1	chr1:70143184-70144057	873
1856	ERVL-MaLR	MLT1	MLT1A	solo	anti-sense	intragenic	intron	LRRC7	uc001dep.2	chr1:70468390-70469282	892
1857	ERVL-MaLR	MLT1	MLT1A0	solo	anti-sense	intragenic	intron	LRRC7	uc001deo.1	chr1:70078511-70079393	882
1858	ERVL-MaLR	MLT1	MLT1A0	solo	sense	intragenic	intron	LRRC7	uc001deo.1	chr1:70148054-70148689	635
1859	ERVL-MaLR	MLT1	MLT1A0	solo	anti-sense	intragenic	intron	LRRC7	uc001deo.1	chr1:70189067-70189913	846
1860	ERVL-MaLR	MLT1	MLT1A0	solo	anti-sense	intragenic	intron	LRRC7	uc001deo.1	chr1:70281115-70282370	1255
1861	ERVL-MaLR	MLT1	MLT1A1	solo	anti-sense	intragenic	intron	LRRC7	uc001deo.1	chr1:70215973-70216861	888
1862	ERVL-MaLR	MLT1	MLT1A1	solo	sense	intragenic	intron	LRRC7	uc001dep.2	chr1:70365082-70365911	829
1863	ERVL-MaLR	MLT1	MLT1B	solo	anti-sense	intragenic	intron	LRRC7	uc001deo.1	chr1:70205571-70206832	1261
1864	ERVL-MaLR	MLT1	MLT1B	solo	anti-sense	intragenic	intron	LRRC7	uc001deo.1	chr1:70334113-70335049	936
1865	ERVL-MaLR	MLT1	MLT1C	solo	anti-sense	intragenic	intron	LRRC7	uc001deo.1	chr1:70067996-70069235	1239
1866	ERVL-MaLR	MLT1	MLT1C	solo	anti-sense	intragenic	intron	LRRC7	uc001deo.1	chr1:70212234-70213149	915
1867	ERVL-MaLR	MLT1	MLT1D	solo	anti-sense	intragenic	intron	LRRC7	uc001dep.2	chr1:70407841-70408804	963
1868	ERVL-MaLR	MLT1	MLT1D	solo	sense	intragenic	intron	LRRC7	uc001dep.2	chr1:70568341-70569648	1307
1869	ERVL-MaLR	MLT1	MLT1E1A	solo	anti-sense	intragenic	intron	LRRC7	uc001deo.1	chr1:70147294-70148367	1073
1870	ERVL-MaLR	MLT1	MLT1F2	solo	anti-sense	intragenic	intron	LRRC7	uc001deo.1	chr1:70306470-70307419	949
1871	ERVL-MaLR	MLT1	MLT1H	solo	anti-sense	intragenic	intron	LRRC7	uc001deo.1	chr1:70174125-70174872	747
1872	ERVL-MaLR	MLT1	MLT1I	solo	sense	intragenic	intron	LRRC7	uc001deo.1	chr1:70045102-70046097	995
1873	ERVL-MaLR	MLT1	MLT1I	solo	anti-sense	intragenic	intron	LRRC7	uc001deo.1	chr1:70047696-70048519	823
1874	ERVL-MaLR	MLT1	MLT1I	solo	anti-sense	intragenic	intron	LRRC7	uc001deo.1	chr1:70170578-70171282	704
1875	ERVL-MaLR	MLT1	MLT1I	solo	anti-sense	intragenic	intron	LRRC7	uc001deo.1	chr1:70174558-70175413	855
1876	ERVL-MaLR	MLT1	MLT1I	solo	anti-sense	intragenic	intron	LRRC7	uc001deo.1	chr1:70230732-70231344	612
1877	ERVL-MaLR	MLT1	MLT1I	solo	sense	intragenic	intron	LRRC7	uc001dep.2	chr1:70442981-70443838	857
1878	ERVL-MaLR	MLT1	MLT1J	solo	sense	intragenic	intron	LRRC7	uc001deo.1	chr1:70080669-70081275	606
1879	ERVL-MaLR	MLT1	MLT1J2	3 trun	anti-sense	intragenic	intron	LRRC7	uc001deo.1	chr1:70083133-70085101	1968
1880	ERVL-MaLR	MLT1	MLT1J2	solo	anti-sense	intragenic	intron	LRRC7	uc001deo.1	chr1:70085854-70086577	723
1881	ERVL-MaLR	MLT1	MLT1K	solo	anti-sense	intragenic	intron	LRRC7	uc001dep.2	chr1:70444584-70445303	719
1882	ERVL-MaLR	MLT1	MLT1L	solo	anti-sense	up-stream	19879	LRRC7	uc001deo.1	chr1:70012659-70013237	578
1883	ERVL-MaLR	MLT1	MLT1L	solo	sense	intragenic	intron	LRRC7	uc001deo.1	chr1:70065106-70065976	870
1884	ERVL-MaLR	MLT1	MLT1L	solo	anti-sense	intragenic	intron	LRRC7	uc001deo.1	chr1:70228565-70229399	834
1885	ERVL-MaLR	MLT1	MLT1L	solo	anti-sense	intragenic	intron	LRRC7	uc001dep.2	chr1:70377001-70377581	580
1886	ERVL-MaLR	MLT1	MLT1N2	solo	anti-sense	intragenic	intron	LRRC7	uc001deo.1	chr1:70235302-70235899	597
1887	ERVL-MaLR	MST	MSTA	solo	anti-sense	intragenic	intron	LRRC7	uc001dep.2	chr1:70520922-70521797	875
1888	ERVL-MaLR	MST	MSTB	complete	sense	intragenic	intron	LRRC7	uc001deo.1	chr1:70159970-70162905	2935
1889	ERVL-MaLR	THE1	THE1B	solo	sense	intragenic	intron	LRRC7	uc001deo.1	chr1:70070475-70071337	862
1890	ERVL-MaLR	THE1	THE1B	solo	sense	intragenic	intron	LRRC7	uc001deo.1	chr1:70202587-70203453	866
1891	ERVL-MaLR	THE1	THE1B	5 trun	anti-sense	intragenic	intron	LRRC7	uc001deo.1	chr1:70251920-70253719	1799
1892	ERVL-MaLR	THE1	THE1B	solo	anti-sense	intragenic	intron	LRRC7	uc001deo.1	chr1:70253223-70253834	611
1893	ERVL-MaLR	THE1	THE1B	solo	anti-sense	intragenic	intron	LRRC7	uc001dep.2	chr1:70511085-70511940	855
1894	ERVL-MaLR	THE1	THE1C	5 trun	anti-sense	intragenic	intron	LRRC7	uc001deo.1	chr1:70194276-70196734	2458
1895	ERVL-MaLR	THE1	THE1C	solo	anti-sense	intragenic	intron	LRRC7	uc001deo.1	chr1:70196235-70197404	1169
1896	ERVL-MaLR	THE1	THE1D	solo	sense	intragenic	intron	LRRC7	uc001deo.1	chr1:70052997-70053883	886
1897	ERVL-MaLR	THE1	THE1D	solo	anti-sense	intragenic	intron	LRRC7	uc001dep.2	chr1:70396061-70396928	867
1898	ERVL-MaLR	THE1	THE1D	solo	anti-sense	intragenic	intron	LRRC7	uc001dep.2	chr1:70534558-70535441	883
1899	ERVL	HERV16	LTR16B1	solo	sense	up-stream	9361	MAFB	uc002xji.2	chr20:39326988-39327719	731
1900	ERVL-MaLR	MLT1	MLT1D	solo	sense	down-stream	19955	MAFB	uc002xji.2	chr20:39293884-39294812	928
1901	ERV1	LTR24	LTR24B	solo	anti-sense	down-stream	14289	MET	uc003vij.2	chr7:116452479-116453849	1370
1902	ERVL	LTR84	LTR84b	solo	anti-sense	up-stream	10297	MET	uc003vii.1	chr7:116301224-116302410	1186
1903	ERVL	HERVL74	MER74A	solo	sense	intragenic	intron	MET	uc003vij.2	chr7:116420688-116421715	1027
1904	ERVL	ERVL	MLT2E	solo	anti-sense	up-stream	8283	MET	uc003vii.1	chr7:116303387-116304424	1037
1905	ERVL-MaLR	MLT1	MLT1A	solo	anti-sense	intragenic	intron	MET	uc003vij.2	chr7:116425797-116426668	871
1906	ERVL-MaLR	MLT1	MLT1C	solo	anti-sense	down-stream	14885	MET	uc003vii.1	chr7:116354974-116355906	932
1907	ERVL-MaLR	MLT1	MLT1G1	solo	sense	up-stream	17114	MET	uc003vii.1	chr7:116294627-116295593	966
1908	ERVL-MaLR	MLT1	MLT1J	solo	sense	up-stream	18901	MET	uc003vii.1	chr7:116292825-116293806	981
1909	ERVL-MaLR	MLT1	MLT1J	solo	anti-sense	up-stream	17849	MET	uc003vii.1	chr7:116293931-116294858	927
1910	ERVL-MaLR	MLT1	MLT1J	solo	anti-sense	up-stream	15818	MET	uc003vii.1	chr7:116296000-116296889	889
1911	ERVL-MaLR	MLT1	MLT1J	solo	anti-sense	up-stream	2526	MET	uc003vii.1	chr7:116309338-116310181	843
1912	ERVL-MaLR	MLT1	MLT1J	solo	anti-sense	down-stream	10072	MET	uc003vij.2	chr7:116448262-116448968	706
1913	ERVL-MaLR	MLT1	MLT1K	solo	anti-sense	intragenic	intron	MET	uc003vii.1	chr7:116331374-116332204	830
1914	ERVL-MaLR	MST	MSTA	5 trun	anti-sense	intragenic	intron	MET	uc003vij.2	chr7:116424160-116425623	1463
1915	ERVL-MaLR	MST	MSTA	solo	anti-sense	intragenic	intron	MET	uc003vij.2	chr7:116425213-116425955	742
1916	ERVL-MaLR	MST	MSTB	solo	anti-sense	intragenic	intron	MET	uc003vij.2	chr7:116425130-116425725	595
1917	ERVL-MaLR	MST	MSTD	solo	anti-sense	intragenic	intron	MET	uc003vij.2	chr7:116427156-116428049	893
1918	ERV1	MER72	MER72	solo	anti-sense	up-stream	4148	MGAT3	uc003axv.3	chr22:39847989-39849425	1436
1919	ERVL-MaLR	MLT1	MLT1H	solo	anti-sense	up-stream	11215	MGAT3	uc003axv.3	chr22:39841765-39842358	593
1920	ERVL-MaLR	MLT1	MLT1H	solo	sense	down-stream	1837	MGAT3	uc003axv.3	chr22:39889785-39890406	621
1921	ERVL-MaLR	MLT1	MLT1J	solo	anti-sense	intragenic	exon	MGAT3	uc003axv.3	chr22:39885785-39886735	950
1922	ERVL-MaLR	MLT1	MLT1K	solo	anti-sense	down-stream	2033	MGAT3	uc003axv.3	chr22:39889981-39890826	845
1923	ERVL-MaLR	MST	MSTD	solo	anti-sense	intragenic	intron	MGAT3	uc003axv.3	chr22:39868937-39869849	912
1924	ERV1	HUERSP2	LTR1D	solo	anti-sense	up-stream	8743	MMP13	uc001phl.2	chr11:102834956-102836205	1249
1925	ERV1	LTR36	LTR36	solo	sense	up-stream	4316	MMP13	uc001phl.2	chr11:102830529-102831868	1339
1926	ERV1	MER41	MER41A	solo	sense	down-stream	2885	MMP13	uc001phl.2	chr11:102810039-102811088	1049
1927	ERV1	MER57	MER57F	solo	sense	up-stream	11992	MYH7	uc001wjx.2	chr14:23916613-23917546	933
1928	ERVL	HERVL74	MER74B	solo	sense	up-stream	18667	MYH7	uc001wjx.2	chr14:23923288-23924336	1048
1929	ERVL-MaLR	MST	MSTA	solo	sense	up-stream	12629	MYH7	uc001wjx.2	chr14:23917250-23918168	918
1930	ERVL-MaLR	MST	MSTA	solo	anti-sense	up-stream	14225	MYH7	uc001wjx.2	chr14:23918846-23919750	904
1931	ERV1	LTR78	LTR78	solo	anti-sense	intragenic	intron	NFE2L3	uc003sxq.2	chr7:26219239-26220124	885
1932	ERV1	MER50	MER50	solo	anti-sense	up-stream	9776	NFE2L3	uc003sxq.2	chr7:26181154-26182319	1165
1933	ERV1	MER65	MER65C	solo	anti-sense	up-stream	16396	NFE2L3	uc003sxq.2	chr7:26174743-26175699	956
1934	ERV1	MER83	MER83	solo	anti-sense	up-stream	19894	NFE2L3	uc003sxq.2	chr7:26171264-26172201	937
1935	ERVL	HERV16	LTR16A	solo	anti-sense	intragenic	intron	NFE2L3	uc003sxq.2	chr7:26208588-26209386	798
1936	ERVL	HERVL33	LTR33A	solo	anti-sense	intragenic	intron	NFE2L3	uc003sxq.2	chr7:26205680-26206274	594
1937	ERVL	MER21	MER21C	solo	sense	up-stream	7780	NFE2L3	uc003sxq.2	chr7:26183393-26184315	922
1938	ERVL	MER21	MER21C	solo	sense	up-stream	5884	NFE2L3	uc003sxq.2	chr7:26184763-26186211	1448
1939	ERVL	ERVL	MLT2C1	solo	anti-sense	intragenic	intron	NFE2L3	uc003sxq.2	chr7:26199798-26200713	915
1940	ERVL-MaLR	MLT1	MLT1C	solo	anti-sense	up-stream	11801	NFE2L3	uc003sxq.2	chr7:26179044-26180294	1250
1941	ERVL-MaLR	MLT1	MLT1C	solo	anti-sense	intragenic	intron	NFE2L3	uc003sxq.2	chr7:26197108-26198288	1180
1942	ERVL-MaLR	MLT1	MLT1F2	solo	anti-sense	up-stream	4878	NFE2L3	uc003sxq.2	chr7:26186404-26187217	813
1943	ERVL-MaLR	MLT1	MLT1F2	solo	anti-sense	up-stream	2716	NFE2L3	uc003sxq.2	chr7:26188647-26189379	732
1944	ERVL-MaLR	MLT1	MLT1F2	solo	sense	down-stream	1887	NFE2L3	uc003sxq.2	chr7:26228392-26229018	626
1945	ERVL-MaLR	MLT1	MLT1J2	solo	sense	up-stream	9161	NFE2L3	uc003sxq.2	chr7:26181820-26182934	1114
1946	ERV1	HERVIP10	LTR10F	solo	sense	up-stream	14147	NGEF	uc002vts.2	chr2:233891849-233892804	955
1947	ERV1	LTR37	LTR37B	solo	sense	intragenic	intron	NGEF	uc002vts.2	chr2:233835325-233836079	754
1948	ERV1	LTR78	LTR78	solo	sense	intragenic	intron	NGEF	uc002vts.2	chr2:233830754-233831592	838
1949	ERV1	LTR78	LTR78B	solo	anti-sense	intragenic	intron	NGEF	uc002vts.2	chr2:233854026-233854669	643
1950	ERV1	HUERSP1	LTR8	solo	sense	intragenic	intron	NGEF	uc002vts.2	chr2:233805347-233806537	1190
1951	ERV1	HUERSP1	LTR8	solo	anti-sense	intragenic	intron	NGEF	uc002vts.2	chr2:233845612-233846840	1228
1952	ERV1	MER4	MER4D1	solo	anti-sense	up-stream	15034	NGEF	uc002vts.2	chr2:233892736-233894059	1323
1953	ERV1	MER4	MER4D1	solo	anti-sense	up-stream	16147	NGEF	uc002vts.2	chr2:233893849-233894742	893
1954	ERVL	ERVL	ERVLB4	5,3 trun	sense	down-stream	9981	NGEF	uc002vts.2	chr2:233732189-233733663	1474
1955	ERVL	ERVL	ERVLB4	5,3 trun	sense	down-stream	9577	NGEF	uc002vts.2	chr2:233733419-233734067	648
1956	ERVL	ERVL	ERVLE	5,3 trun	sense	down-stream	15161	NGEF	uc002vts.2	chr2:233727878-233728483	605
1957	ERVL	HERV16	LTR16A	solo	sense	up-stream	18403	NGEF	uc002vts.2	chr2:233896105-233896717	612
1958	ERVL	MER77	MER77B	solo	anti-sense	intragenic	intron	NGEF	uc002vts.2	chr2:233800799-233801910	1111
1959	ERVL-MaLR	MLT1	MLT1A	solo	sense	intragenic	intron	NGEF	uc002vts.2	chr2:233864407-233865430	1023
1960	ERVL-MaLR	MLT1	MLT1A	solo	sense	intragenic	intron	NGEF	uc002vts.2	chr2:233865243-233865846	603
1961	ERVL-MaLR	MLT1	MLT1A0	solo	anti-sense	intragenic	intron	NGEF	uc002vts.2	chr2:233788254-233789452	1198
1962	ERVL-MaLR	MLT1	MLT1A0	5 trun	sense	intragenic	intron	NGEF	uc002vts.2	chr2:233794191-233796229	2038
1963	ERVL-MaLR	MLT1	MLT1A0	solo	sense	intragenic	intron	NGEF	uc002vts.2	chr2:233795101-233795762	661
1964	ERVL-MaLR	MLT1	MLT1A0	3 trun	sense	intragenic	intron	NGEF	uc002vts.2	chr2:233796325-233798233	1908
1965	ERVL-MaLR	MLT1	MLT1A1	solo	sense	up-stream	13990	NGEF	uc002vts.2	chr2:233891692-233893006	1314
1966	ERVL-MaLR	MLT1	MLT1B	solo	sense	up-stream	4986	NGEF	uc002vts.2	chr2:233882688-233883886	1198
1967	ERVL-MaLR	MLT1	MLT1C	solo	anti-sense	intragenic	intron	NGEF	uc002vts.2	chr2:233760563-233761436	873
1968	ERVL-MaLR	MLT1	MLT1C	5 trun	anti-sense	intragenic	intron	NGEF	uc002vts.2	chr2:233796135-233810729	14594
1969	ERVL-MaLR	MLT1	MLT1D	solo	anti-sense	intragenic	intron	NGEF	uc002vts.2	chr2:233869958-233871136	1178
1970	ERVL-MaLR	MLT1	MLT1F2	solo	sense	up-stream	766	NGEF	uc002vts.2	chr2:233878468-233879495	1027
1971	ERVL-MaLR	MLT1	MLT1G1	solo	sense	down-stream	18585	NGEF	uc002vts.2	chr2:233724001-233725059	1058
1972	ERVL-MaLR	MLT1	MLT1H	solo	anti-sense	intragenic	intron	NGEF	uc002vts.2	chr2:233837882-233838821	939
1973	ERVL-MaLR	MLT1	MLT1J	solo	sense	down-stream	16879	NGEF	uc002vts.2	chr2:233725811-233726765	954
1974	ERVL-MaLR	MLT1	MLT1J	solo	anti-sense	intragenic	intron	NGEF	uc002vts.2	chr2:233832466-233833053	587
1975	ERVL-MaLR	MLT1	MLT1J	solo	anti-sense	intragenic	intron	NGEF	uc002vts.2	chr2:233833165-233834065	900
1976	ERVL-MaLR	MLT1	MLT1L	3 trun	anti-sense	intragenic	intron	NGEF	uc002vts.2	chr2:233788187-233788753	566
1977	ERVL-MaLR	MLT1	MLT1L	3 trun	anti-sense	intragenic	intron	NGEF	uc002vts.2	chr2:233795833-233796644	811
1978	ERVL-MaLR	MLT1	MLT1L	solo	anti-sense	intragenic	intron	NGEF	uc002vts.2	chr2:233788953-233789756	803
1979	ERVL-MaLR	MLT1	MLT1M	solo	anti-sense	intragenic	intron	NGEF	uc002vts.2	chr2:233825823-233826439	616
1980	ERVL-MaLR	MLT1	MLT1M	solo	anti-sense	intragenic	intron	NGEF	uc002vts.2	chr2:233826503-233827086	583
1981	ERVL-MaLR	MLT1	MLT1M	solo	anti-sense	intragenic	intron	NGEF	uc002vts.2	chr2:233865474-233866117	643
1982	ERVL-MaLR	MST	MSTA	solo	anti-sense	intragenic	intron	NGEF	uc002vts.2	chr2:233831458-233832631	1173
1983	ERVL-MaLR	THE1	THE1B	solo	anti-sense	intragenic	intron	NGEF	uc002vts.2	chr2:233794237-233795092	855
1984	ERVL-MaLR	THE1	THE1D	solo	anti-sense	intragenic	intron	NGEF	uc002vts.2	chr2:233811819-233812704	885
1985	ERV1	HERVH	HERVH	5,3 trun	anti-sense	up-stream	3849	NOD1	uc003tav.2	chr7:30521993-30524346	2353
1986	ERV1	LTR27	LTR27B	solo	anti-sense	down-stream	10330	NOD1	uc003tav.2	chr7:30452990-30454062	1072
1987	ERV1	HERVH	LTR7	3 trun	anti-sense	up-stream	791	NOD1	uc003tav.2	chr7:30518935-30522513	3578
1988	ERV1	HERVH	LTR7	5 trun	anti-sense	up-stream	5720	NOD1	uc003tav.2	chr7:30523864-30525149	1285
1989	ERV1	MER66	LTR73	solo	sense	down-stream	2344	NOD1	uc003tav.2	chr7:30460916-30462048	1132
1990	ERV1	MER4	MER4A1	solo	sense	up-stream	6533	NOD1	uc003tav.2	chr7:30524677-30525610	933
1991	ERVL	HERVL40	LTR40c	solo	anti-sense	down-stream	13735	NOD1	uc003tav.2	chr7:30449695-30450657	962
1992	ERVL-MaLR	MLT1	MLT1A	solo	anti-sense	intragenic	intron	NOD1	uc003tav.2	chr7:30511913-30512732	819
1993	ERVL-MaLR	MLT1	MLT1D	solo	anti-sense	up-stream	7188	NOD1	uc003tav.2	chr7:30525332-30526343	1011
1994	ERVL-MaLR	MLT1	MLT1H2	solo	sense	down-stream	17113	NOD1	uc003tav.2	chr7:30446418-30447279	861
1995	ERVL-MaLR	MLT1	MLT1I	solo	anti-sense	intragenic	intron	NOD1	uc003tav.2	chr7:30505567-30506137	570
1996	ERVL-MaLR	MLT1	MLT1J	solo	anti-sense	intragenic	intron	NOD1	uc003tav.2	chr7:30488675-30489614	939
1997	ERVL-MaLR	MLT1	MLT1J1	solo	anti-sense	down-stream	17484	NOD1	uc003tav.2	chr7:30446008-30446908	900
1998	ERVL-MaLR	MLT1	MLT1M	solo	anti-sense	intragenic	intron	NOD1	uc003tav.2	chr7:30504707-30505286	579
1999	ERV1	HERV39	LTR39	solo	anti-sense	down-stream	2260	NR4A3	uc004baf.1	chr9:102631184-102632483	1299
[truncated: 1,727 more rows]

## Sheet: Loci_non-overlapping
CHR	START	END	LENGTH
1	18947852	18948835	983
1	19075702	19076632	930
1	19076901	19077531	630
1	19077601	19078406	805
1	19078866	19080311	1445
1	19081737	19083364	1627
1	19087926	19089153	1227
1	59230455	59231941	1486
1	59232671	59233945	1274
1	59237774	59238798	1024
1	59240040	59241269	1229
1	59252204	59255318	3114
1	59255530	59257604	2074
1	59258317	59259178	861
1	59260231	59261023	792
1	59261426	59262053	627
1	70012659	70013237	578
1	70016940	70018083	1143
1	70045102	70046097	995
1	70047696	70048519	823
1	70052997	70053883	886
1	70063813	70064662	849
1	70064723	70065976	1253
1	70067996	70069235	1239
1	70070475	70071337	862
1	70078511	70079393	882
1	70080669	70081275	606
1	70083133	70085101	1968
1	70085854	70086577	723
1	70103262	70106067	2805
1	70108196	70109299	1103
1	70113904	70114754	850
1	70124324	70125224	900
1	70143184	70144057	873
1	70147294	70148689	1395
1	70156071	70157199	1128
1	70157309	70159672	2363
1	70159970	70162905	2935
1	70163228	70163797	569
1	70164195	70164839	644
1	70165009	70166046	1037
1	70170578	70171783	1205
1	70172574	70173513	939
1	70174125	70175413	1288
1	70189067	70189913	846
1	70192357	70193233	876
1	70194276	70197404	3128
1	70202587	70203453	866
1	70205571	70206832	1261
1	70210521	70211163	642
1	70212234	70213149	915
1	70215973	70216861	888
1	70228565	70229399	834
1	70230732	70231344	612
1	70235302	70235899	597
1	70251920	70253834	1914
1	70281115	70282370	1255
1	70297476	70298395	919
1	70306470	70307419	949
1	70334113	70335049	936
1	70364300	70365911	1611
1	70377001	70377581	580
1	70396061	70396928	867
1	70404574	70405565	991
1	70407841	70408804	963
1	70441554	70442494	940
1	70442981	70443838	857
1	70444584	70445303	719
1	70448863	70449787	924
1	70468390	70469282	892
1	70471995	70473278	1283
1	70473411	70474344	933
1	70511085	70511940	855
1	70520922	70521797	875
1	70534558	70535441	883
1	70568341	70569648	1307
1	70580456	70581434	978
1	103322586	103323498	912
1	103323503	103325258	1755
1	103326783	103327614	831
1	103330343	103331556	1213
1	103333355	103336195	2840
1	103336380	103339465	3085
1	103340201	103341112	911
1	103349405	103351145	1740
1	103352938	103353856	918
1	103366250	103367331	1081
1	103374339	103375265	926
1	103377948	103378817	869
1	103402730	103403665	935
1	103410374	103411268	894
1	103416057	103416940	883
1	103448595	103449537	942
1	103453078	103454311	1233
1	103459523	103460957	1434
1	103504645	103505532	887
1	103507732	103508569	837
1	103582061	103584749	2688
1	103590646	103593441	2795
1	201993324	201994165	841
1	202000124	202000727	603
1	237190535	237191319	784
1	237194525	237195990	1465
1	237197340	237198356	1016
1	237217479	237218712	1233
1	237218744	237219467	723
1	237219899	237220560	661
1	237226035	237226869	834
1	237228745	237229630	885
1	237233540	237235828	2288
1	237249146	237250021	875
1	237252912	237254192	1280
1	237266261	237266990	729
1	237269736	237270568	832
1	237271311	237272271	960
1	237279488	237280565	1077
1	237282058	237282942	884
1	237287424	237288251	827
1	237289325	237290275	950
1	237294727	237296058	1331
1	237297345	237298196	851
1	237304576	237305479	903
1	237306420	237308257	1837
1	237325647	237326270	623
1	237352493	237353346	853
1	237362206	237363257	1051
1	237370232	237371291	1059
1	237377322	237378223	901
1	237381902	237383102	1200
1	237383105	237384164	1059
1	237386201	237387004	803
1	237388170	237389173	1003
1	237395114	237396468	1354
1	237399950	237402108	2158
1	237402267	237403314	1047
1	237404533	237405560	1027
1	237405893	237408371	2478
1	237419059	237419920	861
1	237452392	237453265	873
1	237456078	237458021	1943
1	237470938	237474298	3360
1	237476280	237477267	987
1	237484564	237485546	982
1	237500879	237501692	813
1	237502685	237503785	1100
1	237521164	237522452	1288
1	237541034	237541848	814
1	237557826	237558693	867
1	237560324	237561813	1489
1	237562526	237563549	1023
1	237564318	237565522	1204
1	237567596	237568709	1113
1	237574188	237574841	653
1	237586863	237587729	866
1	237598856	237599837	981
1	237620460	237621359	899
1	237622978	237623943	965
1	237625976	237626574	598
1	237633742	237634970	1228
1	237651284	237652520	1236
1	237657123	237658171	1048
1	237667219	237668145	926
1	237687698	237688454	756
1	237690350	237690979	629
1	237704627	237705575	948
1	237719964	237720929	965
1	237737418	237738541	1123
1	237740341	237741228	887
1	237743706	237744566	860
1	237747897	237748445	548
1	237779483	237781308	1825
1	237816615	237817654	1039
1	237827439	237829189	1750
1	237875061	237876074	1013
1	237882377	237883470	1093
1	237897177	237898044	867
1	237911099	237911987	888
1	237939356	237940051	695
1	237940780	237941635	855
1	237942703	237943777	1074
1	237955476	237956246	770
1	238000312	238001483	1171
1	238009090	238012514	3424
2	5822278	5823903	1625
2	5843412	5843971	559
2	5850927	5851813	886
2	5852235	5853784	1549
2	5856059	5856606	547
2	5859635	5860562	927
2	5861129	5861748	619
2	29410184	29411046	862
2	29428005	29429003	998
2	29442719	29443589	870
2	29446399	29447312	913
2	29455255	29455836	581
2	29476521	29477392	871
2	29486276	29486898	622
2	29489519	29490565	1046
2	29509564	29510163	599
2	29510431	29511076	645
2	29522216	29524201	1985
2	29544078	29544912	834
2	29553181	29554134	953
2	29566853	29567875	1022
2	29574106	29574777	671
2	29575423	29576364	941
2	29576916	29577523	607
2	29598474	29599441	967
2	29602502	29603221	719
2	29603350	29604027	677
2	29615788	29616885	1097
2	29618087	29619209	1122
2	29619688	29620643	955
2	29632774	29633677	903
2	29638217	29639300	1083
2	29648884	29649461	577
2	29654753	29655654	901
2	29659948	29660980	1032
2	29662149	29663058	909
2	29665791	29666659	868
2	29682294	29683030	736
2	29690017	29690586	569
2	29694243	29695537	1294
2	29706455	29707312	857
2	29717788	29718756	968
2	29722738	29723627	889
2	29758777	29761749	2972
2	29761978	29765306	3328
2	29765666	29766371	705
2	29770275	29771670	1395
2	29775700	29776572	872
2	29777275	29778331	1056
2	29786230	29787305	1075
2	29793885	29795068	1183
2	29800644	29801493	849
2	29813024	29814313	1289
2	29815265	29816151	886
2	29825401	29826797	1396
2	29828044	29828896	852
2	29834191	29835075	884
2	29837155	29838093	938
2	29839108	29840939	1831
2	29842741	29843592	851
2	29844856	29845706	850
2	29848709	29849951	1242
2	29854902	29856247	1345
2	29857841	29859114	1273
2	29862833	29863790	957
2	29872838	29873530	692
2	29875051	29876381	1330
2	29882352	29882924	572
2	29891333	29892186	853
2	29908310	29909263	953
2	29912259	29913212	953
2	29919167	29920039	872
2	29925204	29926062	858
2	29932568	29933459	891
2	29935532	29936477	945
2	29955191	29956051	860
2	29958180	29959055	875
2	29966966	29968127	1161
2	29987439	29988339	900
2	30027354	30028240	886
2	30033359	30034215	856
2	30042623	30043643	1020
2	30045589	30048380	2791
2	30058218	30060282	2064
2	30064870	30065454	584
2	30075283	30076182	899
2	30076860	30077746	886
2	30086466	30087128	662
2	30091315	30092361	1046
2	30092785	30093667	882
2	30109684	30110715	1031
2	30118956	30119815	859
2	30121541	30123053	1512
2	30150316	30150988	672
2	30152014	30152625	611
2	30153017	30154018	1001
2	30156640	30157546	906
2	30160967	30162068	1101
2	30162131	30163358	1227
2	50125709	50126573	864
2	50141303	50142227	924
2	50163826	50164803	977
2	50216353	50217461	1108
2	50223321	50224263	942
2	50228792	50229649	857
2	50243304	50244177	873
2	50255871	50258048	2177
2	50259462	50260310	848
2	50262961	50264449	1488
2	50265095	50266081	986
2	50269100	50269952	852
2	50274231	50274870	639
2	50285509	50288309	2800
2	50289052	50289898	846
2	50298194	50299098	904
2	50310315	50312149	1834
2	50321102	50322703	1601
2	50377752	50378300	548
2	50391441	50392061	620
2	50392863	50394048	1185
2	50407307	50408202	895
2	50412319	50413196	877
2	50428513	50429254	741
2	50435461	50436132	671
2	50456520	50457120	600
2	50464664	50465826	1162
2	50483500	50484293	793
2	50484319	50485028	709
2	50515366	50516225	859
2	50527341	50528561	1220
2	50560961	50561512	551
2	50578114	50579499	1385
2	50593599	50594364	765
2	50617431	50618311	880
2	50634363	50635272	909
2	50643428	50644878	1450
2	50660033	50660686	653
2	50700537	50701252	715
2	50709513	50710918	1405
2	50712061	50713054	993
2	50736690	50737553	863
2	50817416	50818272	856
2	50820902	50821593	691
2	50861432	50863077	1645
2	50880056	50880975	919
2	50901767	50902640	873
2	50902896	50903759	863
2	50922168	50922981	813
2	50926166	50927258	1092
2	50938553	50939425	872
2	50944508	50945381	873
2	50951709	50952288	579
2	50963340	50964205	865
2	50967022	50967881	859
2	50972436	50973313	877
2	50988130	50989582	1452
2	51007834	51008835	1001
2	51011807	51013004	1197
2	51023678	51024555	877
2	51029004	51030456	1452
2	51052081	51053389	1308
2	51065334	51066292	958
2	51070511	51071911	1400
2	51073635	51075666	2031
2	51076077	51077087	1010
2	51091978	51092763	785
2	51105848	51106713	865
2	51119727	51120605	878
2	51133656	51135320	1664
2	51135556	51136410	854
2	51144376	51145234	858
2	51165275	51166087	812
2	51167814	51170667	2853
2	51196642	51197760	1118
2	51223644	51224266	622
2	51226401	51227040	639
2	51228631	51229657	1026
2	51265605	51266573	968
2	51266580	51267614	1034
2	70654500	70655712	1212
2	70665994	70666562	568
2	70666977	70667938	961
2	70669487	70670326	839
2	70704372	70705272	900
2	70708428	70709424	996
2	70711358	70712279	921
2	70720791	70721753	962
2	70726088	70726877	789
2	70747035	70747584	549
2	70787375	70788193	818
2	70788854	70789765	911
2	70793442	70794471	1029
2	70800296	70801296	1000
2	140968626	140971875	3249
2	140973183	140974276	1093
2	141014527	141015099	572
2	141020670	141022493	1823
2	141032333	141033308	975
2	141059819	141060829	1010
2	141089846	141090636	790
2	141126931	141127483	552
2	141149400	141150312	912
2	141151696	141152923	1227
2	141157441	141158382	941
2	141171852	141173424	1572
2	141183713	141190221	6508
2	141217017	141218182	1165
2	141219751	141220528	777
2	141222291	141223174	883
2	141224569	141227295	2726
2	141303670	141304546	876
2	141308134	141308995	861
2	141310939	141311579	640
2	141313428	141314494	1066
2	141318288	141319425	1137
2	141336470	141338062	1592
2	141338672	141339304	632
2	141339752	141340636	884
2	141347715	141348624	909
2	141361969	141363609	1640
2	141370418	141372076	1658
2	141372163	141373349	1186
2	141384506	141387227	2721
2	141428373	141433127	4754
2	141435943	141438229	2286
2	141445876	141448364	2488
2	141469312	141470156	844
2	141491953	141496607	4654
2	141496992	141497565	573
2	141497988	141498812	824
2	141504400	141505462	1062
2	141518662	141519715	1053
2	141539536	141540432	896
2	141546058	141546923	865
2	141549124	141550173	1049
2	141556500	141557345	845
2	141563221	141564085	864
2	141566956	141567883	927
2	141583168	141583994	826
2	141591198	141593817	2619
2	141596619	141597646	1027
2	141610424	141611318	894
2	141619997	141620967	970
2	141626199	141628415	2216
2	141629003	141635767	6764
2	141644201	141644787	586
2	141652679	141653924	1245
2	141654546	141656116	1570
2	141657311	141657930	619
2	141658419	141659287	868
2	141662406	141663659	1253
2	141675973	141676754	781
2	141685625	141686527	902
2	141721170	141723071	1901
2	141728446	141729313	867
2	141732174	141733568	1394
2	141734418	141735251	833
2	141752268	141753204	936
2	141753295	141753975	680
2	141760719	141762492	1773
2	141781938	141783613	1675
2	141785014	141785862	848
2	141786881	141787607	726
2	141790764	141791659	895
2	141794910	141795565	655
2	141795604	141796359	755
2	141798570	141800389	1819
2	141810441	141811523	1082
2	141814772	141815623	851
2	141824882	141826642	1760
2	141834800	141835679	879
2	141840833	141841765	932
2	141842616	141843519	903
2	141846919	141847719	800
2	141852217	141853071	854
2	141857849	141858497	648
2	141858637	141859425	788
2	141863779	141864699	920
2	141866147	141867219	1072
2	141867672	141868710	1038
2	141868762	141870023	1261
2	141871373	141872604	1231
2	141889459	141890394	935
2	141897724	141898606	882
2	141899817	141900456	639
2	141904443	141905135	692
2	141907514	141908107	593
2	141908393	141909208	815
2	141918844	141920460	1616
2	141920827	141921673	846
2	141931046	141934468	3422
2	141934500	141936765	2265
2	141938415	141938982	567
2	141941683	141942577	894
2	141946388	141949158	2770
2	141951128	141952096	968
2	141952306	141953324	1018
2	141954261	141954995	734
2	141963960	141965068	1108
2	141966462	141967335	873
2	141972313	141975099	2786
2	141988715	141989568	853
2	142007421	142008673	1252
2	142009592	142010136	544
2	142015913	142017541	1628
2	142023238	142023830	592
2	142055543	142056977	1434
2	142057204	142069883	12679
2	142069902	142070441	539
2	142074549	142075412	863
2	142078593	142079440	847
2	142088520	142089522	1002
2	142091473	142092363	890
2	142098883	142099582	699
2	142102164	142103184	1020
2	142106066	142106921	855
2	142107196	142108041	845
2	142110424	142111249	825
2	142113208	142114486	1278
2	142114670	142115435	765
2	142115512	142116427	915
2	142141825	142142904	1079
2	142155883	142157351	1468
2	142164729	142165656	927
2	142170150	142171438	1288
2	142188025	142189293	1268
2	142213297	142214203	906
2	142216828	142217683	855
2	142223710	142224739	1029
2	142226680	142227357	677
2	142232785	142234054	1269
2	142257236	142258294	1058
2	142269621	142270504	883
2	142271250	142273270	2020
2	142279281	142279842	561
2	142302696	142303842	1146
2	142314770	142315656	886
2	142349535	142350388	853
2	142351127	142352134	1007
2	142361724	142362922	1198
2	142363785	142373118	9333
2	142388304	142389670	1366
2	142395066	142396275	1209
2	142396324	142396880	556
2	142401476	142402329	853
2	142411691	142412376	685
2	142415962	142416512	550
2	142425578	142441680	16102
2	142441936	142443609	1673
2	142443981	142444888	907
2	142457859	142458575	716
2	142465962	142466834	872
2	142467110	142467967	857
2	142493590	142494462	872
2	142521362	142522548	1186
2	142528942	142530123	1181
2	142531506	142532403	897
2	142532485	142533352	867
2	142542601	142543171	570
2	142556081	142557564	1483
2	142559235	142559903	668
2	142562309	142563243	934
2	142571062	142572209	1147
2	142572650	142574543	1893
2	142578151	142579094	943
2	142580432	142581238	806
2	142582129	142582990	861
2	142584332	142585885	1553
2	142585970	142586531	561
2	142634665	142635503	838
2	142658128	142658710	582
2	142669924	142670903	979
2	142681295	142682577	1282
2	142684937	142685514	577
2	142691869	142692736	867
2	142693775	142694450	675
2	142701133	142701932	799
2	142703402	142704131	729
2	142712857	142713928	1071
2	142739035	142739940	905
2	142746867	142747727	860
2	142750752	142751347	595
2	142752424	142753435	1011
2	142754445	142757176	2731
2	142758192	142759053	861
2	142771098	142772108	1010
2	142789053	142789965	912
2	142793095	142793944	849
2	142804895	142805795	900
2	142822482	142825147	2665
2	142830968	142831865	897
2	142848992	142850014	1022
2	142851212	142852066	854
2	142864523	142865395	872
2	160777620	160778982	1362
2	160779854	160781248	1394
2	160782896	160783874	978
2	160792842	160793682	840
2	160794482	160795194	712
2	160814319	160815231	912
2	160829626	160830475	849
2	160842066	160843195	1129
2	160855195	160856029	834
2	160863551	160864345	794
2	160876700	160877611	911
2	160879418	160880506	1088
2	160891583	160892237	654
2	160892628	160893811	1183
2	160909241	160910139	898
2	160913625	160914945	1320
2	160915903	160916757	854
2	160919705	160920599	894
2	160921992	160930220	8228
2	160935778	160936723	945
2	160937125	160938625	1500
2	160938760	160946674	7914
2	167726927	167728497	1570
2	167732429	167733270	841
2	167733770	167734573	803
2	167734598	167735569	971
2	167739084	167739966	882
2	167740055	167741112	1057
2	167753759	167755084	1325
2	167756047	167756583	536
2	167763621	167764350	729
2	167769809	167771470	1661
2	167783535	167784547	1012
2	167790286	167791359	1073
2	167799788	167800477	689
2	167802939	167803805	866
2	167805011	167805728	717
2	167807460	167808219	759
2	167808367	167808954	587
2	167809478	167810270	792
2	167812868	167813657	789
2	167821159	167821976	817
2	167828224	167829083	859
2	167837390	167838625	1235
2	167854540	167855699	1159
2	167872866	167875422	2556
2	167891078	167893845	2767
2	167904306	167904885	579
2	167911175	167911833	658
2	167914651	167915589	938
2	167915980	167916936	956
2	167917768	167918725	957
2	167945415	167946061	646
2	167946795	167947731	936
2	167973741	167975555	1814
2	167975579	167976189	610
2	167979687	167980653	966
2	167981997	167983242	1245
2	168003516	168004608	1092
2	168008361	168009340	979
2	168015047	168016139	1092
2	168016656	168019411	2755
2	168022747	168023621	874
2	168028297	168029848	1551
2	168045970	168047247	1277
2	168058973	168059988	1015
2	168076884	168077513	629
2	168080186	168081360	1174
2	168087913	168088876	963
2	168095527	168096505	978
2	168116777	168117659	882
2	168118382	168119260	878
2	168120371	168122074	1703
2	168123627	168126456	2829
2	168129791	168130656	865
2	168134281	168135142	861
2	201442874	201443738	864
2	201455320	201455953	633
2	201458403	201459804	1401
2	201461364	201462018	654
2	201476785	201477394	609
2	201503288	201504454	1166
2	201514873	201515455	582
2	201529277	201530336	1059
2	201538761	201540139	1378
2	201552432	201553391	959
2	201553764	201555062	1298
2	216206293	216207143	850
2	216212323	216213187	864
2	216215435	216216361	926
2	216227161	216227996	835
2	216238823	216239633	810
2	216241759	216242671	912
2	216311276	216311949	673
2	216311981	216312917	936
2	216313776	216314512	736
2	216314639	216315915	1276
2	216320395	216321397	1002
2	233724001	233725059	1058
2	233725811	233726765	954
2	233727878	233728483	605
2	233732189	233734067	1878
2	233760563	233761436	873
2	233788187	233789756	1569
2	233794191	233810729	16538
2	233811819	233812704	885
2	233825823	233826439	616
2	233826503	233827086	583
2	233830754	233833053	2299
2	233833165	233834065	900
2	233835325	233836079	754
2	233837882	233838821	939
2	233845612	233846840	1228
2	233854026	233854669	643
2	233864407	233866117	1710
2	233869958	233871136	1178
2	233878468	233879495	1027
2	233882688	233883886	1198
2	233891692	233894742	3050
2	233896105	233896717	612
3	13843253	13843645	392
3	13849668	13850101	433
3	13854739	13854818	79
3	13855118	13855628	510
3	13865262	13866088	826
3	13866892	13867179	287
3	13867182	13867443	261
3	13869619	13870000	381
3	13870538	13870848	310
3	13872262	13872374	112
3	13873023	13873440	417
3	13911669	13912012	343
3	13912059	13912285	226
3	13912521	13912702	181
3	13923493	13924037	544
3	13933323	13933614	291
3	13935537	13935966	429
3	13938677	13938752	75
3	13940353	13940702	349
3	48583991	48584555	564
3	48648186	48648515	329
3	48648855	48649426	571
3	48649734	48650117	383
3	64482292	64482714	422
3	64484795	64485344	549
3	64488888	64489696	808
3	64492593	64493151	558
3	64493168	64493821	653
3	64495201	64495704	503
3	64498131	64498553	422
3	64498577	64498987	410
3	64499444	64499875	431
3	64500707	64500804	97
3	64503496	64503961	465
3	64608794	64609309	515
3	64683901	64684271	370
3	64684980	64685580	600
3	64685581	64685941	360
3	64692863	64692925	62
3	64693257	64693752	495
3	89180997	89181387	390
3	89208417	89208500	83
3	89211697	89212124	427
3	89239638	89240168	530
3	89240682	89240751	69
3	89250138	89250514	376
3	89280836	89281294	458
3	89298171	89298318	147
3	89311382	89313555	2173
3	89334830	89335353	523
3	89342644	89343011	367
3	89384259	89384621	362
3	89386942	89387057	115
3	89412282	89412814	532
3	89414543	89414976	433
3	89415308	89415411	103
3	89417476	89418055	579
3	89423257	89423768	511
3	89424444	89424914	470
3	89430489	89431132	643
3	89431290	89432119	829
3	89434428	89436706	2278
3	89449241	89449960	719
3	89454163	89454596	433
3	89525534	89525604	70
3	89527439	89527920	481
3	89527941	89528365	424
3	89531514	89532068	554
3	89533350	89533566	216
3	89533731	89534191	460
3	89538159	89538394	235
3	89538431	89538933	502
3	96516274	96516637	363
3	96517089	96517511	422
3	96523089	96523441	352
3	96550564	96550659	95
3	96551890	96552350	460
3	96558901	96559067	166
3	96559773	96560596	823
3	96573705	96574224	519
3	96588911	96589474	563
3	96593381	96593926	545
3	96600082	96601188	1106
3	96607329	96608528	1199
3	96610667	96618257	7590
3	96621089	96621297	208
3	96644863	96647032	2169
3	96647956	96648031	75
3	96651444	96651570	126
3	96651783	96652165	382
3	96671107	96671492	385
3	96678929	96680620	1691
3	96680662	96680985	323
3	96683716	96684144	428
3	96685164	96685284	120
3	96693756	96694183	427
3	96708379	96708743	364
3	96710079	96711352	1273
3	96718161	96719074	913
3	96719238	96719356	118
3	96719681	96719857	176
3	96729879	96730299	420
3	96737098	96738085	987
3	96738751	96738980	229
3	96740343	96740688	345
3	96741206	96741544	338
3	96754688	96755041	353
3	96755672	96755859	187
3	96760448	96760818	370
3	96760929	96761339	410
3	96768437	96768811	374
3	96776178	96776499	321
3	96781052	96781248	196
3	96781373	96781731	358
3	96782602	96782781	179
3	96787484	96787835	351
3	96790213	96790566	353
3	96791075	96791453	378
3	96811750	96811833	83
3	96814408	96814904	496
3	96818351	96818783	432
3	96820834	96821264	430
3	96825287	96825736	449
3	96832056	96832490	434
3	96845827	96846263	436
3	96848423	96848872	449
3	96853662	96853951	289
3	96862612	96863021	409
3	96869102	96869589	487
3	96874309	96874923	614
3	96876407	96876811	404
3	96876812	96877296	484
3	96877297	96877892	595
3	96877893	96883155	5262
3	96885516	96885844	328
3	96887134	96887811	677
3	96903071	96903191	120
3	96905079	96906701	1622
3	96909174	96909376	202
3	96928990	96929373	383
3	96929540	96930090	550
3	96930232	96930590	358
3	96934893	96935307	414
3	96937155	96939621	2466
3	96946026	96947007	981
3	96949415	96949982	567
3	96950239	96950979	740
3	96951380	96952082	702
3	96963974	96964350	376
3	96982948	96984682	1734
3	96986738	96987165	427
3	96991307	96996394	5087
3	96997385	96997848	463
3	97010664	97013162	2498
3	97025343	97025465	122
3	97029016	97029090	74
3	97044033	97044425	392
3	97053844	97053911	67
3	97053915	97054287	372
3	97054288	97054508	220
3	97054514	97055234	720
3	97057610	97058037	427
3	97059215	97059411	196
3	97059412	97059801	389
3	97059802	97060038	236
3	97061383	97063463	2080
3	97065298	97065606	308
3	97068458	97069134	676
3	97080294	97080713	419
3	97086198	97086546	348
3	97090126	97091165	1039
3	97095952	97098174	2222
3	97104456	97106996	2540
3	97107137	97107579	442
3	97113746	97113923	177
3	97125057	97125434	377
3	97126742	97127103	361
3	97127347	97127713	366
3	97130473	97130959	486
3	97132074	97132583	509
3	97142823	97145362	2539
3	97147519	97147932	413
3	97151431	97151811	380
3	97153473	97154042	569
3	97179383	97179788	405
3	97185261	97185465	204
3	97190660	97190991	331
3	97203457	97203941	484
3	97205251	97205597	346
3	97209550	97210093	543
3	97210112	97210675	563
3	97210679	97210906	227
3	97212117	97212465	348
3	97219076	97219495	419
3	97220706	97221396	690
3	97221705	97221753	48
3	97223021	97223560	539
3	97232903	97233383	480
3	97233438	97233828	390
3	97236033	97236284	251
3	97240167	97240550	383
3	97246332	97246850	518
3	97246851	97247151	300
3	97252371	97252899	528
3	97260683	97260938	255
3	97272256	97272576	320
3	97273291	97273641	350
3	97273646	97273771	125
3	97274783	97275583	800
3	97284509	97285229	720
3	97285430	97285892	462
3	97286400	97286569	169
3	97286595	97287064	469
3	97287552	97288004	452
3	97296979	97297425	446
3	97342257	97342653	396
3	97353317	97353394	77
3	97353398	97353705	307
3	97365413	97366057	644
3	97367921	97368269	348
3	97371461	97371755	294
3	97381647	97381922	275
3	97385152	97385627	475
3	97386922	97387979	1057
3	97402500	97402796	296
3	97404234	97404631	397
3	97406547	97406910	363
3	97415046	97415237	191
3	97415830	97415989	159
3	97418768	97419291	523
3	97422998	97423466	468
3	97426509	97428856	2347
3	97429859	97430219	360
3	97430220	97430720	500
3	97436197	97436583	386
3	97443834	97444328	494
3	97448125	97448487	362
3	97486310	97486512	202
3	134494016	134494443	427
3	134494450	134494508	58
3	134498377	134498498	121
3	134510784	134511164	380
3	134522959	134523313	354
3	134524979	134525458	479
3	134526504	134526966	462
3	134526973	134527348	375
3	134538770	134538930	160
3	134539685	134540212	527
3	134543339	134543926	587
3	134546246	134546685	439
3	134548475	134548930	455
3	134560831	134561195	364
3	134576161	134576350	189
3	134588059	134588397	338
3	134595202	134595688	486
3	134605864	134606347	483
3	134633474	134633851	377
3	134633994	134634346	352
3	134634347	134635766	1419
3	134635767	134635866	99
3	134651841	134651957	116
3	134665397	134665801	404
3	134669256	134669648	392
3	134686176	134686612	436
3	134698896	134699334	438
3	134700097	134700442	345
3	134706098	134706818	720
3	134720999	134721089	90
3	134724819	134725050	231
3	134733167	134733295	128
3	134757040	134757386	346
3	134757387	134758825	1438
3	134758826	134758950	124
3	134760535	134761241	706
3	134768078	134768547	469
3	134769396	134769954	558
3	134771905	134772033	128
3	134772246	134772533	287
3	134772959	134773265	306
3	134800181	134800613	432
3	134807253	134807529	276
3	134815365	134816001	636
3	134851121	134851257	136
3	134871291	134871737	446
3	134896204	134896603	399
3	134897660	134897723	63
3	134910566	134910945	379
3	134912646	134913109	463
3	134926523	134926897	374
3	134938084	134938436	352
3	134951523	134953779	2256
3	134954887	134955334	447
3	134996095	134997774	1679
3	134997776	134998259	483
3	151136979	151139172	2193
3	151140035	151140508	473
3	151147591	151148004	413
3	151183535	151183960	425
3	151183969	151184342	373
3	151187512	151188794	1282
3	151188795	151189115	320
3	151189116	151190903	1787
3	151192423	151192966	543
3	151193069	151193166	97
3	151193168	151193587	419
3	151194065	151194469	404
3	164921675	164921881	206
3	164922247	164922786	539
3	169467152	169467238	86
3	169467826	169467952	126
3	169472644	169472892	248
3	169474436	169474777	341
3	169478016	169478648	632
4	25645265	25645822	557
4	25645953	25647412	1459
4	25674256	25674906	650
4	25683653	25684369	716
4	25685210	25686312	1102
4	25688213	25689054	841
4	25689372	25690995	1623
4	25691068	25691621	553
4	25692616	25694244	1628
4	25699062	25700070	1008
4	55504814	55505848	1034
4	55520718	55521790	1072
4	55536435	55537362	927
4	55574217	55574868	651
4	55581265	55582178	913
4	55601706	55602607	901
4	55609092	55610039	947
4	55614567	55615490	923
4	55618085	55619123	1038
4	55623260	55624073	813
4	55624257	55625183	926
4	66165462	66166632	1170
4	66167337	66168182	845
4	66168531	66171232	2701
4	66172089	66172835	746
4	66182621	66183454	833
4	66204642	66205361	719
4	66205683	66207102	1419
4	66210687	66211302	615
4	66247143	66247885	742
4	66249823	66250688	865
4	66255536	66257222	1686
4	66258663	66259774	1111
4	66261320	66265500	4180
4	66267419	66268277	858
4	66285148	66285792	644
4	66299015	66300312	1297
4	66307569	66308450	881
4	66308798	66309824	1026
4	66315072	66316000	928
4	66318890	66319946	1056
4	66327838	66328826	988
4	66332771	66334285	1514
4	66334449	66335151	702
4	66336264	66339695	3431
4	66346142	66347975	1833
4	66349027	66350488	1461
4	66351215	66353883	2668
4	66376325	66377168	843
4	66377825	66378735	910
4	66379822	66380672	850
4	66381157	66382609	1452
4	66396238	66396944	706
4	66397243	66397881	638
4	66404119	66404815	696
4	66414095	66415044	949
4	66445988	66447386	1398
4	66495471	66496728	1257
4	66496994	66497548	554
4	66516579	66517365	786
4	66519434	66520141	707
4	66543280	66546489	3209
4	66549227	66549913	686
4	74425465	74426074	609
4	74437409	74438620	1211
4	74439229	74440649	1420
4	74456043	74456709	666
4	74479745	74480487	742
4	100221020	100221821	801
4	100245153	100245957	804
4	100248654	100249672	1018
4	100250278	100251674	1396
4	100252196	100253372	1176
4	113724099	113725057	958
4	113733204	113734138	934
4	113735001	113735548	547
4	113736285	113737657	1372
4	113746482	113747499	1017
4	113751539	113753478	1939
4	113756959	113759794	2835
4	113763693	113764643	950
4	113767695	113768554	859
4	113770667	113771826	1159
4	113771917	113772851	934
4	113777123	113778606	1483
4	113779714	113780517	803
4	113789123	113790027	904
4	113797262	113797879	617
4	113800066	113801043	977
4	113847389	113848763	1374
4	113849376	113850254	878
4	113865899	113866750	851
4	113869461	113870567	1106
4	113891964	113892736	772
4	113899919	113901923	2004
4	113905148	113905997	849
4	113911691	113914246	2555
4	113920826	113921897	1071
4	113926590	113927511	921
4	113932215	113933252	1037
4	113942484	113943029	545
4	113957604	113958584	980
4	113959436	113960459	1023
4	113962594	113963973	1379
4	113965043	113966353	1310
4	113967280	113968155	875
4	113973580	113974640	1060
4	113979753	113980619	866
4	113992661	113993539	878
4	114004781	114005673	892
4	114009842	114010631	789
4	114017191	114018067	876
4	114030947	114031800	853
4	114072152	114073059	907
4	114096806	114097742	936
4	114123807	114124429	622
4	114129870	114131682	1812
4	114141105	114141849	744
4	114144621	114145661	1040
4	114150030	114150974	944
4	114166264	114167152	888
4	114169074	114170029	955
4	114172884	114173768	884
4	114192065	114193440	1375
4	114206058	114207356	1298
4	114236003	114236723	720
4	114301090	114301661	571
4	114306852	114307797	945
4	114307838	114309660	1822
4	114309798	114311332	1534
4	114320563	114323348	2785
4	145547935	145549111	1176
4	145557399	145558244	845
4	145560488	145562525	2037
4	145597511	145598144	633
4	145598226	145599064	838
4	145619888	145621177	1289
4	145621283	145622277	994
4	145647973	145648827	854
4	145667071	145667745	674
4	145670671	145671571	900
4	145674222	145675173	951
4	158128291	158133162	4871
4	158159952	158160650	698
4	158178714	158180273	1559
4	158181209	158182621	1412
4	158185056	158186059	1003
4	158186178	158187103	925
4	158192021	158193314	1293
4	158201341	158203735	2394
4	158239383	158239950	567
4	158272495	158273376	881
4	158275610	158276399	789
4	158299916	158300877	961
5	160699153	160699774	621
5	160702790	160703895	1105
5	160704522	160705257	735
5	160705840	160706723	883
5	160706877	160708670	1793
5	160709721	160710589	868
5	160725977	160727024	1047
5	160734999	160735628	629
5	160774188	160775070	882
5	160776192	160777263	1071
5	160777323	160778339	1016
5	160825123	160826987	1864
5	160847131	160848581	1450
5	160872153	160873225	1072
5	160875231	160875865	634
5	160880095	160880925	830
5	160906894	160907573	679
5	160912324	160913360	1036
5	160925342	160926473	1131
5	160938334	160939234	900
5	160962501	160963432	931
5	160984367	160985354	987
5	160985392	160986262	870
5	160988612	160989239	627
5	160993307	160994162	855
5	161092340	161093340	1000
5	161097124	161098553	1429
5	161102080	161102636	556
5	161130951	161132770	1819
5	161132914	161134132	1218
5	161142945	161143813	868
5	161260187	161261196	1009
5	161290008	161290916	908
5	161294814	161295722	908
5	161333188	161334277	1089
5	161337646	161338569	923
5	161339292	161340282	990
5	161342461	161343383	922
5	176039530	176040961	1431
6	1295477	1296100	623
6	1299995	1300609	614
6	1305358	1306946	1588
6	1327690	1328513	823
6	1330032	1332099	2067
6	45285493	45286050	557
6	45358618	45359875	1257
6	45360886	45362384	1498
6	45369322	45369907	585
6	45382640	45383863	1223
6	45410128	45411493	1365
6	45495375	45496244	869
6	45527722	45528576	854
6	45533452	45534455	1003
6	45535901	45536931	1030
6	62398462	62399658	1196
6	62410202	62412652	2450
6	62421768	62422458	690
6	62425670	62426652	982
6	62428119	62428891	772
6	62453777	62454706	929
6	62461376	62462296	920
6	62463383	62464325	942
6	62472002	62472883	881
6	62492610	62493186	576
6	62496247	62497047	800
6	62511415	62512512	1097
6	62513237	62516668	3431
6	62525822	62526810	988
6	62533833	62534722	889
6	62535870	62536709	839
6	62536932	62538398	1466
6	62555496	62556396	900
6	62556823	62557955	1132
6	62558594	62559516	922
6	62561025	62561920	895
6	62563309	62564210	901
6	62565394	62566141	747
6	62574920	62577597	2677
6	62613276	62615050	1774
6	62622846	62623646	800
6	62624334	62624987	653
6	62627989	62628835	846
6	62639583	62640469	886
6	62642644	62643521	877
6	62656186	62657062	876
6	62666598	62668166	1568
6	62690223	62694980	4757
6	62696242	62697111	869
6	62698688	62700343	1655
6	62709640	62710268	628
6	62718243	62720991	2748
6	62736989	62738369	1380
6	62741789	62742759	970
6	62750015	62751111	1096
6	62754472	62755041	569
6	62764076	62765053	977
6	62765376	62766009	633
6	62783757	62784679	922
6	62784771	62785615	844
6	62786898	62787923	1025
6	62790288	62791270	982
6	62792629	62793922	1293
6	62811908	62813931	2023
6	62823513	62824381	868
6	62828189	62832910	4721
6	62841028	62841967	939
6	62842838	62845592	2754
6	62854640	62855324	684
6	62858141	62859331	1190
6	62878915	62879466	551
6	62891323	62892382	1059
6	62897483	62899666	2183
6	62913455	62915502	2047
6	62919215	62920254	1039
6	62922071	62923028	957
6	62924239	62925683	1444
6	62931934	62934558	2624
6	62940850	62941728	878
6	62942412	62943368	956
6	62965959	62966813	854
6	62975893	62977218	1325
6	62979729	62980700	971
6	63005932	63006624	692
6	63007150	63008611	1461
6	63009973	63010883	910
6	87627879	87628761	882
6	87643777	87644536	759
6	87652726	87654325	1599
6	87658117	87659067	950
6	87662709	87664084	1375
6	87664986	87666694	1708
6	87668364	87670427	2063
6	87675958	87676584	626
6	87679081	87680060	979
6	87683071	87683708	637
6	87687906	87688629	723
6	87689138	87690444	1306
6	87691843	87692496	653
6	87694025	87694865	840
6	87697099	87698730	1631
6	87702321	87703098	777
6	87710893	87712772	1879
6	87740312	87741222	910
6	87741881	87742904	1023
6	152425474	152426737	1263
6	152429736	152430661	925
6	152491683	152492543	860
6	152535351	152536255	904
6	152542740	152543708	968
6	152633746	152634820	1074
6	152655540	152656278	738
6	152670569	152671409	840
6	152684492	152685820	1328
6	152692031	152692903	872
6	152722615	152724086	1471
6	152732532	152733086	554
6	152736737	152737681	944
6	152738942	152740524	1582
6	152740886	152744797	3911
6	152770889	152771765	876
6	152775173	152775985	812
6	152811224	152818554	7330
6	152834113	152835048	935
6	152835592	152836294	702
6	152839120	152840038	918
6	152845491	152846492	1001
6	152850410	152851588	1178
6	152855856	152856696	840
6	152861431	152862490	1059
6	152867186	152870814	3628
6	152874640	152875551	911
6	152899981	152900865	884
6	152901617	152902289	672
6	152905834	152906711	877
6	152918981	152919839	858
6	152923006	152923927	921
6	152961449	152962314	865
6	152963270	152964011	741
6	152964150	152964862	712
6	152969356	152970804	1448
6	152973153	152974041	888
6	152977203	152979801	2598
6	165670892	165673840	2948
6	165675299	165676178	879
6	165679444	165691122	11678
6	165693821	165694699	878
6	165704044	165704919	875
6	165709508	165711188	1680
6	165721438	165722330	892
6	165724033	165725018	985
6	165728092	165729375	1283
6	165732527	165733398	871
6	165734963	165736701	1738
7	3326290	3327210	920
7	3328089	3330191	2102
7	3349275	3349872	597
7	3362832	3363732	900
7	3369742	3370572	830
7	3370669	3371210	541
7	3373099	3374100	1001
7	3397863	3398418	555
7	3411889	3412605	716
7	3414794	3430779	15985
7	3479570	3480398	828
7	3492709	3493536	827
7	3498815	3499759	944
7	3507691	3508822	1131
7	3516448	3517009	561
7	3519349	3520768	1419
7	3520793	3521785	992
7	3527994	3528722	728
7	3549807	3550812	1005
7	3553795	3554737	942
7	3560226	3561294	1068
7	3574064	3574881	817
7	3584106	3584990	884
7	3604346	3605225	879
7	3614484	3615345	861
7	3617479	3618970	1491
7	3623657	3625063	1406
7	3626650	3627640	990
7	3628877	3629726	849
7	3636084	3637624	1540
7	3656886	3657766	880
7	3664796	3665804	1008
7	3665938	3667626	1688
7	3667844	3668569	725
7	3673195	3674144	949
7	3707513	3708899	1386
7	3716687	3717542	855
7	3725994	3726934	940
7	3728796	3729431	635
7	3737948	3738819	871
7	3747332	3748670	1338
7	3770391	3771284	893
7	3781613	3782689	1076
7	3789791	3790652	861
7	3794396	3795271	875
7	3796388	3797907	1519
7	3808561	3809490	929
7	3810385	3811345	960
7	3821433	3822332	899
7	3829656	3830367	711
7	3833778	3834665	887
7	3845459	3846303	844
7	3848381	3849301	920
7	3858003	3858666	663
7	3867079	3867865	786
7	3876182	3877028	846
7	3880567	3882610	2043
7	3898181	3899456	1275
7	3899986	3900915	929
7	3903771	3904810	1039
7	3906774	3907621	847
7	3909782	3910443	661
7	3910829	3911730	901
7	3915058	3916146	1088
7	3921305	3922164	859
7	3925320	3926240	920
7	3926437	3932382	5945
7	3934728	3935462	734
7	3936220	3937078	858
7	3943097	3944009	912
7	3948490	3949205	715
7	3950697	3951535	838
7	3954696	3956330	1634
7	3969164	3969835	671
7	3974126	3974892	766
7	3994537	3995440	903
7	4008200	4009056	856
7	4024373	4025050	677
7	4028490	4029332	842
7	4032127	4033014	887
7	4036537	4038226	1689
7	4046512	4047119	607
7	4047688	4048693	1005
7	4060776	4061622	846
7	4075962	4076792	830
7	4077357	4078169	812
7	4079373	4080961	1588
7	4083400	4084322	922
7	4113151	4114255	1104
7	4116899	4117767	868
7	4120602	4121230	628
7	4125660	4126715	1055
7	4134038	4135879	1841
7	4138597	4139569	972
7	4139834	4140633	799
7	4143786	4144569	783
7	4151394	4152329	935
7	4154017	4154692	675
7	4160658	4161523	865
7	4163581	4164542	961
7	4178279	4179155	876
7	4202119	4202734	615
7	4211963	4212918	955
7	4213447	4214007	560
7	4219965	4220826	861
7	4222246	4223711	1465
7	4224102	4224835	733
7	4227020	4228325	1305
7	4232337	4234760	2423
7	4239736	4240710	974
7	4254730	4255460	730
7	4258691	4259544	853
7	4262701	4264483	1782
7	4282051	4283658	1607
7	4283942	4285053	1111
7	4290595	4291702	1107
7	4297141	4297790	649
7	4313648	4314398	750
7	4319815	4320680	865
7	4320710	4322611	1901
7	4832728	4835159	2431
7	4835585	4836203	618
7	4836431	4837503	1072
7	4853986	4854988	1002
7	4868951	4869811	860
7	4884326	4884892	566
7	4889713	4894126	4413
7	4906117	4907056	939
7	4924047	4925119	1072
7	4925206	4927239	2033
7	4929800	4932027	2227
7	4932394	4936615	4221
7	4937926	4939172	1246
7	26171264	26172201	937
7	26174743	26175699	956
7	26179044	26180294	1250
7	26181154	26182934	1780
7	26183393	26184315	922
7	26184763	26186211	1448
7	26186404	26187217	813
7	26188647	26189379	732
7	26197108	26198288	1180
7	26199798	26200713	915
7	26205680	26206274	594
7	26208588	26209386	798
7	26219239	26220124	885
7	26228392	26229018	626
7	30446008	30447279	1271
7	30449695	30450657	962
7	30452990	30454062	1072
7	30460916	30462048	1132
7	30488675	30489614	939
7	30504707	30505286	579
7	30505567	30506137	570
7	30511913	30512732	819
7	30518935	30526343	7408
7	88371794	88372752	958
7	88384039	88385005	966
7	88399210	88400140	930
7	88402652	88403556	904
7	88405907	88408032	2125
7	88410882	88411496	614
7	88420863	88421891	1028
7	88430986	88431845	859
7	88453246	88454106	860
7	88470165	88471335	1170
7	88493399	88494448	1049
7	88495354	88497225	1871
7	88498962	88500240	1278
7	88512423	88513133	710
7	88526147	88527134	987
7	88550337	88551339	1002
7	88554365	88555168	803
7	88561006	88561798	792
7	88564659	88565243	584
7	88565354	88566481	1127
7	88566945	88568205	1260
7	88577260	88578316	1056
7	88595686	88597058	1372
7	88611138	88612642	1504
7	88612874	88613532	658
7	88620679	88621325	646
7	88621452	88622316	864
7	88636785	88637594	809
7	88638566	88639450	884
7	88640032	88642756	2724
7	88673141	88675876	2735
7	88676490	88678105	1615
7	88684798	88685735	937
7	88685850	88686951	1101
7	88688300	88689212	912
7	88693072	88693963	891
7	88694612	88695579	967
7	88696143	88697055	912
7	88703058	88706118	3060
7	88712206	88712742	536
7	88717812	88718576	764
7	88721056	88721912	856
7	88724102	88724994	892
7	88733705	88735629	1924
7	88743680	88744376	696
7	88745879	88746874	995
7	88759063	88759662	599
7	88765844	88768549	2705
7	88771949	88772560	611
7	88797937	88799135	1198
7	88818439	88819358	919
7	88833971	88837136	3165
7	88841389	88842490	1101
7	88857069	88858855	1786
7	88863541	88864572	1031
7	88870041	88871019	978
7	88884064	88884940	876
7	88892595	88893531	936
7	88896408	88897077	669
7	88911592	88912582	990
7	88933021	88934032	1011
7	88939172	88939806	634
7	88944012	88944929	917
7	88947823	88948814	991
7	88952043	88952864	821
7	88954308	88954857	549
7	88973347	88974040	693
7	88975241	88975905	664
7	88976782	88978010	1228
7	88978150	88978917	767
7	88981201	88982137	936
7	88982518	88983409	891
7	103106923	103107780	857
7	103142258	103142898	640
7	103157954	103158929	975
7	103160262	103160829	567
7	103189332	103190193	861
7	103196675	103197529	854
7	103204470	103205222	752
7	103209140	103210185	1045
7	103210865	103211542	677
7	103217850	103218911	1061
7	103221217	103223852	2635
7	103241730	103242353	623
7	103243168	103243951	783
7	103254526	103255461	935
7	103257906	103258830	924
7	103260202	103261054	852
7	103283584	103284222	638
7	103288307	103289187	880
7	103332364	103333538	1174
7	103337227	103338005	778
7	103343148	103343974	826
7	103390023	103391195	1172
7	103402256	103403053	797
7	103409379	103411251	1872
7	103430713	103431381	668
7	103466095	103467016	921
7	103474127	103475238	1111
7	103480032	103480899	867
7	103492218	103492788	570
7	103495785	103496690	905
7	103521865	103522572	707
7	103532352	103533055	703
7	103537061	103537915	854
7	103570247	103571116	869
7	103572909	103573676	767
7	103587459	103588387	928
7	103589490	103591004	1514
7	103617934	103618532	598
7	103621782	103622486	704
7	103640236	103640911	675
7	103645250	103646219	969
7	103647148	103648023	875
7	107450870	107452699	1829
7	116292825	116293806	981
7	116293931	116295593	1662
7	116296000	116296889	889
7	116301224	116302410	1186
7	116303387	116304424	1037
7	116309338	116310181	843
7	116331374	116332204	830
7	116354974	116355906	932
7	116420688	116421715	1027
7	116424160	116426668	2508
7	116427156	116428049	893
7	116448262	116448968	706
7	116452479	116453849	1370
7	137055366	137056181	815
7	137090044	137090847	803
7	137102116	137103006	890
7	137104434	137105407	973
7	137116381	137117271	890
7	137123785	137124641	856
7	137146070	137146705	635
7	137157028	137157619	591
7	137168797	137170127	1330
7	137183828	137185076	1248
7	137186311	137187178	867
7	137192661	137194231	1570
7	137196333	137197089	756
7	137219267	137220148	881
7	137232803	137234039	1236
7	137241314	137243047	1733
7	137244986	137245951	965
7	137252902	137253697	795
7	137272455	137273313	858
7	137306210	137307160	950
7	137309621	137311230	1609
7	137315979	137322300	6321
7	137325448	137326316	868
7	137326606	137327560	954
7	137334968	137335818	850
7	137357013	137358264	1251
7	137364162	137365341	1179
7	137366266	137367998	1732
7	137381235	137382575	1340
7	137382801	137384320	1519
7	137387529	137388382	853
7	137391917	137392829	912
7	137392947	137393539	592
7	137418557	137419791	1234
7	137431679	137440749	9070
7	137464169	137464720	551
7	137465342	137466768	1426
7	137477076	137477973	897
7	137484753	137485656	903
7	137495056	137495922	866
7	137515804	137518581	2777
7	137521977	137522824	847
7	137535290	137536158	868
7	137536319	137537219	900
7	137538450	137539353	903
7	137549763	137550548	785
7	142443909	142445121	1212
7	142448786	142450907	2121
8	15378180	15379978	1798
8	15380139	15380796	657
8	15382152	15383148	996
8	15383662	15384522	860
8	15388142	15389484	1342
8	15389634	15393353	3719
8	15394051	15395303	1252
8	15395403	15396126	723
8	15399222	15400324	1102
8	15402163	15403348	1185
8	15404861	15406468	1607
8	15407098	15408057	959
8	15411139	15412324	1185
8	15419695	15421499	1804
8	15421884	15423686	1802
8	15430627	15431515	888
8	15439835	15440775	940
8	15442579	15443637	1058
8	15449600	15450517	917
8	15451993	15452947	954
8	15465774	15466637	863
8	15470743	15471853	1110
8	15473933	15474792	859
8	15478042	15478636	594
8	15483233	15485768	2535
8	15490535	15494672	4137
8	15497214	15498236	1022
8	15500226	15501061	835
8	15505600	15506810	1210
8	15508656	15509531	875
8	15512306	15515897	3591
8	15535178	15536138	960
8	15552420	15554370	1950
8	15558855	15559747	892
8	15560748	15561633	885
8	15564994	15565905	911
8	15570746	15571623	877
8	15581198	15582083	885
8	15589451	15590292	841
8	15631478	15632420	942
8	22942358	22943554	1196
8	22946082	22946620	538
8	22947402	22949431	2029
8	22951520	22959361	7841
8	22963705	22964836	1131
8	22965239	22966297	1058
8	22983982	22985503	1521
8	22990277	22992293	2016
8	35075696	35076558	862
8	35076926	35078666	1740
8	35089585	35090208	623
8	35091545	35092444	899
8	35108404	35109253	849
8	35115244	35116145	901
8	35123804	35124842	1038
8	35129573	35130921	1348
8	35133958	35135007	1049
8	35158636	35159539	903
8	35167976	35168669	693
8	35172465	35173421	956
8	35177071	35179671	2600
8	35196944	35197915	971
8	35211952	35213916	1964
8	35220397	35221266	869
8	35225907	35226790	883
8	35237175	35238190	1015
8	35247194	35248097	903
8	35248870	35250508	1638
8	35253455	35254241	786
8	35254477	35255243	766
8	35257132	35257989	857
8	35259460	35260321	861
8	35276496	35277934	1438
8	35287225	35288536	1311
8	35299369	35300760	1391
8	35311601	35312628	1027
8	35312878	35313740	862
8	35322922	35323915	993
8	35331060	35332587	1527
8	35344473	35347465	2992
8	35349775	35350975	1200
8	35354193	35355159	966
8	35357442	35358161	719
8	35360488	35361321	833
8	35363382	35364183	801
8	35366938	35368182	1244
8	35374989	35375825	836
8	35384589	35385726	1137
8	35398323	35399123	800
8	35405058	35406003	945
8	35413682	35414698	1016
8	35418321	35419315	994
8	35449276	35449847	571
8	35453726	35454703	977
8	35464559	35465910	1351
8	35470109	35471343	1234
8	35493824	35494726	902
8	35524466	35525351	885
8	35537039	35537964	925
8	35538465	35539046	581
8	35546219	35547678	1459
8	35597423	35598331	908
8	35608193	35609417	1224
8	35622163	35623081	918
8	35629938	35630917	979
8	35642971	35643923	952
8	35656664	35657657	993
8	35660142	35661035	893
8	35663074	35665197	2123
8	35671507	35672554	1047
8	92950774	92951771	997
8	92956092	92957288	1196
8	92960299	92965202	4903
8	93034376	93035661	1285
8	131775147	131775771	624
8	131775828	131776963	1135
8	131778937	131779771	834
8	131785698	131788454	2756
8	131791002	131791836	834
8	131798378	131799120	742
8	131805858	131807205	1347
8	131811479	131812277	798
8	131812718	131813585	867
8	131814683	131815629	946
8	131816156	131817022	866
8	131818402	131820566	2164
8	131824409	131825182	773
8	131826400	131827799	1399
8	131837438	131838385	947
8	131839134	131843166	4032
8	131845610	131846210	600
8	131847204	131848081	877
8	131891850	131892716	866
8	131903745	131904930	1185
8	131924967	131926256	1289
8	131928495	131929479	984
8	131930123	131930970	847
8	131932642	131933548	906
8	131933831	131934704	873
8	131934753	131935320	567
8	131936211	131937144	933
8	131946177	131947968	1791
8	131959925	131960750	825
8	131962288	131962847	559
8	131968636	131971292	2656
8	131981038	131981968	930
8	131985269	131986170	901
8	131986660	131987409	749
8	131991050	131992837	1787
8	131995225	131996004	779
8	132005468	132022149	16681
8	132023704	132025445	1741
8	132033169	132034385	1216
8	132038088	132038937	849
8	132043493	132044333	840
8	132051031	132051605	574
8	132060467	132062045	1578
8	132063223	132063948	725
8	132067551	132068430	879
9	21948898	21949798	900
9	21951865	21952766	901
9	21956396	21957292	896
9	21958825	21960668	1843
9	21966033	21966776	743
9	21971971	21972915	944
9	21980915	21981472	557
9	21996689	21997234	545
9	21997261	21998100	839
9	22012686	22013554	868
9	73136998	73138336	1338
9	73138476	73140499	2023
9	73142362	73143214	852
9	73164946	73165714	768
9	73172542	73173506	964
9	73177562	73178523	961
9	73207199	73207759	560
9	73222595	73223463	868
9	73225932	73226801	869
9	73236634	73237494	860
9	73252522	73253529	1007
9	73268138	73275806	7668
9	73280725	73281410	685
9	73282482	73283114	632
9	73286876	73287739	863
9	73291369	73293010	1641
9	73296493	73297316	823
9	73313272	73314180	908
9	73360965	73361923	958
9	73363140	73363998	858
9	73382139	73383173	1034
9	73414480	73415160	680
9	73417992	73419728	1736
9	73431760	73432704	944
9	73449164	73450512	1348
9	73452906	73453705	799
9	73497813	73498504	691
9	73523851	73524528	677
9	73528700	73529591	891
9	73536355	73537079	724
9	73542996	73543663	667
9	73555725	73556778	1053
9	73569459	73570332	873
9	73575624	73576596	972
9	73592107	73593380	1273
9	73594347	73595211	864
9	73598159	73599178	1019
9	73599276	73600053	777
9	73600117	73600737	620
9	73603202	73604310	1108
9	73640305	73640928	623
9	73671160	73672032	872
9	73673341	73675056	1715
9	73676041	73677095	1054
9	73677265	73678158	893
9	73685795	73686547	752
9	73687338	73688331	993
9	73705934	73706905	971
9	73713717	73714576	859
9	73719981	73721823	1842
9	73723033	73724496	1463
9	73754663	73755392	729
9	73756969	73757606	637
9	73761491	73762344	853
9	73773325	73774337	1012
9	73785155	73786718	1563
9	73800526	73801443	917
9	73808886	73809871	985
9	73825366	73827078	1712
9	73845764	73846755	991
9	73848602	73849940	1338
9	73852352	73853187	835
9	73862888	73863786	898
9	73885306	73886315	1009
9	73905745	73906674	929
9	73912030	73912900	870
9	73931019	73932003	984
9	73933844	73934849	1005
9	73947974	73948954	980
9	73955021	73955863	842
9	73969750	73970866	1116
9	73971482	73972045	563
9	73994795	73996001	1206
9	73997953	73998850	897
9	74013061	74013938	877
9	74028226	74029090	864
9	74029572	74030534	962
9	74032886	74033487	601
9	74035066	74035677	611
9	74035685	74037353	1668
9	74038386	74039069	683
9	74047857	74048724	867
9	74048856	74049697	841
9	74050353	74052053	1700
9	74075038	74075907	869
9	102563968	102564823	855
9	102566485	102567485	1000
9	102570629	102571588	959
9	102631184	102632483	1299
9	102635574	102636620	1046
9	102638183	102639063	880
9	102642366	102642967	601
9	102643758	102644823	1065
10	45850169	45850840	671
10	45877111	45878127	1016
10	45879193	45880868	1675
10	45902618	45905059	2441
10	45905999	45907126	1127
10	45910786	45911656	870
10	45917953	45918834	881
10	45921834	45922711	877
10	45928589	45929877	1288
10	45932599	45933715	1116
10	45937235	45937933	698
10	45942585	45943902	1317
10	45946944	45947794	850
10	64555180	64556404	1224
10	64562582	64563162	580
10	64585219	64586149	930
11	49151780	49152888	1108
11	49153068	49153925	857
11	49158085	49159040	955
11	49166428	49167651	1223
11	49176735	49178053	1318
11	49196336	49197465	1129
11	49198758	49200105	1347
11	49203823	49204762	939
11	49208976	49209887	911
11	49225087	49226260	1173
11	49232234	49233055	821
11	49237279	49239008	1729
11	49244750	49245422	672
11	58860470	58861068	598
11	58863929	58864622	693
11	58864659	58866080	1421
11	58882666	58883712	1046
11	58885019	58886018	999
11	58887546	58888608	1062
11	58895122	58897166	2044
11	58897456	58901288	3832
11	58903514	58904986	1472
11	58905266	58905849	583
11	58910934	58911886	952
11	58914266	58915417	1151
11	58921681	58922857	1176
11	58924049	58925708	1659
11	58925905	58929856	3951
11	58930951	58932139	1188
11	58935022	58935894	872
11	58946479	58947576	1097
11	58958030	58958594	564
[truncated: 868 more rows]

## Sheet: CPG ranked by mention
Gene name	Count of Gene name
RUNX1	297
LRP1B	269
CNTN5	206
EPHA6	175
SDK1	141
PCDH11X	116
RYR2	110
ALK	104
TRPM3	104
PAK7	99
NRXN1	92
KHDRBS2	90
ZNF804B	82
UNC5D	81
LRRC7	71
ANK2	70
TUSC3	65
ADCY8	65
XIRP2	62
DGKI	62
EPHB1	58
EPHA5	56
SYNE1	55
PIK3C2G	53
LRFN5	50
RELN	47
ACSM2A	43
NGEF	39
SSX1	35
EPHA3	33
PLA2R1	33
CD70	31
GPC3	30
GABRB2	29
COL11A1	28
HTR1E	28
RADIL	26
ASXL3	25
TNFRSF10C	23
DTX4	21
JUN	20
ADAMTS18	20
WNT7A	19
GRIA2	18
FAM111B	18
ADAMTS9	18
ALOX5	17
C6orf118	17
MET	17
SLC6A15	16
PAK3	15
HHIP	15
HMGA2	15
NFE2L3	15
FOLH1	15
GLT8D2	14
NOD1	14
ACAN	14
TGFA	14
SERPINA1	13
IGSF10	13
SLC34A2	13
AOX1	12
RUNX2	12
FN1	12
PAX7	12
KIT	12
CDKN2A	11
CRLF2	11
ZNF536	11
GABRA6	10
SOX21	10
RYR1	9
NR4A3	9
ADH1B	8
BMP2	8
TBX22	8
SOX11	8
GABRA1	7
BID	7
AR	6
SDC4	6
FOXQ1	6
MGAT3	6
RASSF6	5
TERC	5
RUNX1T1	5
MYH7	4
PRSS1	4
AHNAK2	4
COL7A1	4
ZCCHC12	4
CSF3	4
FOXA2	4
ELF3	3
EGR2	3
SPTBN2	3
MMP13	3
FOS	2
SLITRK3	2
GPRIN1	2
SLC26A3	2
E2F1	2
MAFB	2
SOX10	1
IRS4	1
KRT15	1
Grand Total	3725
