# Supplementary material for: Targeted Variant Assessments of Human Endogenous Retroviral Regions in Whole Genome Sequencing Data Reveal Retroviral Variants Associated with Papillary Thyroid Cancer
Source: Microorganisms. 2024 Nov 27;12(12):2435. doi: 10.3390/microorganisms12122435 (PMC11679660; doi:10.3390/microorganisms12122435)
Supplement: Supplementary file 1 [file microorganisms-12-02435-s001.zip › Supplemental Table S8. TGCA THCA metadata and subset assignment.xlsx]

## Sheet: COMBINED
tissue	indv	subset	coverage	SEX_2_FEM-1_MALE	PHENOTYPE	AMR1EUR2EAS3SAS4AFR0_2	AMR1EUR2EAS3SAS4AFR0_3	AMR1EUR2EAS3SAS4AFR0_4	AMR1EUR2EAS3SAS4AFR0_0	Pop1African	Pop2European	Pop3EastAsian	Pop4Hispanic	PopSelfrep_2_European	PopSelfrep_3_Asian	PopSelfrep_4_Hispanic	PopSelfrep_0_Black	md5sum	center/code	center/name	center/short_name	center/center_id	center/namespace	center/center_type	data_type	index_files/0/file_id	file_name	FILE	file_size	data_format	submitter_id	access	platform	state	metadata_files/0/data_type	metadata_files/0/updated_datetime	metadata_files/0/created_datetime	metadata_files/0/file_name	metadata_files/0/md5sum	metadata_files/0/data_format	metadata_files/0/access	metadata_files/0/state	metadata_files/0/file_id	metadata_files/0/data_category	metadata_files/0/file_size	metadata_files/0/type	metadata_files/0/file_state	metadata_files/1/data_type	metadata_files/1/updated_datetime
1	TCGA-BJ-A0Z2	training	high_w.low	1	2	0	0	1	0	0.615	0.181	0.009	0.196	0	0	0	1	89e0f43cfc7d643c757bf26f15ec4a13	8	Broad Institute of MIT and Harvard	BI	61d634b8-e8dd-58bf-9a65-1233dc7c8c6a	broad.mit.edu	GSC	Aligned reads	df98b1b9-f792-40f9-aabe-f22a382f3d7a	G49537.TCGA-BJ-A0Z2-01A-11D-A10S-08.2.bam	G49537.TCGA-BJ-A0Z2-01A-11D-A10S-08.2.g	312832716103	BAM	4edbaf2a-86b9-4cfb-8f40-c458c2291c40	controlled	Illumina HiSeq	live	Analysis Metadata	2016-09-29T20:40:24.018788-05:00	2016-05-03T11:30:43.421347-05:00	4edbaf2a-86b9-4cfb-8f40-c458c2291c40_analysis.xml	3d238be16ce583d5abfb2aa41ccb9146	SRA XML	open	live	75be93aa-c7fc-4c3a-86c9-c0b2f9298235	Sequencing Data	56589		submitted	Experiment Metadata	2016-09-29T17:46:11.683833-05:00
10	TCGA-BJ-A0Z2	training	high_w.low	1	2	0	0	1	0	0.615	0.181	0.009	0.196	0	0	0	1	70e2d47a11d42ec658f0d4d5e94925b9	8	Broad Institute of MIT and Harvard	BI	61d634b8-e8dd-58bf-9a65-1233dc7c8c6a	broad.mit.edu	GSC	Aligned reads	6b8bb53a-5a37-4085-b659-6fc51f966f5f	G49537.TCGA-BJ-A0Z2-10A-01D-A10S-08.2.bam	G49537.TCGA-BJ-A0Z2-10A-01D-A10S-08.2.g	148963122360	BAM	0f04cf2a-a99d-4c63-9a08-00c251e8f53f	controlled	Illumina HiSeq	live	Run Metadata	2016-09-29T18:02:20.769236-05:00	2016-06-22T13:58:45.977913-05:00	0f04cf2a-a99d-4c63-9a08-00c251e8f53f_run.xml	bb0bc881c05a4fa12f86421d5a26f2d6	SRA XML	open	live	1375af0b-4728-44cf-830a-a8569290a033	Sequencing Data	9233		submitted	Analysis Metadata	2016-09-29T21:52:51.726263-05:00
1	TCGA-BJ-A0Z3	training	low	2	2	1	0	0	0	0.041	0.912	0.007	0.039	1	0	0	0	7d22e504aaf95dbd76b2c44aed91bcb5	2	Harvard Medical School	HMS	c8611490-4cbd-5651-8de2-64484a515eec	hms.harvard.edu	CGCC	Aligned reads	d8ae9888-bb4f-44b1-8b82-b84373b5ea6b	TCGA-BJ-A0Z3-01A-11D-A13U_120706_SN1120_0170_BD1422ACXX_s_7_rg.sorted.bam	TCGA-BJ-A0Z3-01A-11D-A13U-120706-SN1120-0170-BD1422ACXX-s-7-rg.sorted.g	22349059528	BAM	f6dd89b7-ff35-410b-9a6d-fa899ae339ad	controlled	Illumina HiSeq	live	Analysis Metadata	2016-09-29T22:51:37.710710-05:00	2016-05-03T10:47:56.112379-05:00	f6dd89b7-ff35-410b-9a6d-fa899ae339ad_analysis.xml	8a7279ca6af67ab3e530155542e769e0	SRA XML	open	live	c7312478-882f-4cd1-971d-d0986bba55de	Sequencing Data	11967		submitted	Experiment Metadata	2016-08-26T22:13:10.267123-05:00
10	TCGA-BJ-A0Z3	training	low	2	2	1	0	0	0	0.041	0.912	0.007	0.039	1	0	0	0	259c8401e75d6ef86f26774ba04cd731	2	Harvard Medical School	HMS	c8611490-4cbd-5651-8de2-64484a515eec	hms.harvard.edu	CGCC	Aligned reads	21e52b3f-c045-4e02-a645-bd9b407b0069	TCGA-BJ-A0Z3-10A-01D-A13U_120706_SN1120_0170_BD1422ACXX_s_8_rg.sorted.bam	TCGA-BJ-A0Z3-10A-01D-A13U-120706-SN1120-0170-BD1422ACXX-s-8-rg.sorted.g	20178904884	BAM	cee5daaf-4a2b-4e0f-b1dc-71028eea96d8	controlled	Illumina HiSeq	live	Run Metadata	2016-09-29T18:38:28.304839-05:00	2016-05-03T10:36:05.632164-05:00	cee5daaf-4a2b-4e0f-b1dc-71028eea96d8_run.xml	a0cd04af8352be2ad1049dafff9da3a3	SRA XML	open	live	2a052cbb-3625-4cf1-a528-c889a2be75b0	Sequencing Data	843		submitted	Analysis Metadata	2016-09-29T19:03:10.295558-05:00
1	TCGA-BJ-A0Z5	testing	low	1	2	1	0	0	0	0.018	0.971	0.002	0.009	1	0	0	0	3963d0dc749df9a0742cc29dd99bf586	2	Harvard Medical School	HMS	c8611490-4cbd-5651-8de2-64484a515eec	hms.harvard.edu	CGCC	Aligned reads	d26862ec-b5bd-43ec-bb36-4f69bd9c80a1	TCGA-BJ-A0Z5-01A-11D-A10R_120616_SN1120_0153_AC0WMJACXX_s_1_rg.sorted.bam	TCGA-BJ-A0Z5-01A-11D-A10R-120616-SN1120-0153-AC0WMJACXX-s-1-rg.sorted.g	13874601719	BAM	4cbb22da-d114-4383-a74b-eafc659176f7	controlled	Illumina HiSeq	live	Analysis Metadata	2016-09-29T20:51:54.196372-05:00	2016-05-03T09:55:56.017559-05:00	4cbb22da-d114-4383-a74b-eafc659176f7_analysis.xml	012e369b6ebf14139e2fa26b10b97144	SRA XML	open	live	7ced52b8-f194-45ce-81f3-dfa5a4648c71	Sequencing Data	11967		submitted	Experiment Metadata	2016-09-29T23:10:08.505102-05:00
10	TCGA-BJ-A0Z5	testing	low	1	2	1	0	0	0	0.018	0.971	0.002	0.009	1	0	0	0	99fa98cfcdf741168a85d076928092b3	2	Harvard Medical School	HMS	c8611490-4cbd-5651-8de2-64484a515eec	hms.harvard.edu	CGCC	Aligned reads	9ff54572-df4e-466e-a530-806ba0cd0229	TCGA-BJ-A0Z5-10A-01D-A10R_120616_SN1120_0153_AC0WMJACXX_s_4_rg.sorted.bam	TCGA-BJ-A0Z5-10A-01D-A10R-120616-SN1120-0153-AC0WMJACXX-s-4-rg.sorted.g	15880335773	BAM	62372746-f39b-440c-a011-8126a1cf5af0	controlled	Illumina HiSeq	live	Analysis Metadata	2016-09-29T21:41:09.439451-05:00	2016-05-03T10:01:49.579958-05:00	62372746-f39b-440c-a011-8126a1cf5af0_analysis.xml	0975ea692146e00e8bc672956e6da7b0	SRA XML	open	live	9b8a5c27-151b-4028-9daf-df3921b4dc71	Sequencing Data	11967		submitted	Run Metadata	2016-09-29T20:56:31.423352-05:00
1	TCGA-BJ-A0Z9	training	low	2	2	1	0	0	0	0.006	0.962	0.009	0.023	1	0	0	0	97871792ca2600a4b44e724ec7c039ca	2	Harvard Medical School	HMS	c8611490-4cbd-5651-8de2-64484a515eec	hms.harvard.edu	CGCC	Aligned reads	abed47d4-91c7-4bd5-aaa4-754ea37f3208	TCGA-BJ-A0Z9-01A-11D-A10R_120616_SN1120_0153_AC0WMJACXX_s_7_rg.sorted.bam	TCGA-BJ-A0Z9-01A-11D-A10R-120616-SN1120-0153-AC0WMJACXX-s-7-rg.sorted.g	13532713709	BAM	9f7c28be-3396-4b1e-b4a3-d0a6dc83a78e	controlled	Illumina HiSeq	live	Experiment Metadata	2016-09-29T20:11:53.608889-05:00	2016-05-03T10:21:18.581005-05:00	9f7c28be-3396-4b1e-b4a3-d0a6dc83a78e_experiment.xml	721e8472c7a0ae65083deb2103be2dd4	SRA XML	open	live	6453a45d-8fc9-4b69-bfa1-9fa7a263a665	Sequencing Data	2154		submitted	Analysis Metadata	2016-09-29T19:46:57.934899-05:00
10	TCGA-BJ-A0Z9	training	low	2	2	1	0	0	0	0.006	0.962	0.009	0.023	1	0	0	0	14d24dd640bfad302db605f0be73a87e	2	Harvard Medical School	HMS	c8611490-4cbd-5651-8de2-64484a515eec	hms.harvard.edu	CGCC	Aligned reads	26aee442-eae4-4d46-b735-671330d711aa	TCGA-BJ-A0Z9-10A-01D-A10R_120616_SN1120_0153_AC0WMJACXX_s_8_rg.sorted.bam	TCGA-BJ-A0Z9-10A-01D-A10R-120616-SN1120-0153-AC0WMJACXX-s-8-rg.sorted.g	19561910055	BAM	17958c13-625e-4bd4-b764-338038c77280	controlled	Illumina HiSeq	live	Run Metadata	2016-09-29T18:22:58.825523-05:00	2016-05-03T09:39:28.330151-05:00	17958c13-625e-4bd4-b764-338038c77280_run.xml	c3168093ae4c3e77bcba76f62fc79b67	SRA XML	open	live	203bfc65-3829-4b19-86a3-0adba6d38930	Sequencing Data	843		submitted	Experiment Metadata	2016-08-13T03:36:39.966416-05:00
1	TCGA-BJ-A0ZA	training	low	2	2	1	0	0	0	0.009	0.964	0.004	0.023	1	0	0	0	434297c5139fb8732a530ee0735719aa	2	Harvard Medical School	HMS	c8611490-4cbd-5651-8de2-64484a515eec	hms.harvard.edu	CGCC	Aligned reads	f6471a07-5742-4d4b-99cc-7b3f280fcf64	TCGA-BJ-A0ZA-01A-11D-A10R_120616_SN1120_0154_BD142VACXX_s_5_rg.sorted.bam	TCGA-BJ-A0ZA-01A-11D-A10R-120616-SN1120-0154-BD142VACXX-s-5-rg.sorted.g	17788512840	BAM	2fd41bce-3878-4780-85c7-42ac6388a3b3	controlled	Illumina HiSeq	live	Experiment Metadata	2016-09-29T22:10:58.750752-05:00	2016-05-03T09:46:54.535518-05:00	2fd41bce-3878-4780-85c7-42ac6388a3b3_experiment.xml	6502e89758ed78b4a0305a98b5363646	SRA XML	open	live	adfbf9d8-72ec-4189-9250-70cd75bf9717	Sequencing Data	2154		submitted	Analysis Metadata	2016-09-29T19:43:43.156358-05:00
10	TCGA-BJ-A0ZA	training	low	2	2	1	0	0	0	0.009	0.964	0.004	0.023	1	0	0	0	f19b9c90e040b03019b9fa7ad29071c7	2	Harvard Medical School	HMS	c8611490-4cbd-5651-8de2-64484a515eec	hms.harvard.edu	CGCC	Aligned reads	842e7493-b17b-4d6f-bfc5-39b222674441	TCGA-BJ-A0ZA-10A-02D-A10R_120616_SN1120_0154_BD142VACXX_s_7_rg.sorted.bam	TCGA-BJ-A0ZA-10A-02D-A10R-120616-SN1120-0154-BD142VACXX-s-7-rg.sorted.g	19035433985	BAM	b4577d86-0e64-49e7-bb6d-0a0f99d2ed4d	controlled	Illumina HiSeq	live	Run Metadata	2016-09-29T17:54:04.203323-05:00	2016-05-03T10:27:33.716468-05:00	b4577d86-0e64-49e7-bb6d-0a0f99d2ed4d_run.xml	fcc93cba56377a759ea92d1ef073d27e	SRA XML	open	live	0e3702f4-719f-4405-99fc-1efd9ebbf4a3	Sequencing Data	843		submitted	Experiment Metadata	2016-09-29T20:46:36.853867-05:00
1	TCGA-BJ-A0ZB	training	high_w.low	1	2	1	0	0	0	0.005	0.973	0.011	0.011	1	0	0	0	8c1473f7438d37b5b856f096429122c7	8	Broad Institute of MIT and Harvard	BI	61d634b8-e8dd-58bf-9a65-1233dc7c8c6a	broad.mit.edu	GSC	Aligned reads	56582271-0a26-4358-9aeb-0cf8131c6728	G49537.TCGA-BJ-A0ZB-01A-11D-A10S-08.1.bam	G49537.TCGA-BJ-A0ZB-01A-11D-A10S-08.1.g	356746772733	BAM	d8a3f145-becb-4503-9cbe-60873fadb2d7	controlled	Illumina HiSeq	live	Analysis Metadata	2016-09-29T22:48:42.730585-05:00	2016-06-22T15:19:25.379869-05:00	d8a3f145-becb-4503-9cbe-60873fadb2d7_analysis.xml	85bc19f80264b9d1323b81512cfbca5a	SRA XML	open	live	c566cf63-afca-47e7-8fd2-984e985ed5eb	Sequencing Data	54425		submitted	Experiment Metadata	2016-08-13T08:42:49.794564-05:00
10	TCGA-BJ-A0ZB	training	high_w.low	1	2	1	0	0	0	0.005	0.973	0.011	0.011	1	0	0	0	a27ec37129258b3cc83edfe270a1b94e	8	Broad Institute of MIT and Harvard	BI	61d634b8-e8dd-58bf-9a65-1233dc7c8c6a	broad.mit.edu	GSC	Aligned reads	82307951-aafe-4b10-aecd-4de95bdd881a	G49537.TCGA-BJ-A0ZB-10A-01D-A10S-08.1.bam	G49537.TCGA-BJ-A0ZB-10A-01D-A10S-08.1.g	239670764881	BAM	a223d619-ce97-4409-8681-50b1d9b7b0de	controlled	Illumina HiSeq	live	Analysis Metadata	2016-09-29T18:29:11.877032-05:00	2016-06-22T14:17:11.780612-05:00	a223d619-ce97-4409-8681-50b1d9b7b0de_analysis.xml	aa09345fef087bd5279257c0dd84871c	SRA XML	open	live	242a00b8-7401-4145-829c-52ac40117a2c	Sequencing Data	48160		submitted	Experiment Metadata	2016-09-29T19:36:45.206214-05:00
1	TCGA-BJ-A0ZC	training	low	1	2	1	0	0	0	0.014	0.932	0.029	0.025	1	0	0	0	f61a16cc852c478dba1c411bf82752d7	2	Harvard Medical School	HMS	c8611490-4cbd-5651-8de2-64484a515eec	hms.harvard.edu	CGCC	Aligned reads	edd7e95f-10f6-4fe6-8032-dba2e1e41170	TCGA-BJ-A0ZC-01A-12D-A13U_120706_SN1222_0123_BD1488ACXX_s_1_rg.sorted.bam	TCGA-BJ-A0ZC-01A-12D-A13U-120706-SN1222-0123-BD1488ACXX-s-1-rg.sorted.g	24591868742	BAM	28d906f6-6147-4505-81d4-74e94625f09b	controlled	Illumina HiSeq	live	Experiment Metadata	2016-08-28T10:38:12.626960-05:00	2016-05-03T09:45:29.838577-05:00	28d906f6-6147-4505-81d4-74e94625f09b_experiment.xml	23bb9e17fc3acc561d101fb18c80c0be	SRA XML	open	live	40eb889b-d5e2-457f-886c-731e6f96c8f0	Sequencing Data	2154		submitted	Analysis Metadata	2016-09-29T23:50:14.268054-05:00
10	TCGA-BJ-A0ZC	training	low	1	2	1	0	0	0	0.014	0.932	0.029	0.025	1	0	0	0	537f6a7b8a47b10b8316ff76d4818c34	2	Harvard Medical School	HMS	c8611490-4cbd-5651-8de2-64484a515eec	hms.harvard.edu	CGCC	Aligned reads	ff6ffc46-d11f-4091-84f8-6001f95a7e73	TCGA-BJ-A0ZC-10A-01D-A13U_120706_SN1222_0123_BD1488ACXX_s_2_rg.sorted.bam	TCGA-BJ-A0ZC-10A-01D-A13U-120706-SN1222-0123-BD1488ACXX-s-2-rg.sorted.g	24010347750	BAM	10392b6b-ac1c-4c80-a47b-8850c3700671	controlled	Illumina HiSeq	live	Analysis Metadata	2016-09-29T22:31:26.629685-05:00	2016-05-03T09:38:03.351054-05:00	10392b6b-ac1c-4c80-a47b-8850c3700671_analysis.xml	11fbd931112924d383a8fd1cd013afca	SRA XML	open	live	baa4bd89-093f-4b33-b6eb-0da46a85222b	Sequencing Data	11967		submitted	Run Metadata	2016-09-29T21:58:59.851882-05:00
1	TCGA-BJ-A0ZE	training	low	2	2	1	0	0	0	0.017	0.944	0.006	0.033	1	0	0	0	bdf682ac96589ab3685d8a134011f5c7	2	Harvard Medical School	HMS	c8611490-4cbd-5651-8de2-64484a515eec	hms.harvard.edu	CGCC	Aligned reads	c966976e-17e0-46bc-9a85-eea14df62a5e	TCGA-BJ-A0ZE-01A-11D-A10R_120617_SN1222_0117_BD1414ACXX_s_4_rg.sorted.bam	TCGA-BJ-A0ZE-01A-11D-A10R-120617-SN1222-0117-BD1414ACXX-s-4-rg.sorted.g	14694474098	BAM	670c37e7-b997-4c52-8ef0-871ff01e8c62	controlled	Illumina HiSeq	live	Analysis Metadata	2016-09-29T21:00:57.942011-05:00	2016-05-03T10:04:14.587143-05:00	670c37e7-b997-4c52-8ef0-871ff01e8c62_analysis.xml	3cd2f0df379cd27096c88e19e582c94b	SRA XML	open	live	8293dc69-b473-4cc5-b105-1c940702f95c	Sequencing Data	11967		submitted	Run Metadata	2016-09-29T21:56:03.938838-05:00
10	TCGA-BJ-A0ZE	training	low	2	2	1	0	0	0	0.017	0.944	0.006	0.033	1	0	0	0	b54a6e219d0d436f4c9d2bd042b7172a	2	Harvard Medical School	HMS	c8611490-4cbd-5651-8de2-64484a515eec	hms.harvard.edu	CGCC	Aligned reads	6a69fcfe-a8f3-4a28-8fdc-6426ee1c2e0d	TCGA-BJ-A0ZE-10A-01D-A10R_120617_SN1222_0117_BD1414ACXX_s_7_rg.sorted.bam	TCGA-BJ-A0ZE-10A-01D-A10R-120617-SN1222-0117-BD1414ACXX-s-7-rg.sorted.g	15883294996	BAM	448dd1d4-1cd9-4cba-adad-515bd7dc9137	controlled	Illumina HiSeq	live	Experiment Metadata	2016-09-29T18:33:29.418431-05:00	2016-05-03T09:53:45.618080-05:00	448dd1d4-1cd9-4cba-adad-515bd7dc9137_experiment.xml	ae6c3e02e665da64c168f066005f5bab	SRA XML	open	live	26b98303-d1ff-4c26-9972-8482d0797877	Sequencing Data	2154		submitted	Run Metadata	2016-09-29T20:31:24.937821-05:00
1	TCGA-BJ-A0ZF	testing	low	2	2	0	0	1	0	0.065	0.556	0.01	0.37	1	0	0	0	fe0338499fca50d950e9d602f1985d9a	2	Harvard Medical School	HMS	c8611490-4cbd-5651-8de2-64484a515eec	hms.harvard.edu	CGCC	Aligned reads	27bc7681-9df4-42f6-86a2-ea9928705867	TCGA-BJ-A0ZF-01A-11D-A10R_120711_SN1120_0174_BD13R2ACXX_s_1_rg.sorted.bam	TCGA-BJ-A0ZF-01A-11D-A10R-120711-SN1120-0174-BD13R2ACXX-s-1-rg.sorted.g	28551062538	BAM	f4573435-1881-42b0-bea2-f22c4ed2878d	controlled	Illumina HiSeq	live	Run Metadata	2016-09-29T21:33:41.193366-05:00	2016-05-03T10:47:09.387178-05:00	f4573435-1881-42b0-bea2-f22c4ed2878d_run.xml	56a920d57dd536fe0762f35f1ce6ef61	SRA XML	open	live	96f751e4-1373-44a4-b7ea-7a83148e716c	Sequencing Data	843		submitted	Analysis Metadata	2016-09-29T20:46:23.908791-05:00
10	TCGA-BJ-A0ZF	testing	low	2	2	0	0	1	0	0.065	0.556	0.01	0.37	1	0	0	0	29ebb99d49bd9307b1f1025822178473	2	Harvard Medical School	HMS	c8611490-4cbd-5651-8de2-64484a515eec	hms.harvard.edu	CGCC	Aligned reads	3ebbe2ba-d05b-4621-be06-97ec016470e6	TCGA-BJ-A0ZF-10A-01D-A10R_120711_SN1120_0174_BD13R2ACXX_s_3_rg.sorted.bam	TCGA-BJ-A0ZF-10A-01D-A10R-120711-SN1120-0174-BD13R2ACXX-s-3-rg.sorted.g	26666024501	BAM	1d4ef9e2-cbb8-411f-97e2-d43a5283b892	controlled	Illumina HiSeq	live	Analysis Metadata	2016-09-29T22:05:02.929307-05:00	2016-05-03T09:41:40.635791-05:00	1d4ef9e2-cbb8-411f-97e2-d43a5283b892_analysis.xml	f45774cd633e9306cb78488be6d866b9	SRA XML	open	live	aa78dc9a-35ef-4253-b5fe-183a1b10e073	Sequencing Data	11967		submitted	Run Metadata	2016-09-29T22:39:41.082610-05:00
1	TCGA-BJ-A0ZG	training	low	1	2	0	0	1	0	0.026	0.82	0.014	0.14	1	0	0	0	670de447fba7ee7934df9346bebef2e8	2	Harvard Medical School	HMS	c8611490-4cbd-5651-8de2-64484a515eec	hms.harvard.edu	CGCC	Aligned reads	d1b3911b-cfd6-4dcd-9e9b-55780d3dec8d	TCGA-BJ-A0ZG-01A-11D-A10R_120711_SN1120_0174_BD13R2ACXX_s_5_rg.sorted.bam	TCGA-BJ-A0ZG-01A-11D-A10R-120711-SN1120-0174-BD13R2ACXX-s-5-rg.sorted.g	25484040576	BAM	f81fd22f-e95c-4fb3-8d93-48bc474a4251	controlled	Illumina HiSeq	live	Experiment Metadata	2016-09-29T23:52:21.184210-05:00	2016-05-03T10:48:47.399914-05:00	f81fd22f-e95c-4fb3-8d93-48bc474a4251_experiment.xml	2e5c0f0e09bcc0993ad2c0a75500ebf3	SRA XML	open	live	eced9d25-8860-4ec7-95b7-6501cdbc8659	Sequencing Data	2154		submitted	Run Metadata	2016-09-29T18:51:36.189065-05:00
10	TCGA-BJ-A0ZG	training	low	1	2	0	0	1	0	0.026	0.82	0.014	0.14	1	0	0	0	761602b93a73acb60ec47d0f018da093	2	Harvard Medical School	HMS	c8611490-4cbd-5651-8de2-64484a515eec	hms.harvard.edu	CGCC	Aligned reads	20bec9d4-ff74-42e3-a68a-c9253a637110	TCGA-BJ-A0ZG-10A-01D-A10R_120711_SN1120_0174_BD13R2ACXX_s_7_rg.sorted.bam	TCGA-BJ-A0ZG-10A-01D-A10R-120711-SN1120-0174-BD13R2ACXX-s-7-rg.sorted.g	27858124477	BAM	211bddd2-ced0-40ad-9a80-d1cb4bdd999f	controlled	Illumina HiSeq	live	Run Metadata	2016-09-29T18:07:40.317918-05:00	2016-05-03T09:42:27.023852-05:00	211bddd2-ced0-40ad-9a80-d1cb4bdd999f_run.xml	adc82249eb06978ebb677bd1c647e3cc	SRA XML	open	live	16df329d-df5c-45bd-b2d8-dd10f799c087	Sequencing Data	843		submitted	Analysis Metadata	2016-09-29T20:56:28.266365-05:00
1	TCGA-BJ-A0ZH	testing	low	2	2	1	0	0	0	0.016	0.95	0.023	0.011	1	0	0	0	a9bcca8ba1294e09e0b3c1704514ba74	2	Harvard Medical School	HMS	c8611490-4cbd-5651-8de2-64484a515eec	hms.harvard.edu	CGCC	Aligned reads	35b44d2d-b444-4265-a714-252181f1c76c	TCGA-BJ-A0ZH-01A-11D-A10R_120711_SN208_0414_BD13L5ACXX_s_2_rg.sorted.bam	TCGA-BJ-A0ZH-01A-11D-A10R-120711-SN208-0414-BD13L5ACXX-s-2-rg.sorted.g	27127436645	BAM	815e54e9-da5b-4950-a667-d4e35eb0182e	controlled	Illumina HiSeq	live	Experiment Metadata	2016-09-29T23:37:05.451271-05:00	2016-05-03T10:11:55.122652-05:00	815e54e9-da5b-4950-a667-d4e35eb0182e_experiment.xml	f8bfe463b46b546db281143ecbaf5200	SRA XML	open	live	e3755db0-89a1-442e-b1fd-fe8cf2a941f6	Sequencing Data	2153		submitted	Analysis Metadata	2016-09-29T17:58:52.293951-05:00
10	TCGA-BJ-A0ZH	testing	low	2	2	1	0	0	0	0.016	0.95	0.023	0.011	1	0	0	0	2db2616640dc858db2feef1eb8a8df85	2	Harvard Medical School	HMS	c8611490-4cbd-5651-8de2-64484a515eec	hms.harvard.edu	CGCC	Aligned reads	9d2f78c0-57d0-484f-a5e3-1d62a15e0015	TCGA-BJ-A0ZH-10A-01D-A10R_120711_SN208_0414_BD13L5ACXX_s_4_rg.sorted.bam	TCGA-BJ-A0ZH-10A-01D-A10R-120711-SN208-0414-BD13L5ACXX-s-4-rg.sorted.g	26769843670	BAM	ef76cf17-e2c0-4006-9d6b-578ee70c048e	controlled	Illumina HiSeq	live	Run Metadata	2016-09-29T23:56:36.603443-05:00	2016-05-03T10:45:28.753967-05:00	ef76cf17-e2c0-4006-9d6b-578ee70c048e_run.xml	30783318553eb79ab5ab7401a89fca11	SRA XML	open	live	ef92bd68-0f8a-4a48-8297-73b899e959ae	Sequencing Data	840		submitted	Experiment Metadata	2016-09-29T20:10:00.234702-05:00
1	TCGA-BJ-A0ZJ	testing	low	1	2	1	0	0	0	0.008	0.941	0.015	0.036	1	0	0	0	dd36e02fe55eb658ba615140030ee3c8	2	Harvard Medical School	HMS	c8611490-4cbd-5651-8de2-64484a515eec	hms.harvard.edu	CGCC	Aligned reads	d63cb0aa-6dc8-4464-9eee-2d5cedbf5cc5	TCGA-BJ-A0ZJ-01A-11D-A10R_120616_SN1120_0153_AC0WMJACXX_s_2_rg.sorted.bam	TCGA-BJ-A0ZJ-01A-11D-A10R-120616-SN1120-0153-AC0WMJACXX-s-2-rg.sorted.g	10824070174	BAM	fe1683b2-ea42-477b-b5da-b432a1683aa7	controlled	Illumina HiSeq	live	Experiment Metadata	2016-09-29T22:08:30.220545-05:00	2016-05-03T10:50:25.823189-05:00	fe1683b2-ea42-477b-b5da-b432a1683aa7_experiment.xml	e8b06c96f874097af7b2f03bb6d75f7c	SRA XML	open	live	ac86191b-87f3-42f2-a0ab-9e353213e136	Sequencing Data	2154		submitted	Run Metadata	2016-09-29T23:32:23.282047-05:00
10	TCGA-BJ-A0ZJ	testing	low	1	2	1	0	0	0	0.008	0.941	0.015	0.036	1	0	0	0	62ac9c88cdc2d4662e2f57c36bdc90ee	2	Harvard Medical School	HMS	c8611490-4cbd-5651-8de2-64484a515eec	hms.harvard.edu	CGCC	Aligned reads	275988ee-620c-42b2-81fc-88c9c588a0f0	TCGA-BJ-A0ZJ-10A-01D-A10R_120616_SN1120_0153_AC0WMJACXX_s_5_rg.sorted.bam	TCGA-BJ-A0ZJ-10A-01D-A10R-120616-SN1120-0153-AC0WMJACXX-s-5-rg.sorted.g	12742290819	BAM	f756cead-379f-41b9-878b-8ea69c17952c	controlled	Illumina HiSeq	live	Analysis Metadata	2016-09-29T22:19:53.222856-05:00	2016-05-03T10:47:56.121918-05:00	f756cead-379f-41b9-878b-8ea69c17952c_analysis.xml	22d5004d43c9368ea46632a196a158f3	SRA XML	open	live	b36ef2f1-2844-4eee-aa59-6392fc079915	Sequencing Data	11967		submitted	Experiment Metadata	2016-10-07T15:40:18.582993-05:00
1	TCGA-BJ-A18Y	testing	low	1	2	1	0	0	0	0.019	0.956	0.011	0.014	1	0	0	0	d9975060925459ea4638944d3efc13cc	2	Harvard Medical School	HMS	c8611490-4cbd-5651-8de2-64484a515eec	hms.harvard.edu	CGCC	Aligned reads	62c36218-c8cd-46a0-a493-ee7f31de2eb0	TCGA-BJ-A18Y-01A-11D-A13U_120706_SN1222_0122_AC0WPYACXX_s_1_rg.sorted.bam	TCGA-BJ-A18Y-01A-11D-A13U-120706-SN1222-0122-AC0WPYACXX-s-1-rg.sorted.g	16398441700	BAM	7b776a3a-ce17-4a99-9f71-9ab2b427c7b6	controlled	Illumina HiSeq	live	Analysis Metadata	2016-09-29T20:30:40.753494-05:00	2016-05-03T10:10:19.258850-05:00	7b776a3a-ce17-4a99-9f71-9ab2b427c7b6_analysis.xml	ceef128fa72167e8e047c241e3466e0f	SRA XML	open	live	6fcfeb14-b524-4907-ae42-1eeae1eb315b	Sequencing Data	11967		submitted	Experiment Metadata	2016-09-29T20:21:47.262821-05:00
10	TCGA-BJ-A18Y	testing	low	1	2	1	0	0	0	0.019	0.956	0.011	0.014	1	0	0	0	01468c16e76fc64ab06910d7dcceee9d	2	Harvard Medical School	HMS	c8611490-4cbd-5651-8de2-64484a515eec	hms.harvard.edu	CGCC	Aligned reads	32bc5ec7-8631-4635-a146-dddf799b2601	TCGA-BJ-A18Y-10A-01D-A13U_120706_SN1222_0122_AC0WPYACXX_s_2_rg.sorted.bam	TCGA-BJ-A18Y-10A-01D-A13U-120706-SN1222-0122-AC0WPYACXX-s-2-rg.sorted.g	24578043337	BAM	6e5cb94a-3dee-4348-bbe6-9ec2e50e6299	controlled	Illumina HiSeq	live	Experiment Metadata	2016-08-26T20:56:43.644545-05:00	2016-05-03T10:05:42.331911-05:00	6e5cb94a-3dee-4348-bbe6-9ec2e50e6299_experiment.xml	656b5c547dcd46d77c92a00a42e735da	SRA XML	open	live	8694f223-1116-40c1-93a4-c1de79c87de9	Sequencing Data	2154		submitted	Analysis Metadata	2016-09-29T23:32:23.319206-05:00
1	TCGA-BJ-A18Z	testing	low	1	2	1	0	0	0	0.005	0.975	0.008	0.012	1	0	0	0	4d9498244b1bc3a18861a67a305017e5	2	Harvard Medical School	HMS	c8611490-4cbd-5651-8de2-64484a515eec	hms.harvard.edu	CGCC	Aligned reads	7701663f-93cc-44a5-970f-2323b65cb814	TCGA-BJ-A18Z-01A-21D-A13U_120712_SN1222_0125_BD13TPACXX_s_1_rg.sorted.bam	TCGA-BJ-A18Z-01A-21D-A13U-120712-SN1222-0125-BD13TPACXX-s-1-rg.sorted.g	15944455082	BAM	81d5a49b-1719-4a10-9abb-b188050098c3	controlled	Illumina HiSeq	live	Analysis Metadata	2016-09-29T22:39:28.070766-05:00	2016-05-03T10:11:55.128311-05:00	81d5a49b-1719-4a10-9abb-b188050098c3_analysis.xml	34834be31cea13ee8dcff5003eb038f8	SRA XML	open	live	bfa5569e-38d2-4ea1-b20e-dbecab945ed8	Sequencing Data	11967		submitted	Experiment Metadata	2016-10-07T16:29:05.810289-05:00
10	TCGA-BJ-A18Z	testing	low	1	2	1	0	0	0	0.005	0.975	0.008	0.012	1	0	0	0	2aee56338b4d93f4e61f571009523fcb	2	Harvard Medical School	HMS	c8611490-4cbd-5651-8de2-64484a515eec	hms.harvard.edu	CGCC	Aligned reads	e7dc39aa-3de3-4460-ad1e-f6a30eec7a46	TCGA-BJ-A18Z-10A-01D-A13U_120712_SN1222_0125_BD13TPACXX_s_2_rg.sorted.bam	TCGA-BJ-A18Z-10A-01D-A13U-120712-SN1222-0125-BD13TPACXX-s-2-rg.sorted.g	13357238266	BAM	ab2dc4cd-9595-4601-9ab0-edf95c3fc4b0	controlled	Illumina HiSeq	live	Analysis Metadata	2016-09-29T23:24:03.779006-05:00	2016-05-03T10:24:25.780309-05:00	ab2dc4cd-9595-4601-9ab0-edf95c3fc4b0_analysis.xml	204206cb1b900e465f8bb8d9d8c1b643	SRA XML	open	live	db342bc7-39e3-4c67-920b-4f2de1191daf	Sequencing Data	11967		submitted	Experiment Metadata	2016-09-29T21:38:17.716988-05:00
1	TCGA-BJ-A190	testing	low	1	2	0	0	1	0	0.107	0.532	0.067	0.295	1	0	0	0	e12aa2ad7f66015431db4798aaac1519	2	Harvard Medical School	HMS	c8611490-4cbd-5651-8de2-64484a515eec	hms.harvard.edu	CGCC	Aligned reads	998f1ca3-081f-4ad2-9c90-a97511966bc2	TCGA-BJ-A190-01A-11D-A13U_120711_SN1120_0173_AC0WN6ACXX_s_6_rg.sorted.bam	TCGA-BJ-A190-01A-11D-A13U-120711-SN1120-0173-AC0WN6ACXX-s-6-rg.sorted.g	21683526743	BAM	670b9aa0-449f-4f70-adf1-dbbfb33524be	controlled	Illumina HiSeq	live	Analysis Metadata	2016-09-29T17:36:29.856488-05:00	2016-05-03T10:03:26.117831-05:00	670b9aa0-449f-4f70-adf1-dbbfb33524be_analysis.xml	cfdcbfde0d99fcd9adf4a658237344ae	SRA XML	open	live	02f8fda8-a0b8-4bda-b31c-5e0595529422	Sequencing Data	11967		submitted	Experiment Metadata	2016-08-13T10:50:38.868540-05:00
10	TCGA-BJ-A190	testing	low	1	2	0	0	1	0	0.107	0.532	0.067	0.295	1	0	0	0	41a7fcf6b6a30385ec9231cc4c13cecc	2	Harvard Medical School	HMS	c8611490-4cbd-5651-8de2-64484a515eec	hms.harvard.edu	CGCC	Aligned reads	da8adb0a-e66d-462b-903e-9331decb23c7	TCGA-BJ-A190-10A-01D-A13U_120711_SN1120_0173_AC0WN6ACXX_s_8_rg.sorted.bam	TCGA-BJ-A190-10A-01D-A13U-120711-SN1120-0173-AC0WN6ACXX-s-8-rg.sorted.g	25931923347	BAM	b9f5a347-8ca1-4985-be1a-b5057633d6ce	controlled	Illumina HiSeq	live	Run Metadata	2016-09-29T19:52:59.957925-05:00	2016-05-03T10:29:06.908502-05:00	b9f5a347-8ca1-4985-be1a-b5057633d6ce_run.xml	3fdd2509c6e0192abbadd9a24c7c2c79	SRA XML	open	live	58da8d6a-040f-46ec-8336-2d5738d69c15	Sequencing Data	843		submitted	Experiment Metadata	2016-10-07T17:18:51.572441-05:00
1	TCGA-BJ-A191	testing	high_w.low	2	2	1	0	0	0	0.014	0.921	0.019	0.046	1	0	0	0	2beda629ee36f642880231abbc8e6aec	8	Broad Institute of MIT and Harvard	BI	61d634b8-e8dd-58bf-9a65-1233dc7c8c6a	broad.mit.edu	GSC	Aligned reads	d52b8a7c-27b2-4f35-9e07-a666d2bb65d2	G32522.TCGA-BJ-A191-01A-11D-A13W-08.1.bam	G32522.TCGA-BJ-A191-01A-11D-A13W-08.1.g	180953340738	BAM	80304de2-8f90-4d66-a991-f1102cfb3eb9	controlled	Illumina HiSeq	live	Run Metadata	2016-09-29T18:02:33.357929-05:00	2016-05-03T10:52:42.251890-05:00	80304de2-8f90-4d66-a991-f1102cfb3eb9_run.xml	d2c000db2b8c4dc862d9a656fd7bb136	SRA XML	open	live	1395a41d-da66-4158-86bd-684e71758342	Sequencing Data	12561		submitted	Experiment Metadata	2016-10-07T17:57:37.607443-05:00
10	TCGA-BJ-A191	testing	high_w.low	2	2	1	0	0	0	0.014	0.921	0.019	0.046	1	0	0	0	fe69655b0d3c3d03d96ebe4c183eabc5	8	Broad Institute of MIT and Harvard	BI	61d634b8-e8dd-58bf-9a65-1233dc7c8c6a	broad.mit.edu	GSC	Aligned reads	8b79e05e-3f07-4966-8de5-11c2e5f0fb91	G32522.TCGA-BJ-A191-10A-01D-A13W-08.1.bam	G32522.TCGA-BJ-A191-10A-01D-A13W-08.1.g	150037347053	BAM	d2149bf0-0ebf-44fc-8763-98cbac731b09	controlled	Illumina HiSeq	live	Run Metadata	2016-09-29T18:59:53.317241-05:00	2016-05-03T10:52:42.251890-05:00	d2149bf0-0ebf-44fc-8763-98cbac731b09_run.xml	c5ce1d6edbc4971678182741a208a8d6	SRA XML	open	live	37992025-1eb6-4654-a41c-59e5ced2505f	Sequencing Data	12553		submitted	Experiment Metadata	2016-09-29T18:42:52.374554-05:00
1	TCGA-BJ-A192	training	low	2	2	0	0	0	0	0.008	0.884	0.014	0.094	-9	-9	-9	-9	8c6276b7459629ace83eba5740ed2fb9	2	Harvard Medical School	HMS	c8611490-4cbd-5651-8de2-64484a515eec	hms.harvard.edu	CGCC	Aligned reads	45f9e9eb-ff27-47f9-8e2e-339e89453d39	TCGA-BJ-A192-01A-31D-A13U_120706_SN1120_0170_BD1422ACXX_s_4_rg.sorted.bam	TCGA-BJ-A192-01A-31D-A13U-120706-SN1120-0170-BD1422ACXX-s-4-rg.sorted.g	16649037899	BAM	7420a69d-5124-4283-90b6-2ea84623408c	controlled	Illumina HiSeq	live	Run Metadata	2016-09-29T19:17:48.556760-05:00	2016-05-03T10:07:54.188673-05:00	7420a69d-5124-4283-90b6-2ea84623408c_run.xml	c519b2cd50bb0a03f192a5ef974c16b4	SRA XML	open	live	42e788b9-d3f8-4870-ae91-0601d7aabaf4	Sequencing Data	843		submitted	Experiment Metadata	2016-10-07T16:05:10.706974-05:00
10	TCGA-BJ-A192	training	low	2	2	0	0	0	0	0.008	0.884	0.014	0.094	-9	-9	-9	-9	a3d37546f38b56efb0e3aca7345f51c1	2	Harvard Medical School	HMS	c8611490-4cbd-5651-8de2-64484a515eec	hms.harvard.edu	CGCC	Aligned reads	a7059d2e-0b4e-4c59-8f9a-2119163a9396	TCGA-BJ-A192-10A-01D-A13U_120706_SN1120_0170_BD1422ACXX_s_6_rg.sorted.bam	TCGA-BJ-A192-10A-01D-A13U-120706-SN1120-0170-BD1422ACXX-s-6-rg.sorted.g	20981446009	BAM	db212396-f3e8-422e-99ce-83d5ac9f5dcc	controlled	Illumina HiSeq	live	Analysis Metadata	2016-09-29T17:37:57.740887-05:00	2016-05-03T10:39:21.968792-05:00	db212396-f3e8-422e-99ce-83d5ac9f5dcc_analysis.xml	29fdb1c256bcbef46d16d155bee5f876	SRA XML	open	live	03e3aaf1-a817-428b-88d0-b25b0ef07168	Sequencing Data	11967		submitted	Experiment Metadata	2016-09-29T23:40:09.677257-05:00
1	TCGA-BJ-A28R	training	low	2	2	1	0	0	0	0.014	0.955	0.009	0.021	1	0	0	0	bae3d19ade73b280456358739f1f2e93	2	Harvard Medical School	HMS	c8611490-4cbd-5651-8de2-64484a515eec	hms.harvard.edu	CGCC	Aligned reads	c7b37b3b-de5b-4cc2-8ea0-af2704280d10	TCGA-BJ-A28R-01A-11D-A16N_121204_SN208_0442_BC1F7YACXX_s_7_rg.sorted.bam	TCGA-BJ-A28R-01A-11D-A16N-121204-SN208-0442-BC1F7YACXX-s-7-rg.sorted.g	28391578795	BAM	f2eca6b0-e9ac-4533-b615-2a1711553e69	controlled	Illumina HiSeq	live	Experiment Metadata	2016-09-29T19:01:37.531975-05:00	2016-05-03T10:47:09.356148-05:00	f2eca6b0-e9ac-4533-b615-2a1711553e69_experiment.xml	d6e8973618595fba96d7a615fd3b3701	SRA XML	open	live	389e4afb-7735-4406-8f9d-768e02fd9828	Sequencing Data	2153		submitted	Run Metadata	2016-09-29T23:49:28.954314-05:00
10	TCGA-BJ-A28R	training	low	2	2	1	0	0	0	0.014	0.955	0.009	0.021	1	0	0	0	c0f179681e82760b884cbadb789f181e	2	Harvard Medical School	HMS	c8611490-4cbd-5651-8de2-64484a515eec	hms.harvard.edu	CGCC	Aligned reads	4601f6ee-03a4-4106-8ce0-8b619c7d4bfd	TCGA-BJ-A28R-10A-01D-A16N_121204_SN208_0442_BC1F7YACXX_s_8_rg.sorted.bam	TCGA-BJ-A28R-10A-01D-A16N-121204-SN208-0442-BC1F7YACXX-s-8-rg.sorted.g	25139718544	BAM	549fcf2d-6678-453a-b805-81220322b45a	controlled	Illumina HiSeq	live	Analysis Metadata	2016-09-29T22:25:42.798246-05:00	2016-05-03T09:58:09.152462-05:00	549fcf2d-6678-453a-b805-81220322b45a_analysis.xml	eb7dcec70bdc4f4ab306a4c584219932	SRA XML	open	live	b703474e-1e93-49fe-971a-6c6e7f5a64e5	Sequencing Data	11971		submitted	Run Metadata	2016-09-29T21:18:09.017212-05:00
1	TCGA-BJ-A28T	training	high	2	2	0	0	0	0	0.016	0.884	0.029	0.071	1	0	0	0	680057b485211ca372755b356c140acb	8	Broad Institute of MIT and Harvard	BI	61d634b8-e8dd-58bf-9a65-1233dc7c8c6a	broad.mit.edu	GSC	Aligned reads	f797db5e-c8ac-449d-95d0-7cec9fa5d4bf	G49537.TCGA-BJ-A28T-01A-11D-A33C-08.2.bam	G49537.TCGA-BJ-A28T-01A-11D-A33C-08.2.g	314851688992	BAM	f51c4fbe-5cdf-4f5c-998e-e7150b8c4acb	controlled	Illumina HiSeq	live	Run Metadata	2016-09-29T22:02:30.015161-05:00	2016-05-03T11:30:02.985339-05:00	f51c4fbe-5cdf-4f5c-998e-e7150b8c4acb_run.xml	5c25340805d1de4040ac8d0afeffea5d	SRA XML	open	live	a8eaae87-8f45-4f26-80f3-0c6b09a18be4	Sequencing Data	18255		submitted	Experiment Metadata	2016-09-29T19:03:24.184648-05:00
10	TCGA-BJ-A28T	training	high	2	2	0	0	0	0	0.016	0.884	0.029	0.071	1	0	0	0	43ab93df0e97e3c032e2f1cc4a64cfb4	8	Broad Institute of MIT and Harvard	BI	61d634b8-e8dd-58bf-9a65-1233dc7c8c6a	broad.mit.edu	GSC	Aligned reads	504c8673-fac1-4b61-a5bc-35ae7d9ead4f	G49537.TCGA-BJ-A28T-10A-01D-A33C-08.2.bam	G49537.TCGA-BJ-A28T-10A-01D-A33C-08.2.g	221401269400	BAM	b13a3635-3371-4147-988a-628f0aa45b65	controlled	Illumina HiSeq	live	Experiment Metadata	2016-09-29T18:13:52.980232-05:00	2016-05-03T11:30:02.985339-05:00	b13a3635-3371-4147-988a-628f0aa45b65_experiment.xml	5335863c1fb842839996acccd104cae8	SRA XML	open	live	1a9cd0ce-db12-41f8-8f78-eb77d3ed0971	Sequencing Data	17892		submitted	Analysis Metadata	2016-09-29T19:52:50.812809-05:00
1	TCGA-BJ-A28V	training	high	2	2	0	0	0	0	0.006	0.898	0.015	0.081	1	0	0	0	43555c76ca193ac69dc30260d57b5096	8	Broad Institute of MIT and Harvard	BI	61d634b8-e8dd-58bf-9a65-1233dc7c8c6a	broad.mit.edu	GSC	Aligned reads	8f758c23-c4a8-467c-84f7-7d527abd8622	G49537.TCGA-BJ-A28V-01A-11D-A19J-08.1.bam	G49537.TCGA-BJ-A28V-01A-11D-A19J-08.1.g	310115850244	BAM	639a1093-ae19-41d7-962b-775e523c07b8	controlled	Illumina HiSeq	live	Analysis Metadata	2016-09-29T19:18:46.863012-05:00	2016-05-03T11:27:14.721810-05:00	639a1093-ae19-41d7-962b-775e523c07b8_analysis.xml	0954a03e80ed1682a4b41d3a5e61831d	SRA XML	open	live	437c84f2-f02a-464c-bedb-a8a03be4e112	Sequencing Data	56468		submitted	Run Metadata	2016-09-29T21:29:24.528122-05:00
10	TCGA-BJ-A28V	training	high	2	2	0	0	0	0	0.006	0.898	0.015	0.081	1	0	0	0	ac9e977920b20bc7883f038b29a20e4d	8	Broad Institute of MIT and Harvard	BI	61d634b8-e8dd-58bf-9a65-1233dc7c8c6a	broad.mit.edu	GSC	Aligned reads	94bb1b5b-0964-4ee1-b221-2d6cf03475f5	G49537.TCGA-BJ-A28V-10A-01D-A19M-08.1.bam	G49537.TCGA-BJ-A28V-10A-01D-A19M-08.1.g	200453312605	BAM	408af4c7-4687-4675-aa12-ab808f667d89	controlled	Illumina HiSeq	live	Run Metadata	2016-09-29T18:49:01.244541-05:00	2016-05-03T11:27:14.721810-05:00	408af4c7-4687-4675-aa12-ab808f667d89_run.xml	2f4adabca9cce25b957a98127a109f06	SRA XML	open	live	30be7370-174d-47dc-ada1-414da24a0df3	Sequencing Data	13744		submitted	Analysis Metadata	2016-09-30T00:15:05.765573-05:00
1	TCGA-BJ-A28W	testing	low	2	2	1	0	0	0	0.012	0.912	0.022	0.054	1	0	0	0	4804e8721a957f9a15c9370233a2519f	2	Harvard Medical School	HMS	c8611490-4cbd-5651-8de2-64484a515eec	hms.harvard.edu	CGCC	Aligned reads	088272ea-e892-4ba0-9c84-2623e97483b6	TCGA-BJ-A28W-01A-11D-A16N_120805_SN208_0421_AC11HPACXX_s_2_rg.sorted.bam	TCGA-BJ-A28W-01A-11D-A16N-120805-SN208-0421-AC11HPACXX-s-2-rg.sorted.g	33746050993	BAM	e41945f2-bedb-43f8-860f-ac339fc04e51	controlled	Illumina HiSeq	live	Experiment Metadata	2016-09-29T20:06:43.169597-05:00	2016-05-03T10:42:30.730901-05:00	e41945f2-bedb-43f8-860f-ac339fc04e51_experiment.xml	31d118f59df2dbe8928ab5bfe4b2051a	SRA XML	open	live	612ce2cc-2962-4d37-bd97-f5676c150fe5	Sequencing Data	2153		submitted	Run Metadata	2016-09-29T18:26:09.977283-05:00
10	TCGA-BJ-A28W	testing	low	2	2	1	0	0	0	0.012	0.912	0.022	0.054	1	0	0	0	0b404382fbb7a7426a84e7db7a656b92	2	Harvard Medical School	HMS	c8611490-4cbd-5651-8de2-64484a515eec	hms.harvard.edu	CGCC	Aligned reads	d8a8e39c-6c8e-44e8-96dd-e3bdf6039667	TCGA-BJ-A28W-10A-01D-A16N_120805_SN208_0421_AC11HPACXX_s_4_rg.sorted.bam	TCGA-BJ-A28W-10A-01D-A16N-120805-SN208-0421-AC11HPACXX-s-4-rg.sorted.g	32386423573	BAM	649857d0-769c-4dac-8e34-150453f94090	controlled	Illumina HiSeq	live	Run Metadata	2016-09-29T23:52:08.982544-05:00	2016-05-03T10:02:39.060545-05:00	649857d0-769c-4dac-8e34-150453f94090_run.xml	96754795c924c5190b4bfd8565c1e6c2	SRA XML	open	live	eccb56b4-fad3-4340-9793-ddbf3ea5cba0	Sequencing Data	840		submitted	Experiment Metadata	2016-09-29T20:40:51.743189-05:00
1	TCGA-BJ-A28Z	training	low	2	2	1	0	0	0	0.015	0.913	0.01	0.062	1	0	0	0	ef407748cf6a18be0f80bea205a038a7	2	Harvard Medical School	HMS	c8611490-4cbd-5651-8de2-64484a515eec	hms.harvard.edu	CGCC	Aligned reads	1af9737e-938b-496e-9021-21f22b8b3046	TCGA-BJ-A28Z-01A-11D-A16N_120718_SN590_0169_AC0WL7ACXX_s_2_rg.sorted.bam	TCGA-BJ-A28Z-01A-11D-A16N-120718-SN590-0169-AC0WL7ACXX-s-2-rg.sorted.g	19550124851	BAM	637c3b9a-7d1e-4469-9928-d62aa03f8f81	controlled	Illumina HiSeq	live	Analysis Metadata	2016-09-29T22:58:27.733609-05:00	2016-05-03T10:02:39.044704-05:00	637c3b9a-7d1e-4469-9928-d62aa03f8f81_analysis.xml	22628e92d8e3c253d43ff6ab290f0fab	SRA XML	open	live	cb5b5731-54d5-4e39-a17c-cae94559e5be	Sequencing Data	11963		submitted	Experiment Metadata	2016-09-29T21:15:37.451485-05:00
10	TCGA-BJ-A28Z	training	low	2	2	1	0	0	0	0.015	0.913	0.01	0.062	1	0	0	0	fde238eac0e88fc6a99cda0619af74e1	2	Harvard Medical School	HMS	c8611490-4cbd-5651-8de2-64484a515eec	hms.harvard.edu	CGCC	Aligned reads	6df9b6b9-2ebc-4ff6-8709-fc55722207ae	TCGA-BJ-A28Z-10A-01D-A16N_120718_SN590_0169_AC0WL7ACXX_s_4_rg.sorted.bam	TCGA-BJ-A28Z-10A-01D-A16N-120718-SN590-0169-AC0WL7ACXX-s-4-rg.sorted.g	21643835249	BAM	a7b0497e-0dc2-4d7c-96ac-362792bebce4	controlled	Illumina HiSeq	live	Run Metadata	2016-09-29T21:51:41.448488-05:00	2016-05-03T10:23:41.622695-05:00	a7b0497e-0dc2-4d7c-96ac-362792bebce4_run.xml	8b811a548e700149ad6fbe4397d49054	SRA XML	open	live	a227e306-edab-4d8d-b6d0-c42f9f014022	Sequencing Data	840		submitted	Analysis Metadata	2016-09-29T20:55:34.590101-05:00
1	TCGA-BJ-A291	training	low	2	2	1	0	0	0	0.028	0.907	0.005	0.06	1	0	0	0	f70402aefd16d5765177d57350704656	2	Harvard Medical School	HMS	c8611490-4cbd-5651-8de2-64484a515eec	hms.harvard.edu	CGCC	Aligned reads	38fd684c-a50a-4969-8090-a3f3a47207d4	TCGA-BJ-A291-01A-11D-A16N_120718_SN590_0169_AC0WL7ACXX_s_8_rg.sorted.bam	TCGA-BJ-A291-01A-11D-A16N-120718-SN590-0169-AC0WL7ACXX-s-8-rg.sorted.g	22466829503	BAM	203c13f0-9e6c-490d-b477-d52090869b42	controlled	Illumina HiSeq	live	Run Metadata	2016-09-29T18:25:33.065688-05:00	2016-05-03T09:42:27.017634-05:00	203c13f0-9e6c-490d-b477-d52090869b42_run.xml	581c4e40c1d90a1e7497d703f7f2191f	SRA XML	open	live	21d3e372-a219-4a44-a7cd-04a758382713	Sequencing Data	840		submitted	Experiment Metadata	2016-08-13T09:42:21.151938-05:00
10	TCGA-BJ-A291	training	low	2	2	1	0	0	0	0.028	0.907	0.005	0.06	1	0	0	0	119e256240663af2798b0f3313ffd585	2	Harvard Medical School	HMS	c8611490-4cbd-5651-8de2-64484a515eec	hms.harvard.edu	CGCC	Aligned reads	8538184a-bcf5-4530-8ebc-fb21ce6fdee2	TCGA-BJ-A291-10A-01D-A16N_120718_SN590_0170_BD141RACXX_s_4_rg.sorted.bam	TCGA-BJ-A291-10A-01D-A16N-120718-SN590-0170-BD141RACXX-s-4-rg.sorted.g	17286228903	BAM	6c34ccb2-7720-4613-a845-79a10ae0f556	controlled	Illumina HiSeq	live	Run Metadata	2016-09-29T21:22:10.008404-05:00	2016-05-03T10:04:57.943241-05:00	6c34ccb2-7720-4613-a845-79a10ae0f556_run.xml	5dad6d47aea437f0564ef312c4cb2001	SRA XML	open	live	8fe0b831-1d91-4825-99f2-cedf37328932	Sequencing Data	840		submitted	Experiment Metadata	2016-10-07T16:12:47.334557-05:00
1	TCGA-BJ-A3PR	training	low	2	2	0	0	1	0	0.044	0.208	0.02	0.728	1	0	0	0	0ba3fa5b5e5a477525c904f1d206a7ad	26	MD Anderson - Institute for Applied Cancer Science	MDA	e9d3d607-4a02-5db7-8719-40ca83ad3efe	mdanderson.org	CGCC	Aligned reads	1fc1e717-9f15-4426-95b7-4671f60caecf	TCGA-BJ-A3PR-01A-11D-A221_120524_SN1120_0144_AC0VNCACXX_s_7_rg.sorted.bam	TCGA-BJ-A3PR-01A-11D-A221-120524-SN1120-0144-AC0VNCACXX-s-7-rg.sorted.g	18534960020	BAM	9ab8377b-01c2-4595-ab38-64a5e66722c7	controlled	Illumina HiSeq	live	Run Metadata	2016-09-29T23:22:32.708074-05:00	2016-05-03T10:52:42.227801-05:00	9ab8377b-01c2-4595-ab38-64a5e66722c7_run.xml	d4dfe76a861bf12a9731c0f0765f101d	SRA XML	open	live	da45fd3e-f887-4990-a1e7-3604506686ff	Sequencing Data	843		submitted	Analysis Metadata	2016-09-29T19:09:12.876516-05:00
10	TCGA-BJ-A3PR	training	low	2	2	0	0	1	0	0.044	0.208	0.02	0.728	1	0	0	0	c92ffa8052d68f8243bf0998f13afbb2	26	MD Anderson - Institute for Applied Cancer Science	MDA	e9d3d607-4a02-5db7-8719-40ca83ad3efe	mdanderson.org	CGCC	Aligned reads	44af4a76-ba35-4bf2-9cb5-5b00406f9260	TCGA-BJ-A3PR-10A-01D-A221_120524_SN1120_0144_AC0VNCACXX_s_8_rg.sorted.bam	TCGA-BJ-A3PR-10A-01D-A221-120524-SN1120-0144-AC0VNCACXX-s-8-rg.sorted.g	19489664791	BAM	300d6a8d-9c01-4a63-8c4d-2af579a92509	controlled	Illumina HiSeq	live	Run Metadata	2016-09-29T18:50:25.145030-05:00	2016-05-03T10:52:42.211988-05:00	300d6a8d-9c01-4a63-8c4d-2af579a92509_run.xml	fdc3fad94ada0fc27e1c7bfb7d86314f	SRA XML	open	live	319ab42e-52f0-4fe0-bbe7-23780ac1bdcc	Sequencing Data	843		submitted	Analysis Metadata	2016-09-29T21:56:36.076557-05:00
1	TCGA-BJ-A3PT	training	low	2	2	1	0	0	0	0.009	0.94	0.003	0.048	1	0	0	0	291496d70170ef382e8c3fbb52d9d097	26	MD Anderson - Institute for Applied Cancer Science	MDA	e9d3d607-4a02-5db7-8719-40ca83ad3efe	mdanderson.org	CGCC	Aligned reads	fd0eb22d-a60d-49b5-88ac-8f453f63c5a0	TCGA-BJ-A3PT-01A-12D-A221_120530_SN1222_0111_BD12L1ACXX_s_1_rg.sorted.bam	TCGA-BJ-A3PT-01A-12D-A221-120530-SN1222-0111-BD12L1ACXX-s-1-rg.sorted.g	24104337012	BAM	a567ae4c-3c6c-42d0-8918-4d75de6a9fc7	controlled	Illumina HiSeq	live	Experiment Metadata	2016-08-28T08:59:59.618539-05:00	2016-05-03T10:52:42.227801-05:00	a567ae4c-3c6c-42d0-8918-4d75de6a9fc7_experiment.xml	f04ce59ce0300f3a2648d22be4c0fbda	SRA XML	open	live	2904fa86-b8c1-4237-98bb-72c4d3911541	Sequencing Data	2154		submitted	Run Metadata	2016-09-29T23:50:39.300967-05:00
10	TCGA-BJ-A3PT	training	low	2	2	1	0	0	0	0.009	0.94	0.003	0.048	1	0	0	0	96d17642f1daa7dc1a6784496c0c4b61	26	MD Anderson - Institute for Applied Cancer Science	MDA	e9d3d607-4a02-5db7-8719-40ca83ad3efe	mdanderson.org	CGCC	Aligned reads	48db3276-203c-484d-a51b-360145eae636	TCGA-BJ-A3PT-10A-01D-A221_120530_SN1222_0111_BD12L1ACXX_s_3_rg.sorted.bam	TCGA-BJ-A3PT-10A-01D-A221-120530-SN1222-0111-BD12L1ACXX-s-3-rg.sorted.g	19175029617	BAM	f5c3ef5b-ad04-426a-9618-9c685d030151	controlled	Illumina HiSeq	live	Experiment Metadata	2016-08-28T08:52:23.161676-05:00	2016-05-03T10:52:42.227801-05:00	f5c3ef5b-ad04-426a-9618-9c685d030151_experiment.xml	035df81e4e7188990900efae12665b76	SRA XML	open	live	707690ea-c8d8-4ea0-85b5-ca99fa7b859a	Sequencing Data	2154		submitted	Run Metadata	2016-09-29T23:36:41.368298-05:00
1	TCGA-BJ-A3PU	training	low	1	2	1	0	0	0	0.015	0.919	0.013	0.054	1	0	0	0	0bc5de9bf2b93ef0dd00dec24466d425	26	MD Anderson - Institute for Applied Cancer Science	MDA	e9d3d607-4a02-5db7-8719-40ca83ad3efe	mdanderson.org	CGCC	Aligned reads	4d56079e-4d97-4b4c-a943-3e0ccd2b74b7	TCGA-BJ-A3PU-01A-11D-A221_120530_SN1222_0111_BD12L1ACXX_s_5_rg.sorted.bam	TCGA-BJ-A3PU-01A-11D-A221-120530-SN1222-0111-BD12L1ACXX-s-5-rg.sorted.g	34201188169	BAM	5259609a-bbdf-45f2-94be-a2ccd2e12db6	controlled	Illumina HiSeq	live	Experiment Metadata	2016-08-29T13:56:20.250620-05:00	2016-05-03T10:52:42.211988-05:00	5259609a-bbdf-45f2-94be-a2ccd2e12db6_experiment.xml	c9c74a611099c4f6f6b7cf2546e7c43e	SRA XML	open	live	1d847228-06b0-45ff-a1e6-1aa4e4dfbd3a	Sequencing Data	2154		submitted	Run Metadata	2016-09-29T19:53:37.523066-05:00
10	TCGA-BJ-A3PU	training	low	1	2	1	0	0	0	0.015	0.919	0.013	0.054	1	0	0	0	0e4c5a7b4b06f540d577dbfbd451bf0c	26	MD Anderson - Institute for Applied Cancer Science	MDA	e9d3d607-4a02-5db7-8719-40ca83ad3efe	mdanderson.org	CGCC	Aligned reads	720f0305-38bb-4640-b17b-fd4cd42ddd31	TCGA-BJ-A3PU-10A-01D-A221_120530_SN1222_0111_BD12L1ACXX_s_7_rg.sorted.bam	TCGA-BJ-A3PU-10A-01D-A221-120530-SN1222-0111-BD12L1ACXX-s-7-rg.sorted.g	17884591471	BAM	03cbf44b-807a-4173-a170-8e4cbe4ef47a	controlled	Illumina HiSeq	live	Run Metadata	2016-09-29T21:53:07.594759-05:00	2016-05-03T10:52:42.227801-05:00	03cbf44b-807a-4173-a170-8e4cbe4ef47a_run.xml	b3fe1c7302c36b595093e461cefc3fdc	SRA XML	open	live	a309612f-0208-471b-9427-199ad281478b	Sequencing Data	843		submitted	Experiment Metadata	2016-09-29T22:01:41.104783-05:00
1	TCGA-BJ-A45K	training	high	1	2	1	0	0	0	0.017	0.912	0.005	0.066	1	0	0	0	de9fef77a67eddfd192f007846dc848b	8	Broad Institute of MIT and Harvard	BI	61d634b8-e8dd-58bf-9a65-1233dc7c8c6a	broad.mit.edu	GSC	Aligned reads	f338e32f-14bb-4caf-84c5-94e616e8e140	G49537.TCGA-BJ-A45K-01A-11D-A23U-08.3.bam	G49537.TCGA-BJ-A45K-01A-11D-A23U-08.3.g	419019015778	BAM	fd1a885e-1dea-4890-abd7-e21ee0741c3b	controlled	Illumina HiSeq	live	Analysis Metadata	2016-09-29T18:45:39.604441-05:00	2016-06-22T14:29:33.706898-05:00	fd1a885e-1dea-4890-abd7-e21ee0741c3b_analysis.xml	9b47a7cbd9a24499e545f1b50186bd96	SRA XML	open	live	2e9e56a6-34ab-404e-8da9-8da1dcdcd492	Sequencing Data	54489		submitted	Experiment Metadata	2016-08-29T16:03:49.417206-05:00
10	TCGA-BJ-A45K	training	high	1	2	1	0	0	0	0.017	0.912	0.005	0.066	1	0	0	0	d5ae12c883ea10914fc89217a84b57e8	8	Broad Institute of MIT and Harvard	BI	61d634b8-e8dd-58bf-9a65-1233dc7c8c6a	broad.mit.edu	GSC	Aligned reads	eba9fa94-7b7b-4946-8545-bae3c8928182	G49537.TCGA-BJ-A45K-10A-01D-A23U-08.2.bam	G49537.TCGA-BJ-A45K-10A-01D-A23U-08.2.g	165958686459	BAM	0acb28e4-7867-450c-bda3-7f90af318a56	controlled	Illumina HiSeq	live	Analysis Metadata	2016-09-29T19:35:05.563533-05:00	2016-06-22T14:52:37.834410-05:00	0acb28e4-7867-450c-bda3-7f90af318a56_analysis.xml	1ee8309ae8f7eab1e9ab9362b7234b85	SRA XML	open	live	4daedb4c-32c9-47bf-8d9f-c3dc8f56ceb1	Sequencing Data	49359		submitted	Experiment Metadata	2016-08-28T23:33:16.205629-05:00
1	TCGA-CE-A13K	testing	low	2	2	0	1	0	0	0.026	0.012	0.915	0.047	0	1	0	0	b0d89a2ecae3510ba70adb8aa24ad352	2	Harvard Medical School	HMS	c8611490-4cbd-5651-8de2-64484a515eec	hms.harvard.edu	CGCC	Aligned reads	1284228c-9a32-477b-b0ea-c5156a12eafd	TCGA-CE-A13K-01A-11D-A10R_120616_SN1120_0154_BD142VACXX_s_1_rg.sorted.bam	TCGA-CE-A13K-01A-11D-A10R-120616-SN1120-0154-BD142VACXX-s-1-rg.sorted.g	15798085073	BAM	31b2c40c-1f9d-4c32-a3e1-75814fac9c67	controlled	Illumina HiSeq	live	Experiment Metadata	2016-09-30T00:18:48.289963-05:00	2016-05-03T09:47:39.285493-05:00	31b2c40c-1f9d-4c32-a3e1-75814fac9c67_experiment.xml	900091be59f03a5ae2bda0ad17533d69	SRA XML	open	live	fd2d7bd4-78eb-46b7-86b8-e7a39598e703	Sequencing Data	2154		submitted	Analysis Metadata	2016-09-30T00:06:31.833897-05:00
10	TCGA-CE-A13K	testing	low	2	2	0	1	0	0	0.026	0.012	0.915	0.047	0	1	0	0	efc492f2cd63939b3e49ccda9a1284b5	2	Harvard Medical School	HMS	c8611490-4cbd-5651-8de2-64484a515eec	hms.harvard.edu	CGCC	Aligned reads	bc1e5199-1294-46a4-9f1d-6fdf84bb48b8	TCGA-CE-A13K-10A-01D-A10R_120616_SN1120_0154_BD142VACXX_s_3_rg.sorted.bam	TCGA-CE-A13K-10A-01D-A10R-120616-SN1120-0154-BD142VACXX-s-3-rg.sorted.g	13921228376	BAM	3c18f837-ad8a-43ce-bc38-88e937cb4119	controlled	Illumina HiSeq	live	Experiment Metadata	2016-08-26T12:15:32.209174-05:00	2016-05-03T09:50:37.576047-05:00	3c18f837-ad8a-43ce-bc38-88e937cb4119_experiment.xml	f11227f2f873b1147bf4fe29869485c1	SRA XML	open	live	adbc585f-896e-45ba-8902-7c6f1c55a73c	Sequencing Data	2154		submitted	Run Metadata	2016-09-29T22:40:49.216287-05:00
1	TCGA-CE-A27D	testing	low	2	2	0	1	0	0	0.017	0.031	0.921	0.031	0	1	0	0	099995c6deaa1b09ca6b5588c96155ac	2	Harvard Medical School	HMS	c8611490-4cbd-5651-8de2-64484a515eec	hms.harvard.edu	CGCC	Aligned reads	1012d076-e470-478f-b8ea-0623f6ab468f	TCGA-CE-A27D-01A-11D-A16N_120805_SN208_0422_BD16VPACXX_s_1_rg.sorted.bam	TCGA-CE-A27D-01A-11D-A16N-120805-SN208-0422-BD16VPACXX-s-1-rg.sorted.g	30922641431	BAM	74ec1677-bb4a-4008-b93a-977fef254560	controlled	Illumina HiSeq	live	Analysis Metadata	2016-09-29T17:49:25.185895-05:00	2016-05-03T10:07:54.192209-05:00	74ec1677-bb4a-4008-b93a-977fef254560_analysis.xml	16699979891f4b80f8c22f2c06c2f4ef	SRA XML	open	live	0b4c8da0-2dec-461c-8e1f-462ed91fec8e	Sequencing Data	11963		submitted	Experiment Metadata	2016-08-30T02:55:47.817925-05:00
10	TCGA-CE-A27D	testing	low	2	2	0	1	0	0	0.017	0.031	0.921	0.031	0	1	0	0	6ca79ac0338364316520f21da1d6ac76	2	Harvard Medical School	HMS	c8611490-4cbd-5651-8de2-64484a515eec	hms.harvard.edu	CGCC	Aligned reads	e8036678-e86a-44ac-989d-49894820d6ab	TCGA-CE-A27D-10A-01D-A16N_120805_SN208_0422_BD16VPACXX_s_2_rg.sorted.bam	TCGA-CE-A27D-10A-01D-A16N-120805-SN208-0422-BD16VPACXX-s-2-rg.sorted.g	31488211596	BAM	c69ce3ff-8280-4cd6-9a38-217081327b72	controlled	Illumina HiSeq	live	Run Metadata	2016-09-29T23:00:00.892063-05:00	2016-05-03T10:33:01.599475-05:00	c69ce3ff-8280-4cd6-9a38-217081327b72_run.xml	7ab19f2796def4a321239787de9afad4	SRA XML	open	live	cc373746-9df2-4368-86b3-d0aef5500b1d	Sequencing Data	840		submitted	Analysis Metadata	2016-09-29T23:39:56.491244-05:00
1	TCGA-DE-A0Y2	testing	low	2	2	1	0	0	0	0.013	0.909	0.017	0.062	1	0	0	0	88578b6010a4436d9059e8c3ec37bb44	2	Harvard Medical School	HMS	c8611490-4cbd-5651-8de2-64484a515eec	hms.harvard.edu	CGCC	Aligned reads	09432ccf-6983-4577-804d-131228a959ad	TCGA-DE-A0Y2-01A-11D-A10R_120617_SN1222_0116_AC0WMMACXX_s_3_rg.sorted.bam	TCGA-DE-A0Y2-01A-11D-A10R-120617-SN1222-0116-AC0WMMACXX-s-3-rg.sorted.g	15102158763	BAM	69c21790-c24c-4408-9aec-21c3b0efc8f7	controlled	Illumina HiSeq	live	Experiment Metadata	2016-09-29T21:41:00.110357-05:00	2016-05-03T10:04:14.619026-05:00	69c21790-c24c-4408-9aec-21c3b0efc8f7_experiment.xml	40f668aac87b117d80bf2e863670f136	SRA XML	open	live	9b70ba1b-e0a2-4ead-88c9-70e400dd9d88	Sequencing Data	2154		submitted	Run Metadata	2016-09-29T17:52:04.578982-05:00
10	TCGA-DE-A0Y2	testing	low	2	2	1	0	0	0	0.013	0.909	0.017	0.062	1	0	0	0	e996462274bbe0fbff202bee6e81dfb1	2	Harvard Medical School	HMS	c8611490-4cbd-5651-8de2-64484a515eec	hms.harvard.edu	CGCC	Aligned reads	f7b99cd3-b87c-44da-b610-8e3a9fdd9a1f	TCGA-DE-A0Y2-10A-01D-A10R_120617_SN1222_0116_AC0WMMACXX_s_6_rg.sorted.bam	TCGA-DE-A0Y2-10A-01D-A10R-120617-SN1222-0116-AC0WMMACXX-s-6-rg.sorted.g	16574061552	BAM	cf111a84-0276-48f6-91bb-b6d06451fde9	controlled	Illumina HiSeq	live	Run Metadata	2016-09-29T18:31:14.919358-05:00	2016-05-03T10:36:05.632164-05:00	cf111a84-0276-48f6-91bb-b6d06451fde9_run.xml	5b5d33260bcc67c4b082baf80aa48595	SRA XML	open	live	25678cbc-1277-42be-8edc-f927f6c184c1	Sequencing Data	843		submitted	Analysis Metadata	2016-09-30T00:05:54.522663-05:00
1	TCGA-DE-A0Y3	training	high_w.low	2	2	0	1	0	0	0.004	0.011	0.975	0.01	0	1	0	0	5436711c46d12d9cf44b26c84b221755	8	Broad Institute of MIT and Harvard	BI	61d634b8-e8dd-58bf-9a65-1233dc7c8c6a	broad.mit.edu	GSC	Aligned reads	a1d94c62-d9cc-4330-9f2a-da2ee471ac1c	G49537.TCGA-DE-A0Y3-01B-11D-A10S-08.2.bam	G49537.TCGA-DE-A0Y3-01B-11D-A10S-08.2.g	336117692411	BAM	ed43716c-98f3-4d55-b8ed-6a6f4bdf11c6	controlled	Illumina HiSeq	live	Experiment Metadata	2016-09-29T18:22:20.665515-05:00	2016-06-22T16:17:44.117632-05:00	ed43716c-98f3-4d55-b8ed-6a6f4bdf11c6_experiment.xml	afb58c31df55f672bf1376beea67adcb	SRA XML	open	live	1fc9feef-633c-4b0c-9cec-48e33bdcb905	Sequencing Data	24472		submitted	Run Metadata	2016-09-29T19:08:04.625823-05:00
10	TCGA-DE-A0Y3	training	high_w.low	2	2	0	1	0	0	0.004	0.011	0.975	0.01	0	1	0	0	ec361e20caed97060596acc8d8b6bb77	8	Broad Institute of MIT and Harvard	BI	61d634b8-e8dd-58bf-9a65-1233dc7c8c6a	broad.mit.edu	GSC	Aligned reads	1b1b40f8-f0f8-491e-8f8e-39c6384dce68	G49537.TCGA-DE-A0Y3-10A-01D-A10S-08.2.bam	G49537.TCGA-DE-A0Y3-10A-01D-A10S-08.2.g	178667431949	BAM	374a6fea-cd13-4b8e-9563-37831059d454	controlled	Illumina HiSeq	live	Experiment Metadata	2016-09-29T22:21:19.909423-05:00	2016-05-03T11:27:59.354684-05:00	374a6fea-cd13-4b8e-9563-37831059d454_experiment.xml	309643d3482f73c547c47dfb580a778e	SRA XML	open	live	b44da467-0bd6-4d38-82ee-df9263523352	Sequencing Data	18395		submitted	Run Metadata	2016-09-29T22:12:59.434214-05:00
1	TCGA-DE-A2OL	training	high	2	2	0	0	0	0	0.006	0.822	0.154	0.019	1	0	0	0	8f3bb65c1a0a26940c3bc5702d7930fc	8	Broad Institute of MIT and Harvard	BI	61d634b8-e8dd-58bf-9a65-1233dc7c8c6a	broad.mit.edu	GSC	Aligned reads	98ee1607-c68a-43cc-abee-976766cbada0	G49537.TCGA-DE-A2OL-01A-11D-A18F-08.2.bam	G49537.TCGA-DE-A2OL-01A-11D-A18F-08.2.g	423942424348	BAM	9d7e3794-10cb-4762-84d1-f377bc9d7d3d	controlled	Illumina HiSeq	live	Experiment Metadata	2016-09-29T18:10:08.510596-05:00	2016-05-03T11:28:50.207865-05:00	9d7e3794-10cb-4762-84d1-f377bc9d7d3d_experiment.xml	6880a911a385458018d23bfaaf555e29	SRA XML	open	live	185833bf-c353-49be-a207-e8b3db5e22cb	Sequencing Data	24474		submitted	Analysis Metadata	2016-09-29T22:59:07.887812-05:00
10	TCGA-DE-A2OL	training	high	2	2	0	0	0	0	0.006	0.822	0.154	0.019	1	0	0	0	f0c305ddcaaa9537789cf753eef92fff	8	Broad Institute of MIT and Harvard	BI	61d634b8-e8dd-58bf-9a65-1233dc7c8c6a	broad.mit.edu	GSC	Aligned reads	1954d6ec-cf78-4f8b-8259-b42a0f4164b2	G49537.TCGA-DE-A2OL-10A-01D-A18F-08.2.bam	G49537.TCGA-DE-A2OL-10A-01D-A18F-08.2.g	212288924277	BAM	a839d4d2-000a-47c0-9691-239fc312a3ce	controlled	Illumina HiSeq	live	Run Metadata	2016-09-29T22:18:29.782672-05:00	2016-05-03T11:28:50.211045-05:00	a839d4d2-000a-47c0-9691-239fc312a3ce_run.xml	784ed8047da8b2d17cc6e9a46df3df6a	SRA XML	open	live	b2a9dc19-956c-4c85-b076-70c49ae3837d	Sequencing Data	13740		submitted	Experiment Metadata	2016-09-29T22:28:43.613401-05:00
1	TCGA-DE-A3KN	testing	high	2	2	0	0	1	0	0.055	0.676	0.019	0.251	1	0	0	0	35e36a64faf085fddb9a13839798355c	8	Broad Institute of MIT and Harvard	BI	61d634b8-e8dd-58bf-9a65-1233dc7c8c6a	broad.mit.edu	GSC	Aligned reads	59281a74-1430-47f6-adeb-ba825261a9da	G49537.TCGA-DE-A3KN-01A-11D-A20C-08.2.bam	G49537.TCGA-DE-A3KN-01A-11D-A20C-08.2.g	462036324639	BAM	2a117a0b-6388-46d1-8eeb-a055097fcacf	controlled	Illumina HiSeq	live	Run Metadata	2016-09-29T20:12:47.615614-05:00	2016-06-22T14:16:35.058460-05:00	2a117a0b-6388-46d1-8eeb-a055097fcacf_run.xml	292b1426fba996998500377ecd9bc55c	SRA XML	open	live	64e23536-73d4-4d3e-bffe-f5120bde937f	Sequencing Data	22746		submitted	Experiment Metadata	2016-09-29T23:49:22.790074-05:00
10	TCGA-DE-A3KN	testing	high	2	2	0	0	1	0	0.055	0.676	0.019	0.251	1	0	0	0	4829d88f05fc6e2a1b12e1e0eaaee42d	8	Broad Institute of MIT and Harvard	BI	61d634b8-e8dd-58bf-9a65-1233dc7c8c6a	broad.mit.edu	GSC	Aligned reads	fba052c2-dbc2-40b9-b4a6-1f6c6c38e3ff	G49537.TCGA-DE-A3KN-10A-01D-A20C-08.2.bam	G49537.TCGA-DE-A3KN-10A-01D-A20C-08.2.g	181110245096	BAM	3ce2e95d-2f44-47ff-808a-bc690cc56384	controlled	Illumina HiSeq	live	Experiment Metadata	2016-09-29T21:05:11.096696-05:00	2016-06-22T14:31:23.687327-05:00	3ce2e95d-2f44-47ff-808a-bc690cc56384_experiment.xml	e5c9c47a3973695a8ca06952f1d2c96f	SRA XML	open	live	8541027e-4cde-4424-8c5a-d0687a07f16e	Sequencing Data	12352		submitted	Analysis Metadata	2016-09-29T18:21:04.828663-05:00
1	TCGA-DJ-A13L	training	high_w.low	1	2	0	0	0	0	0.03	0.893	0.014	0.063	1	0	0	0	c3dbee90ac22668eff6ad1dd772e5d43	8	Broad Institute of MIT and Harvard	BI	61d634b8-e8dd-58bf-9a65-1233dc7c8c6a	broad.mit.edu	GSC	Aligned reads	494a2431-eafb-40fd-b797-bf41bad2536d	G49537.TCGA-DJ-A13L-01A-11D-A21Z-08.1.bam	G49537.TCGA-DJ-A13L-01A-11D-A21Z-08.1.g	421571529830	BAM	28d4f123-58e9-49a4-bccb-8d8b9edefdda	controlled	Illumina HiSeq	live	Analysis Metadata	2016-09-29T23:07:24.093725-05:00	2016-05-03T11:28:50.231867-05:00	28d4f123-58e9-49a4-bccb-8d8b9edefdda_analysis.xml	309677b2360a85f88b0c357d67e397a1	SRA XML	open	live	d0fbd86e-ce0a-4998-8cbf-ab28d1ed0f1f	Sequencing Data	56242		submitted	Experiment Metadata	2016-09-29T20:13:11.998157-05:00
10	TCGA-DJ-A13L	training	high_w.low	1	2	0	0	0	0	0.03	0.893	0.014	0.063	1	0	0	0	fbb1474c061eaea480eba110125aaf68	8	Broad Institute of MIT and Harvard	BI	61d634b8-e8dd-58bf-9a65-1233dc7c8c6a	broad.mit.edu	GSC	Aligned reads	377ea348-ef5e-43e4-82b5-26f58e0b53e4	G49537.TCGA-DJ-A13L-10A-01D-A21Z-08.1.bam	G49537.TCGA-DJ-A13L-10A-01D-A21Z-08.1.g	236881979297	BAM	0ae6903a-c36b-412b-a1b3-bed5ded8fb8a	controlled	Illumina HiSeq	live	Experiment Metadata	2016-09-29T20:24:37.105619-05:00	2016-05-03T11:28:50.231867-05:00	0ae6903a-c36b-412b-a1b3-bed5ded8fb8a_experiment.xml	fc384a8be5bdea720dcea0f8bc0e1c4f	SRA XML	open	live	6c1e9950-aaa0-488b-930e-9a43d4825eb8	Sequencing Data	17884		submitted	Analysis Metadata	2016-09-29T23:25:31.765603-05:00
1	TCGA-DJ-A13M	training	low	2	2	0	0	0	0	0.077	0.862	0.007	0.054	1	0	0	0	f906191aba861431d5edb45f867412ef	2	Harvard Medical School	HMS	c8611490-4cbd-5651-8de2-64484a515eec	hms.harvard.edu	CGCC	Aligned reads	c0d6fd6b-672b-40fb-aa59-11e94801294e	TCGA-DJ-A13M-01A-11D-A10R_120616_SN1120_0154_BD142VACXX_s_6_rg.sorted.bam	TCGA-DJ-A13M-01A-11D-A10R-120616-SN1120-0154-BD142VACXX-s-6-rg.sorted.g	16301450798	BAM	4e667ab2-5a9d-421d-8a97-ece8dc5d0895	controlled	Illumina HiSeq	live	Experiment Metadata	2016-09-29T19:30:21.093241-05:00	2016-05-03T09:56:41.385777-05:00	4e667ab2-5a9d-421d-8a97-ece8dc5d0895_experiment.xml	4f9c42a195f47bd9c9ed5ea3ad4e0872	SRA XML	open	live	4ad45c35-af58-461c-90de-def0c43618be	Sequencing Data	2154		submitted	Run Metadata	2016-09-29T20:33:33.571085-05:00
10	TCGA-DJ-A13M	training	low	2	2	0	0	0	0	0.077	0.862	0.007	0.054	1	0	0	0	2c3af3572125cc5179e644d226496692	2	Harvard Medical School	HMS	c8611490-4cbd-5651-8de2-64484a515eec	hms.harvard.edu	CGCC	Aligned reads	e78c1588-911c-4613-9d87-c6d62cc0c5e7	TCGA-DJ-A13M-10A-01D-A10R_120616_SN1120_0154_BD142VACXX_s_8_rg.sorted.bam	TCGA-DJ-A13M-10A-01D-A10R-120616-SN1120-0154-BD142VACXX-s-8-rg.sorted.g	16940688389	BAM	93db01a1-8ac4-4bf6-ac21-b0a772a6dc23	controlled	Illumina HiSeq	live	Analysis Metadata	2016-09-29T22:11:29.429653-05:00	2016-05-03T10:17:06.165887-05:00	93db01a1-8ac4-4bf6-ac21-b0a772a6dc23_analysis.xml	66bc9e4778a4eef2dec7995ff9f78af4	SRA XML	open	live	ae461e73-c4bf-4a04-bf6c-a680e5d8d945	Sequencing Data	11967		submitted	Experiment Metadata	2016-09-29T18:15:25.650919-05:00
1	TCGA-DJ-A13O	testing	low	1	2	1	0	0	0	0.02	0.914	0.016	0.049	1	0	0	0	1163afeaec358a82dc611562374a040f	2	Harvard Medical School	HMS	c8611490-4cbd-5651-8de2-64484a515eec	hms.harvard.edu	CGCC	Aligned reads	1491a44e-a5b7-4e01-a872-1ea5c6244a97	TCGA-DJ-A13O-01A-11D-A10R_120617_SN1222_0116_AC0WMMACXX_s_5_rg.sorted.bam	TCGA-DJ-A13O-01A-11D-A10R-120617-SN1222-0116-AC0WMMACXX-s-5-rg.sorted.g	14490212162	BAM	6e20aad9-cd04-4f3a-9f19-73268c15a369	controlled	Illumina HiSeq	live	Experiment Metadata	2016-09-29T19:19:46.473769-05:00	2016-05-03T10:05:42.353360-05:00	6e20aad9-cd04-4f3a-9f19-73268c15a369_experiment.xml	0294ae8d994f3c58666139b6ea084abb	SRA XML	open	live	4423835b-bcf4-4de3-af0c-a4d35569914e	Sequencing Data	2154		submitted	Run Metadata	2016-09-29T19:18:59.157222-05:00
10	TCGA-DJ-A13O	testing	low	1	2	1	0	0	0	0.02	0.914	0.016	0.049	1	0	0	0	ae5fc7b1f411854cb86883057c82b6c3	2	Harvard Medical School	HMS	c8611490-4cbd-5651-8de2-64484a515eec	hms.harvard.edu	CGCC	Aligned reads	b88fc43e-3bb0-4d51-bb28-1bc06d87a614	TCGA-DJ-A13O-10A-01D-A10R_120617_SN1222_0116_AC0WMMACXX_s_8_rg.sorted.bam	TCGA-DJ-A13O-10A-01D-A10R-120617-SN1222-0116-AC0WMMACXX-s-8-rg.sorted.g	21559448377	BAM	75159500-fe54-439d-a7f3-f9317bfa8238	controlled	Illumina HiSeq	live	Analysis Metadata	2016-09-29T21:44:19.326046-05:00	2016-05-03T10:07:54.192209-05:00	75159500-fe54-439d-a7f3-f9317bfa8238_analysis.xml	9605f44fcca79dd71142847d7cccc7f7	SRA XML	open	live	9d7d112b-a0f2-47c5-808e-fa09015b2d06	Sequencing Data	11967		submitted	Run Metadata	2016-09-30T00:12:18.868701-05:00
1	TCGA-DJ-A13P	testing	low	2	2	1	0	0	0	0.012	0.974	0.005	0.008	1	0	0	0	9ed695dfb27d8a37746615e3862002a6	2	Harvard Medical School	HMS	c8611490-4cbd-5651-8de2-64484a515eec	hms.harvard.edu	CGCC	Aligned reads	dda32502-2310-40cb-8f95-25384e69f41f	TCGA-DJ-A13P-01A-11D-A10R_120617_SN1222_0117_BD1414ACXX_s_5_rg.sorted.bam	TCGA-DJ-A13P-01A-11D-A10R-120617-SN1222-0117-BD1414ACXX-s-5-rg.sorted.g	13556469085	BAM	30b00377-8c23-4db6-856b-bbb36a56fe2e	controlled	Illumina HiSeq	live	Analysis Metadata	2016-09-29T18:54:33.293389-05:00	2016-05-03T09:47:39.267957-05:00	30b00377-8c23-4db6-856b-bbb36a56fe2e_analysis.xml	a3496dd2f8767f05cf01fe01f1ab49e9	SRA XML	open	live	3435bc7c-9c05-4cbc-876f-0254a5b38460	Sequencing Data	11967		submitted	Run Metadata	2016-09-30T00:02:38.352630-05:00
10	TCGA-DJ-A13P	testing	low	2	2	1	0	0	0	0.012	0.974	0.005	0.008	1	0	0	0	7940b34b2fe8a554e5a3202c5fcd7955	2	Harvard Medical School	HMS	c8611490-4cbd-5651-8de2-64484a515eec	hms.harvard.edu	CGCC	Aligned reads	7fefd053-81a2-4c0c-8e06-ec9fda155458	TCGA-DJ-A13P-10A-01D-A10R_120617_SN1222_0117_BD1414ACXX_s_8_rg.sorted.bam	TCGA-DJ-A13P-10A-01D-A10R-120617-SN1222-0117-BD1414ACXX-s-8-rg.sorted.g	17515191365	BAM	5b38356a-2a74-45d6-9653-ec36a246a309	controlled	Illumina HiSeq	live	Run Metadata	2016-09-29T18:26:55.751907-05:00	2016-05-03T10:00:24.272977-05:00	5b38356a-2a74-45d6-9653-ec36a246a309_run.xml	8b19aeb8ceaf99afca6e4c8dc7d32891	SRA XML	open	live	22bd8120-dea9-4b20-b065-db28c31b4ad5	Sequencing Data	843		submitted	Experiment Metadata	2016-09-29T20:02:57.975039-05:00
1	TCGA-DJ-A13R	training	high_w.low	1	2	0	0	0	0	0.054	0.888	0.008	0.05	1	0	0	0	196d7219f285532078f137eb271e8cad	8	Broad Institute of MIT and Harvard	BI	61d634b8-e8dd-58bf-9a65-1233dc7c8c6a	broad.mit.edu	GSC	Aligned reads	717da3aa-34c5-45f4-afd0-ad800d740776	G49537.TCGA-DJ-A13R-01A-11D-A10S-08.1.bam	G49537.TCGA-DJ-A13R-01A-11D-A10S-08.1.g	417706353875	BAM	5d8286dc-235c-49a8-9cc4-35671ac4cce6	controlled	Illumina HiSeq	live	Experiment Metadata	2016-09-29T18:53:40.266253-05:00	2016-05-03T11:27:14.721810-05:00	5d8286dc-235c-49a8-9cc4-35671ac4cce6_experiment.xml	94a6621f5739641ce835bcdd8e29a818	SRA XML	open	live	33b018b0-0e0d-4342-8fdd-4fcd38eed271	Sequencing Data	24454		submitted	Analysis Metadata	2016-09-29T22:43:24.125957-05:00
10	TCGA-DJ-A13R	training	high_w.low	1	2	0	0	0	0	0.054	0.888	0.008	0.05	1	0	0	0	749698bbaaa8c660df9e7ac7236c5d5c	8	Broad Institute of MIT and Harvard	BI	61d634b8-e8dd-58bf-9a65-1233dc7c8c6a	broad.mit.edu	GSC	Aligned reads	4fbade0d-5034-462b-b5b8-2ac2e39034ae	G49537.TCGA-DJ-A13R-10A-01D-A10S-08.1.bam	G49537.TCGA-DJ-A13R-10A-01D-A10S-08.1.g	205225896383	BAM	69339666-06a9-4c13-8ea2-63504d00a1cd	controlled	Illumina HiSeq	live	Analysis Metadata	2016-09-29T20:14:46.612375-05:00	2016-05-03T11:27:14.721810-05:00	69339666-06a9-4c13-8ea2-63504d00a1cd_analysis.xml	7fd38b4c202e9ad02f3c3ce3dd2af0ae	SRA XML	open	live	660feb60-6070-4c31-bac1-5f5c592c3475	Sequencing Data	49567		submitted	Run Metadata	2016-09-29T22:54:58.200267-05:00
1	TCGA-DJ-A13S	training	low	2	2	0	0	1	0	0.305	0.24	0.019	0.435	0	0	1	0	97cac2f1c0e4c2122fd68c4c67af96ad	2	Harvard Medical School	HMS	c8611490-4cbd-5651-8de2-64484a515eec	hms.harvard.edu	CGCC	Aligned reads	26b9c7c3-6835-4b2a-9c63-00dc6276ad97	TCGA-DJ-A13S-01A-11D-A10R_120711_SN1120_0174_BD13R2ACXX_s_6_rg.sorted.bam	TCGA-DJ-A13S-01A-11D-A10R-120711-SN1120-0174-BD13R2ACXX-s-6-rg.sorted.g	21427394136	BAM	0d403905-a19f-4519-bd4e-bae9005de1d3	controlled	Illumina HiSeq	live	Run Metadata	2016-09-30T00:05:37.823563-05:00	2016-05-03T09:37:18.696392-05:00	0d403905-a19f-4519-bd4e-bae9005de1d3_run.xml	533b90348b73cdf0ab3fd0432f60ff75	SRA XML	open	live	f4fc27a7-4cad-46f2-9bad-acdb28222ad4	Sequencing Data	843		submitted	Analysis Metadata	2016-09-29T19:15:19.793661-05:00
10	TCGA-DJ-A13S	training	low	2	2	0	0	1	0	0.305	0.24	0.019	0.435	0	0	1	0	fe13cca875d79831b111df5c99ca85e2	2	Harvard Medical School	HMS	c8611490-4cbd-5651-8de2-64484a515eec	hms.harvard.edu	CGCC	Aligned reads	17828fe9-f80f-4aad-b3b1-4a37c2ebe49f	TCGA-DJ-A13S-10A-01D-A10R_120711_SN1120_0174_BD13R2ACXX_s_8_rg.sorted.bam	TCGA-DJ-A13S-10A-01D-A10R-120711-SN1120-0174-BD13R2ACXX-s-8-rg.sorted.g	20729810441	BAM	5ab64fc0-7d74-4576-b779-b1d6004ad4d1	controlled	Illumina HiSeq	live	Experiment Metadata	2016-09-29T21:43:48.148016-05:00	2016-05-03T09:59:33.838607-05:00	5ab64fc0-7d74-4576-b779-b1d6004ad4d1_experiment.xml	ea0f3aa06bd0db3376518761bf2ed86a	SRA XML	open	live	9d26cbe6-8ea1-4c19-86e4-02122c37c93e	Sequencing Data	2154		submitted	Analysis Metadata	2016-09-29T21:20:12.640379-05:00
1	TCGA-DJ-A13T	training	low	2	2	0	0	1	0	0.006	0.792	0.022	0.181	-9	-9	-9	-9	6a7bbc7652613fe00988d58bcf1ce288	2	Harvard Medical School	HMS	c8611490-4cbd-5651-8de2-64484a515eec	hms.harvard.edu	CGCC	Aligned reads	e387d072-f7d3-4604-8c70-8ceee42e080b	TCGA-DJ-A13T-01A-11D-A10R_120629_SN1120_0167_AC0WMBACXX_s_1_rg.sorted.bam	TCGA-DJ-A13T-01A-11D-A10R-120629-SN1120-0167-AC0WMBACXX-s-1-rg.sorted.g	17498163088	BAM	731fa5d2-cac8-4d02-9d55-ca4210bfd5a5	controlled	Illumina HiSeq	live	Experiment Metadata	2016-08-13T08:48:51.285156-05:00	2016-05-03T10:07:09.211763-05:00	731fa5d2-cac8-4d02-9d55-ca4210bfd5a5_experiment.xml	5658e1c412d1e925e6dcf7e03625f86c	SRA XML	open	live	f51a31f9-8bb8-4619-97a0-95bda8a14f67	Sequencing Data	2154		submitted	Run Metadata	2016-09-29T20:43:15.088765-05:00
10	TCGA-DJ-A13T	training	low	2	2	0	0	1	0	0.006	0.792	0.022	0.181	-9	-9	-9	-9	3acddc3fc855e6285b9c8cc6e8505849	2	Harvard Medical School	HMS	c8611490-4cbd-5651-8de2-64484a515eec	hms.harvard.edu	CGCC	Aligned reads	e75e5bba-3108-48e3-a300-8f150e69fe35	TCGA-DJ-A13T-10A-01D-A10R_120629_SN1120_0167_AC0WMBACXX_s_2_rg.sorted.bam	TCGA-DJ-A13T-10A-01D-A10R-120629-SN1120-0167-AC0WMBACXX-s-2-rg.sorted.g	17623617376	BAM	98bb5c0a-74a5-4a64-8908-9a4a30f61fa7	controlled	Illumina HiSeq	live	Analysis Metadata	2016-09-29T18:57:56.014595-05:00	2016-05-03T10:18:42.582828-05:00	98bb5c0a-74a5-4a64-8908-9a4a30f61fa7_analysis.xml	0c6a80a80c6c8c224c9f7857644cbd3d	SRA XML	open	live	36605db7-1963-47c0-b099-93e7a65c6f94	Sequencing Data	11967		submitted	Experiment Metadata	2016-08-28T23:54:32.057141-05:00
1	TCGA-DJ-A13U	training	low	1	2	1	0	0	0	0.014	0.967	0.007	0.012	1	0	0	0	b0cf34b544137df59582d1822cb57527	2	Harvard Medical School	HMS	c8611490-4cbd-5651-8de2-64484a515eec	hms.harvard.edu	CGCC	Aligned reads	1291b6c9-9675-4bd3-b959-11b7512ab7fe	TCGA-DJ-A13U-01A-11D-A10R_120616_SN1120_0153_AC0WMJACXX_s_3_rg.sorted.bam	TCGA-DJ-A13U-01A-11D-A10R-120616-SN1120-0153-AC0WMJACXX-s-3-rg.sorted.g	12592264892	BAM	31880aa4-4b29-44a3-85fc-3e8b9c274c3e	controlled	Illumina HiSeq	live	Analysis Metadata	2016-09-29T17:46:09.437513-05:00	2016-05-03T09:47:39.273155-05:00	31880aa4-4b29-44a3-85fc-3e8b9c274c3e_analysis.xml	ba976b8d765d5133e737f948b935439f	SRA XML	open	live	09438266-c47b-4bd9-854d-7f189736bf8c	Sequencing Data	11967		submitted	Run Metadata	2016-09-29T22:26:04.649555-05:00
10	TCGA-DJ-A13U	training	low	1	2	1	0	0	0	0.014	0.967	0.007	0.012	1	0	0	0	ef813ae4221dae6290b0f74253208ef4	2	Harvard Medical School	HMS	c8611490-4cbd-5651-8de2-64484a515eec	hms.harvard.edu	CGCC	Aligned reads	8ab15047-14ec-47df-a13e-0dd4022bc066	TCGA-DJ-A13U-10A-01D-A10R_120616_SN1120_0153_AC0WMJACXX_s_6_rg.sorted.bam	TCGA-DJ-A13U-10A-01D-A10R-120616-SN1120-0153-AC0WMJACXX-s-6-rg.sorted.g	18498641785	BAM	fb75975d-cba2-4a4d-b4e2-fd42c1da5b39	controlled	Illumina HiSeq	live	Run Metadata	2016-09-29T19:41:49.601855-05:00	2016-05-03T10:49:32.490720-05:00	fb75975d-cba2-4a4d-b4e2-fd42c1da5b39_run.xml	fae1386a1f07223aad75ccd471e61c86	SRA XML	open	live	51e0730c-9579-4fa0-8d2b-0e9e0ba653ed	Sequencing Data	843		submitted	Analysis Metadata	2016-09-29T21:19:36.130647-05:00
1	TCGA-DJ-A13V	training	low	2	2	1	0	0	0	0.026	0.93	0.01	0.034	-9	-9	-9	-9	073894b26daf5ac20f2aee70a8670cc9	2	Harvard Medical School	HMS	c8611490-4cbd-5651-8de2-64484a515eec	hms.harvard.edu	CGCC	Aligned reads	fd12b1d1-e093-44d1-b4d1-8d3b309a52b2	TCGA-DJ-A13V-01A-11D-A10R_120616_SN1120_0154_BD142VACXX_s_2_rg.sorted.bam	TCGA-DJ-A13V-01A-11D-A10R-120616-SN1120-0154-BD142VACXX-s-2-rg.sorted.g	15709023911	BAM	4dbd2f97-f967-47f1-acd5-92c8ac80893b	controlled	Illumina HiSeq	live	Run Metadata	2016-09-29T20:41:11.263497-05:00	2016-05-03T09:55:56.027818-05:00	4dbd2f97-f967-47f1-acd5-92c8ac80893b_run.xml	3291e8765bc5421b4c5b33347f84e6ee	SRA XML	open	live	763ba305-ef04-4e4a-8152-8f0c78352ae8	Sequencing Data	843		submitted	Analysis Metadata	2016-09-29T18:30:10.491100-05:00
10	TCGA-DJ-A13V	training	low	2	2	1	0	0	0	0.026	0.93	0.01	0.034	-9	-9	-9	-9	d8174bdbf18abaa0b79348de1c519612	2	Harvard Medical School	HMS	c8611490-4cbd-5651-8de2-64484a515eec	hms.harvard.edu	CGCC	Aligned reads	2128cb14-7f98-4c6b-ad3f-93db8feb93d4	TCGA-DJ-A13V-10A-01D-A10R_120616_SN1120_0154_BD142VACXX_s_4_rg.sorted.bam	TCGA-DJ-A13V-10A-01D-A10R-120616-SN1120-0154-BD142VACXX-s-4-rg.sorted.g	21402730587	BAM	9711dd1c-8fbf-40b0-a50e-7757177f23d2	controlled	Illumina HiSeq	live	Run Metadata	2016-09-29T20:50:30.572369-05:00	2016-05-03T10:17:57.625327-05:00	9711dd1c-8fbf-40b0-a50e-7757177f23d2_run.xml	3b8e6a894e9874537727902d8c6c0fc0	SRA XML	open	live	7c0d9e80-bb56-48ed-95b6-3d26800b2320	Sequencing Data	843		submitted	Experiment Metadata	2016-09-29T22:29:21.440835-05:00
1	TCGA-DJ-A13W	training	high_w.low	2	2	0	0	1	0	0.033	0.744	0.033	0.19	1	0	0	0	31cced68cd7eff5b7f1b7a09af01be96	8	Broad Institute of MIT and Harvard	BI	61d634b8-e8dd-58bf-9a65-1233dc7c8c6a	broad.mit.edu	GSC	Aligned reads	3f3627b9-f3a9-48d9-9529-831ec0ec9f89	G32525.TCGA-DJ-A13W-01A-11D-A10S-08.3.bam	G32525.TCGA-DJ-A13W-01A-11D-A10S-08.3.g	173414014273	BAM	20024d0a-1646-43de-b1ab-d84f00578c18	controlled	Illumina HiSeq	live	Analysis Metadata	2016-09-29T19:50:27.412513-05:00	2016-05-03T10:54:25.059372-05:00	20024d0a-1646-43de-b1ab-d84f00578c18_analysis.xml	2895b6f2e74ec4c4d695a70d45a5bab8	SRA XML	open	live	574752e4-b916-492d-80ae-1e5390311309	Sequencing Data	49541		submitted	Run Metadata	2016-09-29T22:44:18.530506-05:00
10	TCGA-DJ-A13W	training	high_w.low	2	2	0	0	1	0	0.033	0.744	0.033	0.19	1	0	0	0	4abc4d9486ad318538e037084b856ea1	8	Broad Institute of MIT and Harvard	BI	61d634b8-e8dd-58bf-9a65-1233dc7c8c6a	broad.mit.edu	GSC	Aligned reads	99a08f7f-9deb-4af6-9a95-a18fbf1d36fa	G32525.TCGA-DJ-A13W-10A-01D-A10S-08.4.bam	G32525.TCGA-DJ-A13W-10A-01D-A10S-08.4.g	183555358465	BAM	46e85313-13f4-4569-96c1-f3a351ec201f	controlled	Illumina HiSeq	live	Run Metadata	2016-09-29T23:51:30.655769-05:00	2016-06-22T16:24:25.567434-05:00	46e85313-13f4-4569-96c1-f3a351ec201f_run.xml	1c14a3d0917e3edacbe5f908c16dbceb	SRA XML	open	live	ec64dea8-a1ef-4ae7-98bf-858b706a38c9	Sequencing Data	17191		submitted	Analysis Metadata	2016-09-29T23:42:40.281260-05:00
1	TCGA-DJ-A13X	training	low	2	2	1	0	0	0	0.004	0.934	0.008	0.054	-9	-9	-9	-9	9b9d5c3192eb956f32652d7f70f39c3a	2	Harvard Medical School	HMS	c8611490-4cbd-5651-8de2-64484a515eec	hms.harvard.edu	CGCC	Aligned reads	246a6b0e-b4cd-4846-a4da-e8b3350c930e	TCGA-DJ-A13X-01A-11D-A10R_120617_SN1222_0117_BD1414ACXX_s_1_rg.sorted.bam	TCGA-DJ-A13X-01A-11D-A10R-120617-SN1222-0117-BD1414ACXX-s-1-rg.sorted.g	16406460676	BAM	4bfd149e-1da2-40ff-98b2-0862c3f2165a	controlled	Illumina HiSeq	live	Run Metadata	2016-09-29T18:21:04.679363-05:00	2016-05-03T09:55:56.012234-05:00	4bfd149e-1da2-40ff-98b2-0862c3f2165a_run.xml	a7cafe9ff796df6efabd46460ebe32cd	SRA XML	open	live	1ef98fb9-a86e-4dd3-a615-5200a65228be	Sequencing Data	843		submitted	Analysis Metadata	2016-09-29T19:38:03.225963-05:00
10	TCGA-DJ-A13X	training	low	2	2	1	0	0	0	0.004	0.934	0.008	0.054	-9	-9	-9	-9	2f1d1c80e4478810aaed12e2feb2d693	2	Harvard Medical School	HMS	c8611490-4cbd-5651-8de2-64484a515eec	hms.harvard.edu	CGCC	Aligned reads	20b4f0d0-db16-4d58-b7c0-a0c49bb0e9cf	TCGA-DJ-A13X-10A-01D-A10R_120617_SN1222_0117_BD1414ACXX_s_2_rg.sorted.bam	TCGA-DJ-A13X-10A-01D-A10R-120617-SN1222-0117-BD1414ACXX-s-2-rg.sorted.g	17135525100	BAM	03370f5b-f5a1-4c2e-981f-c25de977be7a	controlled	Illumina HiSeq	live	Analysis Metadata	2016-09-29T17:48:19.120565-05:00	2016-05-03T09:34:02.764387-05:00	03370f5b-f5a1-4c2e-981f-c25de977be7a_analysis.xml	959e4c1b9e010240d2089a27c6e39dab	SRA XML	open	live	0a9d6daa-7735-4d02-8425-fe8ad510844b	Sequencing Data	11967		submitted	Run Metadata	2016-09-29T21:13:29.360872-05:00
1	TCGA-DJ-A1QD	training	low	2	2	0	0	1	0	0.066	0.485	0.006	0.443	1	0	0	0	fbf101683e3e0edcd466c617fc841b37	2	Harvard Medical School	HMS	c8611490-4cbd-5651-8de2-64484a515eec	hms.harvard.edu	CGCC	Aligned reads	1cea1b23-e43c-4c87-877e-de2a79faa400	TCGA-DJ-A1QD-01A-11D-A14U_120717_SN1120_0175_AC1179ACXX_s_6_rg.sorted.bam	TCGA-DJ-A1QD-01A-11D-A14U-120717-SN1120-0175-AC1179ACXX-s-6-rg.sorted.g	19183806882	BAM	78602690-0fb5-4b00-a4fe-1c40345c3140	controlled	Illumina HiSeq	live	Experiment Metadata	2016-09-29T22:18:20.415819-05:00	2016-05-03T10:08:37.115089-05:00	78602690-0fb5-4b00-a4fe-1c40345c3140_experiment.xml	ea7c0e11a27c9037e6783c18d5d6e23a	SRA XML	open	live	b290f681-f09a-4d21-939b-b54a8a9e0643	Sequencing Data	2154		submitted	Analysis Metadata	2016-09-29T21:46:18.229311-05:00
10	TCGA-DJ-A1QD	training	low	2	2	0	0	1	0	0.066	0.485	0.006	0.443	1	0	0	0	06df8d367e817bb660c4b41731f4bed6	2	Harvard Medical School	HMS	c8611490-4cbd-5651-8de2-64484a515eec	hms.harvard.edu	CGCC	Aligned reads	a5ce0b21-91c5-40cc-b08b-548e3daa21bf	TCGA-DJ-A1QD-10A-01D-A14U_120717_SN1120_0175_AC1179ACXX_s_8_rg.sorted.bam	TCGA-DJ-A1QD-10A-01D-A14U-120717-SN1120-0175-AC1179ACXX-s-8-rg.sorted.g	21543919518	BAM	6f69283f-3477-40c7-8217-b096c605f467	controlled	Illumina HiSeq	live	Experiment Metadata	2016-09-29T23:43:05.854354-05:00	2016-05-03T10:06:27.392412-05:00	6f69283f-3477-40c7-8217-b096c605f467_experiment.xml	98184b4303fc7fa777f1f9642e3e0504	SRA XML	open	live	e7353f31-d45a-43c4-8e08-b104d2ea5943	Sequencing Data	2154		submitted	Run Metadata	2016-09-29T23:27:44.672720-05:00
1	TCGA-DJ-A1QE	training	low	2	2	0	0	1	0	0.014	0.842	0.029	0.115	-9	-9	-9	-9	1a8077fa9a1fc59887459f869e3f9a50	2	Harvard Medical School	HMS	c8611490-4cbd-5651-8de2-64484a515eec	hms.harvard.edu	CGCC	Aligned reads	df9ebe92-4dc6-451a-b6db-5753473a64b9	TCGA-DJ-A1QE-01A-21D-A14U_120711_SN1120_0173_AC0WN6ACXX_s_2_rg.sorted.bam	TCGA-DJ-A1QE-01A-21D-A14U-120711-SN1120-0173-AC0WN6ACXX-s-2-rg.sorted.g	20383855383	BAM	b302ae5a-b320-4a3c-bf22-38007b9904f9	controlled	Illumina HiSeq	live	Analysis Metadata	2016-09-29T21:08:07.551143-05:00	2016-05-03T10:27:33.695596-05:00	b302ae5a-b320-4a3c-bf22-38007b9904f9_analysis.xml	e6a1f392d748132f94d8c6cc93238bbd	SRA XML	open	live	87249a44-09b1-48f8-a231-d89627798cf2	Sequencing Data	11967		submitted	Run Metadata	2016-09-29T20:39:36.547319-05:00
10	TCGA-DJ-A1QE	training	low	2	2	0	0	1	0	0.014	0.842	0.029	0.115	-9	-9	-9	-9	7856412af2079185c7b3201336e62143	2	Harvard Medical School	HMS	c8611490-4cbd-5651-8de2-64484a515eec	hms.harvard.edu	CGCC	Aligned reads	61035a70-2f8a-46d3-8835-a08f5f74303d	TCGA-DJ-A1QE-10A-01D-A14U_120711_SN1120_0173_AC0WN6ACXX_s_4_rg.sorted.bam	TCGA-DJ-A1QE-10A-01D-A14U-120711-SN1120-0173-AC0WN6ACXX-s-4-rg.sorted.g	21766195249	BAM	5fd2d75d-ddbd-4819-8034-4de9044273ff	controlled	Illumina HiSeq	live	Run Metadata	2016-09-29T17:33:19.650092-05:00	2016-05-03T10:01:05.178627-05:00	5fd2d75d-ddbd-4819-8034-4de9044273ff_run.xml	b3f6ac58a5a308b87491d2d971f69ff4	SRA XML	open	live	01029f02-a188-4c1a-81da-e50ba8f3c693	Sequencing Data	843		submitted	Experiment Metadata	2016-10-07T16:49:47.638068-05:00
1	TCGA-DJ-A1QF	training	low	2	2	0	0	1	0	0.069	0.81	0.009	0.113	-9	-9	-9	-9	fae5610f74626b748c86b60b1d148dce	2	Harvard Medical School	HMS	c8611490-4cbd-5651-8de2-64484a515eec	hms.harvard.edu	CGCC	Aligned reads	d0623f86-c283-4df8-8c65-9c4e7c6afc80	TCGA-DJ-A1QF-01A-12D-A14U_120629_SN1120_0167_AC0WMBACXX_s_4_rg.sorted.bam	TCGA-DJ-A1QF-01A-12D-A14U-120629-SN1120-0167-AC0WMBACXX-s-4-rg.sorted.g	12045886733	BAM	b693899f-8d22-483e-a77b-0765bab2229e	controlled	Illumina HiSeq	live	Run Metadata	2016-09-29T22:03:42.737176-05:00	2016-05-03T10:28:22.499336-05:00	b693899f-8d22-483e-a77b-0765bab2229e_run.xml	b33d03ef1fa7e4c47902aff3884104b1	SRA XML	open	live	a9a1ae04-859a-4cf9-9f93-56539b920316	Sequencing Data	843		submitted	Analysis Metadata	2016-09-29T23:36:07.107224-05:00
10	TCGA-DJ-A1QF	training	low	2	2	0	0	1	0	0.069	0.81	0.009	0.113	-9	-9	-9	-9	a6b51a248e6c43e04fb600d1e5b6a4e8	2	Harvard Medical School	HMS	c8611490-4cbd-5651-8de2-64484a515eec	hms.harvard.edu	CGCC	Aligned reads	aec415af-f244-4bc0-8454-81a77bd89959	TCGA-DJ-A1QF-10A-01D-A14U_120629_SN1120_0167_AC0WMBACXX_s_6_rg.sorted.bam	TCGA-DJ-A1QF-10A-01D-A14U-120629-SN1120-0167-AC0WMBACXX-s-6-rg.sorted.g	18820526651	BAM	05bbfff4-847e-485c-9bd6-66620bebd119	controlled	Illumina HiSeq	live	Experiment Metadata	2016-09-29T22:14:07.288730-05:00	2016-05-03T09:34:48.294422-05:00	05bbfff4-847e-485c-9bd6-66620bebd119_experiment.xml	83b0741b09b81fc2d427b276aa456d78	SRA XML	open	live	aff5a3ee-99f5-4b4c-a9f4-a3fac278b819	Sequencing Data	2154		submitted	Analysis Metadata	2016-09-30T00:15:29.694256-05:00
1	TCGA-DJ-A1QG	testing	low	1	2	1	0	0	0	0.007	0.958	0.014	0.022	1	0	0	0	fd71edffdc598161ede629a2ec71e4ac	2	Harvard Medical School	HMS	c8611490-4cbd-5651-8de2-64484a515eec	hms.harvard.edu	CGCC	Aligned reads	4c1ada16-750d-484f-9c3e-8e2c99073a6d	TCGA-DJ-A1QG-01A-11D-A14U_120629_SN1222_0121_BD143UACXX_s_1_rg.sorted.bam	TCGA-DJ-A1QG-01A-11D-A14U-120629-SN1222-0121-BD143UACXX-s-1-rg.sorted.g	14521976280	BAM	29af084f-6ff5-4c57-8b33-fd335c6bdf71	controlled	Illumina HiSeq	live	Experiment Metadata	2016-10-07T16:32:44.916833-05:00	2016-05-03T09:45:29.837873-05:00	29af084f-6ff5-4c57-8b33-fd335c6bdf71_experiment.xml	418e71afe8f1a15ead0dec612fdab064	SRA XML	open	live	9ece1d9b-62a0-4fae-90a4-8daa7977382a	Sequencing Data	2154		submitted	Run Metadata	2016-09-29T22:48:18.981146-05:00
10	TCGA-DJ-A1QG	testing	low	1	2	1	0	0	0	0.007	0.958	0.014	0.022	1	0	0	0	7cd2f590744ba7fb6b1da442133a422e	2	Harvard Medical School	HMS	c8611490-4cbd-5651-8de2-64484a515eec	hms.harvard.edu	CGCC	Aligned reads	57270cdc-6949-42eb-b869-2a93dc48d3a9	TCGA-DJ-A1QG-10A-01D-A14U_120629_SN1222_0121_BD143UACXX_s_4_rg.sorted.bam	TCGA-DJ-A1QG-10A-01D-A14U-120629-SN1222-0121-BD143UACXX-s-4-rg.sorted.g	26840187718	BAM	4d068130-c6b5-4eaf-a1ca-693b42d00689	controlled	Illumina HiSeq	live	Run Metadata	2016-09-30T00:08:32.550996-05:00	2016-05-03T09:55:56.023951-05:00	4d068130-c6b5-4eaf-a1ca-693b42d00689_run.xml	209ceb209eb0bfef295cbea5f36fbb2e	SRA XML	open	live	f6cbff66-c074-4d30-ba35-82c49249eb95	Sequencing Data	843		submitted	Analysis Metadata	2016-09-29T22:41:17.050029-05:00
1	TCGA-DJ-A1QH	training	low	2	2	1	0	0	0	0.006	0.975	0.003	0.015	1	0	0	0	ee84a99784bad843b497e230d0e83b78	2	Harvard Medical School	HMS	c8611490-4cbd-5651-8de2-64484a515eec	hms.harvard.edu	CGCC	Aligned reads	5d711fdc-a85b-4fa4-a52b-0ea60d632aae	TCGA-DJ-A1QH-01A-21D-A14U_120629_SN1222_0121_BD143UACXX_s_7_rg.sorted.bam	TCGA-DJ-A1QH-01A-21D-A14U-120629-SN1222-0121-BD143UACXX-s-7-rg.sorted.g	12298036352	BAM	c8f38414-c194-4fa9-8ba1-e56c8f663041	controlled	Illumina HiSeq	live	Experiment Metadata	2016-09-29T20:46:12.888024-05:00	2016-05-03T10:33:47.082306-05:00	c8f38414-c194-4fa9-8ba1-e56c8f663041_experiment.xml	6c60b8650a4eaae8ce17b25fdaa3b977	SRA XML	open	live	795e7e8a-7f3a-4be7-89ca-564272369d4d	Sequencing Data	2154		submitted	Analysis Metadata	2016-09-29T20:27:06.461958-05:00
10	TCGA-DJ-A1QH	training	low	2	2	1	0	0	0	0.006	0.975	0.003	0.015	1	0	0	0	b78aa498ad6131f228a1eb6a025344f1	2	Harvard Medical School	HMS	c8611490-4cbd-5651-8de2-64484a515eec	hms.harvard.edu	CGCC	Aligned reads	220d5fcc-eea3-4f61-b060-e49eb43f737f	TCGA-DJ-A1QH-10A-01D-A14U_120629_SN1222_0121_BD143UACXX_s_8_rg.sorted.bam	TCGA-DJ-A1QH-10A-01D-A14U-120629-SN1222-0121-BD143UACXX-s-8-rg.sorted.g	24609766058	BAM	4ba7a381-2278-4fae-855f-b1bb488d5a00	controlled	Illumina HiSeq	live	Experiment Metadata	2016-08-26T10:34:15.349015-05:00	2016-05-03T09:55:56.011800-05:00	4ba7a381-2278-4fae-855f-b1bb488d5a00_experiment.xml	371b953cb687397777f9c77f102e29b8	SRA XML	open	live	896732dd-1582-4727-8127-d95d4237f598	Sequencing Data	2154		submitted	Analysis Metadata	2016-09-29T22:49:54.104675-05:00
1	TCGA-DJ-A1QI	training	low	2	2	0	0	1	0	0.026	0.824	0.016	0.135	1	0	0	0	e6104fac55573a23f77efb31dbdfec7e	2	Harvard Medical School	HMS	c8611490-4cbd-5651-8de2-64484a515eec	hms.harvard.edu	CGCC	Aligned reads	dc5dd998-f018-4430-8007-24b68319847b	TCGA-DJ-A1QI-01A-11D-A14U_120717_SN1120_0175_AC1179ACXX_s_5_rg.sorted.bam	TCGA-DJ-A1QI-01A-11D-A14U-120717-SN1120-0175-AC1179ACXX-s-5-rg.sorted.g	18003516603	BAM	3d473264-dd77-4eb2-b9e0-5a946267fc3c	controlled	Illumina HiSeq	live	Analysis Metadata	2016-09-30T00:19:18.582813-05:00	2016-05-03T09:51:27.152312-05:00	3d473264-dd77-4eb2-b9e0-5a946267fc3c_analysis.xml	b6ef34e8787c09f7157eea85c9914504	SRA XML	open	live	fd83e2f9-f478-4499-a4ae-4ffb7c2040e7	Sequencing Data	11967		submitted	Experiment Metadata	2016-09-29T17:47:45.757533-05:00
10	TCGA-DJ-A1QI	training	low	2	2	0	0	1	0	0.026	0.824	0.016	0.135	1	0	0	0	3733927e6f7a4731f61bac5ccc2ed499	2	Harvard Medical School	HMS	c8611490-4cbd-5651-8de2-64484a515eec	hms.harvard.edu	CGCC	Aligned reads	f0ebb3c4-8e23-4a97-b629-bb50bea20cb4	TCGA-DJ-A1QI-10A-01D-A14U_120717_SN1120_0175_AC1179ACXX_s_7_rg.sorted.bam	TCGA-DJ-A1QI-10A-01D-A14U-120717-SN1120-0175-AC1179ACXX-s-7-rg.sorted.g	26623645429	BAM	f1711ec8-d80f-4fff-a58c-0d2b64fe68c3	controlled	Illumina HiSeq	live	Analysis Metadata	2016-09-29T19:22:37.595949-05:00	2016-05-03T10:46:15.386742-05:00	f1711ec8-d80f-4fff-a58c-0d2b64fe68c3_analysis.xml	ab4d65aed7b947ae9695df43ef9225a8	SRA XML	open	live	45f1aef2-9de7-44a5-ac57-824d39e270a9	Sequencing Data	11967		submitted	Run Metadata	2016-09-29T23:56:38.435917-05:00
1	TCGA-DJ-A1QL	testing	high_w.low	1	2	0	0	1	0	0.025	0.361	0.024	0.59	-9	-9	-9	-9	e67d2c9315f5043ce62c5353fcd83d64	8	Broad Institute of MIT and Harvard	BI	61d634b8-e8dd-58bf-9a65-1233dc7c8c6a	broad.mit.edu	GSC	Aligned reads	59b2faf0-a661-4d53-938b-dd15752b5b59	G32524.TCGA-DJ-A1QL-01A-11D-A14W-08.2.bam	G32524.TCGA-DJ-A1QL-01A-11D-A14W-08.2.g	129501381382	BAM	6ea4a0b3-134c-4b48-bd4d-13d6276786d2	controlled	Illumina HiSeq	live	Run Metadata	2016-09-29T23:34:22.306968-05:00	2016-05-03T11:19:30.094552-05:00	6ea4a0b3-134c-4b48-bd4d-13d6276786d2_run.xml	e7609ebfb618f9e44334908dc24c5be2	SRA XML	open	live	e1bac1c8-3175-407b-8614-1befad52c095	Sequencing Data	13819		submitted	Experiment Metadata	2016-09-30T00:07:00.284080-05:00
10	TCGA-DJ-A1QL	testing	high_w.low	1	2	0	0	1	0	0.025	0.361	0.024	0.59	-9	-9	-9	-9	b8e7b1b9069544a6445de45be9593b80	8	Broad Institute of MIT and Harvard	BI	61d634b8-e8dd-58bf-9a65-1233dc7c8c6a	broad.mit.edu	GSC	Aligned reads	4cc2c02d-16d8-4364-891e-881e4e1c8746	G32524.TCGA-DJ-A1QL-10A-01D-A14W-08.3.bam	G32524.TCGA-DJ-A1QL-10A-01D-A14W-08.3.g	169266573678	BAM	9fd22288-b6e0-47cc-88f1-f2e4fae0b736	controlled	Illumina HiSeq	live	Analysis Metadata	2016-09-29T18:55:24.464308-05:00	2016-05-03T11:04:08.387113-05:00	9fd22288-b6e0-47cc-88f1-f2e4fae0b736_analysis.xml	b928a642e0d379c1c74e29e61badf5f1	SRA XML	open	live	34c8fe8d-fa94-4901-bf4a-be269ef51386	Sequencing Data	55288		submitted	Run Metadata	2016-09-29T18:10:26.357037-05:00
1	TCGA-DJ-A1QM	training	low	1	2	1	0	0	0	0.006	0.917	0.021	0.056	1	0	0	0	6b6c40ab8620946c85c5cfc456be1336	2	Harvard Medical School	HMS	c8611490-4cbd-5651-8de2-64484a515eec	hms.harvard.edu	CGCC	Aligned reads	683871ed-b6b7-4c53-bce3-53f6a78460e9	TCGA-DJ-A1QM-01A-11D-A14U_120629_SN1120_0167_AC0WMBACXX_s_3_rg.sorted.bam	TCGA-DJ-A1QM-01A-11D-A14U-120629-SN1120-0167-AC0WMBACXX-s-3-rg.sorted.g	11372665348	BAM	8de07b11-62eb-4bde-85ee-4242e82bbc7e	controlled	Illumina HiSeq	live	Run Metadata	2016-09-29T19:05:18.251635-05:00	2016-05-03T10:15:40.699632-05:00	8de07b11-62eb-4bde-85ee-4242e82bbc7e_run.xml	dd7983004ba4fd92dc1b144e23d1650a	SRA XML	open	live	3b041138-7489-4a2d-951c-4d4b6f8743e9	Sequencing Data	843		submitted	Analysis Metadata	2016-09-29T19:11:30.337091-05:00
10	TCGA-DJ-A1QM	training	low	1	2	1	0	0	0	0.006	0.917	0.021	0.056	1	0	0	0	ba9200fd9e16e64198991c00143a3f9d	2	Harvard Medical School	HMS	c8611490-4cbd-5651-8de2-64484a515eec	hms.harvard.edu	CGCC	Aligned reads	3aeed167-9563-4405-b7e8-a14bca782d93	TCGA-DJ-A1QM-10A-01D-A14U_120629_SN1120_0167_AC0WMBACXX_s_5_rg.sorted.bam	TCGA-DJ-A1QM-10A-01D-A14U-120629-SN1120-0167-AC0WMBACXX-s-5-rg.sorted.g	30566477018	BAM	22063ab3-3d61-4f25-9563-2f5da8ae5dcc	controlled	Illumina HiSeq	live	Run Metadata	2016-09-29T20:40:00.489112-05:00	2016-05-03T09:43:07.744475-05:00	22063ab3-3d61-4f25-9563-2f5da8ae5dcc_run.xml	4ae93b427aa177d05cb01aa64cb976ef	SRA XML	open	live	757c40f7-eefa-4277-bcf4-e47680bc9acd	Sequencing Data	843		submitted	Experiment Metadata	2016-09-29T22:10:48.238787-05:00
1	TCGA-DJ-A1QN	testing	low	2	2	0	0	0	0	0.016	0.888	0.014	0.082	-9	-9	-9	-9	6fe53b722587e6296c4afa82710466e6	2	Harvard Medical School	HMS	c8611490-4cbd-5651-8de2-64484a515eec	hms.harvard.edu	CGCC	Aligned reads	73f17591-4e85-42a0-a38c-9b9c7cca463a	TCGA-DJ-A1QN-01A-11D-A14U_120629_SN1120_0168_BD1454ACXX_s_1_rg.sorted.bam	TCGA-DJ-A1QN-01A-11D-A14U-120629-SN1120-0168-BD1454ACXX-s-1-rg.sorted.g	13732183827	BAM	63ff73fc-d3e7-473f-a1b7-d3df84e95291	controlled	Illumina HiSeq	live	Analysis Metadata	2016-09-29T21:29:04.843909-05:00	2016-05-03T10:02:39.042649-05:00	63ff73fc-d3e7-473f-a1b7-d3df84e95291_analysis.xml	1793addbe47d3fd05d1fd5869e453d17	SRA XML	open	live	94396f08-2db7-4928-8c79-bedc2691cd2c	Sequencing Data	11967		submitted	Run Metadata	2016-09-29T17:43:53.837289-05:00
10	TCGA-DJ-A1QN	testing	low	2	2	0	0	0	0	0.016	0.888	0.014	0.082	-9	-9	-9	-9	d4f84f4694b1c8588b3b4f3054a40fb5	2	Harvard Medical School	HMS	c8611490-4cbd-5651-8de2-64484a515eec	hms.harvard.edu	CGCC	Aligned reads	89da391f-fae6-49ff-984b-38e95a37535e	TCGA-DJ-A1QN-10A-01D-A14U_120629_SN1120_0168_BD1454ACXX_s_3_rg.sorted.bam	TCGA-DJ-A1QN-10A-01D-A14U-120629-SN1120-0168-BD1454ACXX-s-3-rg.sorted.g	20607783245	BAM	7830ba43-4e3e-4d0e-932c-84857dd435d6	controlled	Illumina HiSeq	live	Analysis Metadata	2016-09-29T22:29:33.741119-05:00	2016-05-03T10:08:37.108716-05:00	7830ba43-4e3e-4d0e-932c-84857dd435d6_analysis.xml	aac716b38b0d856fed51f866f9dde50a	SRA XML	open	live	b9751175-a1fa-49a2-b615-cc4a0bb631c4	Sequencing Data	11967		submitted	Run Metadata	2016-09-30T00:08:55.382521-05:00
1	TCGA-DJ-A1QO	testing	low	1	2	1	0	0	0	0.007	0.973	0.006	0.013	1	0	0	0	fb19bd7328cac00ca8a014cf4cee5f7d	2	Harvard Medical School	HMS	c8611490-4cbd-5651-8de2-64484a515eec	hms.harvard.edu	CGCC	Aligned reads	03a027a8-2869-4bfb-bc49-89d1778a2304	TCGA-DJ-A1QO-01A-11D-A14U_120629_SN1120_0168_BD1454ACXX_s_6_rg.sorted.bam	TCGA-DJ-A1QO-01A-11D-A14U-120629-SN1120-0168-BD1454ACXX-s-6-rg.sorted.g	12960854678	BAM	ac222460-282f-454f-91ae-113cbc4d091d	controlled	Illumina HiSeq	live	Analysis Metadata	2016-09-29T18:50:32.573336-05:00	2016-05-03T10:25:08.081624-05:00	ac222460-282f-454f-91ae-113cbc4d091d_analysis.xml	faebd77bd8b05cc5c5efd8bc0f3e3a2a	SRA XML	open	live	31ad63ee-9ab6-498a-8f36-4fd7c752565b	Sequencing Data	11967		submitted	Experiment Metadata	2016-08-13T05:25:47.346161-05:00
10	TCGA-DJ-A1QO	testing	low	1	2	1	0	0	0	0.007	0.973	0.006	0.013	1	0	0	0	70e45acfa298f5be0d14ebf98752e277	2	Harvard Medical School	HMS	c8611490-4cbd-5651-8de2-64484a515eec	hms.harvard.edu	CGCC	Aligned reads	5f6b121d-8b17-424c-89d1-5c90f4b427bd	TCGA-DJ-A1QO-10A-01D-A14U_120629_SN1120_0168_BD1454ACXX_s_8_rg.sorted.bam	TCGA-DJ-A1QO-10A-01D-A14U-120629-SN1120-0168-BD1454ACXX-s-8-rg.sorted.g	11534968121	BAM	6b3b890a-0666-4cc7-8b14-0355f3e2e9d1	controlled	Illumina HiSeq	live	Experiment Metadata	2016-10-07T16:19:27.562250-05:00	2016-05-03T10:04:57.933993-05:00	6b3b890a-0666-4cc7-8b14-0355f3e2e9d1_experiment.xml	827007c7a0c71fff72bfc65bbebb3f08	SRA XML	open	live	bd0bbc58-8880-47f8-a655-11b1d94f15e1	Sequencing Data	2154		submitted	Run Metadata	2016-09-29T19:04:55.140616-05:00
1	TCGA-DJ-A1QQ	training	low	1	2	0	0	1	0	0.015	0.048	0.01	0.928	0	1	0	0	9e3d17f0a444b9b18b5103bc4ce30cae	2	Harvard Medical School	HMS	c8611490-4cbd-5651-8de2-64484a515eec	hms.harvard.edu	CGCC	Aligned reads	685cc482-55df-4950-82e2-3c754f2958e4	TCGA-DJ-A1QQ-01A-11D-A14U_120629_SN1222_0120_AC0WKWACXX_s_4_rg.sorted.bam	TCGA-DJ-A1QQ-01A-11D-A14U-120629-SN1222-0120-AC0WKWACXX-s-4-rg.sorted.g	14326374532	BAM	d6a278f3-386b-4e7b-b5d7-123b64987b7f	controlled	Illumina HiSeq	live	Analysis Metadata	2016-09-29T20:13:13.014671-05:00	2016-05-03T10:38:36.676675-05:00	d6a278f3-386b-4e7b-b5d7-123b64987b7f_analysis.xml	6dfd26126b7437895b539637ab28c9ae	SRA XML	open	live	651ce6e0-3547-4406-9a7e-49c8080cb524	Sequencing Data	11967		submitted	Experiment Metadata	2016-09-29T20:48:01.685144-05:00
10	TCGA-DJ-A1QQ	training	low	1	2	0	0	1	0	0.015	0.048	0.01	0.928	0	1	0	0	98582ced4f5a5a05c399e6dd818752ae	2	Harvard Medical School	HMS	c8611490-4cbd-5651-8de2-64484a515eec	hms.harvard.edu	CGCC	Aligned reads	568fd3a4-674b-4179-ad96-aa107b180dbc	TCGA-DJ-A1QQ-10A-01D-A14U_120629_SN1222_0120_AC0WKWACXX_s_7_rg.sorted.bam	TCGA-DJ-A1QQ-10A-01D-A14U-120629-SN1222-0120-AC0WKWACXX-s-7-rg.sorted.g	21091169443	BAM	ca4a63c3-a34c-467a-ba15-72c6683bce7d	controlled	Illumina HiSeq	live	Experiment Metadata	2016-09-29T23:55:43.978265-05:00	2016-05-03T10:34:36.542296-05:00	ca4a63c3-a34c-467a-ba15-72c6683bce7d_experiment.xml	a0d9954837fb5797e21963100176bbae	SRA XML	open	live	ef0de7fd-6989-4ad9-b349-cb47e32d9eb5	Sequencing Data	2154		submitted	Analysis Metadata	2016-09-29T20:50:15.713766-05:00
1	TCGA-DJ-A2Q1	training	high	2	2	1	0	0	0	0.027	0.95	0.008	0.016	1	0	0	0	a53252bd39923421b54569e1393c83d2	8	Broad Institute of MIT and Harvard	BI	61d634b8-e8dd-58bf-9a65-1233dc7c8c6a	broad.mit.edu	GSC	Aligned reads	dcd20484-0fb2-4094-a756-ad22190633f0	G49537.TCGA-DJ-A2Q1-01A-22D-A19J-08.1.bam	G49537.TCGA-DJ-A2Q1-01A-22D-A19J-08.1.g	427168063981	BAM	212f7231-a862-4804-a787-3ea41fdc8369	controlled	Illumina HiSeq	live	Analysis Metadata	2016-09-29T20:17:19.528338-05:00	2016-05-03T11:26:27.043798-05:00	212f7231-a862-4804-a787-3ea41fdc8369_analysis.xml	6bb0ec0dd32c116479cc0cc97253dd08	SRA XML	open	live	6790403b-989f-47b2-9fed-a591a8e8a540	Sequencing Data	56405		submitted	Run Metadata	2016-09-29T20:51:00.593652-05:00
10	TCGA-DJ-A2Q1	training	high	2	2	1	0	0	0	0.027	0.95	0.008	0.016	1	0	0	0	b57aa7dc3660220065ba41b752bf81df	8	Broad Institute of MIT and Harvard	BI	61d634b8-e8dd-58bf-9a65-1233dc7c8c6a	broad.mit.edu	GSC	Aligned reads	e124dbe7-dee9-4ce9-a9c7-78726ee0fefc	G49537.TCGA-DJ-A2Q1-10A-01D-A19M-08.1.bam	G49537.TCGA-DJ-A2Q1-10A-01D-A19M-08.1.g	214599279700	BAM	ab0a2708-a843-4456-82c8-7ed18919a9cd	controlled	Illumina HiSeq	live	Experiment Metadata	2016-09-29T18:30:33.482336-05:00	2016-05-03T11:26:27.043798-05:00	ab0a2708-a843-4456-82c8-7ed18919a9cd_experiment.xml	74eb5cf992eb20a2644a88854baa7d25	SRA XML	open	live	25011414-d64d-4a53-b013-558f0bda9163	Sequencing Data	18397		submitted	Run Metadata	2016-09-29T22:37:58.065080-05:00
1	TCGA-DJ-A2Q2	training	high	2	2	0	0	1	0	0.013	0.822	0.02	0.144	1	0	0	0	b3ca49db28ea658784172b93d1be36ef	8	Broad Institute of MIT and Harvard	BI	61d634b8-e8dd-58bf-9a65-1233dc7c8c6a	broad.mit.edu	GSC	Aligned reads	dd0cee71-f0b7-4b3c-8a57-554a67cbb278	G32523.TCGA-DJ-A2Q2-01A-11D-A19J-08.4.bam	G32523.TCGA-DJ-A2Q2-01A-11D-A19J-08.4.g	306826462105	BAM	b19205dc-0d49-48d3-9330-66b678d2ab43	controlled	Illumina HiSeq	live	Run Metadata	2016-09-29T18:46:10.199640-05:00	2016-05-03T11:26:27.046359-05:00	b19205dc-0d49-48d3-9330-66b678d2ab43_run.xml	45427fcae91b620f43036e5ca1aa3c4b	SRA XML	open	live	2ef53b3c-0dd1-41b3-b53e-7f5283b95689	Sequencing Data	31943		submitted	Analysis Metadata	2016-09-29T18:27:17.283573-05:00
10	TCGA-DJ-A2Q2	training	high	2	2	0	0	1	0	0.013	0.822	0.02	0.144	1	0	0	0	af8fa4402be7a020d8d260c430ab0231	8	Broad Institute of MIT and Harvard	BI	61d634b8-e8dd-58bf-9a65-1233dc7c8c6a	broad.mit.edu	GSC	Aligned reads	9499f09b-752b-4dd6-9a96-8828e6836eca	G32523.TCGA-DJ-A2Q2-10A-01D-A19M-08.2.bam	G32523.TCGA-DJ-A2Q2-10A-01D-A19M-08.2.g	181578168658	BAM	da028647-367e-4e64-8098-ea2eeecabd69	controlled	Illumina HiSeq	live	Experiment Metadata	2016-08-13T02:07:18.106428-05:00	2016-05-03T11:19:30.094552-05:00	da028647-367e-4e64-8098-ea2eeecabd69_experiment.xml	1457667bf1236720e9ed1285ab653fb5	SRA XML	open	live	8f5db62f-db46-4c15-85c4-feb0a89a2c82	Sequencing Data	12340		submitted	Analysis Metadata	2016-09-29T18:04:44.760313-05:00
1	TCGA-DJ-A2Q8	training	high	2	2	0	0	1	0	0.012	0.322	0.027	0.639	-9	-9	-9	-9	3c316ae3075e1319c7f6fac302df10bc	8	Broad Institute of MIT and Harvard	BI	61d634b8-e8dd-58bf-9a65-1233dc7c8c6a	broad.mit.edu	GSC	Aligned reads	94c85539-c38e-4b32-a30e-08256dfdbb8d	G32528.TCGA-DJ-A2Q8-01A-11D-A18F-08.5.bam	G32528.TCGA-DJ-A2Q8-01A-11D-A18F-08.5.g	147437757277	BAM	8a6e91ec-ef16-4f50-972a-23990c098a2f	controlled	Illumina HiSeq	live	Analysis Metadata	2016-09-30T00:12:46.784573-05:00	2016-05-03T10:55:55.597306-05:00	8a6e91ec-ef16-4f50-972a-23990c098a2f_analysis.xml	f05e5a7fe68dae056b1a5e7451b06792	SRA XML	open	live	f97035ad-48ad-425c-8267-c30d7eaf9f43	Sequencing Data	55252		submitted	Experiment Metadata	2016-09-29T19:42:17.224620-05:00
10	TCGA-DJ-A2Q8	training	high	2	2	0	0	1	0	0.012	0.322	0.027	0.639	-9	-9	-9	-9	15c946132531b8037c76a62ed2ec6b4d	8	Broad Institute of MIT and Harvard	BI	61d634b8-e8dd-58bf-9a65-1233dc7c8c6a	broad.mit.edu	GSC	Aligned reads	6f853bb6-2dea-4bba-b0ee-bdf91e29c31e	G32528.TCGA-DJ-A2Q8-10A-01D-A18F-08.5.bam	G32528.TCGA-DJ-A2Q8-10A-01D-A18F-08.5.g	171756382312	BAM	5fe7705f-05eb-4742-9aee-6a3f4db4aa7d	controlled	Illumina HiSeq	live	Run Metadata	2016-09-29T18:06:35.885011-05:00	2016-05-03T11:26:27.036032-05:00	5fe7705f-05eb-4742-9aee-6a3f4db4aa7d_run.xml	600a22110368d2fb05a0c9881f4f753e	SRA XML	open	live	1631d3f1-df6b-4756-9a26-f28f031ab837	Sequencing Data	18347		submitted	Analysis Metadata	2016-09-29T19:45:14.783938-05:00
1	TCGA-DJ-A3US	training	high	2	2	1	0	0	0	0.018	0.961	0.007	0.014	1	0	0	0	b0561245a4a4b15b7ec96d4f3d812a84	8	Broad Institute of MIT and Harvard	BI	61d634b8-e8dd-58bf-9a65-1233dc7c8c6a	broad.mit.edu	GSC	Aligned reads	0e312c6d-3ea8-4247-9a77-876e5bd5f026	G32534.TCGA-DJ-A3US-01A-11D-A22D-08.3.bam	G32534.TCGA-DJ-A3US-01A-11D-A22D-08.3.g	290708466038	BAM	49830c3d-9a8c-4d97-b4da-9e6bb807a60c	controlled	Illumina HiSeq	live	Run Metadata	2016-09-29T23:29:16.472867-05:00	2016-05-03T10:55:55.601106-05:00	49830c3d-9a8c-4d97-b4da-9e6bb807a60c_run.xml	db22a73e561514993ef6c9843f467af6	SRA XML	open	live	de89b644-8e5b-4056-82b6-6551ec22177e	Sequencing Data	27403		submitted	Experiment Metadata	2016-09-29T19:33:31.222486-05:00
10	TCGA-DJ-A3US	training	high	2	2	1	0	0	0	0.018	0.961	0.007	0.014	1	0	0	0	728952553d9a10949903664323aaa501	8	Broad Institute of MIT and Harvard	BI	61d634b8-e8dd-58bf-9a65-1233dc7c8c6a	broad.mit.edu	GSC	Aligned reads	f2017fee-c368-4866-9866-da6f056e9183	G32534.TCGA-DJ-A3US-10A-01D-A22D-08.2.bam	G32534.TCGA-DJ-A3US-10A-01D-A22D-08.2.g	177512003472	BAM	ace55610-0655-430f-af25-47858dd2c9e6	controlled	Illumina HiSeq	live	Analysis Metadata	2016-09-29T17:51:56.353422-05:00	2016-05-03T11:08:33.741659-05:00	ace55610-0655-430f-af25-47858dd2c9e6_analysis.xml	ad92d70ca0df0cbae044335867b24bf4	SRA XML	open	live	0ce4c51d-b37b-4dcf-ac59-5e2b7a93a725	Sequencing Data	49854		submitted	Experiment Metadata	2016-09-29T20:40:21.757338-05:00
1	TCGA-DJ-A4UT	training	high	2	2	1	0	0	0	0.019	0.918	0.019	0.045	1	0	0	0	4cc55687280aa5b4c70c1c49b8a23e56	8	Broad Institute of MIT and Harvard	BI	61d634b8-e8dd-58bf-9a65-1233dc7c8c6a	broad.mit.edu	GSC	Aligned reads	17a6293f-f781-4ca3-939d-b15b596427d7	G49537.TCGA-DJ-A4UT-01A-11D-A257-08.1.bam	G49537.TCGA-DJ-A4UT-01A-11D-A257-08.1.g	406230900675	BAM	f506f6e7-7b9c-4d65-8ad9-e567a91448f0	controlled	Illumina HiSeq	live	Experiment Metadata	2016-09-29T23:54:22.079519-05:00	2016-05-03T11:26:27.043798-05:00	f506f6e7-7b9c-4d65-8ad9-e567a91448f0_experiment.xml	32e7915c0db79606920bbb32b4b23aa7	SRA XML	open	live	ee34e72a-3851-4373-a22f-75d4d8135bc3	Sequencing Data	23788		submitted	Analysis Metadata	2016-09-29T18:27:53.254265-05:00
10	TCGA-DJ-A4UT	training	high	2	2	1	0	0	0	0.019	0.918	0.019	0.045	1	0	0	0	59ef4dacbc5a63447e6996d52e7df20a	8	Broad Institute of MIT and Harvard	BI	61d634b8-e8dd-58bf-9a65-1233dc7c8c6a	broad.mit.edu	GSC	Aligned reads	d0e848d2-4bc8-45dc-b237-49a2dda31ef4	G49537.TCGA-DJ-A4UT-10A-01D-A25A-08.1.bam	G49537.TCGA-DJ-A4UT-10A-01D-A25A-08.1.g	238476630204	BAM	ab534023-403c-4148-810e-3b081f37d715	controlled	Illumina HiSeq	live	Analysis Metadata	2016-09-30T00:21:27.728857-05:00	2016-05-03T11:27:14.702470-05:00	ab534023-403c-4148-810e-3b081f37d715_analysis.xml	a97f0497094d775f66de859044f466b1	SRA XML	open	live	fee4d7c4-7cd3-474b-8f27-2ed8867cfe8a	Sequencing Data	49386		submitted	Experiment Metadata	2016-09-29T20:30:21.949583-05:00
1	TCGA-DO-A1JZ	training	low	2	2	0	0	1	0	0.613	0.051	0.106	0.23	0	0	0	1	1d28da8d7497a5631a4ab7ff5d573377	2	Harvard Medical School	HMS	c8611490-4cbd-5651-8de2-64484a515eec	hms.harvard.edu	CGCC	Aligned reads	fad6219e-3fdf-4d20-925e-59d843858a46	TCGA-DO-A1JZ-01A-11D-A13U_120706_SN1222_0123_BD1488ACXX_s_6_rg.sorted.bam	TCGA-DO-A1JZ-01A-11D-A13U-120706-SN1222-0123-BD1488ACXX-s-6-rg.sorted.g	22609526102	BAM	46d0022c-731a-4521-8c37-e03f2dca95fd	controlled	Illumina HiSeq	live	Experiment Metadata	2016-09-29T20:31:54.945063-05:00	2016-05-03T09:54:28.868331-05:00	46d0022c-731a-4521-8c37-e03f2dca95fd_experiment.xml	3b2f6251df3211368be639029a66846c	SRA XML	open	live	70882ba5-a914-4122-8dd5-07e9967b0761	Sequencing Data	2154		submitted	Run Metadata	2016-09-29T19:16:36.623996-05:00
10	TCGA-DO-A1JZ	training	low	2	2	0	0	1	0	0.613	0.051	0.106	0.23	0	0	0	1	57aeb503645995787b6df590e13db720	2	Harvard Medical School	HMS	c8611490-4cbd-5651-8de2-64484a515eec	hms.harvard.edu	CGCC	Aligned reads	e2f9826a-f854-42de-aba5-cfa0e4a2ecda	TCGA-DO-A1JZ-10A-01D-A13U_120706_SN1222_0123_BD1488ACXX_s_7_rg.sorted.bam	TCGA-DO-A1JZ-10A-01D-A13U-120706-SN1222-0123-BD1488ACXX-s-7-rg.sorted.g	24620589394	BAM	f44ccd63-cdae-42db-81e6-c3b33fe9ffe8	controlled	Illumina HiSeq	live	Analysis Metadata	2016-09-29T23:29:36.978888-05:00	2016-05-03T10:47:09.387178-05:00	f44ccd63-cdae-42db-81e6-c3b33fe9ffe8_analysis.xml	17c9543a570e8da79b31f2e780e57f12	SRA XML	open	live	debd804c-b07d-4c73-b442-65bb90397c80	Sequencing Data	11967		submitted	Experiment Metadata	2016-09-29T21:38:02.705087-05:00
1	TCGA-DO-A1K0	training	low	2	2	1	0	0	0	0.004	0.961	0.011	0.023	1	0	0	0	85ce3af86410ebda8c397a0efa3ab55e	2	Harvard Medical School	HMS	c8611490-4cbd-5651-8de2-64484a515eec	hms.harvard.edu	CGCC	Aligned reads	97b7194f-595f-4952-bda7-7de8ecfaadf9	TCGA-DO-A1K0-01A-11D-A13U_120706_SN1222_0123_BD1488ACXX_s_3_rg.sorted.bam	TCGA-DO-A1K0-01A-11D-A13U-120706-SN1222-0123-BD1488ACXX-s-3-rg.sorted.g	21810177908	BAM	3726290a-6a92-43f9-9ef8-a87223a48d7f	controlled	Illumina HiSeq	live	Run Metadata	2016-09-29T22:42:56.764317-05:00	2016-05-03T09:49:09.949262-05:00	3726290a-6a92-43f9-9ef8-a87223a48d7f_run.xml	4468119e3b5cbba1f0273ec72e283fab	SRA XML	open	live	c1cca3fc-2dbf-4b53-a76e-fa49daaafb3e	Sequencing Data	843		submitted	Experiment Metadata	2016-09-29T22:20:06.065290-05:00
10	TCGA-DO-A1K0	training	low	2	2	1	0	0	0	0.004	0.961	0.011	0.023	1	0	0	0	8b651d2840320064a349ba9ee7f78d93	2	Harvard Medical School	HMS	c8611490-4cbd-5651-8de2-64484a515eec	hms.harvard.edu	CGCC	Aligned reads	5c71290b-53b5-401d-a3b5-ca2054d1a550	TCGA-DO-A1K0-10A-01D-A13U_120706_SN1222_0123_BD1488ACXX_s_4_rg.sorted.bam	TCGA-DO-A1K0-10A-01D-A13U-120706-SN1222-0123-BD1488ACXX-s-4-rg.sorted.g	20260875264	BAM	abfb9048-998e-4d1c-8978-3ac0cc0eebd8	controlled	Illumina HiSeq	live	Analysis Metadata	2016-09-29T17:41:25.734644-05:00	2016-05-03T10:25:08.081624-05:00	abfb9048-998e-4d1c-8978-3ac0cc0eebd8_analysis.xml	e5bb6afab017c0e9184106217a32fee4	SRA XML	open	live	061c5d7c-1157-4d48-9c28-6c8cd8ebed6e	Sequencing Data	11967		submitted	Experiment Metadata	2016-08-28T15:37:05.468938-05:00
1	TCGA-E8-A242	testing	low	2	2	0	0	1	0	0.12	0.763	0.007	0.11	1	0	0	0	ce79c4d12fff337d13e3c47f6d53b6e1	2	Harvard Medical School	HMS	c8611490-4cbd-5651-8de2-64484a515eec	hms.harvard.edu	CGCC	Aligned reads	7d380ff4-a116-4dcc-bb70-03509bd71ec7	TCGA-E8-A242-01A-21D-A16N_121204_SN208_0442_BC1F7YACXX_s_3_rg.sorted.bam	TCGA-E8-A242-01A-21D-A16N-121204-SN208-0442-BC1F7YACXX-s-3-rg.sorted.g	23313922406	BAM	c2c517fc-7f87-4798-9e38-0c64aeab53cc	controlled	Illumina HiSeq	live	Analysis Metadata	2016-09-30T00:01:36.929302-05:00	2016-05-03T10:32:16.791482-05:00	c2c517fc-7f87-4798-9e38-0c64aeab53cc_analysis.xml	fa5dbb8866b6001bb7c998972edae36a	SRA XML	open	live	f29f66f5-e218-45ec-a702-ac1ce25ef4e1	Sequencing Data	11971		submitted	Run Metadata	2016-09-29T18:42:56.723360-05:00
10	TCGA-E8-A242	testing	low	2	2	0	0	1	0	0.12	0.763	0.007	0.11	1	0	0	0	4a06614ea2be9e22da22242baf27c6b2	2	Harvard Medical School	HMS	c8611490-4cbd-5651-8de2-64484a515eec	hms.harvard.edu	CGCC	Aligned reads	b857b793-a774-464e-b1ad-7c1625093af8	TCGA-E8-A242-10A-01D-A16N_121204_SN208_0442_BC1F7YACXX_s_4_rg.sorted.bam	TCGA-E8-A242-10A-01D-A16N-121204-SN208-0442-BC1F7YACXX-s-4-rg.sorted.g	28596259884	BAM	667246ed-6d54-4ff1-918f-691ee12d3120	controlled	Illumina HiSeq	live	Run Metadata	2016-09-29T20:11:30.536594-05:00	2016-05-03T10:03:26.126612-05:00	667246ed-6d54-4ff1-918f-691ee12d3120_run.xml	602bd447d519e90cfa18ddb25dc469f2	SRA XML	open	live	64180561-fe25-42b6-80d9-346a6ca41e9f	Sequencing Data	840		submitted	Analysis Metadata	2016-09-29T19:49:48.847847-05:00
1	TCGA-E8-A416	testing	high	2	2	0	1	0	0	0.038	0.006	0.931	0.025	0	1	0	0	86b8021251aab720ce91f5d8ccb7f34b	8	Broad Institute of MIT and Harvard	BI	61d634b8-e8dd-58bf-9a65-1233dc7c8c6a	broad.mit.edu	GSC	Aligned reads	40123a20-f7ef-4656-b7e9-0dadf0231351	G49537.TCGA-E8-A416-01A-11D-A23M-08.2.bam	G49537.TCGA-E8-A416-01A-11D-A23M-08.2.g	411636968924	BAM	d2e5a634-8058-43c4-b2d5-8a7cafdc54ca	controlled	Illumina HiSeq	live	Analysis Metadata	2016-09-29T20:24:16.198851-05:00	2016-05-03T11:30:43.413000-05:00	d2e5a634-8058-43c4-b2d5-8a7cafdc54ca_analysis.xml	a4144646e3d937c45cbb7ff593f06d47	SRA XML	open	live	6be676de-8980-4d4c-a4b3-c9d3532bc775	Sequencing Data	56426		submitted	Run Metadata	2016-09-29T17:36:04.670539-05:00
10	TCGA-E8-A416	testing	high	2	2	0	1	0	0	0.038	0.006	0.931	0.025	0	1	0	0	a0c898beaff2634d71d0a94da4ad743b	8	Broad Institute of MIT and Harvard	BI	61d634b8-e8dd-58bf-9a65-1233dc7c8c6a	broad.mit.edu	GSC	Aligned reads	61a5e5a3-81e7-4323-8543-2b8f93d3ec5e	G49537.TCGA-E8-A416-10A-01D-A23K-08.2.bam	G49537.TCGA-E8-A416-10A-01D-A23K-08.2.g	239568598162	BAM	1d476b35-db95-436f-a206-5586beee4606	controlled	Illumina HiSeq	live	Experiment Metadata	2016-08-13T04:59:06.026478-05:00	2016-05-03T11:30:43.413000-05:00	1d476b35-db95-436f-a206-5586beee4606_experiment.xml	f93c7b489124d2e5e41e7c481303dc10	SRA XML	open	live	b64cc2a2-cc16-4a16-bcd2-44caeead017d	Sequencing Data	17883		submitted	Run Metadata	2016-09-29T20:47:31.446208-05:00
1	TCGA-E8-A418	testing	high	2	2	1	0	0	0	0.022	0.939	0.014	0.025	1	0	0	0	ce8237b6c4b4201acf0ab479918dd1ed	8	Broad Institute of MIT and Harvard	BI	61d634b8-e8dd-58bf-9a65-1233dc7c8c6a	broad.mit.edu	GSC	Aligned reads	648db5c1-038f-40e6-bc98-f81145ce8482	G49537.TCGA-E8-A418-01A-11D-A23M-08.1.bam	G49537.TCGA-E8-A418-01A-11D-A23M-08.1.g	378016304315	BAM	5f366d27-1457-4935-bad3-167243f4d9bb	controlled	Illumina HiSeq	live	Experiment Metadata	2016-09-29T23:49:41.881421-05:00	2016-05-03T11:27:59.289143-05:00	5f366d27-1457-4935-bad3-167243f4d9bb_experiment.xml	034f70bbfb6e9534d61c0f4f6855d6b1	SRA XML	open	live	eb45140d-f3d3-44d4-8e1b-e83e0ace4ea4	Sequencing Data	23754		submitted	Analysis Metadata	2016-09-29T22:48:28.042841-05:00
10	TCGA-E8-A418	testing	high	2	2	1	0	0	0	0.022	0.939	0.014	0.025	1	0	0	0	e8af3063f4c76eb9aee3d0914f8ddae4	8	Broad Institute of MIT and Harvard	BI	61d634b8-e8dd-58bf-9a65-1233dc7c8c6a	broad.mit.edu	GSC	Aligned reads	db3d2f63-d612-44d9-aa27-20e8dfb30a71	G49537.TCGA-E8-A418-10A-01D-A23K-08.1.bam	G49537.TCGA-E8-A418-10A-01D-A23K-08.1.g	202720456439	BAM	7676ba34-d203-4173-8b4e-854296b9262a	controlled	Illumina HiSeq	live	Experiment Metadata	2016-09-29T19:11:55.880943-05:00	2016-05-03T11:27:14.721810-05:00	7676ba34-d203-4173-8b4e-854296b9262a_experiment.xml	58f454d4782cc66818d5c1248b14b95f	SRA XML	open	live	3f30b242-923f-422f-a2ab-97db0f837057	Sequencing Data	17894		submitted	Analysis Metadata	2016-09-29T21:44:52.715253-05:00
1	TCGA-EL-A3CV	training	high	1	2	0	0	1	0	0.027	0.069	0.092	0.812	0	0	1	0	641aece395decad9d307e01af28a6804	8	Broad Institute of MIT and Harvard	BI	61d634b8-e8dd-58bf-9a65-1233dc7c8c6a	broad.mit.edu	GSC	Aligned reads	3c6eee8b-fb89-4795-8caf-b1c7483b8cbf	G32540.TCGA-EL-A3CV-01A-11D-A19J-08.2.bam	G32540.TCGA-EL-A3CV-01A-11D-A19J-08.2.g	347501680424	BAM	acd47bc6-72d7-49b7-9f81-8d9c04772236	controlled	Illumina HiSeq	live	Experiment Metadata	2016-09-29T19:21:24.102130-05:00	2016-05-03T10:55:55.601106-05:00	acd47bc6-72d7-49b7-9f81-8d9c04772236_experiment.xml	3ef95ebe0cca6e747f962418f5c94c1f	SRA XML	open	live	4530f9fb-8d76-42e7-a668-50959a9314b1	Sequencing Data	24448		submitted	Run Metadata	2016-09-29T23:29:02.199164-05:00
10	TCGA-EL-A3CV	training	high	1	2	0	0	1	0	0.027	0.069	0.092	0.812	0	0	1	0	72bb6355f807215a358679b53fe2f89b	8	Broad Institute of MIT and Harvard	BI	61d634b8-e8dd-58bf-9a65-1233dc7c8c6a	broad.mit.edu	GSC	Aligned reads	4a2246f4-4978-421f-b0f3-63d623f58591	G32540.TCGA-EL-A3CV-10A-01D-A19M-08.3.bam	G32540.TCGA-EL-A3CV-10A-01D-A19M-08.3.g	138284374746	BAM	4a438e25-4fa0-4cb4-aa55-591f1f004cfe	controlled	Illumina HiSeq	live	Experiment Metadata	2016-10-07T17:45:55.456203-05:00	2016-05-03T11:07:49.539899-05:00	4a438e25-4fa0-4cb4-aa55-591f1f004cfe_experiment.xml	e2e964d374cdf8a5bdb4fa7b0d3f6b75	SRA XML	open	live	770a4512-46db-45f0-80da-87d70d068676	Sequencing Data	12340		submitted	Run Metadata	2016-09-29T18:08:25.322440-05:00
1	TCGA-EL-A3CX	testing	high	2	2	0	0	1	0	0.072	0.019	0.034	0.874	0	0	1	0	de4f8e7f7e56e899bf03d8d2a4b5787b	8	Broad Institute of MIT and Harvard	BI	61d634b8-e8dd-58bf-9a65-1233dc7c8c6a	broad.mit.edu	GSC	Aligned reads	4def3247-3a00-42c9-958f-51defa0464af	G32537.TCGA-EL-A3CX-01A-11D-A19J-08.2.bam	G32537.TCGA-EL-A3CX-01A-11D-A19J-08.2.g	149650996691	BAM	0c5cc8cc-161e-41eb-b84e-1541a5ca45fa	controlled	Illumina HiSeq	live	Analysis Metadata	2016-09-29T21:33:08.817992-05:00	2016-06-22T14:24:16.718305-05:00	0c5cc8cc-161e-41eb-b84e-1541a5ca45fa_analysis.xml	b2aafd02c0b7a6294a3e307991311cbd	SRA XML	open	live	96a77048-3bd6-454e-8c8e-b67163f5e509	Sequencing Data	48506		submitted	Run Metadata	2016-09-29T21:04:35.748880-05:00
10	TCGA-EL-A3CX	testing	high	2	2	0	0	1	0	0.072	0.019	0.034	0.874	0	0	1	0	a36e0da268384b2448fd01cfecabe36a	8	Broad Institute of MIT and Harvard	BI	61d634b8-e8dd-58bf-9a65-1233dc7c8c6a	broad.mit.edu	GSC	Aligned reads	2ab34757-1230-4e2c-b99c-f7cc1bf4bd09	G32537.TCGA-EL-A3CX-10A-01D-A19M-08.4.bam	G32537.TCGA-EL-A3CX-10A-01D-A19M-08.4.g	152331186217	BAM	5f733a80-d6fc-4139-9162-da85673ea2c9	controlled	Illumina HiSeq	live	Experiment Metadata	2016-09-30T00:03:25.432342-05:00	2016-06-22T14:34:28.889331-05:00	5f733a80-d6fc-4139-9162-da85673ea2c9_experiment.xml	abb02d62fa34a7091c0a9badf1df173d	SRA XML	open	live	f3bc28e0-ef12-4be6-8efa-8598b3a36903	Sequencing Data	24442		submitted	Run Metadata	2016-09-29T20:37:40.299810-05:00
1	TCGA-EL-A3H1	testing	high	2	2	0	0	0	0	0.696	0.257	0.022	0.026	0	0	0	1	de114c0fd16a1c1bc52441a363b75a3f	8	Broad Institute of MIT and Harvard	BI	61d634b8-e8dd-58bf-9a65-1233dc7c8c6a	broad.mit.edu	GSC	Aligned reads	cc46bc6b-f210-441d-b8a0-c0e2fc6f0aa9	G32532.TCGA-EL-A3H1-01A-11D-A21A-08.3.bam	G32532.TCGA-EL-A3H1-01A-11D-A21A-08.3.g	130165018517	BAM	e47134bf-add4-4ad3-ba66-093ca9dc6b0d	controlled	Illumina HiSeq	live	Analysis Metadata	2016-09-29T21:41:33.166599-05:00	2016-06-22T16:30:06.138436-05:00	e47134bf-add4-4ad3-ba66-093ca9dc6b0d_analysis.xml	02414ee635ddf7759066896a8be8a6a9	SRA XML	open	live	9bc66901-c9dd-40c9-973f-0954f83dab8e	Sequencing Data	48177		submitted	Run Metadata	2016-09-29T17:33:08.671086-05:00
1	TCGA-EL-A3MY	training	high	1	2	0	0	1	0	0.007	0.491	0.007	0.495	1	0	0	0	8fb1af6ff287a98b2a2e2b92fc2695ef	8	Broad Institute of MIT and Harvard	BI	61d634b8-e8dd-58bf-9a65-1233dc7c8c6a	broad.mit.edu	GSC	Aligned reads	38d30b6e-101e-46d4-80ac-77bd112b7d76	G49537.TCGA-EL-A3MY-01A-11D-A21A-08.1.bam	G49537.TCGA-EL-A3MY-01A-11D-A21A-08.1.g	324400207213	BAM	51f932e6-6694-435a-b644-6278b54964a7	controlled	Illumina HiSeq	live	Run Metadata	2016-09-29T18:43:31.285885-05:00	2016-06-22T16:49:51.673259-05:00	51f932e6-6694-435a-b644-6278b54964a7_run.xml	f0fadeee5fef6b614ed864276e012023	SRA XML	open	live	2d44b0cd-ed91-4c72-9cf7-9add40d343ae	Sequencing Data	22758		submitted	Analysis Metadata	2016-09-29T23:00:50.422926-05:00
1	TCGA-EL-A3T0	training	high	2	2	0	0	0	0	0.018	0.872	0.01	0.1	1	0	0	0	3ae36cbe9dfc9889d5a20fa15457a2ba	8	Broad Institute of MIT and Harvard	BI	61d634b8-e8dd-58bf-9a65-1233dc7c8c6a	broad.mit.edu	GSC	Aligned reads	c316df07-2fed-4019-8c07-440ec698df9c	G32536.TCGA-EL-A3T0-01A-22D-A22D-08.4.bam	G32536.TCGA-EL-A3T0-01A-22D-A22D-08.4.g	316301615413	BAM	87bb6d6e-faa5-4643-9936-5699c3c603f6	controlled	Illumina HiSeq	live	Experiment Metadata	2016-09-29T18:55:33.183048-05:00	2016-05-03T11:26:27.046359-05:00	87bb6d6e-faa5-4643-9936-5699c3c603f6_experiment.xml	d9a8b43d34ec6db5bd09ed651fe9cca4	SRA XML	open	live	34e25961-6fbe-4b9a-9f68-941c66694249	Sequencing Data	23733		submitted	Run Metadata	2016-09-29T23:36:11.172376-05:00
1	TCGA-EL-A3T6	testing	low	2	2	0	0	1	0	0.01	0.008	0.019	0.963	0	0	1	0	13bfafdcb36264d26f484c9204054a82	26	MD Anderson - Institute for Applied Cancer Science	MDA	e9d3d607-4a02-5db7-8719-40ca83ad3efe	mdanderson.org	CGCC	Aligned reads	cccc6197-a5d1-4c4d-99e2-eabd6c2827a4	TCGA-EL-A3T6-01A-11D-A221_120523_SN1222_0108_AC0VL4ACXX_s_7_rg.sorted.bam	TCGA-EL-A3T6-01A-11D-A221-120523-SN1222-0108-AC0VL4ACXX-s-7-rg.sorted.g	20156075392	BAM	d0ae45b3-d860-4a6d-8016-3a70ea18ff4d	controlled	Illumina HiSeq	live	Experiment Metadata	2016-08-28T17:13:21.216122-05:00	2016-05-03T10:36:05.665570-05:00	d0ae45b3-d860-4a6d-8016-3a70ea18ff4d_experiment.xml	840296560ae6227e16a308f23d1a584f	SRA XML	open	live	fe56299c-0945-41b6-8f3e-983138d1d9a2	Sequencing Data	2154		submitted	Run Metadata	2016-09-29T22:06:09.737058-05:00
1	TCGA-EL-A3T9	training	high	2	2	0	0	1	0	0.15	0.665	0.006	0.179	1	0	0	0	ca55424cf5bc3b2b894718981afd860b	8	Broad Institute of MIT and Harvard	BI	61d634b8-e8dd-58bf-9a65-1233dc7c8c6a	broad.mit.edu	GSC	Aligned reads	811b1294-1cb1-4608-a057-9e36a608c887	G49537.TCGA-EL-A3T9-01A-21D-A22D-08.2.bam	G49537.TCGA-EL-A3T9-01A-21D-A22D-08.2.g	432792782832	BAM	ac03cf90-fc31-401b-b99f-2bbc98b0ec06	controlled	Illumina HiSeq	live	Run Metadata	2016-09-29T18:25:01.281309-05:00	2016-05-03T11:37:12.417500-05:00	ac03cf90-fc31-401b-b99f-2bbc98b0ec06_run.xml	a8721bb68d9557fd8becd436709a4153	SRA XML	open	live	217b5b3e-d439-490f-ab18-f84285af3c40	Sequencing Data	22758		submitted	Analysis Metadata	2016-09-29T23:32:10.458381-05:00
1	TCGA-EL-A3TB	testing	high	2	2	1	0	0	0	0.012	0.917	0.009	0.061	1	0	0	0	55e2425af6277e5e4a904162181395a3	8	Broad Institute of MIT and Harvard	BI	61d634b8-e8dd-58bf-9a65-1233dc7c8c6a	broad.mit.edu	GSC	Aligned reads	57966c1c-af01-4498-8900-d174ca8b3a57	G32526.TCGA-EL-A3TB-01A-11D-A22D-08.2.bam	G32526.TCGA-EL-A3TB-01A-11D-A22D-08.2.g	170038418501	BAM	db139481-7c6c-4166-94f7-95f8578b9416	controlled	Illumina HiSeq	live	Run Metadata	2016-09-29T22:57:44.839811-05:00	2016-05-03T10:52:42.251890-05:00	db139481-7c6c-4166-94f7-95f8578b9416_run.xml	e4f8988a0a9c83fe3236c3f560b02eb0	SRA XML	open	live	caec42ba-6c69-48ac-86a0-4f489683ef71	Sequencing Data	12553		submitted	Experiment Metadata	2016-09-30T00:10:49.525523-05:00
1	TCGA-EL-A4K6	testing	high	1	2	0	0	1	0	0.04	0.044	0.021	0.896	1	0	0	0	dbdc889863e10177610531825aa200fa	8	Broad Institute of MIT and Harvard	BI	61d634b8-e8dd-58bf-9a65-1233dc7c8c6a	broad.mit.edu	GSC	Aligned reads	b191a21d-0b51-4d71-bca2-d193826d7f4a	G49537.TCGA-EL-A4K6-01A-12D-A257-08.2.bam	G49537.TCGA-EL-A4K6-01A-12D-A257-08.2.g	445814977999	BAM	11bb9c86-a63a-453e-bf0b-17659c601a0d	controlled	Illumina HiSeq	live	Experiment Metadata	2016-08-27T12:11:01.474865-05:00	2016-05-03T11:30:43.413000-05:00	11bb9c86-a63a-453e-bf0b-17659c601a0d_experiment.xml	0a2cb6ec7b989f28591f940a70d1a628	SRA XML	open	live	c933f1cd-8db3-4e8c-a8e3-adb4d4cd75eb	Sequencing Data	23772		submitted	Run Metadata	2016-09-29T17:51:46.860795-05:00
1	TCGA-EM-A1CS	testing	low	2	2	1	0	0	0	0.014	0.916	0.006	0.064	-9	-9	-9	-9	d12f52e2e5e9ba4398ebe09037c55caa	2	Harvard Medical School	HMS	c8611490-4cbd-5651-8de2-64484a515eec	hms.harvard.edu	CGCC	Aligned reads	460035b7-2a9b-4507-b8f7-828ae8f90b33	TCGA-EM-A1CS-01A-11D-A13U_120711_SN1120_0173_AC0WN6ACXX_s_5_rg.sorted.bam	TCGA-EM-A1CS-01A-11D-A13U-120711-SN1120-0173-AC0WN6ACXX-s-5-rg.sorted.g	21501339459	BAM	7496b4c7-9908-4bb4-abb0-54e3611df257	controlled	Illumina HiSeq	live	Run Metadata	2016-09-29T20:52:46.491531-05:00	2016-05-03T10:07:54.200631-05:00	7496b4c7-9908-4bb4-abb0-54e3611df257_run.xml	83dcde4fc0531c57b46163bb646e52df	SRA XML	open	live	7d7ea9cc-e702-46a3-a7fe-7fa18330ca3a	Sequencing Data	843		submitted	Experiment Metadata	2016-10-07T16:50:02.408978-05:00
10	TCGA-EM-A1CS	testing	low	2	2	1	0	0	0	0.014	0.916	0.006	0.064	-9	-9	-9	-9	920d8cd1cc3ceb3832d777c0ed285bec	2	Harvard Medical School	HMS	c8611490-4cbd-5651-8de2-64484a515eec	hms.harvard.edu	CGCC	Aligned reads	b73d54e6-43d0-4ca3-af8c-12801514ec23	TCGA-EM-A1CS-10A-01D-A13U_120711_SN1120_0173_AC0WN6ACXX_s_7_rg.sorted.bam	TCGA-EM-A1CS-10A-01D-A13U-120711-SN1120-0173-AC0WN6ACXX-s-7-rg.sorted.g	23090770633	BAM	d6021550-f25c-406a-af1a-361f76024e9c	controlled	Illumina HiSeq	live	Run Metadata	2016-09-29T21:07:21.917921-05:00	2016-05-03T10:37:45.403374-05:00	d6021550-f25c-406a-af1a-361f76024e9c_run.xml	b2b81463de5a3862cbc4976e0eb1e4ad	SRA XML	open	live	86b03773-ad67-4d4b-b566-29b390db3f8c	Sequencing Data	843		submitted	Experiment Metadata	2016-08-28T02:19:15.125051-05:00
1	TCGA-EM-A1CU	training	low	1	2	0	0	1	0	0.025	0.039	0.017	0.92	-9	-9	-9	-9	4cbfe40c512ec732d3e86c5e9c357576	2	Harvard Medical School	HMS	c8611490-4cbd-5651-8de2-64484a515eec	hms.harvard.edu	CGCC	Aligned reads	5fe3c32a-597e-4b4b-8917-f469511f313b	TCGA-EM-A1CU-01A-11D-A13U_120706_SN1120_0170_BD1422ACXX_s_3_rg.sorted.bam	TCGA-EM-A1CU-01A-11D-A13U-120706-SN1120-0170-BD1422ACXX-s-3-rg.sorted.g	18033172191	BAM	0104b300-8dfd-49b6-af66-f5745dabb46a	controlled	Illumina HiSeq	live	Run Metadata	2016-09-29T21:08:37.629323-05:00	2016-05-03T09:33:21.737135-05:00	0104b300-8dfd-49b6-af66-f5745dabb46a_run.xml	586b0440ec4c811c21ef664998ddcf8d	SRA XML	open	live	8771759b-ccbd-4207-9555-9c5275445e4c	Sequencing Data	843		submitted	Experiment Metadata	2016-09-29T23:01:13.784418-05:00
10	TCGA-EM-A1CU	training	low	1	2	0	0	1	0	0.025	0.039	0.017	0.92	-9	-9	-9	-9	0a6c8b60141c0d523b1919b6839d3fc4	2	Harvard Medical School	HMS	c8611490-4cbd-5651-8de2-64484a515eec	hms.harvard.edu	CGCC	Aligned reads	9636b71f-adb8-46ac-b0ee-3df98037a1b5	TCGA-EM-A1CU-10A-02D-A13U_120706_SN1120_0170_BD1422ACXX_s_5_rg.sorted.bam	TCGA-EM-A1CU-10A-02D-A13U-120706-SN1120-0170-BD1422ACXX-s-5-rg.sorted.g	17673304234	BAM	cb48283e-4a45-46ef-88ee-d88a8893b611	controlled	Illumina HiSeq	live	Run Metadata	2016-09-29T18:53:22.992983-05:00	2016-05-03T10:34:36.533486-05:00	cb48283e-4a45-46ef-88ee-d88a8893b611_run.xml	64b2f6e3e878b7ad5f2874220d82948b	SRA XML	open	live	3382200d-e80e-4b06-b327-426fde66521a	Sequencing Data	843		submitted	Experiment Metadata	2016-09-29T18:14:28.039781-05:00
1	TCGA-EM-A1CV	training	low	2	2	1	0	0	0	0.031	0.927	0.007	0.035	-9	-9	-9	-9	66e18f11ed0245f099e813404dd35f53	2	Harvard Medical School	HMS	c8611490-4cbd-5651-8de2-64484a515eec	hms.harvard.edu	CGCC	Aligned reads	6d5f2a12-0959-42c3-ab74-93c7f0922231	TCGA-EM-A1CV-01A-11D-A13U_120706_SN1222_0122_AC0WPYACXX_s_4_rg.sorted.bam	TCGA-EM-A1CV-01A-11D-A13U-120706-SN1222-0122-AC0WPYACXX-s-4-rg.sorted.g	19403300016	BAM	07c09fa7-0b22-4a2a-b3ef-03f2b8e29078	controlled	Illumina HiSeq	live	Run Metadata	2016-09-29T23:36:55.032275-05:00	2016-05-03T09:34:48.312361-05:00	07c09fa7-0b22-4a2a-b3ef-03f2b8e29078_run.xml	3d34bafc82ed6167ff00fa58b0da8776	SRA XML	open	live	e3588207-b0a4-441b-b819-43201402850a	Sequencing Data	843		submitted	Experiment Metadata	2016-10-07T17:56:24.009381-05:00
10	TCGA-EM-A1CV	training	low	2	2	1	0	0	0	0.031	0.927	0.007	0.035	-9	-9	-9	-9	28963f56a4b8ad9f79827ef4dd4205cf	2	Harvard Medical School	HMS	c8611490-4cbd-5651-8de2-64484a515eec	hms.harvard.edu	CGCC	Aligned reads	42753f6c-9b3b-4fe4-bbe5-950d34fbc334	TCGA-EM-A1CV-10A-01D-A13U_120706_SN1222_0122_AC0WPYACXX_s_5_rg.sorted.bam	TCGA-EM-A1CV-10A-01D-A13U-120706-SN1222-0122-AC0WPYACXX-s-5-rg.sorted.g	18754427330	BAM	d5021c20-7e0b-471e-b8d6-de9bc1a26649	controlled	Illumina HiSeq	live	Analysis Metadata	2016-09-29T23:11:00.100478-05:00	2016-05-03T10:37:45.386050-05:00	d5021c20-7e0b-471e-b8d6-de9bc1a26649_analysis.xml	e651cadd7ad5fdd79fd490bb23305509	SRA XML	open	live	d3451d36-f3ad-4a4d-b0b4-57d2903b19ad	Sequencing Data	11967		submitted	Experiment Metadata	2016-09-29T18:08:54.238203-05:00
1	TCGA-EM-A1CW	training	low	2	2	0	0	1	0	0.01	0.021	0.071	0.898	-9	-9	-9	-9	3df0868cf8086cd75bbb6c462a03dda9	2	Harvard Medical School	HMS	c8611490-4cbd-5651-8de2-64484a515eec	hms.harvard.edu	CGCC	Aligned reads	1f60ab69-f2ec-4be6-8958-1f66e67116be	TCGA-EM-A1CW-01A-21D-A13U_120706_SN1222_0122_AC0WPYACXX_s_7_rg.sorted.bam	TCGA-EM-A1CW-01A-21D-A13U-120706-SN1222-0122-AC0WPYACXX-s-7-rg.sorted.g	29340047220	BAM	f3ba98cd-fcaf-4cbd-acbf-7b0324af195d	controlled	Illumina HiSeq	live	Experiment Metadata	2016-10-07T17:23:03.028786-05:00	2016-05-03T10:47:09.368587-05:00	f3ba98cd-fcaf-4cbd-acbf-7b0324af195d_experiment.xml	fe56e073bd77b81cbb0d863ea038326c	SRA XML	open	live	52254ad1-ccec-4cdf-89c2-eba2ad771247	Sequencing Data	2154		submitted	Run Metadata	2016-09-29T22:09:39.070460-05:00
10	TCGA-EM-A1CW	training	low	2	2	0	0	1	0	0.01	0.021	0.071	0.898	-9	-9	-9	-9	023618b648df06c1f248f2d46299ff20	2	Harvard Medical School	HMS	c8611490-4cbd-5651-8de2-64484a515eec	hms.harvard.edu	CGCC	Aligned reads	e1f457bc-ec6b-441b-a161-85e52c37aef5	TCGA-EM-A1CW-10A-01D-A13U_120706_SN1222_0122_AC0WPYACXX_s_8_rg.sorted.bam	TCGA-EM-A1CW-10A-01D-A13U-120706-SN1222-0122-AC0WPYACXX-s-8-rg.sorted.g	12086711798	BAM	6ecbdd97-7de1-40a8-84c7-53b8725ca213	controlled	Illumina HiSeq	live	Run Metadata	2016-09-29T17:48:14.195733-05:00	2016-05-03T10:05:42.353360-05:00	6ecbdd97-7de1-40a8-84c7-53b8725ca213_run.xml	84e19ff1d86e3260f5efc66024750bd4	SRA XML	open	live	0a8ac911-8fd6-4608-adcd-f749bf9496a8	Sequencing Data	843		submitted	Analysis Metadata	2016-09-29T21:21:51.670058-05:00
1	TCGA-EM-A1YA	training	low	2	2	1	0	0	0	0.013	0.931	0.005	0.051	-9	-9	-9	-9	df7f1250496b74e541b919b52c03b3e7	2	Harvard Medical School	HMS	c8611490-4cbd-5651-8de2-64484a515eec	hms.harvard.edu	CGCC	Aligned reads	277a13fe-ee54-4e50-9628-a3c289d1cb28	TCGA-EM-A1YA-01A-11D-A14U_120629_SN1222_0121_BD143UACXX_s_2_rg.sorted.bam	TCGA-EM-A1YA-01A-11D-A14U-120629-SN1222-0121-BD143UACXX-s-2-rg.sorted.g	16822406092	BAM	e93eaca1-07c8-4596-b74d-dcd10a2972bb	controlled	Illumina HiSeq	live	Run Metadata	2016-09-29T21:40:02.477346-05:00	2016-05-03T10:44:00.326040-05:00	e93eaca1-07c8-4596-b74d-dcd10a2972bb_run.xml	9ecd7f46742371f95bf635f59b16ed60	SRA XML	open	live	9ad16119-1db9-4380-b8ae-78d9b96d32de	Sequencing Data	843		submitted	Analysis Metadata	2016-09-29T18:19:31.580002-05:00
10	TCGA-EM-A1YA	training	low	2	2	1	0	0	0	0.013	0.931	0.005	0.051	-9	-9	-9	-9	4cc4d4bed3113bcbfe27107948a1d9c8	2	Harvard Medical School	HMS	c8611490-4cbd-5651-8de2-64484a515eec	hms.harvard.edu	CGCC	Aligned reads	fdfa523f-e764-4ac3-a057-ef9ec4c2e1f0	TCGA-EM-A1YA-10A-01D-A14U_120629_SN1222_0121_BD143UACXX_s_5_rg.sorted.bam	TCGA-EM-A1YA-10A-01D-A14U-120629-SN1222-0121-BD143UACXX-s-5-rg.sorted.g	13475359142	BAM	efe9226b-f376-44e2-ad02-141af616a1fb	controlled	Illumina HiSeq	live	Experiment Metadata	2016-08-13T05:22:36.178033-05:00	2016-05-03T10:45:28.769902-05:00	efe9226b-f376-44e2-ad02-141af616a1fb_experiment.xml	36e9d3e3bf89c9c1b5621a916f0cd69b	SRA XML	open	live	0faefaba-c070-41ac-a534-936a6b810426	Sequencing Data	2154		submitted	Analysis Metadata	2016-09-29T22:31:36.870101-05:00
1	TCGA-EM-A1YB	training	low	2	2	1	0	0	0	0.006	0.939	0.015	0.04	-9	-9	-9	-9	ba5fa6b446b2ef9a6a692e335572a8e9	2	Harvard Medical School	HMS	c8611490-4cbd-5651-8de2-64484a515eec	hms.harvard.edu	CGCC	Aligned reads	7fdff7b1-3843-483e-9418-0be28ce51754	TCGA-EM-A1YB-01A-11D-A14U_120717_SN1120_0175_AC1179ACXX_s_1_rg.sorted.bam	TCGA-EM-A1YB-01A-11D-A14U-120717-SN1120-0175-AC1179ACXX-s-1-rg.sorted.g	19428542159	BAM	93a9080f-172a-4cc3-9734-fb97935cdeca	controlled	Illumina HiSeq	live	Analysis Metadata	2016-09-30T00:13:15.700352-05:00	2016-05-03T10:17:06.124313-05:00	93a9080f-172a-4cc3-9734-fb97935cdeca_analysis.xml	4786b606f8c892c48685e1e331aaf33f	SRA XML	open	live	f9bd7b48-c8be-4870-abdf-eeff3b98bea7	Sequencing Data	11967		submitted	Experiment Metadata	2016-10-07T15:43:23.373986-05:00
10	TCGA-EM-A1YB	training	low	2	2	1	0	0	0	0.006	0.939	0.015	0.04	-9	-9	-9	-9	633f0cfcd6ff0170e2adc73db778c3b0	2	Harvard Medical School	HMS	c8611490-4cbd-5651-8de2-64484a515eec	hms.harvard.edu	CGCC	Aligned reads	8b98ec16-637a-4927-a6b6-a74c15f1a55b	TCGA-EM-A1YB-10A-01D-A14U_120717_SN1120_0175_AC1179ACXX_s_3_rg.sorted.bam	TCGA-EM-A1YB-10A-01D-A14U-120717-SN1120-0175-AC1179ACXX-s-3-rg.sorted.g	19378505075	BAM	efcf8c5f-7b71-4385-be13-474a20db3fac	controlled	Illumina HiSeq	live	Analysis Metadata	2016-09-29T20:43:55.416013-05:00	2016-05-03T10:45:28.771424-05:00	efcf8c5f-7b71-4385-be13-474a20db3fac_analysis.xml	26929471477cfe5c04413b83dfda0280	SRA XML	open	live	77ee6739-62c4-41c2-adca-669ff056b161	Sequencing Data	11967		submitted	Run Metadata	2016-09-29T19:11:38.805396-05:00
1	TCGA-EM-A1YC	training	low	2	2	0	0	1	0	0.008	0.801	0.046	0.145	-9	-9	-9	-9	781f2061935e6c358ab07113d3e7ae3f	2	Harvard Medical School	HMS	c8611490-4cbd-5651-8de2-64484a515eec	hms.harvard.edu	CGCC	Aligned reads	f1c74ef1-581b-4c3e-9942-9f12997051b5	TCGA-EM-A1YC-01A-11D-A14U_120629_SN1120_0167_AC0WMBACXX_s_7_rg.sorted.bam	TCGA-EM-A1YC-01A-11D-A14U-120629-SN1120-0167-AC0WMBACXX-s-7-rg.sorted.g	15667826712	BAM	d313b563-2cd5-4231-b64d-04f323290bee	controlled	Illumina HiSeq	live	Run Metadata	2016-09-29T23:12:46.801300-05:00	2016-05-03T10:36:50.638705-05:00	d313b563-2cd5-4231-b64d-04f323290bee_run.xml	1e077eee1b826e02a8b3975a1ff8cb65	SRA XML	open	live	d46214a2-7363-428f-b171-f8843531485c	Sequencing Data	843		submitted	Experiment Metadata	2016-08-28T10:11:07.724015-05:00
1	TCGA-EM-A1YD	testing	low	2	2	1	0	0	0	0.006	0.963	0.006	0.026	-9	-9	-9	-9	2cb3ffce9903a5bbbdb2d0054b57fdf5	2	Harvard Medical School	HMS	c8611490-4cbd-5651-8de2-64484a515eec	hms.harvard.edu	CGCC	Aligned reads	5266405d-afd2-4c2c-9a34-9077675c6c0e	TCGA-EM-A1YD-01A-11D-A14U_120629_SN1120_0168_BD1454ACXX_s_5_rg.sorted.bam	TCGA-EM-A1YD-01A-11D-A14U-120629-SN1120-0168-BD1454ACXX-s-5-rg.sorted.g	13741277039	BAM	c450bcc0-fcb0-4871-861d-097530fa5750	controlled	Illumina HiSeq	live	Run Metadata	2016-09-29T20:00:14.534157-05:00	2016-05-03T10:33:01.570456-05:00	c450bcc0-fcb0-4871-861d-097530fa5750_run.xml	065df8e1aa078b5668044b242958190b	SRA XML	open	live	5d4436d1-9b29-46bc-84de-26e36b8cae8d	Sequencing Data	843		submitted	Analysis Metadata	2016-09-29T20:55:58.115006-05:00
1	TCGA-EM-A1YE	training	low	2	2	1	0	0	0	0.006	0.976	0.005	0.013	-9	-9	-9	-9	03c8c414e27e374008c75bbae9cc3ee1	2	Harvard Medical School	HMS	c8611490-4cbd-5651-8de2-64484a515eec	hms.harvard.edu	CGCC	Aligned reads	9663ec16-90a9-42b4-a75f-975f9b7e63d1	TCGA-EM-A1YE-01A-11D-A14U_120629_SN1222_0120_AC0WKWACXX_s_3_rg.sorted.bam	TCGA-EM-A1YE-01A-11D-A14U-120629-SN1222-0120-AC0WKWACXX-s-3-rg.sorted.g	14340165308	BAM	92278ad5-a8d0-4726-88e5-a2e1b35807f2	controlled	Illumina HiSeq	live	Experiment Metadata	2016-09-29T22:20:00.719801-05:00	2016-05-03T10:16:23.024997-05:00	92278ad5-a8d0-4726-88e5-a2e1b35807f2_experiment.xml	2d24af5246c43deba52c8b2aef0ba0cc	SRA XML	open	live	b3848ee5-36e8-40d3-a86c-571373c6ca41	Sequencing Data	2154		submitted	Analysis Metadata	2016-09-29T20:43:04.981684-05:00
1	TCGA-EM-A22O	training	high	1	2	0	0	1	0	0.024	0.023	0.007	0.945	0	1	0	0	a72f9dfc5af132b1903eacba47e01052	8	Broad Institute of MIT and Harvard	BI	61d634b8-e8dd-58bf-9a65-1233dc7c8c6a	broad.mit.edu	GSC	Aligned reads	e35e53b1-b6b2-4423-b666-aec8c7363301	G49537.TCGA-EM-A22O-01A-11D-A17V-08.1.bam	G49537.TCGA-EM-A22O-01A-11D-A17V-08.1.g	305520965322	BAM	a11138b1-402a-4761-9067-c22933f4aebb	controlled	Illumina HiSeq	live	Run Metadata	2016-09-29T17:57:50.599530-05:00	2016-05-03T11:26:27.043798-05:00	a11138b1-402a-4761-9067-c22933f4aebb_run.xml	af1f36f9076d0057ca55272bce82a3b0	SRA XML	open	live	1093d322-33a1-41fe-ac43-e5eca7d08bbb	Sequencing Data	22766		submitted	Experiment Metadata	2016-09-29T18:09:08.125267-05:00
10	TCGA-EM-A22O	training	high	1	2	0	0	1	0	0.024	0.023	0.007	0.945	0	1	0	0	0347cbc4dfc097940b183181c458c646	8	Broad Institute of MIT and Harvard	BI	61d634b8-e8dd-58bf-9a65-1233dc7c8c6a	broad.mit.edu	GSC	Aligned reads	a7edadee-e7da-4701-a34e-10dc9c8875e2	G49537.TCGA-EM-A22O-10A-01D-A17V-08.1.bam	G49537.TCGA-EM-A22O-10A-01D-A17V-08.1.g	293761851408	BAM	a257a043-e8a9-455b-8680-86679e1f8139	controlled	Illumina HiSeq	live	Analysis Metadata	2016-09-29T18:06:37.393313-05:00	2016-05-03T11:26:27.043798-05:00	a257a043-e8a9-455b-8680-86679e1f8139_analysis.xml	9f795070b8a36b9285f496e08aad3c54	SRA XML	open	live	163667c3-a18d-4bc8-8901-d5acf107b26d	Sequencing Data	49549		submitted	Run Metadata	2016-09-29T21:12:41.003710-05:00
1	TCGA-EM-A2CN	training	high	1	2	0	0	0	1	0.837	0.041	0.011	0.111	-9	-9	-9	-9	24a4acd1d9459e9fd5e6031a81273424	8	Broad Institute of MIT and Harvard	BI	61d634b8-e8dd-58bf-9a65-1233dc7c8c6a	broad.mit.edu	GSC	Aligned reads	5c35c20b-405e-4351-8893-64ab74eda5d1	G49537.TCGA-EM-A2CN-01A-11D-A19J-08.2.bam	G49537.TCGA-EM-A2CN-01A-11D-A19J-08.2.g	392057223409	BAM	62dfafa5-a0c9-4c4a-b0a7-ce0bc77a541a	controlled	Illumina HiSeq	live	Run Metadata	2016-09-29T18:26:45.066474-05:00	2016-05-03T11:28:50.223155-05:00	62dfafa5-a0c9-4c4a-b0a7-ce0bc77a541a_run.xml	86faedfbce85abe3e4dc54baf25403d9	SRA XML	open	live	229c9f02-6dff-497e-90d3-7e789674b7a8	Sequencing Data	22812		submitted	Experiment Metadata	2016-09-29T19:06:43.109759-05:00
10	TCGA-EM-A2CN	training	high	1	2	0	0	0	1	0.837	0.041	0.011	0.111	-9	-9	-9	-9	7f4bb58119509a84aa6e941a304d5aa2	8	Broad Institute of MIT and Harvard	BI	61d634b8-e8dd-58bf-9a65-1233dc7c8c6a	broad.mit.edu	GSC	Aligned reads	6156e389-0448-42da-a71d-4912a8a4c070	G49537.TCGA-EM-A2CN-10B-01D-A19M-08.2.bam	G49537.TCGA-EM-A2CN-10B-01D-A19M-08.2.g	212474941437	BAM	120212ec-dc3a-4bda-bdff-a534f6345731	controlled	Illumina HiSeq	live	Experiment Metadata	2016-09-29T23:16:25.393991-05:00	2016-05-03T11:30:43.421347-05:00	120212ec-dc3a-4bda-bdff-a534f6345731_experiment.xml	5de9c2f1c335c1f7df97b17be5dae85f	SRA XML	open	live	d6830dce-0ea3-4ceb-a055-e749460c5e90	Sequencing Data	18407		submitted	Analysis Metadata	2016-09-29T23:27:33.334704-05:00
1	TCGA-EM-A2CP	training	high	2	2	0	0	1	0	0.009	0.121	0.014	0.856	-9	-9	-9	-9	b6f724cb2c7de058e1f325242c988750	8	Broad Institute of MIT and Harvard	BI	61d634b8-e8dd-58bf-9a65-1233dc7c8c6a	broad.mit.edu	GSC	Aligned reads	98635bbd-7e68-496f-8fa5-a3d9f396091f	G49537.TCGA-EM-A2CP-01A-11D-A17V-08.1.bam	G49537.TCGA-EM-A2CP-01A-11D-A17V-08.1.g	375057043446	BAM	bba80551-be18-420e-987d-5a11dbd3e6a1	controlled	Illumina HiSeq	live	Experiment Metadata	2016-09-29T20:37:12.681794-05:00	2016-05-03T11:26:27.043798-05:00	bba80551-be18-420e-987d-5a11dbd3e6a1_experiment.xml	3d4074ab0727962ced0ea14af05bc375	SRA XML	open	live	73be570e-415e-438b-8c3f-d9276ba0d14b	Sequencing Data	24474		submitted	Run Metadata	2016-09-30T00:17:25.830249-05:00
10	TCGA-EM-A2CP	training	high	2	2	0	0	1	0	0.009	0.121	0.014	0.856	-9	-9	-9	-9	54f83788434734fa5340ffa44e3c742c	8	Broad Institute of MIT and Harvard	BI	61d634b8-e8dd-58bf-9a65-1233dc7c8c6a	broad.mit.edu	GSC	Aligned reads	5eb4f979-6975-487d-86e7-70367071f927	G49537.TCGA-EM-A2CP-10A-01D-A17V-08.1.bam	G49537.TCGA-EM-A2CP-10A-01D-A17V-08.1.g	243939404713	BAM	1d193648-dea8-4d9e-8161-5007f8020a0b	controlled	Illumina HiSeq	live	Experiment Metadata	2016-08-13T09:50:06.388894-05:00	2016-05-03T11:26:27.043798-05:00	1d193648-dea8-4d9e-8161-5007f8020a0b_experiment.xml	21d91d2266860811dba095e3d05530bc	SRA XML	open	live	29bb8333-fe48-4ffb-b9f1-65c2f38aa3d3	Sequencing Data	18383		submitted	Run Metadata	2016-09-29T22:26:15.070786-05:00
1	TCGA-EM-A2CU	testing	high	2	2	0	0	1	0	0.015	0.828	0.022	0.135	-9	-9	-9	-9	e0d93dffc7d90c83ae75eb684fd37149	8	Broad Institute of MIT and Harvard	BI	61d634b8-e8dd-58bf-9a65-1233dc7c8c6a	broad.mit.edu	GSC	Aligned reads	2f929a33-3c54-4b62-b5a2-56071638dda7	G32538.TCGA-EM-A2CU-01A-12D-A17V-08.4.bam	G32538.TCGA-EM-A2CU-01A-12D-A17V-08.4.g	480524866279	BAM	0defcc7b-dcdb-41eb-96d4-575747081b31	controlled	Illumina HiSeq	live	Analysis Metadata	2016-09-29T23:06:57.952737-05:00	2016-05-03T11:05:01.523277-05:00	0defcc7b-dcdb-41eb-96d4-575747081b31_analysis.xml	e89cd90206d95d6f9e3cb2e803647451	SRA XML	open	live	d0b39a7a-122c-4d6b-839c-6e63047da0b5	Sequencing Data	79008		submitted	Run Metadata	2016-09-29T19:32:06.654076-05:00
10	TCGA-EM-A2CU	testing	high	2	2	0	0	1	0	0.015	0.828	0.022	0.135	-9	-9	-9	-9	caf7f8c86f5c7a41559ef8b3a8017f5c	8	Broad Institute of MIT and Harvard	BI	61d634b8-e8dd-58bf-9a65-1233dc7c8c6a	broad.mit.edu	GSC	Aligned reads	b4df41f3-704c-4d7e-bd04-c897454e661b	G32538.TCGA-EM-A2CU-10A-01D-A17V-08.3.bam	G32538.TCGA-EM-A2CU-10A-01D-A17V-08.3.g	129709437007	BAM	4f35168e-676c-4b58-8041-a162f5797588	controlled	Illumina HiSeq	live	Experiment Metadata	2016-10-07T16:00:51.265727-05:00	2016-05-03T11:19:30.094552-05:00	4f35168e-676c-4b58-8041-a162f5797588_experiment.xml	0a0ed4eb296c35f6c7ebde935ac798cb	SRA XML	open	live	231aba58-b975-4e89-b17f-c2764a0f52b3	Sequencing Data	12341		submitted	Analysis Metadata	2016-09-29T18:18:35.379121-05:00
1	TCGA-EM-A2OV	training	high	2	2	0	1	0	0	0.006	0.005	0.981	0.007	0	1	0	0	c8df818704722062c322538a7549a7c7	8	Broad Institute of MIT and Harvard	BI	61d634b8-e8dd-58bf-9a65-1233dc7c8c6a	broad.mit.edu	GSC	Aligned reads	030b9002-68e2-4c59-a57d-e21247061a94	G49537.TCGA-EM-A2OV-01A-11D-A202-08.1.bam	G49537.TCGA-EM-A2OV-01A-11D-A202-08.1.g	381789528459	BAM	ea00e4bf-cf99-43fa-a6c0-5b1957e6cd71	controlled	Illumina HiSeq	live	Run Metadata	2016-09-29T21:08:30.622087-05:00	2016-05-03T11:27:59.289143-05:00	ea00e4bf-cf99-43fa-a6c0-5b1957e6cd71_run.xml	1beb3408c00d4616507ef88d4bc70e5e	SRA XML	open	live	875b6953-7057-4f4b-a0a7-851dbe462c33	Sequencing Data	22766		submitted	Analysis Metadata	2016-09-29T23:15:15.374853-05:00
10	TCGA-EM-A2OV	training	high	2	2	0	1	0	0	0.006	0.005	0.981	0.007	0	1	0	0	2079c2ac0e2d839cb2aef4dbc7759cc6	8	Broad Institute of MIT and Harvard	BI	61d634b8-e8dd-58bf-9a65-1233dc7c8c6a	broad.mit.edu	GSC	Aligned reads	59920d68-c563-4c56-aa21-a48027316b8b	G49537.TCGA-EM-A2OV-10A-01D-A202-08.1.bam	G49537.TCGA-EM-A2OV-10A-01D-A202-08.1.g	201816117666	BAM	ec8a36a2-c3c3-486a-afa1-16fde5bfbc81	controlled	Illumina HiSeq	live	Run Metadata	2016-09-29T18:25:56.209173-05:00	2016-05-03T11:27:14.721810-05:00	ec8a36a2-c3c3-486a-afa1-16fde5bfbc81_run.xml	7f62c24dee27a82e006ff066695f9d1d	SRA XML	open	live	2215d77c-590f-4a4c-b896-3fcd4a41d07c	Sequencing Data	13744		submitted	Analysis Metadata	2016-09-29T20:27:50.669258-05:00
1	TCGA-EM-A2OW	training	high	2	2	1	0	0	0	0.008	0.963	0.004	0.025	-9	-9	-9	-9	efb695d63ff775d849e9fd1cb1108e6c	8	Broad Institute of MIT and Harvard	BI	61d634b8-e8dd-58bf-9a65-1233dc7c8c6a	broad.mit.edu	GSC	Aligned reads	c7394beb-329a-464f-8741-bb64aa9de746	G49537.TCGA-EM-A2OW-01A-11D-A202-08.1.bam	G49537.TCGA-EM-A2OW-01A-11D-A202-08.1.g	347821155451	BAM	4922e366-8b3a-44bb-8fdc-f2fb1ada1d84	controlled	Illumina HiSeq	live	Analysis Metadata	2016-09-29T17:40:04.660283-05:00	2016-05-03T11:27:14.721810-05:00	4922e366-8b3a-44bb-8fdc-f2fb1ada1d84_analysis.xml	a0a5d73e076942e795e2b260c80965f5	SRA XML	open	live	053df715-f266-4828-95b2-a5c4846fb634	Sequencing Data	56423		submitted	Run Metadata	2016-09-29T19:25:47.076591-05:00
10	TCGA-EM-A2OW	training	high	2	2	1	0	0	0	0.008	0.963	0.004	0.025	-9	-9	-9	-9	749de7ad22ab0b2a1f412b8f99c8957e	8	Broad Institute of MIT and Harvard	BI	61d634b8-e8dd-58bf-9a65-1233dc7c8c6a	broad.mit.edu	GSC	Aligned reads	138a67a3-678b-4ece-b5bd-fda56afc7d9d	G49537.TCGA-EM-A2OW-10A-01D-A202-08.1.bam	G49537.TCGA-EM-A2OW-10A-01D-A202-08.1.g	202023120618	BAM	068010fd-8c31-4244-b9cf-1d3902f95aca	controlled	Illumina HiSeq	live	Run Metadata	2016-09-29T17:50:41.643011-05:00	2016-05-03T11:27:14.721810-05:00	068010fd-8c31-4244-b9cf-1d3902f95aca_run.xml	2bc51f4b9666dbc217d8ad560394c84d	SRA XML	open	live	0c14a1b8-1676-48e9-8adc-ae53e0ce637e	Sequencing Data	13736		submitted	Experiment Metadata	2016-09-29T19:08:30.482917-05:00
1	TCGA-EM-A3AL	testing	high	2	2	0	0	1	0	0.014	0.795	0.022	0.169	-9	-9	-9	-9	55ee0f19ad2f30e5582c91bf403f9c12	8	Broad Institute of MIT and Harvard	BI	61d634b8-e8dd-58bf-9a65-1233dc7c8c6a	broad.mit.edu	GSC	Aligned reads	2e0ebbf9-2a3a-467c-a21a-366101c67eee	G32539.TCGA-EM-A3AL-01A-11D-A202-08.1.bam	G32539.TCGA-EM-A3AL-01A-11D-A202-08.1.g	132852539136	BAM	05186ac6-8313-4f6f-9874-c2fbdb986b96	controlled	Illumina HiSeq	live	Run Metadata	2016-09-29T22:30:44.419415-05:00	2016-05-03T10:52:42.227801-05:00	05186ac6-8313-4f6f-9874-c2fbdb986b96_run.xml	aec901b66a27a812f75f7d27fec18ead	SRA XML	open	live	ba377dd3-2482-4374-b0fe-48cbb96302e5	Sequencing Data	12565		submitted	Experiment Metadata	2016-09-29T23:19:42.951676-05:00
10	TCGA-EM-A3AL	testing	high	2	2	0	0	1	0	0.014	0.795	0.022	0.169	-9	-9	-9	-9	47426eb171a62fcd6a9fe339e26a2b70	8	Broad Institute of MIT and Harvard	BI	61d634b8-e8dd-58bf-9a65-1233dc7c8c6a	broad.mit.edu	GSC	Aligned reads	e609a149-5ae6-409e-84ed-037af9d57e51	G32539.TCGA-EM-A3AL-10A-01D-A202-08.1.bam	G32539.TCGA-EM-A3AL-10A-01D-A202-08.1.g	151641292986	BAM	ad779512-5481-46e4-8427-d81ab1ba1e7b	controlled	Illumina HiSeq	live	Experiment Metadata	2016-09-16T17:17:25.088316-05:00	2016-05-03T10:52:42.251890-05:00	ad779512-5481-46e4-8427-d81ab1ba1e7b_experiment.xml	36f28d733395f647679acc383f929bdc	SRA XML	open	live	98fa57f1-f537-47bc-b87e-7e4eaf23b4c7	Sequencing Data	11412		submitted	Run Metadata	2016-09-29T19:17:15.766030-05:00
1	TCGA-EM-A3AQ	testing	high	2	2	1	0	0	0	0.018	0.949	0.014	0.019	-9	-9	-9	-9	7069bea5b4385a46fad72ab14ea2b1f3	8	Broad Institute of MIT and Harvard	BI	61d634b8-e8dd-58bf-9a65-1233dc7c8c6a	broad.mit.edu	GSC	Aligned reads	d633c659-6a2a-4c1f-8c58-b21fdb286645	G32530.TCGA-EM-A3AQ-01A-11D-A20C-08.1.bam	G32530.TCGA-EM-A3AQ-01A-11D-A20C-08.1.g	166769287700	BAM	568cd4c8-c91d-483d-ba55-62b76677871f	controlled	Illumina HiSeq	live	Experiment Metadata	2016-08-29T22:11:25.297520-05:00	2016-06-22T13:54:22.811872-05:00	568cd4c8-c91d-483d-ba55-62b76677871f_experiment.xml	cd3481cfabc25829cf16f0dbc7b5954a	SRA XML	open	live	0fe2cd80-729b-4cff-ac69-6ef599af94b5	Sequencing Data	11419		submitted	Analysis Metadata	2016-09-29T19:38:34.618518-05:00
10	TCGA-EM-A3AQ	testing	high	2	2	1	0	0	0	0.018	0.949	0.014	0.019	-9	-9	-9	-9	6856052517477d3c310e07da6ba83cc2	8	Broad Institute of MIT and Harvard	BI	61d634b8-e8dd-58bf-9a65-1233dc7c8c6a	broad.mit.edu	GSC	Aligned reads	92af6722-7edb-4de8-942a-a1b07c4dbca1	G32530.TCGA-EM-A3AQ-10A-01D-A20C-08.1.bam	G32530.TCGA-EM-A3AQ-10A-01D-A20C-08.1.g	178531996268	BAM	e4693c31-87c9-44ca-934a-29f6149a9a4f	controlled	Illumina HiSeq	live	Analysis Metadata	2016-09-29T19:37:16.187781-05:00	2016-05-03T10:52:42.251890-05:00	e4693c31-87c9-44ca-934a-29f6149a9a4f_analysis.xml	b895baceee3b5c3aa2cf30e455d9d874	SRA XML	open	live	4f0aa786-9239-4cf5-8ae8-ba5fed199c2f	Sequencing Data	159315		submitted	Run Metadata	2016-09-29T18:17:05.616387-05:00
1	TCGA-EM-A3FL	testing	high	2	2	1	0	0	0	0.015	0.966	0.006	0.013	-9	-9	-9	-9	c7a6ab4f9ca517659917d4a240c89524	8	Broad Institute of MIT and Harvard	BI	61d634b8-e8dd-58bf-9a65-1233dc7c8c6a	broad.mit.edu	GSC	Aligned reads	c2b04f95-ee57-4891-a661-20f45690e472	G49537.TCGA-EM-A3FL-01A-11D-A21A-08.2.bam	G49537.TCGA-EM-A3FL-01A-11D-A21A-08.2.g	404564065572	BAM	320f95bd-5869-4de6-af03-7d7ed37e2118	controlled	Illumina HiSeq	live	Run Metadata	2016-09-29T20:14:44.698089-05:00	2016-06-22T16:49:51.638206-05:00	320f95bd-5869-4de6-af03-7d7ed37e2118_run.xml	e659e44eb663238e323d98c0ac23d913	SRA XML	open	live	660c58fb-0abe-4004-8078-59e39abd12bb	Sequencing Data	22758		submitted	Experiment Metadata	2016-08-13T02:43:11.545655-05:00
10	TCGA-EM-A3FL	testing	high	2	2	1	0	0	0	0.015	0.966	0.006	0.013	-9	-9	-9	-9	4904ce6aa8affc1f4ff9df742162c783	8	Broad Institute of MIT and Harvard	BI	61d634b8-e8dd-58bf-9a65-1233dc7c8c6a	broad.mit.edu	GSC	Aligned reads	308cafc6-9800-458c-acde-cf2cecd776d8	G49537.TCGA-EM-A3FL-10A-01D-A21A-08.2.bam	G49537.TCGA-EM-A3FL-10A-01D-A21A-08.2.g	175213498204	BAM	20604692-4113-41aa-b051-7c461fbc4dfb	controlled	Illumina HiSeq	live	Experiment Metadata	2016-09-29T19:29:47.022083-05:00	2016-05-03T11:38:01.261401-05:00	20604692-4113-41aa-b051-7c461fbc4dfb_experiment.xml	a26e2d7781959a11391c3856b9941924	SRA XML	open	live	4a723e2f-7b0b-4109-af3d-9327ce98f8d9	Sequencing Data	18398		submitted	Run Metadata	2016-09-29T21:47:59.889675-05:00
1	TCGA-EM-A3FQ	training	high	2	2	1	0	0	0	0.008	0.957	0.005	0.031	-9	-9	-9	-9	6f7ce6526d50300b6770f6fa977b95d5	8	Broad Institute of MIT and Harvard	BI	61d634b8-e8dd-58bf-9a65-1233dc7c8c6a	broad.mit.edu	GSC	Aligned reads	067f81f6-a0ad-496d-aea3-6dc4d9308618	G32533.TCGA-EM-A3FQ-01A-11D-A21A-08.3.bam	G32533.TCGA-EM-A3FQ-01A-11D-A21A-08.3.g	145617012377	BAM	5ea233c9-c1a6-4f1b-ad14-df5d3c22e142	controlled	Illumina HiSeq	live	Experiment Metadata	2016-09-29T18:48:48.990363-05:00	2016-06-22T13:39:36.015968-05:00	5ea233c9-c1a6-4f1b-ad14-df5d3c22e142_experiment.xml	e57ca15954fe24bacda92201057ac794	SRA XML	open	live	309b14cc-424f-41b3-b1af-dac0a87c4379	Sequencing Data	18399		submitted	Run Metadata	2016-09-29T21:42:52.825006-05:00
10	TCGA-EM-A3FQ	training	high	2	2	1	0	0	0	0.008	0.957	0.005	0.031	-9	-9	-9	-9	25f62089500b8ccd617e7e3aee7f354e	8	Broad Institute of MIT and Harvard	BI	61d634b8-e8dd-58bf-9a65-1233dc7c8c6a	broad.mit.edu	GSC	Aligned reads	4fd331b4-6fba-49fa-a54d-cb6d086b0115	G32533.TCGA-EM-A3FQ-10A-01D-A21A-08.2.bam	G32533.TCGA-EM-A3FQ-10A-01D-A21A-08.2.g	147770308782	BAM	b4f842b5-35af-4738-a168-91225328e27e	controlled	Illumina HiSeq	live	Experiment Metadata	2016-09-29T22:41:25.931096-05:00	2016-06-22T14:59:57.849142-05:00	b4f842b5-35af-4738-a168-91225328e27e_experiment.xml	edc849667afb6df712925c9d18ec48b7	SRA XML	open	live	c0e15cb1-47ba-4162-8ce3-9287e562f7c3	Sequencing Data	18385		submitted	Run Metadata	2016-09-29T17:37:53.554040-05:00
1	TCGA-EM-A3FR	training	high_w.low	2	2	0	1	0	0	0.007	0.003	0.986	0.004	-9	-9	-9	-9	eaa4247cb85a5524fa0b50fe0c2bad2f	8	Broad Institute of MIT and Harvard	BI	61d634b8-e8dd-58bf-9a65-1233dc7c8c6a	broad.mit.edu	GSC	Aligned reads	086ead23-4530-4d85-944e-aea7ab25e077	G49537.TCGA-EM-A3FR-01A-11D-A21Z-08.1.bam	G49537.TCGA-EM-A3FR-01A-11D-A21Z-08.1.g	358163980791	BAM	02b88706-4ccf-4f5b-9a20-52293fcc2d0e	controlled	Illumina HiSeq	live	Run Metadata	2016-09-29T23:07:31.692400-05:00	2016-05-03T11:27:59.347112-05:00	02b88706-4ccf-4f5b-9a20-52293fcc2d0e_run.xml	f05acb9d9153a49a9850f45aab507ca7	SRA XML	open	live	d10c54a1-043c-4b09-8741-2803d353dd97	Sequencing Data	22766		submitted	Experiment Metadata	2016-08-13T03:15:01.810977-05:00
10	TCGA-EM-A3FR	training	high_w.low	2	2	0	1	0	0	0.007	0.003	0.986	0.004	-9	-9	-9	-9	9397bf21ef6299e8bd1de1bb56f35de6	8	Broad Institute of MIT and Harvard	BI	61d634b8-e8dd-58bf-9a65-1233dc7c8c6a	broad.mit.edu	GSC	Aligned reads	d2811433-44c9-45d9-a943-1cac04cccac9	G49537.TCGA-EM-A3FR-10A-01D-A21Z-08.1.bam	G49537.TCGA-EM-A3FR-10A-01D-A21Z-08.1.g	234526417286	BAM	ac93a5d0-8e16-427f-88c4-8b96a2a782da	controlled	Illumina HiSeq	live	Experiment Metadata	2016-09-29T19:29:33.200581-05:00	2016-05-03T11:27:59.347112-05:00	ac93a5d0-8e16-427f-88c4-8b96a2a782da_experiment.xml	5cf0a7f54ae7b4f58c418b77ae72cbe0	SRA XML	open	live	4a4e971a-a41a-4bd9-8a96-950fb60a4719	Sequencing Data	17876		submitted	Run Metadata	2016-09-29T17:45:51.272774-05:00
1	TCGA-EM-A3O3	testing	low	2	2	1	0	0	0	0.007	0.933	0.009	0.051	-9	-9	-9	-9	57587ed00c09f9fe7b2ace40f6968411	26	MD Anderson - Institute for Applied Cancer Science	MDA	e9d3d607-4a02-5db7-8719-40ca83ad3efe	mdanderson.org	CGCC	Aligned reads	fa175a6f-156a-456a-8a87-059a7e6a21b0	TCGA-EM-A3O3-01A-11D-A221_120611_SN1222_0115_BD141KACXX_s_5_rg.sorted.bam	TCGA-EM-A3O3-01A-11D-A221-120611-SN1222-0115-BD141KACXX-s-5-rg.sorted.g	20058650967	BAM	87fcc6df-6596-4826-8d6f-d42eafcf4647	controlled	Illumina HiSeq	live	Analysis Metadata	2016-09-29T22:25:48.115152-05:00	2016-05-03T10:52:42.227801-05:00	87fcc6df-6596-4826-8d6f-d42eafcf4647_analysis.xml	a34024b2a9a8a953038ef43ec7ea07a8	SRA XML	open	live	b71023da-8189-4f2f-8698-269272829557	Sequencing Data	11967		submitted	Run Metadata	2016-09-30T00:01:49.716686-05:00
10	TCGA-EM-A3O3	testing	low	2	2	1	0	0	0	0.007	0.933	0.009	0.051	-9	-9	-9	-9	80dffa51cae618893e44ec61d3932e22	26	MD Anderson - Institute for Applied Cancer Science	MDA	e9d3d607-4a02-5db7-8719-40ca83ad3efe	mdanderson.org	CGCC	Aligned reads	bde5c6e4-a9c8-4eb1-82cd-7e790341700b	TCGA-EM-A3O3-10A-01D-A221_120611_SN1222_0115_BD141KACXX_s_6_rg.sorted.bam	TCGA-EM-A3O3-10A-01D-A221-120611-SN1222-0115-BD141KACXX-s-6-rg.sorted.g	22237850348	BAM	3cab12c0-9f81-4d35-8fa0-784d6305c184	controlled	Illumina HiSeq	live	Analysis Metadata	2016-09-29T19:07:19.201098-05:00	2016-05-03T10:52:42.227801-05:00	3cab12c0-9f81-4d35-8fa0-784d6305c184_analysis.xml	310bbae57605ca634f118f97f4432757	SRA XML	open	live	3c4e3f82-3aa7-42c8-b6aa-afbc5256f41f	Sequencing Data	11967		submitted	Run Metadata	2016-09-29T20:07:45.225383-05:00
1	TCGA-EM-A3O6	training	low	2	2	1	0	0	0	0.027	0.925	0.013	0.036	-9	-9	-9	-9	01d7b15f00657a716e634c04e04b6892	26	MD Anderson - Institute for Applied Cancer Science	MDA	e9d3d607-4a02-5db7-8719-40ca83ad3efe	mdanderson.org	CGCC	Aligned reads	e9df2fd2-a501-482a-a05e-143ba6c17a91	TCGA-EM-A3O6-01A-11D-A221_120524_SN1120_0144_AC0VNCACXX_s_1_rg.sorted.bam	TCGA-EM-A3O6-01A-11D-A221-120524-SN1120-0144-AC0VNCACXX-s-1-rg.sorted.g	21179193948	BAM	670bba05-2cdd-4901-9733-2b9b9f5a6406	controlled	Illumina HiSeq	live	Analysis Metadata	2016-09-29T18:43:41.828250-05:00	2016-05-03T10:52:42.227801-05:00	670bba05-2cdd-4901-9733-2b9b9f5a6406_analysis.xml	4611e67552b96615cbf3509a9f59579a	SRA XML	open	live	2d5c2d18-35d7-4f53-b756-632dbdfebd75	Sequencing Data	11967		submitted	Experiment Metadata	2016-08-13T06:58:15.828432-05:00
10	TCGA-EM-A3O6	training	low	2	2	1	0	0	0	0.027	0.925	0.013	0.036	-9	-9	-9	-9	99e6beda3046ee3c2ed038bb6f99811b	26	MD Anderson - Institute for Applied Cancer Science	MDA	e9d3d607-4a02-5db7-8719-40ca83ad3efe	mdanderson.org	CGCC	Aligned reads	fa2631bf-19da-4e53-afc6-2b2dc068743f	TCGA-EM-A3O6-10A-01D-A221_120524_SN1120_0144_AC0VNCACXX_s_4_rg.sorted.bam	TCGA-EM-A3O6-10A-01D-A221-120524-SN1120-0144-AC0VNCACXX-s-4-rg.sorted.g	17671863217	BAM	f59fe7b3-de7d-4a8d-a5f9-470bc2838726	controlled	Illumina HiSeq	live	Experiment Metadata	2016-09-29T17:46:19.738448-05:00	2016-05-03T10:52:42.227801-05:00	f59fe7b3-de7d-4a8d-a5f9-470bc2838726_experiment.xml	76851f3ddbbd880e5d538929edc0fc71	SRA XML	open	live	095f118d-3d6b-436e-8645-23c19a2795c7	Sequencing Data	2154		submitted	Run Metadata	2016-09-29T18:50:37.178036-05:00
1	TCGA-EM-A3O7	testing	low	2	2	1	0	0	0	0.032	0.928	0.007	0.032	-9	-9	-9	-9	a8ce902b478fc613ffaec7bfd961f46d	26	MD Anderson - Institute for Applied Cancer Science	MDA	e9d3d607-4a02-5db7-8719-40ca83ad3efe	mdanderson.org	CGCC	Aligned reads	46a40f9f-45f4-44ff-8a56-f53693e92761	TCGA-EM-A3O7-01A-11D-A221_120524_SN1120_0145_BD12MWACXX_s_1_rg.sorted.bam	TCGA-EM-A3O7-01A-11D-A221-120524-SN1120-0145-BD12MWACXX-s-1-rg.sorted.g	23470560208	BAM	d353f449-f3f4-4184-b507-0daf3dc49770	controlled	Illumina HiSeq	live	Analysis Metadata	2016-09-29T18:54:27.013656-05:00	2016-05-03T10:36:50.652710-05:00	d353f449-f3f4-4184-b507-0daf3dc49770_analysis.xml	355892f2e9bd37070b538d4aba9ab920	SRA XML	open	live	34240919-945a-4595-9860-6f666647c28a	Sequencing Data	11967		submitted	Run Metadata	2016-09-29T18:25:47.425390-05:00
10	TCGA-EM-A3O7	testing	low	2	2	1	0	0	0	0.032	0.928	0.007	0.032	-9	-9	-9	-9	d38d8ac8cc849e4676ed9fb60a3fa6c5	26	MD Anderson - Institute for Applied Cancer Science	MDA	e9d3d607-4a02-5db7-8719-40ca83ad3efe	mdanderson.org	CGCC	Aligned reads	1156af2e-bd0f-4b8a-bcfe-e46818e0c433	TCGA-EM-A3O7-10A-01D-A221_120524_SN1120_0145_BD12MWACXX_s_3_rg.sorted.bam	TCGA-EM-A3O7-10A-01D-A221-120524-SN1120-0145-BD12MWACXX-s-3-rg.sorted.g	19515328082	BAM	0257ecaa-8f04-4b2a-8efc-3508b65dfd0d	controlled	Illumina HiSeq	live	Run Metadata	2016-09-29T20:29:26.002229-05:00	2016-05-03T09:33:21.752284-05:00	0257ecaa-8f04-4b2a-8efc-3508b65dfd0d_run.xml	07203d9a8204acb8ccf75525d8cf0d8e	SRA XML	open	live	6f0c326d-9254-4243-8a57-f58e2e97517d	Sequencing Data	843		submitted	Analysis Metadata	2016-09-29T21:57:54.666480-05:00
1	TCGA-EM-A3O8	testing	low	2	2	1	0	0	0	0.016	0.931	0.011	0.042	-9	-9	-9	-9	3dac8d7a33863b7ca2f8abb24be6eea7	26	MD Anderson - Institute for Applied Cancer Science	MDA	e9d3d607-4a02-5db7-8719-40ca83ad3efe	mdanderson.org	CGCC	Aligned reads	a40c6f94-59d7-4d0c-89b7-11c64cd95559	TCGA-EM-A3O8-01A-11D-A221_120530_SN1222_0111_BD12L1ACXX_s_2_rg.sorted.bam	TCGA-EM-A3O8-01A-11D-A221-120530-SN1222-0111-BD12L1ACXX-s-2-rg.sorted.g	19264516165	BAM	bbc8b749-3371-4a79-9c04-09f89e449f5b	controlled	Illumina HiSeq	live	Experiment Metadata	2016-08-29T09:35:21.653690-05:00	2016-05-03T10:52:42.227801-05:00	bbc8b749-3371-4a79-9c04-09f89e449f5b_experiment.xml	c1968b2a78fafc096215ff41909f7bdc	SRA XML	open	live	c3013020-2308-47ad-b2eb-0727df3ef68b	Sequencing Data	2154		submitted	Run Metadata	2016-09-29T19:47:58.249121-05:00
10	TCGA-EM-A3O8	testing	low	2	2	1	0	0	0	0.016	0.931	0.011	0.042	-9	-9	-9	-9	9a29117befcef000b5415ea058290b08	26	MD Anderson - Institute for Applied Cancer Science	MDA	e9d3d607-4a02-5db7-8719-40ca83ad3efe	mdanderson.org	CGCC	Aligned reads	b8c56a05-77ad-4cba-8d92-6d76f15d5af2	TCGA-EM-A3O8-10A-01D-A221_120530_SN1222_0111_BD12L1ACXX_s_4_rg.sorted.bam	TCGA-EM-A3O8-10A-01D-A221-120530-SN1222-0111-BD12L1ACXX-s-4-rg.sorted.g	17184683670	BAM	fa364d3f-c549-43ba-bfb3-2fe26e8cf41f	controlled	Illumina HiSeq	live	Run Metadata	2016-09-29T22:40:53.850737-05:00	2016-05-03T10:52:42.227801-05:00	fa364d3f-c549-43ba-bfb3-2fe26e8cf41f_run.xml	a3ede08f8e33948830c4be2d014874f7	SRA XML	open	live	c08e260f-75c5-420c-a378-1a1d9915c9cb	Sequencing Data	843		submitted	Analysis Metadata	2016-09-29T22:19:22.482672-05:00
1	TCGA-EM-A3O9	testing	low	1	2	0	0	0	0	0.088	0.829	0.009	0.074	-9	-9	-9	-9	4aad02c2a04c60692fc1942bac42ff48	26	MD Anderson - Institute for Applied Cancer Science	MDA	e9d3d607-4a02-5db7-8719-40ca83ad3efe	mdanderson.org	CGCC	Aligned reads	35a7cf68-a21b-4306-bffa-17fdf9182b39	TCGA-EM-A3O9-01A-11D-A221_120530_SN1222_0111_BD12L1ACXX_s_6_rg.sorted.bam	TCGA-EM-A3O9-01A-11D-A221-120530-SN1222-0111-BD12L1ACXX-s-6-rg.sorted.g	14405646126	BAM	08a08e65-f32a-46a9-b963-17564dad583e	controlled	Illumina HiSeq	live	Experiment Metadata	2016-09-30T00:15:38.524806-05:00	2016-05-03T10:52:42.211988-05:00	08a08e65-f32a-46a9-b963-17564dad583e_experiment.xml	287e8db2df3eb0d0107107c9e6bf4780	SRA XML	open	live	fb43439c-ffbd-4460-89a1-ba37ac26655c	Sequencing Data	2154		submitted	Run Metadata	2016-09-29T18:43:10.062926-05:00
10	TCGA-EM-A3O9	testing	low	1	2	0	0	0	0	0.088	0.829	0.009	0.074	-9	-9	-9	-9	aba1eaab8cddcc43be96a775c20399a0	26	MD Anderson - Institute for Applied Cancer Science	MDA	e9d3d607-4a02-5db7-8719-40ca83ad3efe	mdanderson.org	CGCC	Aligned reads	7ab8766d-41e4-4943-b814-cfa7185dc7ed	TCGA-EM-A3O9-10A-01D-A221_120530_SN1222_0111_BD12L1ACXX_s_8_rg.sorted.bam	TCGA-EM-A3O9-10A-01D-A221-120530-SN1222-0111-BD12L1ACXX-s-8-rg.sorted.g	19211453320	BAM	d7a36031-262b-4675-9d79-a97997d2eacd	controlled	Illumina HiSeq	live	Run Metadata	2016-09-29T21:29:39.055562-05:00	2016-05-03T10:52:42.227801-05:00	d7a36031-262b-4675-9d79-a97997d2eacd_run.xml	3eae7d1c75ab561585b8381eaaf09c60	SRA XML	open	live	9498db5a-c0d4-4342-b390-50431f8832eb	Sequencing Data	843		submitted	Experiment Metadata	2016-08-13T03:52:32.127438-05:00
1	TCGA-EM-A3OA	testing	low	2	2	0	0	1	0	0.027	0.242	0.026	0.705	-9	-9	-9	-9	32e906a1942f6266d0f8643a4a1dacda	26	MD Anderson - Institute for Applied Cancer Science	MDA	e9d3d607-4a02-5db7-8719-40ca83ad3efe	mdanderson.org	CGCC	Aligned reads	182100c6-52ba-4979-b47b-60d0c1d29cf1	TCGA-EM-A3OA-01A-11D-A221_120610_SN1120_0151_AC0WN0ACXX_s_6_rg.sorted.bam	TCGA-EM-A3OA-01A-11D-A221-120610-SN1120-0151-AC0WN0ACXX-s-6-rg.sorted.g	17774122884	BAM	43ba90e0-5df0-4a9e-b4b1-8e40cee328cc	controlled	Illumina HiSeq	live	Experiment Metadata	2016-09-29T20:38:11.197299-05:00	2016-05-03T10:52:42.227801-05:00	43ba90e0-5df0-4a9e-b4b1-8e40cee328cc_experiment.xml	87f7209751bb090a1f4dd95b0a378417	SRA XML	open	live	74595ed0-819b-4d77-b534-cfac0eb8fc3e	Sequencing Data	2154		submitted	Analysis Metadata	2016-09-29T23:18:57.479507-05:00
10	TCGA-EM-A3OA	testing	low	2	2	0	0	1	0	0.027	0.242	0.026	0.705	-9	-9	-9	-9	20d3d4fc304a682a2898084b7394792b	26	MD Anderson - Institute for Applied Cancer Science	MDA	e9d3d607-4a02-5db7-8719-40ca83ad3efe	mdanderson.org	CGCC	Aligned reads	4f46e1dd-873b-4f46-8839-4760b700949b	TCGA-EM-A3OA-10A-01D-A221_120610_SN1120_0151_AC0WN0ACXX_s_8_rg.sorted.bam	TCGA-EM-A3OA-10A-01D-A221-120610-SN1120-0151-AC0WN0ACXX-s-8-rg.sorted.g	18383751196	BAM	adb88d82-d0df-4364-8207-b76d7a6ca641	controlled	Illumina HiSeq	live	Run Metadata	2016-09-29T18:15:12.829301-05:00	2016-05-03T10:52:42.227801-05:00	adb88d82-d0df-4364-8207-b76d7a6ca641_run.xml	90b4959fe40667b0f7138d8d52b252a9	SRA XML	open	live	1b69c962-0a79-4a64-b667-9187fed802b6	Sequencing Data	843		submitted	Analysis Metadata	2016-09-29T21:43:03.473008-05:00
1	TCGA-EM-A3OB	training	low	2	2	1	0	0	0	0.02	0.946	0.011	0.023	-9	-9	-9	-9	5fcaca68a324acf970d50a4103d32a75	26	MD Anderson - Institute for Applied Cancer Science	MDA	e9d3d607-4a02-5db7-8719-40ca83ad3efe	mdanderson.org	CGCC	Aligned reads	d70ba641-fb81-4454-a8d7-a27eb29c1205	TCGA-EM-A3OB-01A-11D-A221_120610_SN1120_0152_BD13TDACXX_s_7_rg.sorted.bam	TCGA-EM-A3OB-01A-11D-A221-120610-SN1120-0152-BD13TDACXX-s-7-rg.sorted.g	16697819741	BAM	0b299414-9186-413b-aaea-4b326000f915	controlled	Illumina HiSeq	live	Run Metadata	2016-09-29T22:27:20.826701-05:00	2016-05-03T10:52:42.211988-05:00	0b299414-9186-413b-aaea-4b326000f915_run.xml	ec8c075e16b6bc22dbde11bbf9d289ff	SRA XML	open	live	b81242bc-a1be-4d5b-afcc-639b5e2eb5a9	Sequencing Data	843		submitted	Analysis Metadata	2016-09-29T19:09:25.742837-05:00
10	TCGA-EM-A3OB	training	low	2	2	1	0	0	0	0.02	0.946	0.011	0.023	-9	-9	-9	-9	c88225c6dfd44712eace212286990f9d	26	MD Anderson - Institute for Applied Cancer Science	MDA	e9d3d607-4a02-5db7-8719-40ca83ad3efe	mdanderson.org	CGCC	Aligned reads	cdb5a478-7591-4850-abee-191b9fa2355d	TCGA-EM-A3OB-10A-01D-A221_120610_SN1120_0152_BD13TDACXX_s_8_rg.sorted.bam	TCGA-EM-A3OB-10A-01D-A221-120610-SN1120-0152-BD13TDACXX-s-8-rg.sorted.g	19942985330	BAM	2376c0b3-dd43-4357-a860-3d8f13e99967	controlled	Illumina HiSeq	live	Analysis Metadata	2016-09-29T20:49:24.707659-05:00	2016-05-03T10:52:42.227801-05:00	2376c0b3-dd43-4357-a860-3d8f13e99967_analysis.xml	c12ea00c0f422d067956fedf53d11d6a	SRA XML	open	live	7b5777e7-235a-4176-b305-a47620e6afc9	Sequencing Data	11967		submitted	Run Metadata	2016-09-29T17:40:55.556221-05:00
1	TCGA-ET-A25J	testing	low	2	2	1	0	0	0	0.016	0.913	0.009	0.062	1	0	0	0	56c58ff0ff98b985e8ce42aaabf8e923	2	Harvard Medical School	HMS	c8611490-4cbd-5651-8de2-64484a515eec	hms.harvard.edu	CGCC	Aligned reads	03a1f84c-f574-40ed-9595-6dbd24d06ea4	TCGA-ET-A25J-01A-11D-A16N_120718_SN590_0169_AC0WL7ACXX_s_1_rg.sorted.bam	TCGA-ET-A25J-01A-11D-A16N-120718-SN590-0169-AC0WL7ACXX-s-1-rg.sorted.g	21656816307	BAM	ad80264e-df10-42e6-ba13-c70018357cc8	controlled	Illumina HiSeq	live	Analysis Metadata	2016-09-29T19:54:06.726085-05:00	2016-05-03T10:25:08.112559-05:00	ad80264e-df10-42e6-ba13-c70018357cc8_analysis.xml	ed8161c6221e9efa11ed3b3c8ce149ae	SRA XML	open	live	5987da33-7d38-4bd3-8c74-f0c9c5694b82	Sequencing Data	11963		submitted	Run Metadata	2016-09-29T19:44:16.595145-05:00
1	TCGA-ET-A25K	training	low	2	2	1	0	0	0	0.008	0.956	0.007	0.029	1	0	0	0	b1227e58b6b64dcbac4275da8714a1e0	2	Harvard Medical School	HMS	c8611490-4cbd-5651-8de2-64484a515eec	hms.harvard.edu	CGCC	Aligned reads	86aaea77-0c8b-44d4-bd85-539156f3775e	TCGA-ET-A25K-01A-11D-A16N_120717_SN1120_0176_BC1178ACXX_s_7_rg.sorted.bam	TCGA-ET-A25K-01A-11D-A16N-120717-SN1120-0176-BC1178ACXX-s-7-rg.sorted.g	12823548085	BAM	cc9b9220-8f26-4aaa-9d71-bafbf01637c0	controlled	Illumina HiSeq	live	Run Metadata	2016-09-29T18:44:50.093065-05:00	2016-05-03T10:35:23.333717-05:00	cc9b9220-8f26-4aaa-9d71-bafbf01637c0_run.xml	511901de0c99ae2731649ec6eaefb402	SRA XML	open	live	2e184183-ecc7-46ea-bb42-61e767837ba2	Sequencing Data	843		submitted	Experiment Metadata	2016-09-29T17:52:11.045400-05:00
10	TCGA-ET-A25K	training	low	2	2	1	0	0	0	0.008	0.956	0.007	0.029	1	0	0	0	3dc2a9057644f51b02ee37f09a484111	2	Harvard Medical School	HMS	c8611490-4cbd-5651-8de2-64484a515eec	hms.harvard.edu	CGCC	Aligned reads	44fe8748-8fe4-4bcc-bdcd-d61b383479a8	TCGA-ET-A25K-10A-01D-A16N_120717_SN1120_0176_BC1178ACXX_s_8_rg.sorted.bam	TCGA-ET-A25K-10A-01D-A16N-120717-SN1120-0176-BC1178ACXX-s-8-rg.sorted.g	11679448036	BAM	1405f224-082e-4e16-bec4-339d638b8338	controlled	Illumina HiSeq	live	Experiment Metadata	2016-09-29T21:26:13.144021-05:00	2016-05-03T09:38:47.426567-05:00	1405f224-082e-4e16-bec4-339d638b8338_experiment.xml	ba3d338dd4b30787dc9386805fb31239	SRA XML	open	live	9262d2a2-1678-48bc-b455-e89939ed2e4e	Sequencing Data	2154		submitted	Run Metadata	2016-09-30T00:09:48.214435-05:00
1	TCGA-ET-A25L	training	low	2	2	0	0	0	0	0.02	0.861	0.017	0.101	1	0	0	0	c0797a772d9e738737204587763d717c	2	Harvard Medical School	HMS	c8611490-4cbd-5651-8de2-64484a515eec	hms.harvard.edu	CGCC	Aligned reads	cc106ed2-ebc8-43e2-975a-e19a3fea50f3	TCGA-ET-A25L-01A-11D-A16N_120718_SN590_0169_AC0WL7ACXX_s_6_rg.sorted.bam	TCGA-ET-A25L-01A-11D-A16N-120718-SN590-0169-AC0WL7ACXX-s-6-rg.sorted.g	21147862101	BAM	773ed510-1c59-4a81-9d16-e8f7863b4953	controlled	Illumina HiSeq	live	Run Metadata	2016-09-29T17:56:38.860389-05:00	2016-05-03T10:08:37.094924-05:00	773ed510-1c59-4a81-9d16-e8f7863b4953_run.xml	3eead19e7136377bea354c21130d0f76	SRA XML	open	live	0fcd6f66-d4dd-4e38-9153-2a3eb431e9d4	Sequencing Data	840		submitted	Experiment Metadata	2016-09-29T19:14:39.612452-05:00
10	TCGA-ET-A25L	training	low	2	2	0	0	0	0	0.02	0.861	0.017	0.101	1	0	0	0	71c6692914a3057add35001f789f2353	2	Harvard Medical School	HMS	c8611490-4cbd-5651-8de2-64484a515eec	hms.harvard.edu	CGCC	Aligned reads	8cbe3093-31bf-4ae2-a23e-38326ae594d5	TCGA-ET-A25L-10A-01D-A16N_120718_SN590_0170_BD141RACXX_s_2_rg.sorted.bam	TCGA-ET-A25L-10A-01D-A16N-120718-SN590-0170-BD141RACXX-s-2-rg.sorted.g	21736095787	BAM	9eba6d77-eae7-4196-99f9-9bac4f01f683	controlled	Illumina HiSeq	live	Analysis Metadata	2016-09-29T19:15:41.768650-05:00	2016-05-03T10:20:25.296909-05:00	9eba6d77-eae7-4196-99f9-9bac4f01f683_analysis.xml	952ba881e41d7a851f462672a38d6ddd	SRA XML	open	live	41918896-4aed-4734-8dfe-cc60bcebb764	Sequencing Data	11963		submitted	Run Metadata	2016-09-29T22:00:42.771341-05:00
1	TCGA-ET-A25M	training	low	1	2	1	0	0	0	0.006	0.939	0.011	0.044	1	0	0	0	892588436857bc4f0b2abbd88751a611	2	Harvard Medical School	HMS	c8611490-4cbd-5651-8de2-64484a515eec	hms.harvard.edu	CGCC	Aligned reads	a7720a24-0a5b-46b7-bf54-1e43b05ec41a	TCGA-ET-A25M-01A-11D-A16N_120718_SN590_0170_BD141RACXX_s_6_rg.sorted.bam	TCGA-ET-A25M-01A-11D-A16N-120718-SN590-0170-BD141RACXX-s-6-rg.sorted.g	18083229136	BAM	ab7ad541-5a6d-46c6-a5ff-9de4e2a9caa2	controlled	Illumina HiSeq	live	Experiment Metadata	2016-09-29T23:52:00.085590-05:00	2016-05-03T10:24:25.783736-05:00	ab7ad541-5a6d-46c6-a5ff-9de4e2a9caa2_experiment.xml	a7cccc4de4b6a54595ba728160fba0e9	SRA XML	open	live	ecb4fa2a-275f-4dd7-bb8f-8d394f7c4d57	Sequencing Data	2153		submitted	Analysis Metadata	2016-09-29T21:36:01.355283-05:00
10	TCGA-ET-A25M	training	low	1	2	1	0	0	0	0.006	0.939	0.011	0.044	1	0	0	0	1d150b0ee2593ca6c8492a45d3313941	2	Harvard Medical School	HMS	c8611490-4cbd-5651-8de2-64484a515eec	hms.harvard.edu	CGCC	Aligned reads	1e8f36d7-dbb6-46f8-ad65-67a4dfeeae33	TCGA-ET-A25M-10A-01D-A16N_120718_SN590_0170_BD141RACXX_s_8_rg.sorted.bam	TCGA-ET-A25M-10A-01D-A16N-120718-SN590-0170-BD141RACXX-s-8-rg.sorted.g	17519822368	BAM	b9b5b028-a535-482e-b16e-7a64ead21f0c	controlled	Illumina HiSeq	live	Experiment Metadata	2016-09-29T19:45:30.770838-05:00	2016-05-03T10:29:06.897265-05:00	b9b5b028-a535-482e-b16e-7a64ead21f0c_experiment.xml	65f3d94237f1deb3243dd1507eab34ab	SRA XML	open	live	54240849-9eba-4993-9df0-a16e180ead47	Sequencing Data	2153		submitted	Analysis Metadata	2016-09-30T00:13:57.718535-05:00
1	TCGA-ET-A25N	testing	low	2	2	1	0	0	0	0.025	0.942	0.008	0.025	1	0	0	0	a3f55a9e9a0a082cb35953c25e27eff8	2	Harvard Medical School	HMS	c8611490-4cbd-5651-8de2-64484a515eec	hms.harvard.edu	CGCC	Aligned reads	85d2f3cb-ddb9-4f53-b64a-97a02fdddc9c	TCGA-ET-A25N-01A-11D-A16N_120718_SN590_0169_AC0WL7ACXX_s_7_rg.sorted.bam	TCGA-ET-A25N-01A-11D-A16N-120718-SN590-0169-AC0WL7ACXX-s-7-rg.sorted.g	13408537484	BAM	97c27963-2e7c-444c-a94e-24a4cd7da63f	controlled	Illumina HiSeq	live	Experiment Metadata	2016-09-29T18:26:08.474724-05:00	2016-05-03T10:17:57.645317-05:00	97c27963-2e7c-444c-a94e-24a4cd7da63f_experiment.xml	e52d621a516a4ada4c22f67079e12cb1	SRA XML	open	live	2238e9a6-6850-4994-84e6-8b5e9779c953	Sequencing Data	2153		submitted	Run Metadata	2016-09-29T20:21:17.304849-05:00
1	TCGA-ET-A25R	testing	low	2	2	0	0	1	0	0.006	0.473	0.022	0.499	1	0	0	0	2c8aeb03c8561bd05613bfa1cde47588	2	Harvard Medical School	HMS	c8611490-4cbd-5651-8de2-64484a515eec	hms.harvard.edu	CGCC	Aligned reads	3c1c8586-6bf4-4b90-ad9d-4823ad1db462	TCGA-ET-A25R-01A-11D-A16N_120805_SN208_0422_BD16VPACXX_s_4_rg.sorted.bam	TCGA-ET-A25R-01A-11D-A16N-120805-SN208-0422-BD16VPACXX-s-4-rg.sorted.g	33918157576	BAM	8a276c9b-9051-4d1c-bb1f-1e1b9cf3060d	controlled	Illumina HiSeq	live	Analysis Metadata	2016-09-29T21:43:59.389533-05:00	2016-05-03T10:14:11.000995-05:00	8a276c9b-9051-4d1c-bb1f-1e1b9cf3060d_analysis.xml	89d9c4c46f5fb0db813dde90f2387f08	SRA XML	open	live	9d46dd3c-92e6-4426-b87e-d913d201acab	Sequencing Data	11963		submitted	Run Metadata	2016-09-29T17:40:40.885123-05:00
10	TCGA-ET-A25R	testing	low	2	2	0	0	1	0	0.006	0.473	0.022	0.499	1	0	0	0	82199a5053539a797e1b7c9aaff40a49	2	Harvard Medical School	HMS	c8611490-4cbd-5651-8de2-64484a515eec	hms.harvard.edu	CGCC	Aligned reads	89b3e528-3e45-439c-aa04-8c4d3cf229e0	TCGA-ET-A25R-10A-01D-A16N_120805_SN208_0422_BD16VPACXX_s_7_rg.sorted.bam	TCGA-ET-A25R-10A-01D-A16N-120805-SN208-0422-BD16VPACXX-s-7-rg.sorted.g	33677847366	BAM	0b60767d-5bf3-4e5e-ae27-539959973f86	controlled	Illumina HiSeq	live	Experiment Metadata	2016-10-07T16:10:05.882912-05:00	2016-05-03T09:36:32.433722-05:00	0b60767d-5bf3-4e5e-ae27-539959973f86_experiment.xml	e44a59e12400888f3d0cbdfac6ab4fdf	SRA XML	open	live	1455851f-70c9-401e-9252-28f5e642de50	Sequencing Data	2153		submitted	Analysis Metadata	2016-09-29T20:58:16.494264-05:00
1	TCGA-ET-A2N1	training	high	2	2	0	0	1	0	0.017	0.105	0.06	0.819	0	1	0	0	9256848b6d0e1749664d52bd3b09067d	8	Broad Institute of MIT and Harvard	BI	61d634b8-e8dd-58bf-9a65-1233dc7c8c6a	broad.mit.edu	GSC	Aligned reads	898a853e-1b19-47bc-8a04-ab4033e4ca8e	G49537.TCGA-ET-A2N1-01A-11D-A18F-08.2.bam	G49537.TCGA-ET-A2N1-01A-11D-A18F-08.2.g	317360375557	BAM	acb5d67c-be00-4c49-af06-6b0f6d9fc0c1	controlled	Illumina HiSeq	live	Run Metadata	2016-09-29T21:55:21.581233-05:00	2016-05-03T11:30:43.421347-05:00	acb5d67c-be00-4c49-af06-6b0f6d9fc0c1_run.xml	0538143af6daaa68ffb05fc15e4510df	SRA XML	open	live	a47ac3c8-36c0-4372-9c04-38785c70f236	Sequencing Data	22766		submitted	Analysis Metadata	2016-09-29T17:38:52.585048-05:00
10	TCGA-ET-A2N1	training	high	2	2	0	0	1	0	0.017	0.105	0.06	0.819	0	1	0	0	184873fc1392d409c0873555e41c23f7	8	Broad Institute of MIT and Harvard	BI	61d634b8-e8dd-58bf-9a65-1233dc7c8c6a	broad.mit.edu	GSC	Aligned reads	f6345713-9027-46aa-8ef7-71bac11da74c	G49537.TCGA-ET-A2N1-10A-01D-A18F-08.2.bam	G49537.TCGA-ET-A2N1-10A-01D-A18F-08.2.g	170012976257	BAM	02a92000-70be-480f-bd63-d654671ac62b	controlled	Illumina HiSeq	live	Run Metadata	2016-09-29T19:15:56.737180-05:00	2016-05-03T11:29:35.942866-05:00	02a92000-70be-480f-bd63-d654671ac62b_run.xml	cf67d3f8a3bbf4b451d8ef8622315e1a	SRA XML	open	live	41b336f3-0ab3-456d-ae99-d02e16d5e09a	Sequencing Data	9229		submitted	Analysis Metadata	2016-09-29T18:59:10.659562-05:00
1	TCGA-ET-A3DV	testing	high	2	2	1	0	0	0	0.013	0.929	0.007	0.051	1	0	0	0	7a6e5888982dd751f50e486a92fdec18	8	Broad Institute of MIT and Harvard	BI	61d634b8-e8dd-58bf-9a65-1233dc7c8c6a	broad.mit.edu	GSC	Aligned reads	449e1b38-e19e-4ab7-9e86-38aca77bedf9	G32529.TCGA-ET-A3DV-01A-12D-A202-08.3.bam	G32529.TCGA-ET-A3DV-01A-12D-A202-08.3.g	133883452594	BAM	42b39ece-f4dd-4e20-997c-9a8361fbda8b	controlled	Illumina HiSeq	live	Analysis Metadata	2016-09-30T00:15:10.260505-05:00	2016-05-03T11:19:30.094552-05:00	42b39ece-f4dd-4e20-997c-9a8361fbda8b_analysis.xml	11a6022c64caf0aa95f7358b17851a98	SRA XML	open	live	faf7b78c-2f36-477a-8dd0-eba5b04e21aa	Sequencing Data	50017		submitted	Run Metadata	2016-09-29T23:27:19.517187-05:00
1	TCGA-ET-A4KN	testing	high	2	2	0	0	0	0	0.006	0.866	0.024	0.104	-9	-9	-9	-9	a578f5ea9597bd544c07e0c43e389dba	8	Broad Institute of MIT and Harvard	BI	61d634b8-e8dd-58bf-9a65-1233dc7c8c6a	broad.mit.edu	GSC	Aligned reads	cfc8cf7e-5b0b-4cb2-813a-4a37c79f554a	G49537.TCGA-ET-A4KN-01A-11D-A257-08.1.bam	G49537.TCGA-ET-A4KN-01A-11D-A257-08.1.g	387025084673	BAM	727542c8-7cbd-4af9-a011-9b61cb8eceb4	controlled	Illumina HiSeq	live	Experiment Metadata	2016-09-29T19:33:33.035824-05:00	2016-05-03T11:26:27.043798-05:00	727542c8-7cbd-4af9-a011-9b61cb8eceb4_experiment.xml	9001a74ab55277f74384952130a0f022	SRA XML	open	live	4cbe1113-75cb-4b9f-8687-8a88b06097ae	Sequencing Data	23768		submitted	Analysis Metadata	2016-09-29T17:59:42.167639-05:00
10	TCGA-ET-A4KN	testing	high	2	2	0	0	0	0	0.006	0.866	0.024	0.104	-9	-9	-9	-9	9364c89131c7a7f0632831751e14f087	8	Broad Institute of MIT and Harvard	BI	61d634b8-e8dd-58bf-9a65-1233dc7c8c6a	broad.mit.edu	GSC	Aligned reads	1bfb4c85-3b09-431d-bbe6-716f73ec8bb7	G49537.TCGA-ET-A4KN-10A-01D-A25A-08.1.bam	G49537.TCGA-ET-A4KN-10A-01D-A25A-08.1.g	220597970512	BAM	860b83d3-fe8b-411a-9e46-7fd149d9282d	controlled	Illumina HiSeq	live	Experiment Metadata	2016-08-29T06:00:44.159773-05:00	2016-05-03T11:26:27.043798-05:00	860b83d3-fe8b-411a-9e46-7fd149d9282d_experiment.xml	4311d847f6cff890126dfb2d8f5e886e	SRA XML	open	live	13e64914-908f-4d03-936a-9a4f101b2d87	Sequencing Data	17886		submitted	Run Metadata	2016-09-29T23:50:47.991799-05:00
1	TCGA-FE-A22Z	training	high_w.low	2	2	1	0	0	0	0.008	0.935	0.02	0.037	1	0	0	0	bb9c8d2d5ad03805ea742e7bc777686d	8	Broad Institute of MIT and Harvard	BI	61d634b8-e8dd-58bf-9a65-1233dc7c8c6a	broad.mit.edu	GSC	Aligned reads	ef4d8d4a-3e1f-4e9f-a9d0-6cb0d03ce766	G49537.TCGA-FE-A22Z-01A-11D-A35R-08.1.bam	G49537.TCGA-FE-A22Z-01A-11D-A35R-08.1.g	315897232508	BAM	fc23c093-6380-4910-aeca-d782b4881291	controlled	Illumina HiSeq	live	Analysis Metadata	2016-09-29T17:39:53.219950-05:00	2016-05-03T11:41:50.205054-05:00	fc23c093-6380-4910-aeca-d782b4881291_analysis.xml	c40b120923f5d8b5971c7e510c5d3030	SRA XML	open	live	051caafb-22a8-41fc-b334-e7bb5a53f0a9	Sequencing Data	54149		submitted	Run Metadata	2016-09-29T19:42:25.946817-05:00
10	TCGA-FE-A22Z	training	high_w.low	2	2	1	0	0	0	0.008	0.935	0.02	0.037	1	0	0	0	f47ced9f724fb18ac44ba251fd2eb43e	8	Broad Institute of MIT and Harvard	BI	61d634b8-e8dd-58bf-9a65-1233dc7c8c6a	broad.mit.edu	GSC	Aligned reads	876dae16-f919-4316-ba6b-5befb38e35c8	G49537.TCGA-FE-A22Z-10A-01D-A35R-08.1.bam	G49537.TCGA-FE-A22Z-10A-01D-A35R-08.1.g	164262136317	BAM	56993f49-75ae-4d11-b47c-18ea80115b5f	controlled	Illumina HiSeq	live	Experiment Metadata	2016-09-29T22:46:50.781718-05:00	2016-05-03T11:41:50.206844-05:00	56993f49-75ae-4d11-b47c-18ea80115b5f_experiment.xml	36e217dca81fead992f91394be0b2c56	SRA XML	open	live	c43ef708-19b5-417e-8542-3b06ea57d14f	Sequencing Data	12002		submitted	Analysis Metadata	2016-09-29T22:40:27.997926-05:00
1	TCGA-FE-A230	training	low	2	2	1	0	0	0	0.008	0.972	0.007	0.013	1	0	0	0	0617af67546ef80beb452842d8140be6	2	Harvard Medical School	HMS	c8611490-4cbd-5651-8de2-64484a515eec	hms.harvard.edu	CGCC	Aligned reads	4898a51d-c1ee-4938-a6ac-0002c58f5e12	TCGA-FE-A230-01A-11D-A14U_120629_SN1120_0168_BD1454ACXX_s_2_rg.sorted.bam	TCGA-FE-A230-01A-11D-A14U-120629-SN1120-0168-BD1454ACXX-s-2-rg.sorted.g	12297571210	BAM	109d9fd1-4518-4be4-82de-9a1fec2bd366	controlled	Illumina HiSeq	live	Analysis Metadata	2016-09-29T21:42:58.458957-05:00	2016-05-03T09:38:03.350173-05:00	109d9fd1-4518-4be4-82de-9a1fec2bd366_analysis.xml	5d08239be89d75d247cdcfe7e8a51cbe	SRA XML	open	live	9ca84fa0-4674-4ba4-b5b1-ec751b6bda6e	Sequencing Data	11967		submitted	Run Metadata	2016-09-29T23:39:36.974376-05:00
10	TCGA-FE-A230	training	low	2	2	1	0	0	0	0.008	0.972	0.007	0.013	1	0	0	0	79bbb7cab7106b2791ca7b3b8267d336	2	Harvard Medical School	HMS	c8611490-4cbd-5651-8de2-64484a515eec	hms.harvard.edu	CGCC	Aligned reads	c22a6b19-a66b-407d-8245-33362ca8feee	TCGA-FE-A230-10A-01D-A14U_120629_SN1120_0168_BD1454ACXX_s_4_rg.sorted.bam	TCGA-FE-A230-10A-01D-A14U-120629-SN1120-0168-BD1454ACXX-s-4-rg.sorted.g	23329251198	BAM	71eabfaf-b6df-4e74-8ba1-c0a2103e3366	controlled	Illumina HiSeq	live	Run Metadata	2016-09-29T22:41:50.028291-05:00	2016-05-03T10:07:09.192689-05:00	71eabfaf-b6df-4e74-8ba1-c0a2103e3366_run.xml	d8ec506638995095bef44042cc00aa7c	SRA XML	open	live	c11cd646-9bb5-44d8-bdb5-2f888b9074c6	Sequencing Data	843		submitted	Analysis Metadata	2016-09-29T18:44:06.261777-05:00
1	TCGA-FE-A231	testing	low	1	2	1	0	0	0	0.009	0.964	0.01	0.018	1	0	0	0	b8414b98c391a473475dad001fe07fce	2	Harvard Medical School	HMS	c8611490-4cbd-5651-8de2-64484a515eec	hms.harvard.edu	CGCC	Aligned reads	df28c4d4-c635-4dd1-9bd8-96820b0aa643	TCGA-FE-A231-01A-11D-A14U_120629_SN1222_0120_AC0WKWACXX_s_1_rg.sorted.bam	TCGA-FE-A231-01A-11D-A14U-120629-SN1222-0120-AC0WKWACXX-s-1-rg.sorted.g	16019271852	BAM	d5a47a55-a0c8-44e0-ac16-6b5feb4e8c0b	controlled	Illumina HiSeq	live	Run Metadata	2016-09-29T20:43:02.685235-05:00	2016-05-03T10:37:45.392767-05:00	d5a47a55-a0c8-44e0-ac16-6b5feb4e8c0b_run.xml	11cf3082290c42bfbf6032a2447507c1	SRA XML	open	live	77646d3a-a1e1-442a-bf0c-242b224daf8f	Sequencing Data	843		submitted	Analysis Metadata	2016-09-29T21:34:39.574014-05:00
10	TCGA-FE-A231	testing	low	1	2	1	0	0	0	0.009	0.964	0.01	0.018	1	0	0	0	1d3776f06b7661f0d50397e2c2429ad6	2	Harvard Medical School	HMS	c8611490-4cbd-5651-8de2-64484a515eec	hms.harvard.edu	CGCC	Aligned reads	510bd124-3e27-44a0-9254-56ecc8e78def	TCGA-FE-A231-10A-01D-A14U_120629_SN1222_0120_AC0WKWACXX_s_2_rg.sorted.bam	TCGA-FE-A231-10A-01D-A14U-120629-SN1222-0120-AC0WKWACXX-s-2-rg.sorted.g	21320666601	BAM	3815fedb-7ca9-4103-9e1f-26459c45dd23	controlled	Illumina HiSeq	live	Run Metadata	2016-09-29T22:02:00.303916-05:00	2016-05-03T09:49:55.563548-05:00	3815fedb-7ca9-4103-9e1f-26459c45dd23_run.xml	7f0b35e13463952da168714c34d441ca	SRA XML	open	live	a897447b-c880-47e3-899a-168ccf24cb7f	Sequencing Data	843		submitted	Experiment Metadata	2016-10-07T15:56:30.298616-05:00
1	TCGA-FE-A232	testing	low	2	2	1	0	0	0	0.014	0.964	0.012	0.01	1	0	0	0	87d76ed04ea7dd1ccd56f5e7d2e65f81	2	Harvard Medical School	HMS	c8611490-4cbd-5651-8de2-64484a515eec	hms.harvard.edu	CGCC	Aligned reads	992dbda2-4ef9-4a84-b8f0-9e73c1c6a2a9	TCGA-FE-A232-01A-11D-A14U_120629_SN1222_0120_AC0WKWACXX_s_5_rg.sorted.bam	TCGA-FE-A232-01A-11D-A14U-120629-SN1222-0120-AC0WKWACXX-s-5-rg.sorted.g	10972538605	BAM	3a362999-c186-4112-b936-cc58879dc2a7	controlled	Illumina HiSeq	live	Run Metadata	2016-09-29T23:53:51.619333-05:00	2016-05-03T09:49:55.588053-05:00	3a362999-c186-4112-b936-cc58879dc2a7_run.xml	687321995d508d78f2db79debf230a10	SRA XML	open	live	ede38450-fe20-4305-87f7-079480adc024	Sequencing Data	843		submitted	Analysis Metadata	2016-09-29T17:57:03.802150-05:00
10	TCGA-FE-A232	testing	low	2	2	1	0	0	0	0.014	0.964	0.012	0.01	1	0	0	0	b333d1add263dac4f2bee6ecc723768f	2	Harvard Medical School	HMS	c8611490-4cbd-5651-8de2-64484a515eec	hms.harvard.edu	CGCC	Aligned reads	b589e9fd-6287-47ff-8a09-aa4e517ae989	TCGA-FE-A232-10A-01D-A14U_120629_SN1222_0120_AC0WKWACXX_s_8_rg.sorted.bam	TCGA-FE-A232-10A-01D-A14U-120629-SN1222-0120-AC0WKWACXX-s-8-rg.sorted.g	17790741002	BAM	9d9d6faa-bc9f-4645-8b15-510e5ca6390e	controlled	Illumina HiSeq	live	Analysis Metadata	2016-09-29T22:36:13.109726-05:00	2016-05-03T10:20:25.289273-05:00	9d9d6faa-bc9f-4645-8b15-510e5ca6390e_analysis.xml	803cb0c38e7acfc79fb6010d53600273	SRA XML	open	live	bd94ec80-513b-47ce-9a13-59871199c4a6	Sequencing Data	11967		submitted	Run Metadata	2016-09-29T23:26:44.455732-05:00
1	TCGA-FE-A233	testing	high_w.low	2	2	1	0	0	0	0.009	0.97	0.005	0.016	1	0	0	0	6d937bd11d8db34292aca033cd8a3c5a	8	Broad Institute of MIT and Harvard	BI	61d634b8-e8dd-58bf-9a65-1233dc7c8c6a	broad.mit.edu	GSC	Aligned reads	ad224677-0769-45ad-b7c2-a35aa8c4a422	G49537.TCGA-FE-A233-01A-11D-A33C-08.1.bam	G49537.TCGA-FE-A233-01A-11D-A33C-08.1.g	336463413837	BAM	eada74e6-49e2-49bf-b32d-2d2a24a0530c	controlled	Illumina HiSeq	live	Analysis Metadata	2016-09-29T18:23:54.271927-05:00	2016-05-03T11:28:50.231867-05:00	eada74e6-49e2-49bf-b32d-2d2a24a0530c_analysis.xml	0fb1429455d51759ec6a2ce83441e7ce	SRA XML	open	live	20d4d1e4-167e-4177-acb4-5f6bbf9114ca	Sequencing Data	52937		submitted	Run Metadata	2016-09-29T21:51:38.941468-05:00
10	TCGA-FE-A233	testing	high_w.low	2	2	1	0	0	0	0.009	0.97	0.005	0.016	1	0	0	0	17a0782ca5704b764aa92068bb084500	8	Broad Institute of MIT and Harvard	BI	61d634b8-e8dd-58bf-9a65-1233dc7c8c6a	broad.mit.edu	GSC	Aligned reads	69d9dc8e-b430-4ba2-88f0-8409041f5244	G49537.TCGA-FE-A233-10A-01D-A14W-08.1.bam	G49537.TCGA-FE-A233-10A-01D-A14W-08.1.g	217273958905	BAM	b84678ad-e08c-4570-8509-35f9380de689	controlled	Illumina HiSeq	live	Experiment Metadata	2016-09-29T21:12:07.765171-05:00	2016-05-03T11:28:50.231867-05:00	b84678ad-e08c-4570-8509-35f9380de689_experiment.xml	6c20052682263f7605b081ba9a1d649d	SRA XML	open	live	89a43ec2-0387-4481-830a-e4ba4687882c	Sequencing Data	18405		submitted	Run Metadata	2016-09-29T21:29:50.564833-05:00
1	TCGA-FE-A234	training	low	2	2	1	0	0	0	0.021	0.936	0.005	0.037	1	0	0	0	08ff98d2237a891c89f2a9c02196fe48	2	Harvard Medical School	HMS	c8611490-4cbd-5651-8de2-64484a515eec	hms.harvard.edu	CGCC	Aligned reads	af57a53a-6ce6-41a7-b6b7-96bfe9154ab6	TCGA-FE-A234-01A-11D-A14U_120717_SN1120_0175_AC1179ACXX_s_2_rg.sorted.bam	TCGA-FE-A234-01A-11D-A14U-120717-SN1120-0175-AC1179ACXX-s-2-rg.sorted.g	18122336240	BAM	f368a278-9671-4443-847a-672c8f4a206c	controlled	Illumina HiSeq	live	Run Metadata	2016-09-29T20:21:25.319298-05:00	2016-05-03T10:47:09.368587-05:00	f368a278-9671-4443-847a-672c8f4a206c_run.xml	a02946ab024f38766dd7fc88ff709311	SRA XML	open	live	6a1b0eaa-1189-450e-aa18-941f5822c6f6	Sequencing Data	843		submitted	Analysis Metadata	2016-09-29T23:17:28.435378-05:00
10	TCGA-FE-A234	training	low	2	2	1	0	0	0	0.021	0.936	0.005	0.037	1	0	0	0	9ed9bd25ac24bcfd5701fb676eac7c06	2	Harvard Medical School	HMS	c8611490-4cbd-5651-8de2-64484a515eec	hms.harvard.edu	CGCC	Aligned reads	6b434ade-186c-45d0-9ef3-bfd392d58045	TCGA-FE-A234-10A-01D-A14U_120717_SN1120_0175_AC1179ACXX_s_4_rg.sorted.bam	TCGA-FE-A234-10A-01D-A14U-120717-SN1120-0175-AC1179ACXX-s-4-rg.sorted.g	28886418555	BAM	867936cb-a5df-4005-bcc6-f8602c1a78fb	controlled	Illumina HiSeq	live	Analysis Metadata	2016-09-29T22:15:24.828543-05:00	2016-05-03T10:13:22.257634-05:00	867936cb-a5df-4005-bcc6-f8602c1a78fb_analysis.xml	88f52d7e7c318d050f48725aee607cdf	SRA XML	open	live	b0c7f547-68e3-4d9d-9cb5-075e9d7f9c8a	Sequencing Data	11967		submitted	Run Metadata	2016-09-29T21:18:43.795447-05:00
1	TCGA-FE-A235	training	low	2	2	1	0	0	0	0.031	0.943	0.006	0.02	1	0	0	0	869e7f4eee4f58de439b09ba095bef07	2	Harvard Medical School	HMS	c8611490-4cbd-5651-8de2-64484a515eec	hms.harvard.edu	CGCC	Aligned reads	11fb1f64-0621-4371-b525-eb329fe9fc63	TCGA-FE-A235-01A-11D-A16N_121204_SN208_0442_BC1F7YACXX_s_1_rg.sorted.bam	TCGA-FE-A235-01A-11D-A16N-121204-SN208-0442-BC1F7YACXX-s-1-rg.sorted.g	24485093134	BAM	ad22bb9b-7a19-4938-8657-6a1eef8447fc	controlled	Illumina HiSeq	live	Run Metadata	2016-09-29T23:49:18.971420-05:00	2016-05-03T10:25:08.098479-05:00	ad22bb9b-7a19-4938-8657-6a1eef8447fc_run.xml	b766ea4e3e71ab6c64bcc38dd625ab98	SRA XML	open	live	eb08b2ee-fc60-4351-aa1a-0182fc13d53d	Sequencing Data	840		submitted	Experiment Metadata	2016-08-27T08:21:36.872949-05:00
10	TCGA-FE-A235	training	low	2	2	1	0	0	0	0.031	0.943	0.006	0.02	1	0	0	0	a34ad04a4a25b0ad02498e90ada1a525	2	Harvard Medical School	HMS	c8611490-4cbd-5651-8de2-64484a515eec	hms.harvard.edu	CGCC	Aligned reads	c7894fee-233f-41ca-8ecc-058601c73b0b	TCGA-FE-A235-10A-01D-A16N_121204_SN208_0442_BC1F7YACXX_s_2_rg.sorted.bam	TCGA-FE-A235-10A-01D-A16N-121204-SN208-0442-BC1F7YACXX-s-2-rg.sorted.g	27035564315	BAM	dd065efd-c026-488b-8d89-d0c02d50b50c	controlled	Illumina HiSeq	live	Run Metadata	2016-09-29T18:44:23.735536-05:00	2016-05-03T10:54:25.066532-05:00	dd065efd-c026-488b-8d89-d0c02d50b50c_run.xml	6f00238d68bce61021417306e5f391a6	SRA XML	open	live	2dd130ab-f3fb-4c4c-aad2-93c88337f8eb	Sequencing Data	840		submitted	Experiment Metadata	2016-09-29T17:40:09.148757-05:00
1	TCGA-FE-A238	training	low	2	2	1	0	0	0	0.004	0.975	0.013	0.008	1	0	0	0	3018e2608312f156dfed444846d9ec8b	2	Harvard Medical School	HMS	c8611490-4cbd-5651-8de2-64484a515eec	hms.harvard.edu	CGCC	Aligned reads	2a6f1cd5-d4a7-4df7-a37a-e24a022fe3c6	TCGA-FE-A238-01A-11D-A16N_120718_SN590_0169_AC0WL7ACXX_s_5_rg.sorted.bam	TCGA-FE-A238-01A-11D-A16N-120718-SN590-0169-AC0WL7ACXX-s-5-rg.sorted.g	15697021655	BAM	97d1e498-0191-4dd6-beb6-0282197da92d	controlled	Illumina HiSeq	live	Experiment Metadata	2016-09-29T21:10:05.917918-05:00	2016-05-03T10:17:57.645317-05:00	97d1e498-0191-4dd6-beb6-0282197da92d_experiment.xml	1e23d60baf9f6fb450451a2e4b42101a	SRA XML	open	live	8860eddf-a2e9-4426-9607-9014b97dec68	Sequencing Data	2153		submitted	Analysis Metadata	2016-09-29T19:36:08.671703-05:00
10	TCGA-FE-A238	training	low	2	2	1	0	0	0	0.004	0.975	0.013	0.008	1	0	0	0	cdf699bd9723a25a109a2032346b0928	2	Harvard Medical School	HMS	c8611490-4cbd-5651-8de2-64484a515eec	hms.harvard.edu	CGCC	Aligned reads	640d4900-d002-4b84-8d04-b06f152f2ec9	TCGA-FE-A238-10A-01D-A16N_120718_SN590_0170_BD141RACXX_s_1_rg.sorted.bam	TCGA-FE-A238-10A-01D-A16N-120718-SN590-0170-BD141RACXX-s-1-rg.sorted.g	22810161437	BAM	7ad04471-ac58-4e66-8f43-e7123d8f2175	controlled	Illumina HiSeq	live	Run Metadata	2016-09-29T20:50:24.389263-05:00	2016-05-03T10:09:21.298161-05:00	7ad04471-ac58-4e66-8f43-e7123d8f2175_run.xml	a49c82235e31fb097274555fdac784f2	SRA XML	open	live	7bfc5ed0-c24e-4090-8fa9-51106f7f91c5	Sequencing Data	840		submitted	Experiment Metadata	2016-10-07T16:41:34.744475-05:00
1	TCGA-FE-A3PA	training	low	1	2	0	0	1	0	0.008	0.683	0.068	0.241	1	0	0	0	4cedc2854f8c2efde3d548daed9037f1	26	MD Anderson - Institute for Applied Cancer Science	MDA	e9d3d607-4a02-5db7-8719-40ca83ad3efe	mdanderson.org	CGCC	Aligned reads	418a13ab-43cb-4332-8fc1-e1d737dd5c8d	TCGA-FE-A3PA-01A-12D-A221_120611_SN1222_0114_AC0WL3ACXX_s_1_rg.sorted.bam	TCGA-FE-A3PA-01A-12D-A221-120611-SN1222-0114-AC0WL3ACXX-s-1-rg.sorted.g	22206886668	BAM	461bf449-5d04-4344-8411-24ea6ffbd19c	controlled	Illumina HiSeq	live	Run Metadata	2016-09-29T18:14:43.039648-05:00	2016-05-03T10:52:42.211988-05:00	461bf449-5d04-4344-8411-24ea6ffbd19c_run.xml	ab88a2e2d636a1cc392357c4963e9ddb	SRA XML	open	live	1b1e67f5-dc19-4d93-bd4a-1a8e2399d65c	Sequencing Data	843		submitted	Analysis Metadata	2016-09-29T17:50:22.843281-05:00
10	TCGA-FE-A3PA	training	low	1	2	0	0	1	0	0.008	0.683	0.068	0.241	1	0	0	0	8ae6fba3a407212770f345054abe438a	26	MD Anderson - Institute for Applied Cancer Science	MDA	e9d3d607-4a02-5db7-8719-40ca83ad3efe	mdanderson.org	CGCC	Aligned reads	541c7d45-2ba1-47ac-9823-b666434d4577	TCGA-FE-A3PA-10A-01D-A221_120611_SN1222_0114_AC0WL3ACXX_s_2_rg.sorted.bam	TCGA-FE-A3PA-10A-01D-A221-120611-SN1222-0114-AC0WL3ACXX-s-2-rg.sorted.g	27583234514	BAM	a73eadb2-3e9e-40e4-9949-b792511b8dd3	controlled	Illumina HiSeq	live	Run Metadata	2016-09-29T18:27:03.506388-05:00	2016-05-03T10:52:42.227801-05:00	a73eadb2-3e9e-40e4-9949-b792511b8dd3_run.xml	664aa76905b26a95eacd002c4201c5f5	SRA XML	open	live	22d1f7ef-652f-4453-bed0-61615ef6b302	Sequencing Data	843		submitted	Experiment Metadata	2016-09-29T23:54:34.917137-05:00
1	TCGA-FE-A3PB	testing	low	2	2	1	0	0	0	0.003	0.957	0.012	0.027	1	0	0	0	2aa49fea91d40c019fe6b105ffd62c86	26	MD Anderson - Institute for Applied Cancer Science	MDA	e9d3d607-4a02-5db7-8719-40ca83ad3efe	mdanderson.org	CGCC	Aligned reads	db346837-6fc2-4c1d-9167-8681d005876d	TCGA-FE-A3PB-01A-11D-A221_120524_SN1120_0144_AC0VNCACXX_s_2_rg.sorted.bam	TCGA-FE-A3PB-01A-11D-A221-120524-SN1120-0144-AC0VNCACXX-s-2-rg.sorted.g	19029133267	BAM	1fb281ab-8786-4cbb-bfbc-a1c645430637	controlled	Illumina HiSeq	live	Experiment Metadata	2016-08-27T10:44:06.328403-05:00	2016-05-03T10:52:42.211988-05:00	1fb281ab-8786-4cbb-bfbc-a1c645430637_experiment.xml	34ed0a5681c6616f565d65b592288206	SRA XML	open	live	507bdc20-1838-4b1c-86ca-168d41e7d20a	Sequencing Data	2154		submitted	Run Metadata	2016-09-29T18:01:56.721400-05:00
10	TCGA-FE-A3PB	testing	low	2	2	1	0	0	0	0.003	0.957	0.012	0.027	1	0	0	0	6710853269fa9f27677647aeda76e8ee	26	MD Anderson - Institute for Applied Cancer Science	MDA	e9d3d607-4a02-5db7-8719-40ca83ad3efe	mdanderson.org	CGCC	Aligned reads	e84976b1-0b66-442d-9dd2-f810ec3dff4e	TCGA-FE-A3PB-10A-01D-A221_120524_SN1120_0144_AC0VNCACXX_s_5_rg.sorted.bam	TCGA-FE-A3PB-10A-01D-A221-120524-SN1120-0144-AC0VNCACXX-s-5-rg.sorted.g	22570840463	BAM	6de0de60-1dc4-40e4-91a7-9ef7c5334df2	controlled	Illumina HiSeq	live	Analysis Metadata	2016-09-29T18:58:04.891774-05:00	2016-05-03T10:52:42.227801-05:00	6de0de60-1dc4-40e4-91a7-9ef7c5334df2_analysis.xml	a84af49ab31b361f84b619a550f86872	SRA XML	open	live	36733254-ec25-41c3-ae9d-c45635076066	Sequencing Data	11967		submitted	Run Metadata	2016-09-30T00:06:29.950117-05:00
1	TCGA-FE-A3PC	testing	low	2	2	0	0	0	0	0.043	0.899	0.007	0.051	1	0	0	0	762c174553d1bcec8dd314f8224083b7	26	MD Anderson - Institute for Applied Cancer Science	MDA	e9d3d607-4a02-5db7-8719-40ca83ad3efe	mdanderson.org	CGCC	Aligned reads	53f9886c-4be3-40e1-b5ef-c98f9aeaa668	TCGA-FE-A3PC-01A-11D-A221_120524_SN1120_0145_BD12MWACXX_s_2_rg.sorted.bam	TCGA-FE-A3PC-01A-11D-A221-120524-SN1120-0145-BD12MWACXX-s-2-rg.sorted.g	19091688207	BAM	21b8a3f5-d862-420e-bbd2-5e132de4d2b9	controlled	Illumina HiSeq	live	Analysis Metadata	2016-09-29T20:59:02.745778-05:00	2016-05-03T10:52:42.211988-05:00	21b8a3f5-d862-420e-bbd2-5e132de4d2b9_analysis.xml	6a5451c4a930fbeec0fe22e5296af4e7	SRA XML	open	live	81648d40-0e5a-4ae8-b6ab-e1c7a0bf808a	Sequencing Data	11967		submitted	Run Metadata	2016-09-29T17:55:49.678425-05:00
10	TCGA-FE-A3PC	testing	low	2	2	0	0	0	0	0.043	0.899	0.007	0.051	1	0	0	0	e07baf96240de86829cb7aad0dd25f2c	26	MD Anderson - Institute for Applied Cancer Science	MDA	e9d3d607-4a02-5db7-8719-40ca83ad3efe	mdanderson.org	CGCC	Aligned reads	889542fc-80dd-4aa4-af2b-0beb3bd7fe16	TCGA-FE-A3PC-10A-01D-A221_120524_SN1120_0145_BD12MWACXX_s_4_rg.sorted.bam	TCGA-FE-A3PC-10A-01D-A221-120524-SN1120-0145-BD12MWACXX-s-4-rg.sorted.g	18792308844	BAM	57114dfc-0b08-49af-a907-64e62c7437bb	controlled	Illumina HiSeq	live	Run Metadata	2016-09-29T23:57:49.585851-05:00	2016-05-03T10:52:42.211988-05:00	57114dfc-0b08-49af-a907-64e62c7437bb_run.xml	f0033e36b2e8f5816686304b50046fc6	SRA XML	open	live	f0490fc1-ac64-41fb-a8bc-d7753798801b	Sequencing Data	843		submitted	Analysis Metadata	2016-09-29T18:47:48.068796-05:00
1	TCGA-FE-A3PD	testing	high_w.low	2	2	0	0	0	0	0.014	0.896	0.006	0.084	1	0	0	0	18aea462e32f1c8b87672326b35711e5	8	Broad Institute of MIT and Harvard	BI	61d634b8-e8dd-58bf-9a65-1233dc7c8c6a	broad.mit.edu	GSC	Aligned reads	a2767e41-51da-402d-acc9-48747a9b8597	G32527.TCGA-FE-A3PD-01A-11D-A21Z-08.1.bam	G32527.TCGA-FE-A3PD-01A-11D-A21Z-08.1.g	167464378236	BAM	d6c1f317-22e1-4a61-933f-0cf30ee14ea7	controlled	Illumina HiSeq	live	Run Metadata	2016-09-29T22:06:12.456898-05:00	2016-05-03T10:52:42.251890-05:00	d6c1f317-22e1-4a61-933f-0cf30ee14ea7_run.xml	72389fbdb13db278306ae5347882e378	SRA XML	open	live	ab2e4d72-0d11-40ed-b1b1-47b2cd27cd5a	Sequencing Data	12561		submitted	Experiment Metadata	2016-08-13T11:10:49.013384-05:00
10	TCGA-FE-A3PD	testing	high_w.low	2	2	0	0	0	0	0.014	0.896	0.006	0.084	1	0	0	0	cdd75edcc3c3726526e8ac4f7c456433	8	Broad Institute of MIT and Harvard	BI	61d634b8-e8dd-58bf-9a65-1233dc7c8c6a	broad.mit.edu	GSC	Aligned reads	fa8cb047-375b-4a77-9f17-91614848510d	G32527.TCGA-FE-A3PD-10A-01D-A21Z-08.2.bam	G32527.TCGA-FE-A3PD-10A-01D-A21Z-08.2.g	125201868789	BAM	b5b7122a-1a30-4606-a3be-ef923f22586c	controlled	Illumina HiSeq	live	Run Metadata	2016-09-29T19:19:22.539364-05:00	2016-05-03T10:53:29.254363-05:00	b5b7122a-1a30-4606-a3be-ef923f22586c_run.xml	8e37cf6969725e6b7b6c34208f83ff02	SRA XML	open	live	43e4bac6-865e-4094-8ad3-a19d5067e330	Sequencing Data	12948		submitted	Analysis Metadata	2016-09-29T18:50:11.741108-05:00
1	TCGA-FK-A3S3	testing	high	2	2	0	0	0	1	0.926	0.045	0.008	0.021	0	0	0	1	2027d18955304bb4c6eb5ca5e08a641e	8	Broad Institute of MIT and Harvard	BI	61d634b8-e8dd-58bf-9a65-1233dc7c8c6a	broad.mit.edu	GSC	Aligned reads	533c3b8d-2972-4521-bdb6-a28e972efec4	G32531.TCGA-FK-A3S3-01A-11D-A22D-08.1.bam	G32531.TCGA-FK-A3S3-01A-11D-A22D-08.1.g	150078182651	BAM	5a1b4d6e-750a-425e-a639-4e2a1112ad84	controlled	Illumina HiSeq	live	Run Metadata	2016-09-29T18:33:29.920055-05:00	2016-05-03T10:52:42.251890-05:00	5a1b4d6e-750a-425e-a639-4e2a1112ad84_run.xml	ba39544dd8a371e0d3ebb15eec5a6cad	SRA XML	open	live	26bb2a11-8d7e-4a46-a425-99b63e2db90c	Sequencing Data	12561		submitted	Analysis Metadata	2016-09-29T18:31:19.693034-05:00
10	TCGA-FK-A3S3	testing	high	2	2	0	0	0	1	0.926	0.045	0.008	0.021	0	0	0	1	7f2e6adfc44342c4677a346daee458ac	8	Broad Institute of MIT and Harvard	BI	61d634b8-e8dd-58bf-9a65-1233dc7c8c6a	broad.mit.edu	GSC	Aligned reads	7a767a46-d7c4-4d5b-a419-771025c5f0f0	G32531.TCGA-FK-A3S3-10A-01D-A22D-08.1.bam	G32531.TCGA-FK-A3S3-10A-01D-A22D-08.1.g	156414372856	BAM	2dd38164-594b-4125-a15c-b4909d4ac5a4	controlled	Illumina HiSeq	live	Run Metadata	2016-09-29T21:26:46.920939-05:00	2016-05-03T10:52:42.251890-05:00	2dd38164-594b-4125-a15c-b4909d4ac5a4_run.xml	5ecd81ec240ce2937b66d3553cb034d7	SRA XML	open	live	92c41b26-0e46-4766-8031-61378a5c576b	Sequencing Data	12561		submitted	Analysis Metadata	2016-09-29T22:14:25.736020-05:00
1	TCGA-FK-A3SD	training	high	2	2	1	0	0	0	0.01	0.925	0.024	0.041	1	0	0	0	cdf06f4496ca093a602e6b00ad5b383f	8	Broad Institute of MIT and Harvard	BI	61d634b8-e8dd-58bf-9a65-1233dc7c8c6a	broad.mit.edu	GSC	Aligned reads	28f89584-636d-428f-a0b5-920d5173f3f7	G49537.TCGA-FK-A3SD-01A-11D-A22D-08.1.bam	G49537.TCGA-FK-A3SD-01A-11D-A22D-08.1.g	343241050201	BAM	7b0aa7ff-87cc-4432-8872-2e41254f4438	controlled	Illumina HiSeq	live	Run Metadata	2016-09-29T19:29:06.248918-05:00	2016-05-03T11:28:50.231867-05:00	7b0aa7ff-87cc-4432-8872-2e41254f4438_run.xml	d627d6c93ad8c91ffae49047954fd4ec	SRA XML	open	live	4a05d3de-105c-435e-ac5b-ee8d04cfa7c2	Sequencing Data	18255		submitted	Experiment Metadata	2016-09-29T20:04:01.453294-05:00
10	TCGA-FK-A3SD	training	high	2	2	1	0	0	0	0.01	0.925	0.024	0.041	1	0	0	0	a935be79f6c8cbab76302a448a31e519	8	Broad Institute of MIT and Harvard	BI	61d634b8-e8dd-58bf-9a65-1233dc7c8c6a	broad.mit.edu	GSC	Aligned reads	6b2a3e78-7e55-4b14-934c-3afcc7e59fe0	G49537.TCGA-FK-A3SD-10A-01D-A33C-08.1.bam	G49537.TCGA-FK-A3SD-10A-01D-A33C-08.1.g	195990859577	BAM	3abc134d-1da1-4fe9-bc64-434bd18c1e3b	controlled	Illumina HiSeq	live	Experiment Metadata	2016-08-30T10:47:45.358730-05:00	2016-05-03T11:28:50.231867-05:00	3abc134d-1da1-4fe9-bc64-434bd18c1e3b_experiment.xml	1cd3c72c86d4cd40128ce55729fe3fa3	SRA XML	open	live	7be249a2-85dc-446c-9e52-4aa3fe03c927	Sequencing Data	17894		submitted	Run Metadata	2016-09-29T18:24:42.877539-05:00
1	TCGA-FK-A3SE	testing	high	2	2	0	0	1	0	0.061	0.18	0.074	0.686	0	1	0	0	e0143089c6f97b694105c48a541c23ca	8	Broad Institute of MIT and Harvard	BI	61d634b8-e8dd-58bf-9a65-1233dc7c8c6a	broad.mit.edu	GSC	Aligned reads	6fefd269-63d3-4773-8d9d-ec25c0704402	G32535.TCGA-FK-A3SE-01A-11D-A22D-08.1.bam	G32535.TCGA-FK-A3SE-01A-11D-A22D-08.1.g	134331976749	BAM	a621efd4-c70a-4cb7-a314-31b2a7e84dd4	controlled	Illumina HiSeq	live	Analysis Metadata	2016-09-29T18:36:30.355548-05:00	2016-05-03T10:53:29.254363-05:00	a621efd4-c70a-4cb7-a314-31b2a7e84dd4_analysis.xml	6ed8072b6914abc65e7321ce378dec4c	SRA XML	open	live	28b820a5-1c34-4ba3-84e3-1f09138b2fbd	Sequencing Data	160862		submitted	Run Metadata	2016-09-29T19:38:43.623262-05:00
10	TCGA-FK-A3SE	testing	high	2	2	0	0	1	0	0.061	0.18	0.074	0.686	0	1	0	0	4053f0698a207c159abd1cd4db84bc43	8	Broad Institute of MIT and Harvard	BI	61d634b8-e8dd-58bf-9a65-1233dc7c8c6a	broad.mit.edu	GSC	Aligned reads	be2aa52e-8b8d-46db-9db1-71e2fadc0bfd	G32535.TCGA-FK-A3SE-10A-01D-A22D-08.1.bam	G32535.TCGA-FK-A3SE-10A-01D-A22D-08.1.g	142187025362	BAM	55544390-b022-46de-a5ab-b7cfbb7d33d1	controlled	Illumina HiSeq	live	Analysis Metadata	2016-09-29T20:41:45.029132-05:00	2016-05-03T10:53:29.254363-05:00	55544390-b022-46de-a5ab-b7cfbb7d33d1_analysis.xml	328707b7c3c447f2aae7678fa461fd43	SRA XML	open	live	7698d7be-11a7-4220-aaf6-7aac36dc2779	Sequencing Data	159237		submitted	Experiment Metadata	2016-09-29T22:22:43.027900-05:00
1	TCGA-FY-A2QD	training	high	2	2	0	0	0	1	0.712	0.059	0.015	0.215	0	0	0	1	53b0602e1f9ce15d435507ca88b53a1e	8	Broad Institute of MIT and Harvard	BI	61d634b8-e8dd-58bf-9a65-1233dc7c8c6a	broad.mit.edu	GSC	Aligned reads	277afad7-e021-4d78-b449-8a460694b374	G49537.TCGA-FY-A2QD-01A-11D-A19J-08.1.bam	G49537.TCGA-FY-A2QD-01A-11D-A19J-08.1.g	389005132873	BAM	8e2b8a7f-3579-445b-9a89-1d0de7b2504a	controlled	Illumina HiSeq	live	Experiment Metadata	2016-09-29T21:51:41.598618-05:00	2016-05-03T11:28:50.231867-05:00	8e2b8a7f-3579-445b-9a89-1d0de7b2504a_experiment.xml	e12095dc97a5e11a7c90c25cec78eeaf	SRA XML	open	live	a22836f8-e255-40f4-b0ee-d1380c1f4540	Sequencing Data	24442		submitted	Analysis Metadata	2016-09-29T22:38:07.206310-05:00
10	TCGA-FY-A2QD	training	high	2	2	0	0	0	1	0.712	0.059	0.015	0.215	0	0	0	1	76dfc3559e09836ead61779f769be9ea	8	Broad Institute of MIT and Harvard	BI	61d634b8-e8dd-58bf-9a65-1233dc7c8c6a	broad.mit.edu	GSC	Aligned reads	0bb75aab-cbac-4859-89a6-60e64619d770	G49537.TCGA-FY-A2QD-10A-01D-A19M-08.1.bam	G49537.TCGA-FY-A2QD-10A-01D-A19M-08.1.g	181406374438	BAM	435d8b89-8baf-4f3b-a3cd-31d7a6f9685b	controlled	Illumina HiSeq	live	Run Metadata	2016-09-29T23:28:17.233695-05:00	2016-05-03T11:28:50.231867-05:00	435d8b89-8baf-4f3b-a3cd-31d7a6f9685b_run.xml	50c748ad7eebafb1cfe74c44a90fa752	SRA XML	open	live	dde71270-f65a-445e-838f-3690c9f58932	Sequencing Data	13740		submitted	Analysis Metadata	2016-09-29T21:27:58.308632-05:00
1	TCGA-FY-A3I5	training	low	2	2	1	0	0	0	0.009	0.975	0.007	0.009	1	0	0	0	90a89a3bf56844ed765cb43e0827c51b	26	MD Anderson - Institute for Applied Cancer Science	MDA	e9d3d607-4a02-5db7-8719-40ca83ad3efe	mdanderson.org	CGCC	Aligned reads	085b73e1-9b92-41d0-823b-0829065ddd71	TCGA-FY-A3I5-01B-11D-A221_120610_SN1120_0151_AC0WN0ACXX_s_1_rg.sorted.bam	TCGA-FY-A3I5-01B-11D-A221-120610-SN1120-0151-AC0WN0ACXX-s-1-rg.sorted.g	23866347025	BAM	23615bed-d2ec-4957-afc3-84a835fe3707	controlled	Illumina HiSeq	live	Run Metadata	2016-09-29T22:16:45.478014-05:00	2016-05-03T10:52:42.227801-05:00	23615bed-d2ec-4957-afc3-84a835fe3707_run.xml	61f29989f6358f669d289808c3d265f9	SRA XML	open	live	b19d769d-bb1c-4f5b-99df-213994c8c6c0	Sequencing Data	843		submitted	Analysis Metadata	2016-09-29T20:38:10.316105-05:00
10	TCGA-FY-A3I5	training	low	2	2	1	0	0	0	0.009	0.975	0.007	0.009	1	0	0	0	ba050e85893618927ccd4e05e0b15bc7	26	MD Anderson - Institute for Applied Cancer Science	MDA	e9d3d607-4a02-5db7-8719-40ca83ad3efe	mdanderson.org	CGCC	Aligned reads	00563d8d-227b-4fdc-98ce-b57674f09932	TCGA-FY-A3I5-10A-01D-A221_120610_SN1120_0151_AC0WN0ACXX_s_3_rg.sorted.bam	TCGA-FY-A3I5-10A-01D-A221-120610-SN1120-0151-AC0WN0ACXX-s-3-rg.sorted.g	24590285724	BAM	6ef4a010-e94e-4c14-9c40-fc0e96b8e009	controlled	Illumina HiSeq	live	Run Metadata	2016-09-29T20:32:34.997032-05:00	2016-05-03T10:52:42.227801-05:00	6ef4a010-e94e-4c14-9c40-fc0e96b8e009_run.xml	5389585848865774f11bd59dedefce8c	SRA XML	open	live	70ea5f40-2872-4dd2-821a-6fc1b01716cf	Sequencing Data	843		submitted	Experiment Metadata	2016-09-29T21:03:59.989897-05:00
1	TCGA-FY-A3ON	testing	low	1	2	0	0	1	0	0.009	0.026	0.065	0.899	0	0	1	0	746c8e38768f0d6ee426c3f345cbfeee	26	MD Anderson - Institute for Applied Cancer Science	MDA	e9d3d607-4a02-5db7-8719-40ca83ad3efe	mdanderson.org	CGCC	Aligned reads	52da4a7d-a93e-4d57-a8f3-18b4fb822349	TCGA-FY-A3ON-01A-11D-A221_120610_SN1120_0152_BD13TDACXX_s_1_rg.sorted.bam	TCGA-FY-A3ON-01A-11D-A221-120610-SN1120-0152-BD13TDACXX-s-1-rg.sorted.g	16164915450	BAM	16a2ec9a-fc76-4113-8402-8b989ae96695	controlled	Illumina HiSeq	live	Analysis Metadata	2016-09-30T00:08:30.867564-05:00	2016-05-03T10:52:42.211988-05:00	16a2ec9a-fc76-4113-8402-8b989ae96695_analysis.xml	69218d3f551b800fbae6098a52df53c9	SRA XML	open	live	f6c7d7d0-8ce1-417b-8977-695ee8fab602	Sequencing Data	11967		submitted	Run Metadata	2016-09-29T21:01:00.786267-05:00
10	TCGA-FY-A3ON	testing	low	1	2	0	0	1	0	0.009	0.026	0.065	0.899	0	0	1	0	a84377567aded546da62d821a65b8665	26	MD Anderson - Institute for Applied Cancer Science	MDA	e9d3d607-4a02-5db7-8719-40ca83ad3efe	mdanderson.org	CGCC	Aligned reads	5c372918-0b3e-4387-8154-54f664eaf274	TCGA-FY-A3ON-10A-01D-A221_120610_SN1120_0152_BD13TDACXX_s_4_rg.sorted.bam	TCGA-FY-A3ON-10A-01D-A221-120610-SN1120-0152-BD13TDACXX-s-4-rg.sorted.g	16790093802	BAM	819fed8c-d018-4c99-8e37-a0ed0deb01d5	controlled	Illumina HiSeq	live	Run Metadata	2016-09-29T20:43:32.529154-05:00	2016-05-03T10:52:42.227801-05:00	819fed8c-d018-4c99-8e37-a0ed0deb01d5_run.xml	58b8c8897aaa118cd8301f30ed8280fe	SRA XML	open	live	77af6289-9ae3-4bd9-a282-4e830685de89	Sequencing Data	843		submitted	Analysis Metadata	2016-09-29T17:38:30.801447-05:00
1	TCGA-FY-A3R6	training	low	2	2	1	0	0	0	0.007	0.962	0.013	0.018	1	0	0	0	25898c911d2931866557f16601863cae	26	MD Anderson - Institute for Applied Cancer Science	MDA	e9d3d607-4a02-5db7-8719-40ca83ad3efe	mdanderson.org	CGCC	Aligned reads	f342fc59-68de-421d-b084-caf8f23462ff	TCGA-FY-A3R6-01A-11D-A221_120611_SN1222_0115_BD141KACXX_s_1_rg.sorted.bam	TCGA-FY-A3R6-01A-11D-A221-120611-SN1222-0115-BD141KACXX-s-1-rg.sorted.g	19115149381	BAM	b4d816dc-5a01-47ed-97dd-cdec6a6e417a	controlled	Illumina HiSeq	live	Analysis Metadata	2016-09-29T23:45:55.713371-05:00	2016-05-03T10:54:25.059372-05:00	b4d816dc-5a01-47ed-97dd-cdec6a6e417a_analysis.xml	b219f3bb4f4f04ff142673a7816864aa	SRA XML	open	live	e8fd3529-36df-40bf-b5b9-d15c4aa48354	Sequencing Data	11967		submitted	Experiment Metadata	2016-09-29T21:40:45.028261-05:00
10	TCGA-FY-A3R6	training	low	2	2	1	0	0	0	0.007	0.962	0.013	0.018	1	0	0	0	56b566d1cce4aab1bab020df84af2727	26	MD Anderson - Institute for Applied Cancer Science	MDA	e9d3d607-4a02-5db7-8719-40ca83ad3efe	mdanderson.org	CGCC	Aligned reads	c4492157-5b6b-4f34-bf2d-217cdf8f4efb	TCGA-FY-A3R6-10A-01D-A221_120622_SN1120_0155_AC0WVLACXX_s_2_rg.sorted.bam	TCGA-FY-A3R6-10A-01D-A221-120622-SN1120-0155-AC0WVLACXX-s-2-rg.sorted.g	16508416826	BAM	3a60a310-0236-444d-a5b8-6f27368046f5	controlled	Illumina HiSeq	live	Analysis Metadata	2016-09-29T23:56:46.653411-05:00	2016-05-03T10:54:25.059372-05:00	3a60a310-0236-444d-a5b8-6f27368046f5_analysis.xml	16cd9ca22710317daed8015e156d73fb	SRA XML	open	live	efb0e050-a168-4c5b-b9c6-96181f790ff9	Sequencing Data	11967		submitted	Experiment Metadata	2016-09-29T18:30:58.622058-05:00
1	TCGA-FY-A3R7	testing	low	2	2	1	0	0	0	0.006	0.952	0.005	0.037	1	0	0	0	2dd5666305bc9d43c1480499d81437f2	26	MD Anderson - Institute for Applied Cancer Science	MDA	e9d3d607-4a02-5db7-8719-40ca83ad3efe	mdanderson.org	CGCC	Aligned reads	e6f2d18d-9240-4591-a261-7c6cae78655d	TCGA-FY-A3R7-01A-11D-A221_120611_SN1222_0114_AC0WL3ACXX_s_3_rg.sorted.bam	TCGA-FY-A3R7-01A-11D-A221-120611-SN1222-0114-AC0WL3ACXX-s-3-rg.sorted.g	24899403816	BAM	369a807f-7503-4cd5-9bb7-cb4ad3788ceb	controlled	Illumina HiSeq	live	Analysis Metadata	2016-09-29T23:10:17.290737-05:00	2016-05-03T10:52:42.211988-05:00	369a807f-7503-4cd5-9bb7-cb4ad3788ceb_analysis.xml	80922ec73d2bbe81ea43e3be334f4d4e	SRA XML	open	live	d2cfee28-11db-4c9d-8695-8e3488330e2f	Sequencing Data	11967		submitted	Experiment Metadata	2016-09-29T22:54:05.359378-05:00
10	TCGA-FY-A3R7	testing	low	2	2	1	0	0	0	0.006	0.952	0.005	0.037	1	0	0	0	3cac3d128286c3226dbcfad45f5fc703	26	MD Anderson - Institute for Applied Cancer Science	MDA	e9d3d607-4a02-5db7-8719-40ca83ad3efe	mdanderson.org	CGCC	Aligned reads	7d922837-7f92-4168-aa96-e43330a77bc6	TCGA-FY-A3R7-10A-01D-A221_120611_SN1222_0114_AC0WL3ACXX_s_4_rg.sorted.bam	TCGA-FY-A3R7-10A-01D-A221-120611-SN1222-0114-AC0WL3ACXX-s-4-rg.sorted.g	23628644936	BAM	8dd4dafd-79dd-4ab7-832d-b54ba7835ad3	controlled	Illumina HiSeq	live	Analysis Metadata	2016-09-29T18:47:24.693520-05:00	2016-05-03T10:52:42.227801-05:00	8dd4dafd-79dd-4ab7-832d-b54ba7835ad3_analysis.xml	52241789575ca06b587b45f92e1a87e7	SRA XML	open	live	2fbec344-dcaa-48e5-b6e6-dfe5a4fb9e9a	Sequencing Data	11967		submitted	Run Metadata	2016-09-29T19:50:36.795726-05:00
1	TCGA-FY-A3R8	training	low	2	2	1	0	0	0	0.007	0.962	0.006	0.025	1	0	0	0	4bdf4809fd6d432b6cebd03624f659d5	26	MD Anderson - Institute for Applied Cancer Science	MDA	e9d3d607-4a02-5db7-8719-40ca83ad3efe	mdanderson.org	CGCC	Aligned reads	fbe3c9d2-dc81-4696-9c32-4d708b138ec3	TCGA-FY-A3R8-01A-11D-A221_120524_SN1120_0144_AC0VNCACXX_s_3_rg.sorted.bam	TCGA-FY-A3R8-01A-11D-A221-120524-SN1120-0144-AC0VNCACXX-s-3-rg.sorted.g	19456985120	BAM	3281903d-fe2a-4bfa-b505-b328d2440604	controlled	Illumina HiSeq	live	Analysis Metadata	2016-09-29T18:41:48.265096-05:00	2016-05-03T10:52:42.211988-05:00	3281903d-fe2a-4bfa-b505-b328d2440604_analysis.xml	daf7f2c4bdad257a61869b312b479761	SRA XML	open	live	2c2b9dcd-72c3-43a4-aa0c-7724940e1926	Sequencing Data	11967		submitted	Run Metadata	2016-09-29T21:33:31.978762-05:00
10	TCGA-FY-A3R8	training	low	2	2	1	0	0	0	0.007	0.962	0.006	0.025	1	0	0	0	949803b3055a2db12684ad5007c76514	26	MD Anderson - Institute for Applied Cancer Science	MDA	e9d3d607-4a02-5db7-8719-40ca83ad3efe	mdanderson.org	CGCC	Aligned reads	708cb7e8-cfed-4198-b059-00b5f52d5bd5	TCGA-FY-A3R8-10A-01D-A221_120524_SN1120_0144_AC0VNCACXX_s_6_rg.sorted.bam	TCGA-FY-A3R8-10A-01D-A221-120524-SN1120-0144-AC0VNCACXX-s-6-rg.sorted.g	20405518942	BAM	d2cac559-badc-4cc0-97b1-df541a36d4ae	controlled	Illumina HiSeq	live	Experiment Metadata	2016-10-07T15:46:27.320779-05:00	2016-05-03T10:52:42.227801-05:00	d2cac559-badc-4cc0-97b1-df541a36d4ae_experiment.xml	7a76e377acdc3e5e78652559992800e8	SRA XML	open	live	f8f9dabc-65f8-464e-9666-f3ca6126ff9c	Sequencing Data	2154		submitted	Run Metadata	2016-09-29T23:14:34.640440-05:00
1	TCGA-FY-A3RA	testing	low	2	2	1	0	0	0	0.007	0.954	0.009	0.029	1	0	0	0	38cf923147639131e36ba0a9bb70490d	26	MD Anderson - Institute for Applied Cancer Science	MDA	e9d3d607-4a02-5db7-8719-40ca83ad3efe	mdanderson.org	CGCC	Aligned reads	314a9b2a-c186-41e4-a96f-1006c194b553	TCGA-FY-A3RA-01A-11D-A221_120611_SN1222_0114_AC0WL3ACXX_s_6_rg.sorted.bam	TCGA-FY-A3RA-01A-11D-A221-120611-SN1222-0114-AC0WL3ACXX-s-6-rg.sorted.g	19301797926	BAM	d40a0fa5-af36-4587-b9b6-ffe909b3dd23	controlled	Illumina HiSeq	live	Run Metadata	2016-09-29T18:34:04.031491-05:00	2016-05-03T10:52:42.227801-05:00	d40a0fa5-af36-4587-b9b6-ffe909b3dd23_run.xml	a9b216d3827b8ee5303ab3c73d7dd9df	SRA XML	open	live	271597f3-c9ff-4c69-abd1-96e2dee67629	Sequencing Data	843		submitted	Experiment Metadata	2016-09-29T18:18:43.888389-05:00
10	TCGA-FY-A3RA	testing	low	2	2	1	0	0	0	0.007	0.954	0.009	0.029	1	0	0	0	e97940dd5b5d7a796adfc0624b2a3f09	26	MD Anderson - Institute for Applied Cancer Science	MDA	e9d3d607-4a02-5db7-8719-40ca83ad3efe	mdanderson.org	CGCC	Aligned reads	2a601084-a180-48ba-a9c2-ad1f0e5be23f	TCGA-FY-A3RA-10A-01D-A221_120611_SN1222_0114_AC0WL3ACXX_s_5_rg.sorted.bam	TCGA-FY-A3RA-10A-01D-A221-120611-SN1222-0114-AC0WL3ACXX-s-5-rg.sorted.g	17925639345	BAM	58aba29b-eed7-4ecc-8d2e-9c7b404fb5c3	controlled	Illumina HiSeq	live	Analysis Metadata	2016-09-29T20:35:45.159212-05:00	2016-05-03T10:52:42.211988-05:00	58aba29b-eed7-4ecc-8d2e-9c7b404fb5c3_analysis.xml	c78192505d1fcecab57c3f259f8456c6	SRA XML	open	live	72ce57ab-ac07-4cd7-87ed-96db0aec6e9c	Sequencing Data	11967		submitted	Run Metadata	2016-09-29T20:51:54.114952-05:00
1	TCGA-GE-A2C6	training	low	2	2	1	0	0	0	0.023	0.934	0.007	0.037	1	0	0	0	9698d3a31a2c04c973005ba2d8e1b3a7	2	Harvard Medical School	HMS	c8611490-4cbd-5651-8de2-64484a515eec	hms.harvard.edu	CGCC	Aligned reads	848301c1-97b0-41a7-b79b-86b19f575abd	TCGA-GE-A2C6-01A-11D-A16N_120805_SN208_0422_BD16VPACXX_s_5_rg.sorted.bam	TCGA-GE-A2C6-01A-11D-A16N-120805-SN208-0422-BD16VPACXX-s-5-rg.sorted.g	31194364262	BAM	b28a683a-308d-429b-9736-d0539558b33f	controlled	Illumina HiSeq	live	Run Metadata	2016-09-29T19:26:12.805933-05:00	2016-05-03T10:26:45.585225-05:00	b28a683a-308d-429b-9736-d0539558b33f_run.xml	ca34a90123ba9164acf562467cad9c39	SRA XML	open	live	482e7717-08a4-443d-ae03-2d0b91dbe453	Sequencing Data	840		submitted	Analysis Metadata	2016-09-29T20:56:47.335705-05:00
10	TCGA-GE-A2C6	training	low	2	2	1	0	0	0	0.023	0.934	0.007	0.037	1	0	0	0	755f1b7ef064b7098041adc3c8471474	2	Harvard Medical School	HMS	c8611490-4cbd-5651-8de2-64484a515eec	hms.harvard.edu	CGCC	Aligned reads	d648caa6-b152-482b-b472-4d1e86e6dbf9	TCGA-GE-A2C6-10A-01D-A16N_120805_SN208_0422_BD16VPACXX_s_8_rg.sorted.bam	TCGA-GE-A2C6-10A-01D-A16N-120805-SN208-0422-BD16VPACXX-s-8-rg.sorted.g	29354322052	BAM	f5331ef3-6293-46b3-a6cd-e064cb3503be	controlled	Illumina HiSeq	live	Run Metadata	2016-09-29T23:56:47.974084-05:00	2016-05-03T10:47:56.110103-05:00	f5331ef3-6293-46b3-a6cd-e064cb3503be_run.xml	d177d54477ca0a2d5a51b3dec0ea8230	SRA XML	open	live	efb460a0-c8db-4e8d-93d9-bdcba3d92f54	Sequencing Data	840		submitted	Analysis Metadata	2016-09-29T21:31:45.329732-05:00
1	TCGA-H2-A26U	testing	low	2	2	1	0	0	0	0.009	0.926	0.017	0.047	1	0	0	0	98a820cce779433121311105400ab77d	2	Harvard Medical School	HMS	c8611490-4cbd-5651-8de2-64484a515eec	hms.harvard.edu	CGCC	Aligned reads	28d5f7fc-bd8b-4d2a-b608-be2bbd859a9d	TCGA-H2-A26U-01A-11D-A16N_121204_SN208_0442_BC1F7YACXX_s_5_rg.sorted.bam	TCGA-H2-A26U-01A-11D-A16N-121204-SN208-0442-BC1F7YACXX-s-5-rg.sorted.g	27663152824	BAM	94083725-1664-4986-977b-160d6b827709	controlled	Illumina HiSeq	live	Analysis Metadata	2016-09-29T21:35:55.656246-05:00	2016-05-03T10:17:06.127580-05:00	94083725-1664-4986-977b-160d6b827709_analysis.xml	8aba80df19348286da0b5c032d6c3454	SRA XML	open	live	98501182-3aa6-4741-aed2-11439e22322a	Sequencing Data	11971		submitted	Run Metadata	2016-09-29T22:36:29.097608-05:00
10	TCGA-H2-A26U	testing	low	2	2	1	0	0	0	0.009	0.926	0.017	0.047	1	0	0	0	d001d9d8dd7de8e31d4f1df9f7ef8e76	2	Harvard Medical School	HMS	c8611490-4cbd-5651-8de2-64484a515eec	hms.harvard.edu	CGCC	Aligned reads	6df6839e-8c20-456f-a46f-09d7b9098360	TCGA-H2-A26U-10A-01D-A16N_121204_SN208_0442_BC1F7YACXX_s_6_rg.sorted.bam	TCGA-H2-A26U-10A-01D-A16N-121204-SN208-0442-BC1F7YACXX-s-6-rg.sorted.g	24585172268	BAM	15b0fc21-02a1-4324-9067-d9268ed1bbde	controlled	Illumina HiSeq	live	Analysis Metadata	2016-09-29T19:50:41.194010-05:00	2016-05-03T09:39:28.296327-05:00	15b0fc21-02a1-4324-9067-d9268ed1bbde_analysis.xml	46815ec59696f6b686738266252120d6	SRA XML	open	live	576c0336-d989-4848-bfd6-083ee1cea511	Sequencing Data	11971		submitted	Run Metadata	2016-09-29T19:51:46.823068-05:00
1	TCGA-H2-A3RH	training	low	2	2	1	0	0	0	0.032	0.947	0.005	0.017	1	0	0	0	855e79e95061eec35d67fb266c69d9e8	26	MD Anderson - Institute for Applied Cancer Science	MDA	e9d3d607-4a02-5db7-8719-40ca83ad3efe	mdanderson.org	CGCC	Aligned reads	926edccb-3b50-4e59-ad09-3ed57ed2ea77	TCGA-H2-A3RH-01A-11D-A221_120610_SN1120_0151_AC0WN0ACXX_s_2_rg.sorted.bam	TCGA-H2-A3RH-01A-11D-A221-120610-SN1120-0151-AC0WN0ACXX-s-2-rg.sorted.g	18518907222	BAM	89387283-8f17-4ee5-bdf0-4411770d692c	controlled	Illumina HiSeq	live	Analysis Metadata	2016-09-29T23:50:02.292649-05:00	2016-05-03T10:52:42.227801-05:00	89387283-8f17-4ee5-bdf0-4411770d692c_analysis.xml	8e6ffeeb689294e82794c53c075ecf59	SRA XML	open	live	eb795c9b-a63d-49e6-9114-743ddfa64330	Sequencing Data	11967		submitted	Run Metadata	2016-09-29T23:39:25.339065-05:00
10	TCGA-H2-A3RH	training	low	2	2	1	0	0	0	0.032	0.947	0.005	0.017	1	0	0	0	de55a7997ca9c7512235b8e71a3c9ca2	26	MD Anderson - Institute for Applied Cancer Science	MDA	e9d3d607-4a02-5db7-8719-40ca83ad3efe	mdanderson.org	CGCC	Aligned reads	1c61618a-ed38-472b-9b7e-2af696bfc559	TCGA-H2-A3RH-10A-01D-A221_120610_SN1120_0151_AC0WN0ACXX_s_4_rg.sorted.bam	TCGA-H2-A3RH-10A-01D-A221-120610-SN1120-0151-AC0WN0ACXX-s-4-rg.sorted.g	33225601989	BAM	354c4375-d1e6-4743-bedf-248c8b42caaf	controlled	Illumina HiSeq	live	Analysis Metadata	2016-09-29T18:12:07.003486-05:00	2016-05-03T10:52:42.211988-05:00	354c4375-d1e6-4743-bedf-248c8b42caaf_analysis.xml	9332b802a55fdd735eb12530f77df858	SRA XML	open	live	199204db-442c-4266-a270-2d466a30770d	Sequencing Data	11967		submitted	Run Metadata	2016-09-29T20:25:33.493008-05:00
1	TCGA-H2-A3RI	training	low	2	2	0	0	0	0	0.015	0.866	0.014	0.105	1	0	0	0	b88ee802040be68b2065f36580090084	26	MD Anderson - Institute for Applied Cancer Science	MDA	e9d3d607-4a02-5db7-8719-40ca83ad3efe	mdanderson.org	CGCC	Aligned reads	f9650326-4d21-4bd9-a840-c73b61d60ed3	TCGA-H2-A3RI-01A-11D-A221_120610_SN1120_0152_BD13TDACXX_s_2_rg.sorted.bam	TCGA-H2-A3RI-01A-11D-A221-120610-SN1120-0152-BD13TDACXX-s-2-rg.sorted.g	20923143553	BAM	504c5a77-a00f-4c1a-9932-f12cc5251161	controlled	Illumina HiSeq	live	Run Metadata	2016-09-29T17:37:13.145313-05:00	2016-05-03T10:52:42.211988-05:00	504c5a77-a00f-4c1a-9932-f12cc5251161_run.xml	13f4afddf7005086ab2faff9d006556e	SRA XML	open	live	03646d9a-e830-4301-a96a-9f766dfd5970	Sequencing Data	843		submitted	Analysis Metadata	2016-09-29T22:01:16.832543-05:00
10	TCGA-H2-A3RI	training	low	2	2	0	0	0	0	0.015	0.866	0.014	0.105	1	0	0	0	a95dc28f85f3e6b923d8680e309e0703	26	MD Anderson - Institute for Applied Cancer Science	MDA	e9d3d607-4a02-5db7-8719-40ca83ad3efe	mdanderson.org	CGCC	Aligned reads	becc2088-e771-4c75-81ee-2c9752067cda	TCGA-H2-A3RI-10A-01D-A221_120610_SN1120_0152_BD13TDACXX_s_5_rg.sorted.bam	TCGA-H2-A3RI-10A-01D-A221-120610-SN1120-0152-BD13TDACXX-s-5-rg.sorted.g	14871850939	BAM	dd3ec367-5c67-4118-8fd4-8e68ed71d2da	controlled	Illumina HiSeq	live	Run Metadata	2016-09-29T18:17:21.880468-05:00	2016-05-03T10:52:42.227801-05:00	dd3ec367-5c67-4118-8fd4-8e68ed71d2da_run.xml	c181430b6aed17d798bf938601c545d2	SRA XML	open	live	1ccbc3b8-c041-4ef3-b478-32dcad0dc460	Sequencing Data	843		submitted	Experiment Metadata	2016-09-29T19:08:10.860377-05:00
1	TCGA-J8-A3YH	training	low	1	2	1	0	0	0	0.01	0.939	0.017	0.034	-9	-9	-9	-9	ad5b40eb50d6a52449f8efbc023a7a17	26	MD Anderson - Institute for Applied Cancer Science	MDA	e9d3d607-4a02-5db7-8719-40ca83ad3efe	mdanderson.org	CGCC	Aligned reads	6d1764d6-df84-4cb9-b4e4-f54541e4acbf	TCGA-J8-A3YH-01A-11D-A23Q_120927_SN208_0432_AC188LACXX_s_3_rg.sorted.bam	TCGA-J8-A3YH-01A-11D-A23Q-120927-SN208-0432-AC188LACXX-s-3-rg.sorted.g	28681035635	BAM	be447f3c-11df-4901-84c2-484fdb81ec8f	controlled	Illumina HiSeq	live	Experiment Metadata	2016-09-29T22:44:22.528542-05:00	2016-05-03T10:30:45.454866-05:00	be447f3c-11df-4901-84c2-484fdb81ec8f_experiment.xml	1d049cdaddee2e221e1753eb005fa963	SRA XML	open	live	c2ae462f-b2fd-48bc-8a85-23477e0f0c5e	Sequencing Data	2153		submitted	Analysis Metadata	2016-09-29T18:13:19.496132-05:00
10	TCGA-J8-A3YH	training	low	1	2	1	0	0	0	0.01	0.939	0.017	0.034	-9	-9	-9	-9	8a41ae146a73a3b0313692cd3898db0e	26	MD Anderson - Institute for Applied Cancer Science	MDA	e9d3d607-4a02-5db7-8719-40ca83ad3efe	mdanderson.org	CGCC	Aligned reads	68b5a4df-d66d-4652-8fe4-a5cf8566d53e	TCGA-J8-A3YH-10A-01D-A23Q_120927_SN208_0432_AC188LACXX_s_4_rg.sorted.bam	TCGA-J8-A3YH-10A-01D-A23Q-120927-SN208-0432-AC188LACXX-s-4-rg.sorted.g	16872794474	BAM	c862f443-c687-47fc-9608-87a07e84a35a	controlled	Illumina HiSeq	live	Analysis Metadata	2016-09-29T22:17:30.651340-05:00	2016-05-03T10:33:47.091011-05:00	c862f443-c687-47fc-9608-87a07e84a35a_analysis.xml	6f6ed25af44431311dac1e6796e54e83	SRA XML	open	live	b213f459-9ddb-4771-b6ff-7cb6d96dcf41	Sequencing Data	11973		submitted	Run Metadata	2016-09-30T00:01:22.761447-05:00
1	TCGA-L6-A4ET	training	high	2	2	1	0	0	0	0.005	0.976	0.014	0.005	1	0	0	0	ca06f41b1a46052de283c71c8001dac1	8	Broad Institute of MIT and Harvard	BI	61d634b8-e8dd-58bf-9a65-1233dc7c8c6a	broad.mit.edu	GSC	Aligned reads	917618b1-8fa6-4c52-93b8-9c00a27e7425	G49537.TCGA-L6-A4ET-01A-11D-A257-08.2.bam	G49537.TCGA-L6-A4ET-01A-11D-A257-08.2.g	358245829591	BAM	7fadba7b-2d6c-4f41-89a3-388f247b5cd9	controlled	Illumina HiSeq	live	Experiment Metadata	2016-09-29T19:51:12.418523-05:00	2016-05-03T11:28:50.223155-05:00	7fadba7b-2d6c-4f41-89a3-388f247b5cd9_experiment.xml	f72fc37c8ee0eb22633ff8da1177b2a4	SRA XML	open	live	57bdb885-4767-4d50-b212-dae8be176503	Sequencing Data	29662		submitted	Analysis Metadata	2016-09-29T23:53:55.329720-05:00
10	TCGA-L6-A4ET	training	high	2	2	1	0	0	0	0.005	0.976	0.014	0.005	1	0	0	0	29ebc96f3b36747f62c971295d431e7c	8	Broad Institute of MIT and Harvard	BI	61d634b8-e8dd-58bf-9a65-1233dc7c8c6a	broad.mit.edu	GSC	Aligned reads	43ea9a4f-a47f-4937-a9ac-3ce49c615244	G49537.TCGA-L6-A4ET-10A-01D-A25A-08.2.bam	G49537.TCGA-L6-A4ET-10A-01D-A25A-08.2.g	211583204559	BAM	79b20d81-296f-4dd8-a7fb-e7cffd850a6d	controlled	Illumina HiSeq	live	Experiment Metadata	2016-09-29T22:27:29.242353-05:00	2016-05-03T11:30:43.421347-05:00	79b20d81-296f-4dd8-a7fb-e7cffd850a6d_experiment.xml	db9e7802006279b5dcff54bd88f757ed	SRA XML	open	live	b8281c86-07d4-41f2-bc21-8edfddd0acf2	Sequencing Data	17893		submitted	Run Metadata	2016-09-29T22:05:45.606053-05:00
[truncated: 197 more columns]

## Sheet: Sheet1
G32522.TCGA-BJ-A191-10A-01D-A13W-08.1.g	stage i	stage i
G32524.TCGA-DJ-A1QL-10A-01D-A14W-08.3.g	stage ii	stage ii
G32527.TCGA-FE-A3PD-10A-01D-A21Z-08.2.g	stage i	stage i
G32530.TCGA-EM-A3AQ-10A-01D-A20C-08.1.g	stage i	stage i
G32531.TCGA-FK-A3S3-10A-01D-A22D-08.1.g	stage i	stage i
G32535.TCGA-FK-A3SE-10A-01D-A22D-08.1.g	stage i	stage i
G32537.TCGA-EL-A3CX-10A-01D-A19M-08.4.g	stage i	stage i
G32538.TCGA-EM-A2CU-10A-01D-A17V-08.3.g	stage iii	stage iii
G32539.TCGA-EM-A3AL-10A-01D-A202-08.1.g	stage i	stage i
G49537.TCGA-DE-A3KN-10A-01D-A20C-08.2.g	stage iva	stage iva
G49537.TCGA-E8-A416-10A-01D-A23K-08.2.g	stage i	stage i
G49537.TCGA-E8-A418-10A-01D-A23K-08.1.g	stage iva	stage iva
G49537.TCGA-EM-A3FL-10A-01D-A21A-08.2.g	stage i	stage i
G49537.TCGA-ET-A4KN-10A-01D-A25A-08.1.g	stage iii	stage iii
G49537.TCGA-FE-A233-10A-01D-A14W-08.1.g	stage i	stage i
TCGA-BJ-A0Z5-10A-01D-A10R-120616-SN1120-0153-AC0WMJACXX-s-4-rg.sorted.g	stage iii	stage iii
TCGA-BJ-A0ZF-10A-01D-A10R-120711-SN1120-0174-BD13R2ACXX-s-3-rg.sorted.g	stage ii	stage ii
TCGA-BJ-A0ZH-10A-01D-A10R-120711-SN208-0414-BD13L5ACXX-s-4-rg.sorted.g	stage iva	stage iva
TCGA-BJ-A0ZJ-10A-01D-A10R-120616-SN1120-0153-AC0WMJACXX-s-5-rg.sorted.g	stage i	stage i
TCGA-BJ-A18Y-10A-01D-A13U-120706-SN1222-0122-AC0WPYACXX-s-2-rg.sorted.g	stage i	stage i
TCGA-BJ-A18Z-10A-01D-A13U-120712-SN1222-0125-BD13TPACXX-s-2-rg.sorted.g	stage iva	stage iva
TCGA-BJ-A190-10A-01D-A13U-120711-SN1120-0173-AC0WN6ACXX-s-8-rg.sorted.g	stage ii	stage ii
TCGA-BJ-A28W-10A-01D-A16N-120805-SN208-0421-AC11HPACXX-s-4-rg.sorted.g	stage i	stage i
TCGA-CE-A13K-10A-01D-A10R-120616-SN1120-0154-BD142VACXX-s-3-rg.sorted.g	stage i	stage i
TCGA-CE-A27D-10A-01D-A16N-120805-SN208-0422-BD16VPACXX-s-2-rg.sorted.g	stage i	stage i
TCGA-DE-A0Y2-10A-01D-A10R-120617-SN1222-0116-AC0WMMACXX-s-6-rg.sorted.g	stage i	stage i
TCGA-DJ-A13O-10A-01D-A10R-120617-SN1222-0116-AC0WMMACXX-s-8-rg.sorted.g	stage i	stage i
TCGA-DJ-A13P-10A-01D-A10R-120617-SN1222-0117-BD1414ACXX-s-8-rg.sorted.g	stage ii	stage ii
TCGA-DJ-A1QG-10A-01D-A14U-120629-SN1222-0121-BD143UACXX-s-4-rg.sorted.g	stage i	stage i
TCGA-DJ-A1QN-10A-01D-A14U-120629-SN1120-0168-BD1454ACXX-s-3-rg.sorted.g	stage i	stage i
TCGA-DJ-A1QO-10A-01D-A14U-120629-SN1120-0168-BD1454ACXX-s-8-rg.sorted.g	stage iii	stage iii
TCGA-E8-A242-10A-01D-A16N-121204-SN208-0442-BC1F7YACXX-s-4-rg.sorted.g	stage iii	stage iii
TCGA-EM-A1CS-10A-01D-A13U-120711-SN1120-0173-AC0WN6ACXX-s-7-rg.sorted.g	stage i	stage i
TCGA-EM-A3O3-10A-01D-A221-120611-SN1222-0115-BD141KACXX-s-6-rg.sorted.g	stage iii	stage iii
TCGA-EM-A3O7-10A-01D-A221-120524-SN1120-0145-BD12MWACXX-s-3-rg.sorted.g	stage iii	stage iii
TCGA-EM-A3O8-10A-01D-A221-120530-SN1222-0111-BD12L1ACXX-s-4-rg.sorted.g	stage i	stage i
TCGA-EM-A3O9-10A-01D-A221-120530-SN1222-0111-BD12L1ACXX-s-8-rg.sorted.g	stage i	stage i
TCGA-EM-A3OA-10A-01D-A221-120610-SN1120-0151-AC0WN0ACXX-s-8-rg.sorted.g	stage ii	stage ii
TCGA-ET-A25R-10A-01D-A16N-120805-SN208-0422-BD16VPACXX-s-7-rg.sorted.g	stage iii	stage iii
TCGA-FE-A231-10A-01D-A14U-120629-SN1222-0120-AC0WKWACXX-s-2-rg.sorted.g	stage iva	stage iva
TCGA-FE-A232-10A-01D-A14U-120629-SN1222-0120-AC0WKWACXX-s-8-rg.sorted.g	stage i	stage i
TCGA-FE-A3PB-10A-01D-A221-120524-SN1120-0144-AC0VNCACXX-s-5-rg.sorted.g	stage i	stage i
TCGA-FE-A3PC-10A-01D-A221-120524-SN1120-0145-BD12MWACXX-s-4-rg.sorted.g	stage i	stage i
TCGA-FY-A3ON-10A-01D-A221-120610-SN1120-0152-BD13TDACXX-s-4-rg.sorted.g	stage i	stage i
TCGA-FY-A3R7-10A-01D-A221-120611-SN1222-0114-AC0WL3ACXX-s-4-rg.sorted.g	stage iii	stage iii
TCGA-FY-A3RA-10A-01D-A221-120611-SN1222-0114-AC0WL3ACXX-s-5-rg.sorted.g	stage i	stage i
TCGA-H2-A26U-10A-01D-A16N-121204-SN208-0442-BC1F7YACXX-s-6-rg.sorted.g	stage iii	stage iii
	#N/A	#N/A
	#N/A	#N/A
	#N/A	#N/A
	#N/A	#N/A
	#N/A	#N/A
	#N/A	#N/A
	#N/A	#N/A
	#N/A	#N/A
	#N/A	#N/A
	#N/A	#N/A
	#N/A	#N/A
	#N/A	#N/A
	#N/A	#N/A
	#N/A	#N/A
	#N/A	#N/A
	#N/A	#N/A
	#N/A	#N/A
	#N/A	#N/A
	#N/A	#N/A
	#N/A	#N/A
	#N/A	#N/A
	#N/A	#N/A
	#N/A	#N/A
	#N/A	#N/A
	#N/A	#N/A
	#N/A	#N/A
	#N/A	#N/A
	#N/A	#N/A
	#N/A	#N/A
	#N/A	#N/A
	#N/A	#N/A
	#N/A	#N/A
	#N/A	#N/A
	#N/A	#N/A
	#N/A	#N/A
	#N/A	#N/A
	#N/A	#N/A
	#N/A	#N/A
	#N/A	#N/A
	#N/A	#N/A
	#N/A	#N/A
	#N/A	#N/A
	#N/A	#N/A
	#N/A	#N/A
	#N/A	#N/A
	#N/A	#N/A
	#N/A	#N/A
	#N/A	#N/A
	#N/A	#N/A
	#N/A	#N/A
	#N/A	#N/A
	#N/A	#N/A
	#N/A	#N/A
	#N/A	#N/A
	#N/A	#N/A
	#N/A	#N/A
	#N/A	#N/A
	#N/A	#N/A
	#N/A	#N/A
	#N/A	#N/A
	#N/A	#N/A
	#N/A	#N/A
	#N/A	#N/A
	#N/A	#N/A
	#N/A	#N/A
	#N/A	#N/A
	#N/A	#N/A
	#N/A	#N/A
	#N/A	#N/A
	#N/A	#N/A
	#N/A	#N/A
	#N/A	#N/A
	#N/A	#N/A
	#N/A	#N/A
	#N/A	#N/A
	#N/A	#N/A
	#N/A	#N/A
	#N/A	#N/A

## Sheet: TEST_01
tissue	indv	subset	coverage	SEX_2_FEM-1_MALE	PHENOTYPE	AMR1EUR2EAS3HIS4AFR0_2	AMR1EUR2EAS3HIS4AFR0_3	AMR1EUR2EAS3HIS4AFR0_4	AMR1EUR2EAS3HIS4AFR0_0	Pop1African	Pop2European	Pop3EastAsian	Pop4Hispanic	PopSelfrep_2_European	PopSelfrep_3_Asian	PopSelfrep_4_Hispanic	PopSelfrep_0_Black	cases/0/demographic/race	cases/0/demographic/demographic_id	cases/0/demographic/ethnicity	md5sum	center/code	center/name	center/short_name	center/center_id	center/namespace	center/center_type	data_type	index_files/0/file_id	file_name	IID	file_size	data_format	submitter_id	access	platform	state	metadata_files/0/data_type	metadata_files/0/updated_datetime	metadata_files/0/created_datetime	metadata_files/0/file_name	metadata_files/0/md5sum	metadata_files/0/data_format	metadata_files/0/access	metadata_files/0/state	metadata_files/0/file_id	metadata_files/0/data_category	metadata_files/0/file_size	metadata_files/0/type
1	TCGA-BJ-A0Z5	testing	low	1	2	1	0	0	0	0.018	0.971	0.002	0.009	1	0	0	0	3963d0dc749df9a0742cc29dd99bf586	2	Harvard Medical School	HMS	c8611490-4cbd-5651-8de2-64484a515eec	hms.harvard.edu	CGCC	Aligned reads	d26862ec-b5bd-43ec-bb36-4f69bd9c80a1	TCGA-BJ-A0Z5-01A-11D-A10R_120616_SN1120_0153_AC0WMJACXX_s_1_rg.sorted.bam	TCGA-BJ-A0Z5-01A-11D-A10R-120616-SN1120-0153-AC0WMJACXX-s-1-rg.sorted.g	13874601719	BAM	4cbb22da-d114-4383-a74b-eafc659176f7	controlled	Illumina HiSeq	live	Analysis Metadata	2016-09-29T20:51:54.196372-05:00	2016-05-03T09:55:56.017559-05:00	4cbb22da-d114-4383-a74b-eafc659176f7_analysis.xml	012e369b6ebf14139e2fa26b10b97144	SRA XML	open	live	7ced52b8-f194-45ce-81f3-dfa5a4648c71	Sequencing Data	11967		submitted	Experiment Metadata	2016-09-29T23:10:08.505102-05:00
1	TCGA-BJ-A0ZF	testing	low	2	2	0	0	1	0	0.065	0.556	0.01	0.37	1	0	0	0	fe0338499fca50d950e9d602f1985d9a	2	Harvard Medical School	HMS	c8611490-4cbd-5651-8de2-64484a515eec	hms.harvard.edu	CGCC	Aligned reads	27bc7681-9df4-42f6-86a2-ea9928705867	TCGA-BJ-A0ZF-01A-11D-A10R_120711_SN1120_0174_BD13R2ACXX_s_1_rg.sorted.bam	TCGA-BJ-A0ZF-01A-11D-A10R-120711-SN1120-0174-BD13R2ACXX-s-1-rg.sorted.g	28551062538	BAM	f4573435-1881-42b0-bea2-f22c4ed2878d	controlled	Illumina HiSeq	live	Run Metadata	2016-09-29T21:33:41.193366-05:00	2016-05-03T10:47:09.387178-05:00	f4573435-1881-42b0-bea2-f22c4ed2878d_run.xml	56a920d57dd536fe0762f35f1ce6ef61	SRA XML	open	live	96f751e4-1373-44a4-b7ea-7a83148e716c	Sequencing Data	843		submitted	Analysis Metadata	2016-09-29T20:46:23.908791-05:00
1	TCGA-BJ-A0ZH	testing	low	2	2	1	0	0	0	0.016	0.95	0.023	0.011	1	0	0	0	a9bcca8ba1294e09e0b3c1704514ba74	2	Harvard Medical School	HMS	c8611490-4cbd-5651-8de2-64484a515eec	hms.harvard.edu	CGCC	Aligned reads	35b44d2d-b444-4265-a714-252181f1c76c	TCGA-BJ-A0ZH-01A-11D-A10R_120711_SN208_0414_BD13L5ACXX_s_2_rg.sorted.bam	TCGA-BJ-A0ZH-01A-11D-A10R-120711-SN208-0414-BD13L5ACXX-s-2-rg.sorted.g	27127436645	BAM	815e54e9-da5b-4950-a667-d4e35eb0182e	controlled	Illumina HiSeq	live	Experiment Metadata	2016-09-29T23:37:05.451271-05:00	2016-05-03T10:11:55.122652-05:00	815e54e9-da5b-4950-a667-d4e35eb0182e_experiment.xml	f8bfe463b46b546db281143ecbaf5200	SRA XML	open	live	e3755db0-89a1-442e-b1fd-fe8cf2a941f6	Sequencing Data	2153		submitted	Analysis Metadata	2016-09-29T17:58:52.293951-05:00
1	TCGA-BJ-A0ZJ	testing	low	1	2	1	0	0	0	0.008	0.941	0.015	0.036	1	0	0	0	dd36e02fe55eb658ba615140030ee3c8	2	Harvard Medical School	HMS	c8611490-4cbd-5651-8de2-64484a515eec	hms.harvard.edu	CGCC	Aligned reads	d63cb0aa-6dc8-4464-9eee-2d5cedbf5cc5	TCGA-BJ-A0ZJ-01A-11D-A10R_120616_SN1120_0153_AC0WMJACXX_s_2_rg.sorted.bam	TCGA-BJ-A0ZJ-01A-11D-A10R-120616-SN1120-0153-AC0WMJACXX-s-2-rg.sorted.g	10824070174	BAM	fe1683b2-ea42-477b-b5da-b432a1683aa7	controlled	Illumina HiSeq	live	Experiment Metadata	2016-09-29T22:08:30.220545-05:00	2016-05-03T10:50:25.823189-05:00	fe1683b2-ea42-477b-b5da-b432a1683aa7_experiment.xml	e8b06c96f874097af7b2f03bb6d75f7c	SRA XML	open	live	ac86191b-87f3-42f2-a0ab-9e353213e136	Sequencing Data	2154		submitted	Run Metadata	2016-09-29T23:32:23.282047-05:00
1	TCGA-BJ-A18Y	testing	low	1	2	1	0	0	0	0.019	0.956	0.011	0.014	1	0	0	0	d9975060925459ea4638944d3efc13cc	2	Harvard Medical School	HMS	c8611490-4cbd-5651-8de2-64484a515eec	hms.harvard.edu	CGCC	Aligned reads	62c36218-c8cd-46a0-a493-ee7f31de2eb0	TCGA-BJ-A18Y-01A-11D-A13U_120706_SN1222_0122_AC0WPYACXX_s_1_rg.sorted.bam	TCGA-BJ-A18Y-01A-11D-A13U-120706-SN1222-0122-AC0WPYACXX-s-1-rg.sorted.g	16398441700	BAM	7b776a3a-ce17-4a99-9f71-9ab2b427c7b6	controlled	Illumina HiSeq	live	Analysis Metadata	2016-09-29T20:30:40.753494-05:00	2016-05-03T10:10:19.258850-05:00	7b776a3a-ce17-4a99-9f71-9ab2b427c7b6_analysis.xml	ceef128fa72167e8e047c241e3466e0f	SRA XML	open	live	6fcfeb14-b524-4907-ae42-1eeae1eb315b	Sequencing Data	11967		submitted	Experiment Metadata	2016-09-29T20:21:47.262821-05:00
1	TCGA-BJ-A18Z	testing	low	1	2	1	0	0	0	0.005	0.975	0.008	0.012	1	0	0	0	4d9498244b1bc3a18861a67a305017e5	2	Harvard Medical School	HMS	c8611490-4cbd-5651-8de2-64484a515eec	hms.harvard.edu	CGCC	Aligned reads	7701663f-93cc-44a5-970f-2323b65cb814	TCGA-BJ-A18Z-01A-21D-A13U_120712_SN1222_0125_BD13TPACXX_s_1_rg.sorted.bam	TCGA-BJ-A18Z-01A-21D-A13U-120712-SN1222-0125-BD13TPACXX-s-1-rg.sorted.g	15944455082	BAM	81d5a49b-1719-4a10-9abb-b188050098c3	controlled	Illumina HiSeq	live	Analysis Metadata	2016-09-29T22:39:28.070766-05:00	2016-05-03T10:11:55.128311-05:00	81d5a49b-1719-4a10-9abb-b188050098c3_analysis.xml	34834be31cea13ee8dcff5003eb038f8	SRA XML	open	live	bfa5569e-38d2-4ea1-b20e-dbecab945ed8	Sequencing Data	11967		submitted	Experiment Metadata	2016-10-07T16:29:05.810289-05:00
1	TCGA-BJ-A190	testing	low	1	2	0	0	1	0	0.107	0.532	0.067	0.295	1	0	0	0	e12aa2ad7f66015431db4798aaac1519	2	Harvard Medical School	HMS	c8611490-4cbd-5651-8de2-64484a515eec	hms.harvard.edu	CGCC	Aligned reads	998f1ca3-081f-4ad2-9c90-a97511966bc2	TCGA-BJ-A190-01A-11D-A13U_120711_SN1120_0173_AC0WN6ACXX_s_6_rg.sorted.bam	TCGA-BJ-A190-01A-11D-A13U-120711-SN1120-0173-AC0WN6ACXX-s-6-rg.sorted.g	21683526743	BAM	670b9aa0-449f-4f70-adf1-dbbfb33524be	controlled	Illumina HiSeq	live	Analysis Metadata	2016-09-29T17:36:29.856488-05:00	2016-05-03T10:03:26.117831-05:00	670b9aa0-449f-4f70-adf1-dbbfb33524be_analysis.xml	cfdcbfde0d99fcd9adf4a658237344ae	SRA XML	open	live	02f8fda8-a0b8-4bda-b31c-5e0595529422	Sequencing Data	11967		submitted	Experiment Metadata	2016-08-13T10:50:38.868540-05:00
1	TCGA-BJ-A191	testing	high_w.low	2	2	1	0	0	0	0.014	0.921	0.019	0.046	1	0	0	0	2beda629ee36f642880231abbc8e6aec	8	Broad Institute of MIT and Harvard	BI	61d634b8-e8dd-58bf-9a65-1233dc7c8c6a	broad.mit.edu	GSC	Aligned reads	d52b8a7c-27b2-4f35-9e07-a666d2bb65d2	G32522.TCGA-BJ-A191-01A-11D-A13W-08.1.bam	G32522.TCGA-BJ-A191-01A-11D-A13W-08.1.g	180953340738	BAM	80304de2-8f90-4d66-a991-f1102cfb3eb9	controlled	Illumina HiSeq	live	Run Metadata	2016-09-29T18:02:33.357929-05:00	2016-05-03T10:52:42.251890-05:00	80304de2-8f90-4d66-a991-f1102cfb3eb9_run.xml	d2c000db2b8c4dc862d9a656fd7bb136	SRA XML	open	live	1395a41d-da66-4158-86bd-684e71758342	Sequencing Data	12561		submitted	Experiment Metadata	2016-10-07T17:57:37.607443-05:00
1	TCGA-BJ-A28W	testing	low	2	2	1	0	0	0	0.012	0.912	0.022	0.054	1	0	0	0	4804e8721a957f9a15c9370233a2519f	2	Harvard Medical School	HMS	c8611490-4cbd-5651-8de2-64484a515eec	hms.harvard.edu	CGCC	Aligned reads	088272ea-e892-4ba0-9c84-2623e97483b6	TCGA-BJ-A28W-01A-11D-A16N_120805_SN208_0421_AC11HPACXX_s_2_rg.sorted.bam	TCGA-BJ-A28W-01A-11D-A16N-120805-SN208-0421-AC11HPACXX-s-2-rg.sorted.g	33746050993	BAM	e41945f2-bedb-43f8-860f-ac339fc04e51	controlled	Illumina HiSeq	live	Experiment Metadata	2016-09-29T20:06:43.169597-05:00	2016-05-03T10:42:30.730901-05:00	e41945f2-bedb-43f8-860f-ac339fc04e51_experiment.xml	31d118f59df2dbe8928ab5bfe4b2051a	SRA XML	open	live	612ce2cc-2962-4d37-bd97-f5676c150fe5	Sequencing Data	2153		submitted	Run Metadata	2016-09-29T18:26:09.977283-05:00
1	TCGA-CE-A13K	testing	low	2	2	0	1	0	0	0.026	0.012	0.915	0.047	0	1	0	0	b0d89a2ecae3510ba70adb8aa24ad352	2	Harvard Medical School	HMS	c8611490-4cbd-5651-8de2-64484a515eec	hms.harvard.edu	CGCC	Aligned reads	1284228c-9a32-477b-b0ea-c5156a12eafd	TCGA-CE-A13K-01A-11D-A10R_120616_SN1120_0154_BD142VACXX_s_1_rg.sorted.bam	TCGA-CE-A13K-01A-11D-A10R-120616-SN1120-0154-BD142VACXX-s-1-rg.sorted.g	15798085073	BAM	31b2c40c-1f9d-4c32-a3e1-75814fac9c67	controlled	Illumina HiSeq	live	Experiment Metadata	2016-09-30T00:18:48.289963-05:00	2016-05-03T09:47:39.285493-05:00	31b2c40c-1f9d-4c32-a3e1-75814fac9c67_experiment.xml	900091be59f03a5ae2bda0ad17533d69	SRA XML	open	live	fd2d7bd4-78eb-46b7-86b8-e7a39598e703	Sequencing Data	2154		submitted	Analysis Metadata	2016-09-30T00:06:31.833897-05:00
1	TCGA-CE-A27D	testing	low	2	2	0	1	0	0	0.017	0.031	0.921	0.031	0	1	0	0	099995c6deaa1b09ca6b5588c96155ac	2	Harvard Medical School	HMS	c8611490-4cbd-5651-8de2-64484a515eec	hms.harvard.edu	CGCC	Aligned reads	1012d076-e470-478f-b8ea-0623f6ab468f	TCGA-CE-A27D-01A-11D-A16N_120805_SN208_0422_BD16VPACXX_s_1_rg.sorted.bam	TCGA-CE-A27D-01A-11D-A16N-120805-SN208-0422-BD16VPACXX-s-1-rg.sorted.g	30922641431	BAM	74ec1677-bb4a-4008-b93a-977fef254560	controlled	Illumina HiSeq	live	Analysis Metadata	2016-09-29T17:49:25.185895-05:00	2016-05-03T10:07:54.192209-05:00	74ec1677-bb4a-4008-b93a-977fef254560_analysis.xml	16699979891f4b80f8c22f2c06c2f4ef	SRA XML	open	live	0b4c8da0-2dec-461c-8e1f-462ed91fec8e	Sequencing Data	11963		submitted	Experiment Metadata	2016-08-30T02:55:47.817925-05:00
1	TCGA-DE-A0Y2	testing	low	2	2	1	0	0	0	0.013	0.909	0.017	0.062	1	0	0	0	88578b6010a4436d9059e8c3ec37bb44	2	Harvard Medical School	HMS	c8611490-4cbd-5651-8de2-64484a515eec	hms.harvard.edu	CGCC	Aligned reads	09432ccf-6983-4577-804d-131228a959ad	TCGA-DE-A0Y2-01A-11D-A10R_120617_SN1222_0116_AC0WMMACXX_s_3_rg.sorted.bam	TCGA-DE-A0Y2-01A-11D-A10R-120617-SN1222-0116-AC0WMMACXX-s-3-rg.sorted.g	15102158763	BAM	69c21790-c24c-4408-9aec-21c3b0efc8f7	controlled	Illumina HiSeq	live	Experiment Metadata	2016-09-29T21:41:00.110357-05:00	2016-05-03T10:04:14.619026-05:00	69c21790-c24c-4408-9aec-21c3b0efc8f7_experiment.xml	40f668aac87b117d80bf2e863670f136	SRA XML	open	live	9b70ba1b-e0a2-4ead-88c9-70e400dd9d88	Sequencing Data	2154		submitted	Run Metadata	2016-09-29T17:52:04.578982-05:00
1	TCGA-DE-A3KN	testing	high	2	2	0	0	1	0	0.055	0.676	0.019	0.251	1	0	0	0	35e36a64faf085fddb9a13839798355c	8	Broad Institute of MIT and Harvard	BI	61d634b8-e8dd-58bf-9a65-1233dc7c8c6a	broad.mit.edu	GSC	Aligned reads	59281a74-1430-47f6-adeb-ba825261a9da	G49537.TCGA-DE-A3KN-01A-11D-A20C-08.2.bam	G49537.TCGA-DE-A3KN-01A-11D-A20C-08.2.g	462036324639	BAM	2a117a0b-6388-46d1-8eeb-a055097fcacf	controlled	Illumina HiSeq	live	Run Metadata	2016-09-29T20:12:47.615614-05:00	2016-06-22T14:16:35.058460-05:00	2a117a0b-6388-46d1-8eeb-a055097fcacf_run.xml	292b1426fba996998500377ecd9bc55c	SRA XML	open	live	64e23536-73d4-4d3e-bffe-f5120bde937f	Sequencing Data	22746		submitted	Experiment Metadata	2016-09-29T23:49:22.790074-05:00
1	TCGA-DJ-A13O	testing	low	1	2	1	0	0	0	0.02	0.914	0.016	0.049	1	0	0	0	1163afeaec358a82dc611562374a040f	2	Harvard Medical School	HMS	c8611490-4cbd-5651-8de2-64484a515eec	hms.harvard.edu	CGCC	Aligned reads	1491a44e-a5b7-4e01-a872-1ea5c6244a97	TCGA-DJ-A13O-01A-11D-A10R_120617_SN1222_0116_AC0WMMACXX_s_5_rg.sorted.bam	TCGA-DJ-A13O-01A-11D-A10R-120617-SN1222-0116-AC0WMMACXX-s-5-rg.sorted.g	14490212162	BAM	6e20aad9-cd04-4f3a-9f19-73268c15a369	controlled	Illumina HiSeq	live	Experiment Metadata	2016-09-29T19:19:46.473769-05:00	2016-05-03T10:05:42.353360-05:00	6e20aad9-cd04-4f3a-9f19-73268c15a369_experiment.xml	0294ae8d994f3c58666139b6ea084abb	SRA XML	open	live	4423835b-bcf4-4de3-af0c-a4d35569914e	Sequencing Data	2154		submitted	Run Metadata	2016-09-29T19:18:59.157222-05:00
1	TCGA-DJ-A13P	testing	low	2	2	1	0	0	0	0.012	0.974	0.005	0.008	1	0	0	0	9ed695dfb27d8a37746615e3862002a6	2	Harvard Medical School	HMS	c8611490-4cbd-5651-8de2-64484a515eec	hms.harvard.edu	CGCC	Aligned reads	dda32502-2310-40cb-8f95-25384e69f41f	TCGA-DJ-A13P-01A-11D-A10R_120617_SN1222_0117_BD1414ACXX_s_5_rg.sorted.bam	TCGA-DJ-A13P-01A-11D-A10R-120617-SN1222-0117-BD1414ACXX-s-5-rg.sorted.g	13556469085	BAM	30b00377-8c23-4db6-856b-bbb36a56fe2e	controlled	Illumina HiSeq	live	Analysis Metadata	2016-09-29T18:54:33.293389-05:00	2016-05-03T09:47:39.267957-05:00	30b00377-8c23-4db6-856b-bbb36a56fe2e_analysis.xml	a3496dd2f8767f05cf01fe01f1ab49e9	SRA XML	open	live	3435bc7c-9c05-4cbc-876f-0254a5b38460	Sequencing Data	11967		submitted	Run Metadata	2016-09-30T00:02:38.352630-05:00
1	TCGA-DJ-A1QG	testing	low	1	2	1	0	0	0	0.007	0.958	0.014	0.022	1	0	0	0	fd71edffdc598161ede629a2ec71e4ac	2	Harvard Medical School	HMS	c8611490-4cbd-5651-8de2-64484a515eec	hms.harvard.edu	CGCC	Aligned reads	4c1ada16-750d-484f-9c3e-8e2c99073a6d	TCGA-DJ-A1QG-01A-11D-A14U_120629_SN1222_0121_BD143UACXX_s_1_rg.sorted.bam	TCGA-DJ-A1QG-01A-11D-A14U-120629-SN1222-0121-BD143UACXX-s-1-rg.sorted.g	14521976280	BAM	29af084f-6ff5-4c57-8b33-fd335c6bdf71	controlled	Illumina HiSeq	live	Experiment Metadata	2016-10-07T16:32:44.916833-05:00	2016-05-03T09:45:29.837873-05:00	29af084f-6ff5-4c57-8b33-fd335c6bdf71_experiment.xml	418e71afe8f1a15ead0dec612fdab064	SRA XML	open	live	9ece1d9b-62a0-4fae-90a4-8daa7977382a	Sequencing Data	2154		submitted	Run Metadata	2016-09-29T22:48:18.981146-05:00
1	TCGA-DJ-A1QL	testing	high_w.low	1	2	0	0	1	0	0.025	0.361	0.024	0.59	-9	-9	-9	-9	e67d2c9315f5043ce62c5353fcd83d64	8	Broad Institute of MIT and Harvard	BI	61d634b8-e8dd-58bf-9a65-1233dc7c8c6a	broad.mit.edu	GSC	Aligned reads	59b2faf0-a661-4d53-938b-dd15752b5b59	G32524.TCGA-DJ-A1QL-01A-11D-A14W-08.2.bam	G32524.TCGA-DJ-A1QL-01A-11D-A14W-08.2.g	129501381382	BAM	6ea4a0b3-134c-4b48-bd4d-13d6276786d2	controlled	Illumina HiSeq	live	Run Metadata	2016-09-29T23:34:22.306968-05:00	2016-05-03T11:19:30.094552-05:00	6ea4a0b3-134c-4b48-bd4d-13d6276786d2_run.xml	e7609ebfb618f9e44334908dc24c5be2	SRA XML	open	live	e1bac1c8-3175-407b-8614-1befad52c095	Sequencing Data	13819		submitted	Experiment Metadata	2016-09-30T00:07:00.284080-05:00
1	TCGA-DJ-A1QN	testing	low	2	2	0	0	0	0	0.016	0.888	0.014	0.082	-9	-9	-9	-9	6fe53b722587e6296c4afa82710466e6	2	Harvard Medical School	HMS	c8611490-4cbd-5651-8de2-64484a515eec	hms.harvard.edu	CGCC	Aligned reads	73f17591-4e85-42a0-a38c-9b9c7cca463a	TCGA-DJ-A1QN-01A-11D-A14U_120629_SN1120_0168_BD1454ACXX_s_1_rg.sorted.bam	TCGA-DJ-A1QN-01A-11D-A14U-120629-SN1120-0168-BD1454ACXX-s-1-rg.sorted.g	13732183827	BAM	63ff73fc-d3e7-473f-a1b7-d3df84e95291	controlled	Illumina HiSeq	live	Analysis Metadata	2016-09-29T21:29:04.843909-05:00	2016-05-03T10:02:39.042649-05:00	63ff73fc-d3e7-473f-a1b7-d3df84e95291_analysis.xml	1793addbe47d3fd05d1fd5869e453d17	SRA XML	open	live	94396f08-2db7-4928-8c79-bedc2691cd2c	Sequencing Data	11967		submitted	Run Metadata	2016-09-29T17:43:53.837289-05:00
1	TCGA-DJ-A1QO	testing	low	1	2	1	0	0	0	0.007	0.973	0.006	0.013	1	0	0	0	fb19bd7328cac00ca8a014cf4cee5f7d	2	Harvard Medical School	HMS	c8611490-4cbd-5651-8de2-64484a515eec	hms.harvard.edu	CGCC	Aligned reads	03a027a8-2869-4bfb-bc49-89d1778a2304	TCGA-DJ-A1QO-01A-11D-A14U_120629_SN1120_0168_BD1454ACXX_s_6_rg.sorted.bam	TCGA-DJ-A1QO-01A-11D-A14U-120629-SN1120-0168-BD1454ACXX-s-6-rg.sorted.g	12960854678	BAM	ac222460-282f-454f-91ae-113cbc4d091d	controlled	Illumina HiSeq	live	Analysis Metadata	2016-09-29T18:50:32.573336-05:00	2016-05-03T10:25:08.081624-05:00	ac222460-282f-454f-91ae-113cbc4d091d_analysis.xml	faebd77bd8b05cc5c5efd8bc0f3e3a2a	SRA XML	open	live	31ad63ee-9ab6-498a-8f36-4fd7c752565b	Sequencing Data	11967		submitted	Experiment Metadata	2016-08-13T05:25:47.346161-05:00
1	TCGA-E8-A242	testing	low	2	2	0	0	1	0	0.12	0.763	0.007	0.11	1	0	0	0	ce79c4d12fff337d13e3c47f6d53b6e1	2	Harvard Medical School	HMS	c8611490-4cbd-5651-8de2-64484a515eec	hms.harvard.edu	CGCC	Aligned reads	7d380ff4-a116-4dcc-bb70-03509bd71ec7	TCGA-E8-A242-01A-21D-A16N_121204_SN208_0442_BC1F7YACXX_s_3_rg.sorted.bam	TCGA-E8-A242-01A-21D-A16N-121204-SN208-0442-BC1F7YACXX-s-3-rg.sorted.g	23313922406	BAM	c2c517fc-7f87-4798-9e38-0c64aeab53cc	controlled	Illumina HiSeq	live	Analysis Metadata	2016-09-30T00:01:36.929302-05:00	2016-05-03T10:32:16.791482-05:00	c2c517fc-7f87-4798-9e38-0c64aeab53cc_analysis.xml	fa5dbb8866b6001bb7c998972edae36a	SRA XML	open	live	f29f66f5-e218-45ec-a702-ac1ce25ef4e1	Sequencing Data	11971		submitted	Run Metadata	2016-09-29T18:42:56.723360-05:00
1	TCGA-E8-A416	testing	high	2	2	0	1	0	0	0.038	0.006	0.931	0.025	0	1	0	0	86b8021251aab720ce91f5d8ccb7f34b	8	Broad Institute of MIT and Harvard	BI	61d634b8-e8dd-58bf-9a65-1233dc7c8c6a	broad.mit.edu	GSC	Aligned reads	40123a20-f7ef-4656-b7e9-0dadf0231351	G49537.TCGA-E8-A416-01A-11D-A23M-08.2.bam	G49537.TCGA-E8-A416-01A-11D-A23M-08.2.g	411636968924	BAM	d2e5a634-8058-43c4-b2d5-8a7cafdc54ca	controlled	Illumina HiSeq	live	Analysis Metadata	2016-09-29T20:24:16.198851-05:00	2016-05-03T11:30:43.413000-05:00	d2e5a634-8058-43c4-b2d5-8a7cafdc54ca_analysis.xml	a4144646e3d937c45cbb7ff593f06d47	SRA XML	open	live	6be676de-8980-4d4c-a4b3-c9d3532bc775	Sequencing Data	56426		submitted	Run Metadata	2016-09-29T17:36:04.670539-05:00
1	TCGA-E8-A418	testing	high	2	2	1	0	0	0	0.022	0.939	0.014	0.025	1	0	0	0	ce8237b6c4b4201acf0ab479918dd1ed	8	Broad Institute of MIT and Harvard	BI	61d634b8-e8dd-58bf-9a65-1233dc7c8c6a	broad.mit.edu	GSC	Aligned reads	648db5c1-038f-40e6-bc98-f81145ce8482	G49537.TCGA-E8-A418-01A-11D-A23M-08.1.bam	G49537.TCGA-E8-A418-01A-11D-A23M-08.1.g	378016304315	BAM	5f366d27-1457-4935-bad3-167243f4d9bb	controlled	Illumina HiSeq	live	Experiment Metadata	2016-09-29T23:49:41.881421-05:00	2016-05-03T11:27:59.289143-05:00	5f366d27-1457-4935-bad3-167243f4d9bb_experiment.xml	034f70bbfb6e9534d61c0f4f6855d6b1	SRA XML	open	live	eb45140d-f3d3-44d4-8e1b-e83e0ace4ea4	Sequencing Data	23754		submitted	Analysis Metadata	2016-09-29T22:48:28.042841-05:00
1	TCGA-EL-A3CX	testing	high	2	2	0	0	1	0	0.072	0.019	0.034	0.874	0	0	1	0	de4f8e7f7e56e899bf03d8d2a4b5787b	8	Broad Institute of MIT and Harvard	BI	61d634b8-e8dd-58bf-9a65-1233dc7c8c6a	broad.mit.edu	GSC	Aligned reads	4def3247-3a00-42c9-958f-51defa0464af	G32537.TCGA-EL-A3CX-01A-11D-A19J-08.2.bam	G32537.TCGA-EL-A3CX-01A-11D-A19J-08.2.g	149650996691	BAM	0c5cc8cc-161e-41eb-b84e-1541a5ca45fa	controlled	Illumina HiSeq	live	Analysis Metadata	2016-09-29T21:33:08.817992-05:00	2016-06-22T14:24:16.718305-05:00	0c5cc8cc-161e-41eb-b84e-1541a5ca45fa_analysis.xml	b2aafd02c0b7a6294a3e307991311cbd	SRA XML	open	live	96a77048-3bd6-454e-8c8e-b67163f5e509	Sequencing Data	48506		submitted	Run Metadata	2016-09-29T21:04:35.748880-05:00
1	TCGA-EL-A3H1	testing	high	2	2	0	0	0	0	0.696	0.257	0.022	0.026	0	0	0	1	de114c0fd16a1c1bc52441a363b75a3f	8	Broad Institute of MIT and Harvard	BI	61d634b8-e8dd-58bf-9a65-1233dc7c8c6a	broad.mit.edu	GSC	Aligned reads	cc46bc6b-f210-441d-b8a0-c0e2fc6f0aa9	G32532.TCGA-EL-A3H1-01A-11D-A21A-08.3.bam	G32532.TCGA-EL-A3H1-01A-11D-A21A-08.3.g	130165018517	BAM	e47134bf-add4-4ad3-ba66-093ca9dc6b0d	controlled	Illumina HiSeq	live	Analysis Metadata	2016-09-29T21:41:33.166599-05:00	2016-06-22T16:30:06.138436-05:00	e47134bf-add4-4ad3-ba66-093ca9dc6b0d_analysis.xml	02414ee635ddf7759066896a8be8a6a9	SRA XML	open	live	9bc66901-c9dd-40c9-973f-0954f83dab8e	Sequencing Data	48177		submitted	Run Metadata	2016-09-29T17:33:08.671086-05:00
1	TCGA-EL-A3T6	testing	low	2	2	0	0	1	0	0.01	0.008	0.019	0.963	0	0	1	0	13bfafdcb36264d26f484c9204054a82	26	MD Anderson - Institute for Applied Cancer Science	MDA	e9d3d607-4a02-5db7-8719-40ca83ad3efe	mdanderson.org	CGCC	Aligned reads	cccc6197-a5d1-4c4d-99e2-eabd6c2827a4	TCGA-EL-A3T6-01A-11D-A221_120523_SN1222_0108_AC0VL4ACXX_s_7_rg.sorted.bam	TCGA-EL-A3T6-01A-11D-A221-120523-SN1222-0108-AC0VL4ACXX-s-7-rg.sorted.g	20156075392	BAM	d0ae45b3-d860-4a6d-8016-3a70ea18ff4d	controlled	Illumina HiSeq	live	Experiment Metadata	2016-08-28T17:13:21.216122-05:00	2016-05-03T10:36:05.665570-05:00	d0ae45b3-d860-4a6d-8016-3a70ea18ff4d_experiment.xml	840296560ae6227e16a308f23d1a584f	SRA XML	open	live	fe56299c-0945-41b6-8f3e-983138d1d9a2	Sequencing Data	2154		submitted	Run Metadata	2016-09-29T22:06:09.737058-05:00
1	TCGA-EL-A3TB	testing	high	2	2	1	0	0	0	0.012	0.917	0.009	0.061	1	0	0	0	55e2425af6277e5e4a904162181395a3	8	Broad Institute of MIT and Harvard	BI	61d634b8-e8dd-58bf-9a65-1233dc7c8c6a	broad.mit.edu	GSC	Aligned reads	57966c1c-af01-4498-8900-d174ca8b3a57	G32526.TCGA-EL-A3TB-01A-11D-A22D-08.2.bam	G32526.TCGA-EL-A3TB-01A-11D-A22D-08.2.g	170038418501	BAM	db139481-7c6c-4166-94f7-95f8578b9416	controlled	Illumina HiSeq	live	Run Metadata	2016-09-29T22:57:44.839811-05:00	2016-05-03T10:52:42.251890-05:00	db139481-7c6c-4166-94f7-95f8578b9416_run.xml	e4f8988a0a9c83fe3236c3f560b02eb0	SRA XML	open	live	caec42ba-6c69-48ac-86a0-4f489683ef71	Sequencing Data	12553		submitted	Experiment Metadata	2016-09-30T00:10:49.525523-05:00
1	TCGA-EL-A4K6	testing	high	1	2	0	0	1	0	0.04	0.044	0.021	0.896	1	0	0	0	dbdc889863e10177610531825aa200fa	8	Broad Institute of MIT and Harvard	BI	61d634b8-e8dd-58bf-9a65-1233dc7c8c6a	broad.mit.edu	GSC	Aligned reads	b191a21d-0b51-4d71-bca2-d193826d7f4a	G49537.TCGA-EL-A4K6-01A-12D-A257-08.2.bam	G49537.TCGA-EL-A4K6-01A-12D-A257-08.2.g	445814977999	BAM	11bb9c86-a63a-453e-bf0b-17659c601a0d	controlled	Illumina HiSeq	live	Experiment Metadata	2016-08-27T12:11:01.474865-05:00	2016-05-03T11:30:43.413000-05:00	11bb9c86-a63a-453e-bf0b-17659c601a0d_experiment.xml	0a2cb6ec7b989f28591f940a70d1a628	SRA XML	open	live	c933f1cd-8db3-4e8c-a8e3-adb4d4cd75eb	Sequencing Data	23772		submitted	Run Metadata	2016-09-29T17:51:46.860795-05:00
1	TCGA-EM-A1CS	testing	low	2	2	1	0	0	0	0.014	0.916	0.006	0.064	-9	-9	-9	-9	d12f52e2e5e9ba4398ebe09037c55caa	2	Harvard Medical School	HMS	c8611490-4cbd-5651-8de2-64484a515eec	hms.harvard.edu	CGCC	Aligned reads	460035b7-2a9b-4507-b8f7-828ae8f90b33	TCGA-EM-A1CS-01A-11D-A13U_120711_SN1120_0173_AC0WN6ACXX_s_5_rg.sorted.bam	TCGA-EM-A1CS-01A-11D-A13U-120711-SN1120-0173-AC0WN6ACXX-s-5-rg.sorted.g	21501339459	BAM	7496b4c7-9908-4bb4-abb0-54e3611df257	controlled	Illumina HiSeq	live	Run Metadata	2016-09-29T20:52:46.491531-05:00	2016-05-03T10:07:54.200631-05:00	7496b4c7-9908-4bb4-abb0-54e3611df257_run.xml	83dcde4fc0531c57b46163bb646e52df	SRA XML	open	live	7d7ea9cc-e702-46a3-a7fe-7fa18330ca3a	Sequencing Data	843		submitted	Experiment Metadata	2016-10-07T16:50:02.408978-05:00
1	TCGA-EM-A1YD	testing	low	2	2	1	0	0	0	0.006	0.963	0.006	0.026	-9	-9	-9	-9	2cb3ffce9903a5bbbdb2d0054b57fdf5	2	Harvard Medical School	HMS	c8611490-4cbd-5651-8de2-64484a515eec	hms.harvard.edu	CGCC	Aligned reads	5266405d-afd2-4c2c-9a34-9077675c6c0e	TCGA-EM-A1YD-01A-11D-A14U_120629_SN1120_0168_BD1454ACXX_s_5_rg.sorted.bam	TCGA-EM-A1YD-01A-11D-A14U-120629-SN1120-0168-BD1454ACXX-s-5-rg.sorted.g	13741277039	BAM	c450bcc0-fcb0-4871-861d-097530fa5750	controlled	Illumina HiSeq	live	Run Metadata	2016-09-29T20:00:14.534157-05:00	2016-05-03T10:33:01.570456-05:00	c450bcc0-fcb0-4871-861d-097530fa5750_run.xml	065df8e1aa078b5668044b242958190b	SRA XML	open	live	5d4436d1-9b29-46bc-84de-26e36b8cae8d	Sequencing Data	843		submitted	Analysis Metadata	2016-09-29T20:55:58.115006-05:00
1	TCGA-EM-A2CU	testing	high	2	2	0	0	1	0	0.015	0.828	0.022	0.135	-9	-9	-9	-9	e0d93dffc7d90c83ae75eb684fd37149	8	Broad Institute of MIT and Harvard	BI	61d634b8-e8dd-58bf-9a65-1233dc7c8c6a	broad.mit.edu	GSC	Aligned reads	2f929a33-3c54-4b62-b5a2-56071638dda7	G32538.TCGA-EM-A2CU-01A-12D-A17V-08.4.bam	G32538.TCGA-EM-A2CU-01A-12D-A17V-08.4.g	480524866279	BAM	0defcc7b-dcdb-41eb-96d4-575747081b31	controlled	Illumina HiSeq	live	Analysis Metadata	2016-09-29T23:06:57.952737-05:00	2016-05-03T11:05:01.523277-05:00	0defcc7b-dcdb-41eb-96d4-575747081b31_analysis.xml	e89cd90206d95d6f9e3cb2e803647451	SRA XML	open	live	d0b39a7a-122c-4d6b-839c-6e63047da0b5	Sequencing Data	79008		submitted	Run Metadata	2016-09-29T19:32:06.654076-05:00
1	TCGA-EM-A3AL	testing	high	2	2	0	0	1	0	0.014	0.795	0.022	0.169	-9	-9	-9	-9	55ee0f19ad2f30e5582c91bf403f9c12	8	Broad Institute of MIT and Harvard	BI	61d634b8-e8dd-58bf-9a65-1233dc7c8c6a	broad.mit.edu	GSC	Aligned reads	2e0ebbf9-2a3a-467c-a21a-366101c67eee	G32539.TCGA-EM-A3AL-01A-11D-A202-08.1.bam	G32539.TCGA-EM-A3AL-01A-11D-A202-08.1.g	132852539136	BAM	05186ac6-8313-4f6f-9874-c2fbdb986b96	controlled	Illumina HiSeq	live	Run Metadata	2016-09-29T22:30:44.419415-05:00	2016-05-03T10:52:42.227801-05:00	05186ac6-8313-4f6f-9874-c2fbdb986b96_run.xml	aec901b66a27a812f75f7d27fec18ead	SRA XML	open	live	ba377dd3-2482-4374-b0fe-48cbb96302e5	Sequencing Data	12565		submitted	Experiment Metadata	2016-09-29T23:19:42.951676-05:00
1	TCGA-EM-A3AQ	testing	high	2	2	1	0	0	0	0.018	0.949	0.014	0.019	-9	-9	-9	-9	7069bea5b4385a46fad72ab14ea2b1f3	8	Broad Institute of MIT and Harvard	BI	61d634b8-e8dd-58bf-9a65-1233dc7c8c6a	broad.mit.edu	GSC	Aligned reads	d633c659-6a2a-4c1f-8c58-b21fdb286645	G32530.TCGA-EM-A3AQ-01A-11D-A20C-08.1.bam	G32530.TCGA-EM-A3AQ-01A-11D-A20C-08.1.g	166769287700	BAM	568cd4c8-c91d-483d-ba55-62b76677871f	controlled	Illumina HiSeq	live	Experiment Metadata	2016-08-29T22:11:25.297520-05:00	2016-06-22T13:54:22.811872-05:00	568cd4c8-c91d-483d-ba55-62b76677871f_experiment.xml	cd3481cfabc25829cf16f0dbc7b5954a	SRA XML	open	live	0fe2cd80-729b-4cff-ac69-6ef599af94b5	Sequencing Data	11419		submitted	Analysis Metadata	2016-09-29T19:38:34.618518-05:00
1	TCGA-EM-A3FL	testing	high	2	2	1	0	0	0	0.015	0.966	0.006	0.013	-9	-9	-9	-9	c7a6ab4f9ca517659917d4a240c89524	8	Broad Institute of MIT and Harvard	BI	61d634b8-e8dd-58bf-9a65-1233dc7c8c6a	broad.mit.edu	GSC	Aligned reads	c2b04f95-ee57-4891-a661-20f45690e472	G49537.TCGA-EM-A3FL-01A-11D-A21A-08.2.bam	G49537.TCGA-EM-A3FL-01A-11D-A21A-08.2.g	404564065572	BAM	320f95bd-5869-4de6-af03-7d7ed37e2118	controlled	Illumina HiSeq	live	Run Metadata	2016-09-29T20:14:44.698089-05:00	2016-06-22T16:49:51.638206-05:00	320f95bd-5869-4de6-af03-7d7ed37e2118_run.xml	e659e44eb663238e323d98c0ac23d913	SRA XML	open	live	660c58fb-0abe-4004-8078-59e39abd12bb	Sequencing Data	22758		submitted	Experiment Metadata	2016-08-13T02:43:11.545655-05:00
1	TCGA-EM-A3O3	testing	low	2	2	1	0	0	0	0.007	0.933	0.009	0.051	-9	-9	-9	-9	57587ed00c09f9fe7b2ace40f6968411	26	MD Anderson - Institute for Applied Cancer Science	MDA	e9d3d607-4a02-5db7-8719-40ca83ad3efe	mdanderson.org	CGCC	Aligned reads	fa175a6f-156a-456a-8a87-059a7e6a21b0	TCGA-EM-A3O3-01A-11D-A221_120611_SN1222_0115_BD141KACXX_s_5_rg.sorted.bam	TCGA-EM-A3O3-01A-11D-A221-120611-SN1222-0115-BD141KACXX-s-5-rg.sorted.g	20058650967	BAM	87fcc6df-6596-4826-8d6f-d42eafcf4647	controlled	Illumina HiSeq	live	Analysis Metadata	2016-09-29T22:25:48.115152-05:00	2016-05-03T10:52:42.227801-05:00	87fcc6df-6596-4826-8d6f-d42eafcf4647_analysis.xml	a34024b2a9a8a953038ef43ec7ea07a8	SRA XML	open	live	b71023da-8189-4f2f-8698-269272829557	Sequencing Data	11967		submitted	Run Metadata	2016-09-30T00:01:49.716686-05:00
1	TCGA-EM-A3O7	testing	low	2	2	1	0	0	0	0.032	0.928	0.007	0.032	-9	-9	-9	-9	a8ce902b478fc613ffaec7bfd961f46d	26	MD Anderson - Institute for Applied Cancer Science	MDA	e9d3d607-4a02-5db7-8719-40ca83ad3efe	mdanderson.org	CGCC	Aligned reads	46a40f9f-45f4-44ff-8a56-f53693e92761	TCGA-EM-A3O7-01A-11D-A221_120524_SN1120_0145_BD12MWACXX_s_1_rg.sorted.bam	TCGA-EM-A3O7-01A-11D-A221-120524-SN1120-0145-BD12MWACXX-s-1-rg.sorted.g	23470560208	BAM	d353f449-f3f4-4184-b507-0daf3dc49770	controlled	Illumina HiSeq	live	Analysis Metadata	2016-09-29T18:54:27.013656-05:00	2016-05-03T10:36:50.652710-05:00	d353f449-f3f4-4184-b507-0daf3dc49770_analysis.xml	355892f2e9bd37070b538d4aba9ab920	SRA XML	open	live	34240919-945a-4595-9860-6f666647c28a	Sequencing Data	11967		submitted	Run Metadata	2016-09-29T18:25:47.425390-05:00
1	TCGA-EM-A3O8	testing	low	2	2	1	0	0	0	0.016	0.931	0.011	0.042	-9	-9	-9	-9	3dac8d7a33863b7ca2f8abb24be6eea7	26	MD Anderson - Institute for Applied Cancer Science	MDA	e9d3d607-4a02-5db7-8719-40ca83ad3efe	mdanderson.org	CGCC	Aligned reads	a40c6f94-59d7-4d0c-89b7-11c64cd95559	TCGA-EM-A3O8-01A-11D-A221_120530_SN1222_0111_BD12L1ACXX_s_2_rg.sorted.bam	TCGA-EM-A3O8-01A-11D-A221-120530-SN1222-0111-BD12L1ACXX-s-2-rg.sorted.g	19264516165	BAM	bbc8b749-3371-4a79-9c04-09f89e449f5b	controlled	Illumina HiSeq	live	Experiment Metadata	2016-08-29T09:35:21.653690-05:00	2016-05-03T10:52:42.227801-05:00	bbc8b749-3371-4a79-9c04-09f89e449f5b_experiment.xml	c1968b2a78fafc096215ff41909f7bdc	SRA XML	open	live	c3013020-2308-47ad-b2eb-0727df3ef68b	Sequencing Data	2154		submitted	Run Metadata	2016-09-29T19:47:58.249121-05:00
1	TCGA-EM-A3O9	testing	low	1	2	0	0	0	0	0.088	0.829	0.009	0.074	-9	-9	-9	-9	4aad02c2a04c60692fc1942bac42ff48	26	MD Anderson - Institute for Applied Cancer Science	MDA	e9d3d607-4a02-5db7-8719-40ca83ad3efe	mdanderson.org	CGCC	Aligned reads	35a7cf68-a21b-4306-bffa-17fdf9182b39	TCGA-EM-A3O9-01A-11D-A221_120530_SN1222_0111_BD12L1ACXX_s_6_rg.sorted.bam	TCGA-EM-A3O9-01A-11D-A221-120530-SN1222-0111-BD12L1ACXX-s-6-rg.sorted.g	14405646126	BAM	08a08e65-f32a-46a9-b963-17564dad583e	controlled	Illumina HiSeq	live	Experiment Metadata	2016-09-30T00:15:38.524806-05:00	2016-05-03T10:52:42.211988-05:00	08a08e65-f32a-46a9-b963-17564dad583e_experiment.xml	287e8db2df3eb0d0107107c9e6bf4780	SRA XML	open	live	fb43439c-ffbd-4460-89a1-ba37ac26655c	Sequencing Data	2154		submitted	Run Metadata	2016-09-29T18:43:10.062926-05:00
1	TCGA-EM-A3OA	testing	low	2	2	0	0	1	0	0.027	0.242	0.026	0.705	-9	-9	-9	-9	32e906a1942f6266d0f8643a4a1dacda	26	MD Anderson - Institute for Applied Cancer Science	MDA	e9d3d607-4a02-5db7-8719-40ca83ad3efe	mdanderson.org	CGCC	Aligned reads	182100c6-52ba-4979-b47b-60d0c1d29cf1	TCGA-EM-A3OA-01A-11D-A221_120610_SN1120_0151_AC0WN0ACXX_s_6_rg.sorted.bam	TCGA-EM-A3OA-01A-11D-A221-120610-SN1120-0151-AC0WN0ACXX-s-6-rg.sorted.g	17774122884	BAM	43ba90e0-5df0-4a9e-b4b1-8e40cee328cc	controlled	Illumina HiSeq	live	Experiment Metadata	2016-09-29T20:38:11.197299-05:00	2016-05-03T10:52:42.227801-05:00	43ba90e0-5df0-4a9e-b4b1-8e40cee328cc_experiment.xml	87f7209751bb090a1f4dd95b0a378417	SRA XML	open	live	74595ed0-819b-4d77-b534-cfac0eb8fc3e	Sequencing Data	2154		submitted	Analysis Metadata	2016-09-29T23:18:57.479507-05:00
1	TCGA-ET-A25J	testing	low	2	2	1	0	0	0	0.016	0.913	0.009	0.062	1	0	0	0	56c58ff0ff98b985e8ce42aaabf8e923	2	Harvard Medical School	HMS	c8611490-4cbd-5651-8de2-64484a515eec	hms.harvard.edu	CGCC	Aligned reads	03a1f84c-f574-40ed-9595-6dbd24d06ea4	TCGA-ET-A25J-01A-11D-A16N_120718_SN590_0169_AC0WL7ACXX_s_1_rg.sorted.bam	TCGA-ET-A25J-01A-11D-A16N-120718-SN590-0169-AC0WL7ACXX-s-1-rg.sorted.g	21656816307	BAM	ad80264e-df10-42e6-ba13-c70018357cc8	controlled	Illumina HiSeq	live	Analysis Metadata	2016-09-29T19:54:06.726085-05:00	2016-05-03T10:25:08.112559-05:00	ad80264e-df10-42e6-ba13-c70018357cc8_analysis.xml	ed8161c6221e9efa11ed3b3c8ce149ae	SRA XML	open	live	5987da33-7d38-4bd3-8c74-f0c9c5694b82	Sequencing Data	11963		submitted	Run Metadata	2016-09-29T19:44:16.595145-05:00
1	TCGA-ET-A25N	testing	low	2	2	1	0	0	0	0.025	0.942	0.008	0.025	1	0	0	0	a3f55a9e9a0a082cb35953c25e27eff8	2	Harvard Medical School	HMS	c8611490-4cbd-5651-8de2-64484a515eec	hms.harvard.edu	CGCC	Aligned reads	85d2f3cb-ddb9-4f53-b64a-97a02fdddc9c	TCGA-ET-A25N-01A-11D-A16N_120718_SN590_0169_AC0WL7ACXX_s_7_rg.sorted.bam	TCGA-ET-A25N-01A-11D-A16N-120718-SN590-0169-AC0WL7ACXX-s-7-rg.sorted.g	13408537484	BAM	97c27963-2e7c-444c-a94e-24a4cd7da63f	controlled	Illumina HiSeq	live	Experiment Metadata	2016-09-29T18:26:08.474724-05:00	2016-05-03T10:17:57.645317-05:00	97c27963-2e7c-444c-a94e-24a4cd7da63f_experiment.xml	e52d621a516a4ada4c22f67079e12cb1	SRA XML	open	live	2238e9a6-6850-4994-84e6-8b5e9779c953	Sequencing Data	2153		submitted	Run Metadata	2016-09-29T20:21:17.304849-05:00
1	TCGA-ET-A25R	testing	low	2	2	0	0	1	0	0.006	0.473	0.022	0.499	1	0	0	0	2c8aeb03c8561bd05613bfa1cde47588	2	Harvard Medical School	HMS	c8611490-4cbd-5651-8de2-64484a515eec	hms.harvard.edu	CGCC	Aligned reads	3c1c8586-6bf4-4b90-ad9d-4823ad1db462	TCGA-ET-A25R-01A-11D-A16N_120805_SN208_0422_BD16VPACXX_s_4_rg.sorted.bam	TCGA-ET-A25R-01A-11D-A16N-120805-SN208-0422-BD16VPACXX-s-4-rg.sorted.g	33918157576	BAM	8a276c9b-9051-4d1c-bb1f-1e1b9cf3060d	controlled	Illumina HiSeq	live	Analysis Metadata	2016-09-29T21:43:59.389533-05:00	2016-05-03T10:14:11.000995-05:00	8a276c9b-9051-4d1c-bb1f-1e1b9cf3060d_analysis.xml	89d9c4c46f5fb0db813dde90f2387f08	SRA XML	open	live	9d46dd3c-92e6-4426-b87e-d913d201acab	Sequencing Data	11963		submitted	Run Metadata	2016-09-29T17:40:40.885123-05:00
1	TCGA-ET-A3DV	testing	high	2	2	1	0	0	0	0.013	0.929	0.007	0.051	1	0	0	0	7a6e5888982dd751f50e486a92fdec18	8	Broad Institute of MIT and Harvard	BI	61d634b8-e8dd-58bf-9a65-1233dc7c8c6a	broad.mit.edu	GSC	Aligned reads	449e1b38-e19e-4ab7-9e86-38aca77bedf9	G32529.TCGA-ET-A3DV-01A-12D-A202-08.3.bam	G32529.TCGA-ET-A3DV-01A-12D-A202-08.3.g	133883452594	BAM	42b39ece-f4dd-4e20-997c-9a8361fbda8b	controlled	Illumina HiSeq	live	Analysis Metadata	2016-09-30T00:15:10.260505-05:00	2016-05-03T11:19:30.094552-05:00	42b39ece-f4dd-4e20-997c-9a8361fbda8b_analysis.xml	11a6022c64caf0aa95f7358b17851a98	SRA XML	open	live	faf7b78c-2f36-477a-8dd0-eba5b04e21aa	Sequencing Data	50017		submitted	Run Metadata	2016-09-29T23:27:19.517187-05:00
1	TCGA-ET-A4KN	testing	high	2	2	0	0	0	0	0.006	0.866	0.024	0.104	-9	-9	-9	-9	a578f5ea9597bd544c07e0c43e389dba	8	Broad Institute of MIT and Harvard	BI	61d634b8-e8dd-58bf-9a65-1233dc7c8c6a	broad.mit.edu	GSC	Aligned reads	cfc8cf7e-5b0b-4cb2-813a-4a37c79f554a	G49537.TCGA-ET-A4KN-01A-11D-A257-08.1.bam	G49537.TCGA-ET-A4KN-01A-11D-A257-08.1.g	387025084673	BAM	727542c8-7cbd-4af9-a011-9b61cb8eceb4	controlled	Illumina HiSeq	live	Experiment Metadata	2016-09-29T19:33:33.035824-05:00	2016-05-03T11:26:27.043798-05:00	727542c8-7cbd-4af9-a011-9b61cb8eceb4_experiment.xml	9001a74ab55277f74384952130a0f022	SRA XML	open	live	4cbe1113-75cb-4b9f-8687-8a88b06097ae	Sequencing Data	23768		submitted	Analysis Metadata	2016-09-29T17:59:42.167639-05:00
1	TCGA-FE-A231	testing	low	1	2	1	0	0	0	0.009	0.964	0.01	0.018	1	0	0	0	b8414b98c391a473475dad001fe07fce	2	Harvard Medical School	HMS	c8611490-4cbd-5651-8de2-64484a515eec	hms.harvard.edu	CGCC	Aligned reads	df28c4d4-c635-4dd1-9bd8-96820b0aa643	TCGA-FE-A231-01A-11D-A14U_120629_SN1222_0120_AC0WKWACXX_s_1_rg.sorted.bam	TCGA-FE-A231-01A-11D-A14U-120629-SN1222-0120-AC0WKWACXX-s-1-rg.sorted.g	16019271852	BAM	d5a47a55-a0c8-44e0-ac16-6b5feb4e8c0b	controlled	Illumina HiSeq	live	Run Metadata	2016-09-29T20:43:02.685235-05:00	2016-05-03T10:37:45.392767-05:00	d5a47a55-a0c8-44e0-ac16-6b5feb4e8c0b_run.xml	11cf3082290c42bfbf6032a2447507c1	SRA XML	open	live	77646d3a-a1e1-442a-bf0c-242b224daf8f	Sequencing Data	843		submitted	Analysis Metadata	2016-09-29T21:34:39.574014-05:00
1	TCGA-FE-A232	testing	low	2	2	1	0	0	0	0.014	0.964	0.012	0.01	1	0	0	0	87d76ed04ea7dd1ccd56f5e7d2e65f81	2	Harvard Medical School	HMS	c8611490-4cbd-5651-8de2-64484a515eec	hms.harvard.edu	CGCC	Aligned reads	992dbda2-4ef9-4a84-b8f0-9e73c1c6a2a9	TCGA-FE-A232-01A-11D-A14U_120629_SN1222_0120_AC0WKWACXX_s_5_rg.sorted.bam	TCGA-FE-A232-01A-11D-A14U-120629-SN1222-0120-AC0WKWACXX-s-5-rg.sorted.g	10972538605	BAM	3a362999-c186-4112-b936-cc58879dc2a7	controlled	Illumina HiSeq	live	Run Metadata	2016-09-29T23:53:51.619333-05:00	2016-05-03T09:49:55.588053-05:00	3a362999-c186-4112-b936-cc58879dc2a7_run.xml	687321995d508d78f2db79debf230a10	SRA XML	open	live	ede38450-fe20-4305-87f7-079480adc024	Sequencing Data	843		submitted	Analysis Metadata	2016-09-29T17:57:03.802150-05:00
1	TCGA-FE-A233	testing	high_w.low	2	2	1	0	0	0	0.009	0.97	0.005	0.016	1	0	0	0	6d937bd11d8db34292aca033cd8a3c5a	8	Broad Institute of MIT and Harvard	BI	61d634b8-e8dd-58bf-9a65-1233dc7c8c6a	broad.mit.edu	GSC	Aligned reads	ad224677-0769-45ad-b7c2-a35aa8c4a422	G49537.TCGA-FE-A233-01A-11D-A33C-08.1.bam	G49537.TCGA-FE-A233-01A-11D-A33C-08.1.g	336463413837	BAM	eada74e6-49e2-49bf-b32d-2d2a24a0530c	controlled	Illumina HiSeq	live	Analysis Metadata	2016-09-29T18:23:54.271927-05:00	2016-05-03T11:28:50.231867-05:00	eada74e6-49e2-49bf-b32d-2d2a24a0530c_analysis.xml	0fb1429455d51759ec6a2ce83441e7ce	SRA XML	open	live	20d4d1e4-167e-4177-acb4-5f6bbf9114ca	Sequencing Data	52937		submitted	Run Metadata	2016-09-29T21:51:38.941468-05:00
1	TCGA-FE-A3PB	testing	low	2	2	1	0	0	0	0.003	0.957	0.012	0.027	1	0	0	0	2aa49fea91d40c019fe6b105ffd62c86	26	MD Anderson - Institute for Applied Cancer Science	MDA	e9d3d607-4a02-5db7-8719-40ca83ad3efe	mdanderson.org	CGCC	Aligned reads	db346837-6fc2-4c1d-9167-8681d005876d	TCGA-FE-A3PB-01A-11D-A221_120524_SN1120_0144_AC0VNCACXX_s_2_rg.sorted.bam	TCGA-FE-A3PB-01A-11D-A221-120524-SN1120-0144-AC0VNCACXX-s-2-rg.sorted.g	19029133267	BAM	1fb281ab-8786-4cbb-bfbc-a1c645430637	controlled	Illumina HiSeq	live	Experiment Metadata	2016-08-27T10:44:06.328403-05:00	2016-05-03T10:52:42.211988-05:00	1fb281ab-8786-4cbb-bfbc-a1c645430637_experiment.xml	34ed0a5681c6616f565d65b592288206	SRA XML	open	live	507bdc20-1838-4b1c-86ca-168d41e7d20a	Sequencing Data	2154		submitted	Run Metadata	2016-09-29T18:01:56.721400-05:00
1	TCGA-FE-A3PC	testing	low	2	2	0	0	0	0	0.043	0.899	0.007	0.051	1	0	0	0	762c174553d1bcec8dd314f8224083b7	26	MD Anderson - Institute for Applied Cancer Science	MDA	e9d3d607-4a02-5db7-8719-40ca83ad3efe	mdanderson.org	CGCC	Aligned reads	53f9886c-4be3-40e1-b5ef-c98f9aeaa668	TCGA-FE-A3PC-01A-11D-A221_120524_SN1120_0145_BD12MWACXX_s_2_rg.sorted.bam	TCGA-FE-A3PC-01A-11D-A221-120524-SN1120-0145-BD12MWACXX-s-2-rg.sorted.g	19091688207	BAM	21b8a3f5-d862-420e-bbd2-5e132de4d2b9	controlled	Illumina HiSeq	live	Analysis Metadata	2016-09-29T20:59:02.745778-05:00	2016-05-03T10:52:42.211988-05:00	21b8a3f5-d862-420e-bbd2-5e132de4d2b9_analysis.xml	6a5451c4a930fbeec0fe22e5296af4e7	SRA XML	open	live	81648d40-0e5a-4ae8-b6ab-e1c7a0bf808a	Sequencing Data	11967		submitted	Run Metadata	2016-09-29T17:55:49.678425-05:00
1	TCGA-FE-A3PD	testing	high_w.low	2	2	0	0	0	0	0.014	0.896	0.006	0.084	1	0	0	0	18aea462e32f1c8b87672326b35711e5	8	Broad Institute of MIT and Harvard	BI	61d634b8-e8dd-58bf-9a65-1233dc7c8c6a	broad.mit.edu	GSC	Aligned reads	a2767e41-51da-402d-acc9-48747a9b8597	G32527.TCGA-FE-A3PD-01A-11D-A21Z-08.1.bam	G32527.TCGA-FE-A3PD-01A-11D-A21Z-08.1.g	167464378236	BAM	d6c1f317-22e1-4a61-933f-0cf30ee14ea7	controlled	Illumina HiSeq	live	Run Metadata	2016-09-29T22:06:12.456898-05:00	2016-05-03T10:52:42.251890-05:00	d6c1f317-22e1-4a61-933f-0cf30ee14ea7_run.xml	72389fbdb13db278306ae5347882e378	SRA XML	open	live	ab2e4d72-0d11-40ed-b1b1-47b2cd27cd5a	Sequencing Data	12561		submitted	Experiment Metadata	2016-08-13T11:10:49.013384-05:00
1	TCGA-FK-A3S3	testing	high	2	2	0	0	0	1	0.926	0.045	0.008	0.021	0	0	0	1	2027d18955304bb4c6eb5ca5e08a641e	8	Broad Institute of MIT and Harvard	BI	61d634b8-e8dd-58bf-9a65-1233dc7c8c6a	broad.mit.edu	GSC	Aligned reads	533c3b8d-2972-4521-bdb6-a28e972efec4	G32531.TCGA-FK-A3S3-01A-11D-A22D-08.1.bam	G32531.TCGA-FK-A3S3-01A-11D-A22D-08.1.g	150078182651	BAM	5a1b4d6e-750a-425e-a639-4e2a1112ad84	controlled	Illumina HiSeq	live	Run Metadata	2016-09-29T18:33:29.920055-05:00	2016-05-03T10:52:42.251890-05:00	5a1b4d6e-750a-425e-a639-4e2a1112ad84_run.xml	ba39544dd8a371e0d3ebb15eec5a6cad	SRA XML	open	live	26bb2a11-8d7e-4a46-a425-99b63e2db90c	Sequencing Data	12561		submitted	Analysis Metadata	2016-09-29T18:31:19.693034-05:00
1	TCGA-FK-A3SE	testing	high	2	2	0	0	1	0	0.061	0.18	0.074	0.686	0	1	0	0	e0143089c6f97b694105c48a541c23ca	8	Broad Institute of MIT and Harvard	BI	61d634b8-e8dd-58bf-9a65-1233dc7c8c6a	broad.mit.edu	GSC	Aligned reads	6fefd269-63d3-4773-8d9d-ec25c0704402	G32535.TCGA-FK-A3SE-01A-11D-A22D-08.1.bam	G32535.TCGA-FK-A3SE-01A-11D-A22D-08.1.g	134331976749	BAM	a621efd4-c70a-4cb7-a314-31b2a7e84dd4	controlled	Illumina HiSeq	live	Analysis Metadata	2016-09-29T18:36:30.355548-05:00	2016-05-03T10:53:29.254363-05:00	a621efd4-c70a-4cb7-a314-31b2a7e84dd4_analysis.xml	6ed8072b6914abc65e7321ce378dec4c	SRA XML	open	live	28b820a5-1c34-4ba3-84e3-1f09138b2fbd	Sequencing Data	160862		submitted	Run Metadata	2016-09-29T19:38:43.623262-05:00
1	TCGA-FY-A3ON	testing	low	1	2	0	0	1	0	0.009	0.026	0.065	0.899	0	0	1	0	746c8e38768f0d6ee426c3f345cbfeee	26	MD Anderson - Institute for Applied Cancer Science	MDA	e9d3d607-4a02-5db7-8719-40ca83ad3efe	mdanderson.org	CGCC	Aligned reads	52da4a7d-a93e-4d57-a8f3-18b4fb822349	TCGA-FY-A3ON-01A-11D-A221_120610_SN1120_0152_BD13TDACXX_s_1_rg.sorted.bam	TCGA-FY-A3ON-01A-11D-A221-120610-SN1120-0152-BD13TDACXX-s-1-rg.sorted.g	16164915450	BAM	16a2ec9a-fc76-4113-8402-8b989ae96695	controlled	Illumina HiSeq	live	Analysis Metadata	2016-09-30T00:08:30.867564-05:00	2016-05-03T10:52:42.211988-05:00	16a2ec9a-fc76-4113-8402-8b989ae96695_analysis.xml	69218d3f551b800fbae6098a52df53c9	SRA XML	open	live	f6c7d7d0-8ce1-417b-8977-695ee8fab602	Sequencing Data	11967		submitted	Run Metadata	2016-09-29T21:01:00.786267-05:00
1	TCGA-FY-A3R7	testing	low	2	2	1	0	0	0	0.006	0.952	0.005	0.037	1	0	0	0	2dd5666305bc9d43c1480499d81437f2	26	MD Anderson - Institute for Applied Cancer Science	MDA	e9d3d607-4a02-5db7-8719-40ca83ad3efe	mdanderson.org	CGCC	Aligned reads	e6f2d18d-9240-4591-a261-7c6cae78655d	TCGA-FY-A3R7-01A-11D-A221_120611_SN1222_0114_AC0WL3ACXX_s_3_rg.sorted.bam	TCGA-FY-A3R7-01A-11D-A221-120611-SN1222-0114-AC0WL3ACXX-s-3-rg.sorted.g	24899403816	BAM	369a807f-7503-4cd5-9bb7-cb4ad3788ceb	controlled	Illumina HiSeq	live	Analysis Metadata	2016-09-29T23:10:17.290737-05:00	2016-05-03T10:52:42.211988-05:00	369a807f-7503-4cd5-9bb7-cb4ad3788ceb_analysis.xml	80922ec73d2bbe81ea43e3be334f4d4e	SRA XML	open	live	d2cfee28-11db-4c9d-8695-8e3488330e2f	Sequencing Data	11967		submitted	Experiment Metadata	2016-09-29T22:54:05.359378-05:00
1	TCGA-FY-A3RA	testing	low	2	2	1	0	0	0	0.007	0.954	0.009	0.029	1	0	0	0	38cf923147639131e36ba0a9bb70490d	26	MD Anderson - Institute for Applied Cancer Science	MDA	e9d3d607-4a02-5db7-8719-40ca83ad3efe	mdanderson.org	CGCC	Aligned reads	314a9b2a-c186-41e4-a96f-1006c194b553	TCGA-FY-A3RA-01A-11D-A221_120611_SN1222_0114_AC0WL3ACXX_s_6_rg.sorted.bam	TCGA-FY-A3RA-01A-11D-A221-120611-SN1222-0114-AC0WL3ACXX-s-6-rg.sorted.g	19301797926	BAM	d40a0fa5-af36-4587-b9b6-ffe909b3dd23	controlled	Illumina HiSeq	live	Run Metadata	2016-09-29T18:34:04.031491-05:00	2016-05-03T10:52:42.227801-05:00	d40a0fa5-af36-4587-b9b6-ffe909b3dd23_run.xml	a9b216d3827b8ee5303ab3c73d7dd9df	SRA XML	open	live	271597f3-c9ff-4c69-abd1-96e2dee67629	Sequencing Data	843		submitted	Experiment Metadata	2016-09-29T18:18:43.888389-05:00
1	TCGA-H2-A26U	testing	low	2	2	1	0	0	0	0.009	0.926	0.017	0.047	1	0	0	0	98a820cce779433121311105400ab77d	2	Harvard Medical School	HMS	c8611490-4cbd-5651-8de2-64484a515eec	hms.harvard.edu	CGCC	Aligned reads	28d5f7fc-bd8b-4d2a-b608-be2bbd859a9d	TCGA-H2-A26U-01A-11D-A16N_121204_SN208_0442_BC1F7YACXX_s_5_rg.sorted.bam	TCGA-H2-A26U-01A-11D-A16N-121204-SN208-0442-BC1F7YACXX-s-5-rg.sorted.g	27663152824	BAM	94083725-1664-4986-977b-160d6b827709	controlled	Illumina HiSeq	live	Analysis Metadata	2016-09-29T21:35:55.656246-05:00	2016-05-03T10:17:06.127580-05:00	94083725-1664-4986-977b-160d6b827709_analysis.xml	8aba80df19348286da0b5c032d6c3454	SRA XML	open	live	98501182-3aa6-4741-aed2-11439e22322a	Sequencing Data	11971		submitted	Run Metadata	2016-09-29T22:36:29.097608-05:00
[truncated: 200 more columns]

## Sheet: TRAIN_01
tissue	indv	subset	coverage	SEX_2_FEM-1_MALE	PHENOTYPE	AMR1EUR2EAS3HIS4AFR0_2	AMR1EUR2EAS3HIS4AFR0_3	AMR1EUR2EAS3HIS4AFR0_4	AMR1EUR2EAS3HIS4AFR0_0	Pop1African	Pop2European	Pop3EastAsian	Pop4Hispanic	PopSelfrep_2_European	PopSelfrep_3_Asian	PopSelfrep_4_Hispanic	PopSelfrep_0_Black	cases/0/demographic/race	cases/0/demographic/demographic_id	cases/0/demographic/ethnicity	md5sum	center/code	center/name	center/short_name	center/center_id	center/namespace	center/center_type	data_type	index_files/0/file_id	file_name	IID	file_size	data_format	submitter_id	access	platform	state	metadata_files/0/data_type	metadata_files/0/updated_datetime	metadata_files/0/created_datetime	metadata_files/0/file_name	metadata_files/0/md5sum	metadata_files/0/data_format	metadata_files/0/access	metadata_files/0/state	metadata_files/0/file_id	metadata_files/0/data_category	metadata_files/0/file_size	metadata_files/0/type
1	TCGA-BJ-A0Z2	training	high_w.low	1	2	0	0	1	0	0.615	0.181	0.009	0.196	0	0	0	1	black or african american	0ec2652c-6218-5fdf-bd4e-af474052caf7	not hispanic or latino	89e0f43cfc7d643c757bf26f15ec4a13	8	Broad Institute of MIT and Harvard	BI	61d634b8-e8dd-58bf-9a65-1233dc7c8c6a	broad.mit.edu	GSC	Aligned reads	df98b1b9-f792-40f9-aabe-f22a382f3d7a	G49537.TCGA-BJ-A0Z2-01A-11D-A10S-08.2.bam	G49537.TCGA-BJ-A0Z2-01A-11D-A10S-08.2.g	312832716103	BAM	4edbaf2a-86b9-4cfb-8f40-c458c2291c40	controlled	Illumina HiSeq	live	Analysis Metadata	2016-09-29T20:40:24.018788-05:00	2016-05-03T11:30:43.421347-05:00	4edbaf2a-86b9-4cfb-8f40-c458c2291c40_analysis.xml	3d238be16ce583d5abfb2aa41ccb9146	SRA XML	open	live	75be93aa-c7fc-4c3a-86c9-c0b2f9298235	Sequencing Data	56589
1	TCGA-BJ-A0Z3	training	low	2	2	1	0	0	0	0.041	0.912	0.007	0.039	1	0	0	0	white	5317f4e1-1c1b-5bed-8986-4f4046bd2804	not hispanic or latino	7d22e504aaf95dbd76b2c44aed91bcb5	2	Harvard Medical School	HMS	c8611490-4cbd-5651-8de2-64484a515eec	hms.harvard.edu	CGCC	Aligned reads	d8ae9888-bb4f-44b1-8b82-b84373b5ea6b	TCGA-BJ-A0Z3-01A-11D-A13U_120706_SN1120_0170_BD1422ACXX_s_7_rg.sorted.bam	TCGA-BJ-A0Z3-01A-11D-A13U-120706-SN1120-0170-BD1422ACXX-s-7-rg.sorted.g	22349059528	BAM	f6dd89b7-ff35-410b-9a6d-fa899ae339ad	controlled	Illumina HiSeq	live	Analysis Metadata	2016-09-29T22:51:37.710710-05:00	2016-05-03T10:47:56.112379-05:00	f6dd89b7-ff35-410b-9a6d-fa899ae339ad_analysis.xml	8a7279ca6af67ab3e530155542e769e0	SRA XML	open	live	c7312478-882f-4cd1-971d-d0986bba55de	Sequencing Data	11967
1	TCGA-BJ-A0Z9	training	low	2	2	1	0	0	0	0.006	0.962	0.009	0.023	1	0	0	0	white	6b4ce7c1-ef22-5c47-a342-c3606ba94b38	not hispanic or latino	97871792ca2600a4b44e724ec7c039ca	2	Harvard Medical School	HMS	c8611490-4cbd-5651-8de2-64484a515eec	hms.harvard.edu	CGCC	Aligned reads	abed47d4-91c7-4bd5-aaa4-754ea37f3208	TCGA-BJ-A0Z9-01A-11D-A10R_120616_SN1120_0153_AC0WMJACXX_s_7_rg.sorted.bam	TCGA-BJ-A0Z9-01A-11D-A10R-120616-SN1120-0153-AC0WMJACXX-s-7-rg.sorted.g	13532713709	BAM	9f7c28be-3396-4b1e-b4a3-d0a6dc83a78e	controlled	Illumina HiSeq	live	Experiment Metadata	2016-09-29T20:11:53.608889-05:00	2016-05-03T10:21:18.581005-05:00	9f7c28be-3396-4b1e-b4a3-d0a6dc83a78e_experiment.xml	721e8472c7a0ae65083deb2103be2dd4	SRA XML	open	live	6453a45d-8fc9-4b69-bfa1-9fa7a263a665	Sequencing Data	2154
1	TCGA-BJ-A0ZA	training	low	2	2	1	0	0	0	0.009	0.964	0.004	0.023	1	0	0	0	white	be920c2a-16c3-5719-885c-29c28fcf098b	not hispanic or latino	434297c5139fb8732a530ee0735719aa	2	Harvard Medical School	HMS	c8611490-4cbd-5651-8de2-64484a515eec	hms.harvard.edu	CGCC	Aligned reads	f6471a07-5742-4d4b-99cc-7b3f280fcf64	TCGA-BJ-A0ZA-01A-11D-A10R_120616_SN1120_0154_BD142VACXX_s_5_rg.sorted.bam	TCGA-BJ-A0ZA-01A-11D-A10R-120616-SN1120-0154-BD142VACXX-s-5-rg.sorted.g	17788512840	BAM	2fd41bce-3878-4780-85c7-42ac6388a3b3	controlled	Illumina HiSeq	live	Experiment Metadata	2016-09-29T22:10:58.750752-05:00	2016-05-03T09:46:54.535518-05:00	2fd41bce-3878-4780-85c7-42ac6388a3b3_experiment.xml	6502e89758ed78b4a0305a98b5363646	SRA XML	open	live	adfbf9d8-72ec-4189-9250-70cd75bf9717	Sequencing Data	2154
1	TCGA-BJ-A0ZB	training	high_w.low	1	2	1	0	0	0	0.005	0.973	0.011	0.011	1	0	0	0	white	3b726cb9-4cd4-57d8-b547-95320a79d34f	not hispanic or latino	8c1473f7438d37b5b856f096429122c7	8	Broad Institute of MIT and Harvard	BI	61d634b8-e8dd-58bf-9a65-1233dc7c8c6a	broad.mit.edu	GSC	Aligned reads	56582271-0a26-4358-9aeb-0cf8131c6728	G49537.TCGA-BJ-A0ZB-01A-11D-A10S-08.1.bam	G49537.TCGA-BJ-A0ZB-01A-11D-A10S-08.1.g	356746772733	BAM	d8a3f145-becb-4503-9cbe-60873fadb2d7	controlled	Illumina HiSeq	live	Analysis Metadata	2016-09-29T22:48:42.730585-05:00	2016-06-22T15:19:25.379869-05:00	d8a3f145-becb-4503-9cbe-60873fadb2d7_analysis.xml	85bc19f80264b9d1323b81512cfbca5a	SRA XML	open	live	c566cf63-afca-47e7-8fd2-984e985ed5eb	Sequencing Data	54425
1	TCGA-BJ-A0ZC	training	low	1	2	1	0	0	0	0.014	0.932	0.029	0.025	1	0	0	0	white	ceb755d2-490c-5913-817e-86fa71aa2336	not hispanic or latino	f61a16cc852c478dba1c411bf82752d7	2	Harvard Medical School	HMS	c8611490-4cbd-5651-8de2-64484a515eec	hms.harvard.edu	CGCC	Aligned reads	edd7e95f-10f6-4fe6-8032-dba2e1e41170	TCGA-BJ-A0ZC-01A-12D-A13U_120706_SN1222_0123_BD1488ACXX_s_1_rg.sorted.bam	TCGA-BJ-A0ZC-01A-12D-A13U-120706-SN1222-0123-BD1488ACXX-s-1-rg.sorted.g	24591868742	BAM	28d906f6-6147-4505-81d4-74e94625f09b	controlled	Illumina HiSeq	live	Experiment Metadata	2016-08-28T10:38:12.626960-05:00	2016-05-03T09:45:29.838577-05:00	28d906f6-6147-4505-81d4-74e94625f09b_experiment.xml	23bb9e17fc3acc561d101fb18c80c0be	SRA XML	open	live	40eb889b-d5e2-457f-886c-731e6f96c8f0	Sequencing Data	2154
1	TCGA-BJ-A0ZE	training	low	2	2	1	0	0	0	0.017	0.944	0.006	0.033	1	0	0	0	white	f6b36350-d115-5c57-891f-a84c263c6d80	not hispanic or latino	bdf682ac96589ab3685d8a134011f5c7	2	Harvard Medical School	HMS	c8611490-4cbd-5651-8de2-64484a515eec	hms.harvard.edu	CGCC	Aligned reads	c966976e-17e0-46bc-9a85-eea14df62a5e	TCGA-BJ-A0ZE-01A-11D-A10R_120617_SN1222_0117_BD1414ACXX_s_4_rg.sorted.bam	TCGA-BJ-A0ZE-01A-11D-A10R-120617-SN1222-0117-BD1414ACXX-s-4-rg.sorted.g	14694474098	BAM	670c37e7-b997-4c52-8ef0-871ff01e8c62	controlled	Illumina HiSeq	live	Analysis Metadata	2016-09-29T21:00:57.942011-05:00	2016-05-03T10:04:14.587143-05:00	670c37e7-b997-4c52-8ef0-871ff01e8c62_analysis.xml	3cd2f0df379cd27096c88e19e582c94b	SRA XML	open	live	8293dc69-b473-4cc5-b105-1c940702f95c	Sequencing Data	11967
1	TCGA-BJ-A0ZG	training	low	1	2	0	0	1	0	0.026	0.82	0.014	0.14	1	0	0	0	white	3e00dd90-6643-51ee-b877-627d9e78ed87	not hispanic or latino	670de447fba7ee7934df9346bebef2e8	2	Harvard Medical School	HMS	c8611490-4cbd-5651-8de2-64484a515eec	hms.harvard.edu	CGCC	Aligned reads	d1b3911b-cfd6-4dcd-9e9b-55780d3dec8d	TCGA-BJ-A0ZG-01A-11D-A10R_120711_SN1120_0174_BD13R2ACXX_s_5_rg.sorted.bam	TCGA-BJ-A0ZG-01A-11D-A10R-120711-SN1120-0174-BD13R2ACXX-s-5-rg.sorted.g	25484040576	BAM	f81fd22f-e95c-4fb3-8d93-48bc474a4251	controlled	Illumina HiSeq	live	Experiment Metadata	2016-09-29T23:52:21.184210-05:00	2016-05-03T10:48:47.399914-05:00	f81fd22f-e95c-4fb3-8d93-48bc474a4251_experiment.xml	2e5c0f0e09bcc0993ad2c0a75500ebf3	SRA XML	open	live	eced9d25-8860-4ec7-95b7-6501cdbc8659	Sequencing Data	2154
1	TCGA-BJ-A192	training	low	2	2	0	0	0	0	0.008	0.884	0.014	0.094	-9	-9	-9	-9	white	5dcb8ae1-cb28-5699-8edc-1f2497932e3e	not reported	8c6276b7459629ace83eba5740ed2fb9	2	Harvard Medical School	HMS	c8611490-4cbd-5651-8de2-64484a515eec	hms.harvard.edu	CGCC	Aligned reads	45f9e9eb-ff27-47f9-8e2e-339e89453d39	TCGA-BJ-A192-01A-31D-A13U_120706_SN1120_0170_BD1422ACXX_s_4_rg.sorted.bam	TCGA-BJ-A192-01A-31D-A13U-120706-SN1120-0170-BD1422ACXX-s-4-rg.sorted.g	16649037899	BAM	7420a69d-5124-4283-90b6-2ea84623408c	controlled	Illumina HiSeq	live	Run Metadata	2016-09-29T19:17:48.556760-05:00	2016-05-03T10:07:54.188673-05:00	7420a69d-5124-4283-90b6-2ea84623408c_run.xml	c519b2cd50bb0a03f192a5ef974c16b4	SRA XML	open	live	42e788b9-d3f8-4870-ae91-0601d7aabaf4	Sequencing Data	843
1	TCGA-BJ-A28R	training	low	2	2	1	0	0	0	0.014	0.955	0.009	0.021	1	0	0	0	white	b8adeb32-7e8c-5ef2-9cb9-e97a8bbeb0ee	not hispanic or latino	bae3d19ade73b280456358739f1f2e93	2	Harvard Medical School	HMS	c8611490-4cbd-5651-8de2-64484a515eec	hms.harvard.edu	CGCC	Aligned reads	c7b37b3b-de5b-4cc2-8ea0-af2704280d10	TCGA-BJ-A28R-01A-11D-A16N_121204_SN208_0442_BC1F7YACXX_s_7_rg.sorted.bam	TCGA-BJ-A28R-01A-11D-A16N-121204-SN208-0442-BC1F7YACXX-s-7-rg.sorted.g	28391578795	BAM	f2eca6b0-e9ac-4533-b615-2a1711553e69	controlled	Illumina HiSeq	live	Experiment Metadata	2016-09-29T19:01:37.531975-05:00	2016-05-03T10:47:09.356148-05:00	f2eca6b0-e9ac-4533-b615-2a1711553e69_experiment.xml	d6e8973618595fba96d7a615fd3b3701	SRA XML	open	live	389e4afb-7735-4406-8f9d-768e02fd9828	Sequencing Data	2153
1	TCGA-BJ-A28T	training	high	2	2	0	0	0	0	0.016	0.884	0.029	0.071	1	0	0	0	white	b7925322-e753-52ec-b149-41aa3f489d56	not hispanic or latino	680057b485211ca372755b356c140acb	8	Broad Institute of MIT and Harvard	BI	61d634b8-e8dd-58bf-9a65-1233dc7c8c6a	broad.mit.edu	GSC	Aligned reads	f797db5e-c8ac-449d-95d0-7cec9fa5d4bf	G49537.TCGA-BJ-A28T-01A-11D-A33C-08.2.bam	G49537.TCGA-BJ-A28T-01A-11D-A33C-08.2.g	314851688992	BAM	f51c4fbe-5cdf-4f5c-998e-e7150b8c4acb	controlled	Illumina HiSeq	live	Run Metadata	2016-09-29T22:02:30.015161-05:00	2016-05-03T11:30:02.985339-05:00	f51c4fbe-5cdf-4f5c-998e-e7150b8c4acb_run.xml	5c25340805d1de4040ac8d0afeffea5d	SRA XML	open	live	a8eaae87-8f45-4f26-80f3-0c6b09a18be4	Sequencing Data	18255
1	TCGA-BJ-A28V	training	high	2	2	0	0	0	0	0.006	0.898	0.015	0.081	1	0	0	0	white	c82aab36-d064-57b4-80b7-28886deb4d6e	not hispanic or latino	43555c76ca193ac69dc30260d57b5096	8	Broad Institute of MIT and Harvard	BI	61d634b8-e8dd-58bf-9a65-1233dc7c8c6a	broad.mit.edu	GSC	Aligned reads	8f758c23-c4a8-467c-84f7-7d527abd8622	G49537.TCGA-BJ-A28V-01A-11D-A19J-08.1.bam	G49537.TCGA-BJ-A28V-01A-11D-A19J-08.1.g	310115850244	BAM	639a1093-ae19-41d7-962b-775e523c07b8	controlled	Illumina HiSeq	live	Analysis Metadata	2016-09-29T19:18:46.863012-05:00	2016-05-03T11:27:14.721810-05:00	639a1093-ae19-41d7-962b-775e523c07b8_analysis.xml	0954a03e80ed1682a4b41d3a5e61831d	SRA XML	open	live	437c84f2-f02a-464c-bedb-a8a03be4e112	Sequencing Data	56468
1	TCGA-BJ-A28Z	training	low	2	2	1	0	0	0	0.015	0.913	0.01	0.062	1	0	0	0	white	2d8175de-ddf6-5c7d-8a8b-9bedf80c2666	not hispanic or latino	ef407748cf6a18be0f80bea205a038a7	2	Harvard Medical School	HMS	c8611490-4cbd-5651-8de2-64484a515eec	hms.harvard.edu	CGCC	Aligned reads	1af9737e-938b-496e-9021-21f22b8b3046	TCGA-BJ-A28Z-01A-11D-A16N_120718_SN590_0169_AC0WL7ACXX_s_2_rg.sorted.bam	TCGA-BJ-A28Z-01A-11D-A16N-120718-SN590-0169-AC0WL7ACXX-s-2-rg.sorted.g	19550124851	BAM	637c3b9a-7d1e-4469-9928-d62aa03f8f81	controlled	Illumina HiSeq	live	Analysis Metadata	2016-09-29T22:58:27.733609-05:00	2016-05-03T10:02:39.044704-05:00	637c3b9a-7d1e-4469-9928-d62aa03f8f81_analysis.xml	22628e92d8e3c253d43ff6ab290f0fab	SRA XML	open	live	cb5b5731-54d5-4e39-a17c-cae94559e5be	Sequencing Data	11963
1	TCGA-BJ-A291	training	low	2	2	1	0	0	0	0.028	0.907	0.005	0.06	1	0	0	0	white	a230fe2e-de70-5683-a424-d64c8f19d97f	not hispanic or latino	f70402aefd16d5765177d57350704656	2	Harvard Medical School	HMS	c8611490-4cbd-5651-8de2-64484a515eec	hms.harvard.edu	CGCC	Aligned reads	38fd684c-a50a-4969-8090-a3f3a47207d4	TCGA-BJ-A291-01A-11D-A16N_120718_SN590_0169_AC0WL7ACXX_s_8_rg.sorted.bam	TCGA-BJ-A291-01A-11D-A16N-120718-SN590-0169-AC0WL7ACXX-s-8-rg.sorted.g	22466829503	BAM	203c13f0-9e6c-490d-b477-d52090869b42	controlled	Illumina HiSeq	live	Run Metadata	2016-09-29T18:25:33.065688-05:00	2016-05-03T09:42:27.017634-05:00	203c13f0-9e6c-490d-b477-d52090869b42_run.xml	581c4e40c1d90a1e7497d703f7f2191f	SRA XML	open	live	21d3e372-a219-4a44-a7cd-04a758382713	Sequencing Data	840
1	TCGA-BJ-A3PR	training	low	2	2	0	0	1	0	0.044	0.208	0.02	0.728	1	0	0	0	white	0222ac92-ce3a-58a7-a029-72da827e267a	not hispanic or latino	0ba3fa5b5e5a477525c904f1d206a7ad	26	MD Anderson - Institute for Applied Cancer Science	MDA	e9d3d607-4a02-5db7-8719-40ca83ad3efe	mdanderson.org	CGCC	Aligned reads	1fc1e717-9f15-4426-95b7-4671f60caecf	TCGA-BJ-A3PR-01A-11D-A221_120524_SN1120_0144_AC0VNCACXX_s_7_rg.sorted.bam	TCGA-BJ-A3PR-01A-11D-A221-120524-SN1120-0144-AC0VNCACXX-s-7-rg.sorted.g	18534960020	BAM	9ab8377b-01c2-4595-ab38-64a5e66722c7	controlled	Illumina HiSeq	live	Run Metadata	2016-09-29T23:22:32.708074-05:00	2016-05-03T10:52:42.227801-05:00	9ab8377b-01c2-4595-ab38-64a5e66722c7_run.xml	d4dfe76a861bf12a9731c0f0765f101d	SRA XML	open	live	da45fd3e-f887-4990-a1e7-3604506686ff	Sequencing Data	843
1	TCGA-BJ-A3PT	training	low	2	2	1	0	0	0	0.009	0.94	0.003	0.048	1	0	0	0	white	238ae2e5-03eb-5200-ab87-448e7029292e	not hispanic or latino	291496d70170ef382e8c3fbb52d9d097	26	MD Anderson - Institute for Applied Cancer Science	MDA	e9d3d607-4a02-5db7-8719-40ca83ad3efe	mdanderson.org	CGCC	Aligned reads	fd0eb22d-a60d-49b5-88ac-8f453f63c5a0	TCGA-BJ-A3PT-01A-12D-A221_120530_SN1222_0111_BD12L1ACXX_s_1_rg.sorted.bam	TCGA-BJ-A3PT-01A-12D-A221-120530-SN1222-0111-BD12L1ACXX-s-1-rg.sorted.g	24104337012	BAM	a567ae4c-3c6c-42d0-8918-4d75de6a9fc7	controlled	Illumina HiSeq	live	Experiment Metadata	2016-08-28T08:59:59.618539-05:00	2016-05-03T10:52:42.227801-05:00	a567ae4c-3c6c-42d0-8918-4d75de6a9fc7_experiment.xml	f04ce59ce0300f3a2648d22be4c0fbda	SRA XML	open	live	2904fa86-b8c1-4237-98bb-72c4d3911541	Sequencing Data	2154
1	TCGA-BJ-A3PU	training	low	1	2	1	0	0	0	0.015	0.919	0.013	0.054	1	0	0	0	white	ea068a3c-cece-5d0f-b6d4-64740956c33c	not hispanic or latino	0bc5de9bf2b93ef0dd00dec24466d425	26	MD Anderson - Institute for Applied Cancer Science	MDA	e9d3d607-4a02-5db7-8719-40ca83ad3efe	mdanderson.org	CGCC	Aligned reads	4d56079e-4d97-4b4c-a943-3e0ccd2b74b7	TCGA-BJ-A3PU-01A-11D-A221_120530_SN1222_0111_BD12L1ACXX_s_5_rg.sorted.bam	TCGA-BJ-A3PU-01A-11D-A221-120530-SN1222-0111-BD12L1ACXX-s-5-rg.sorted.g	34201188169	BAM	5259609a-bbdf-45f2-94be-a2ccd2e12db6	controlled	Illumina HiSeq	live	Experiment Metadata	2016-08-29T13:56:20.250620-05:00	2016-05-03T10:52:42.211988-05:00	5259609a-bbdf-45f2-94be-a2ccd2e12db6_experiment.xml	c9c74a611099c4f6f6b7cf2546e7c43e	SRA XML	open	live	1d847228-06b0-45ff-a1e6-1aa4e4dfbd3a	Sequencing Data	2154
1	TCGA-BJ-A45K	training	high	1	2	1	0	0	0	0.017	0.912	0.005	0.066	1	0	0	0	white	afab33c2-fda6-56b5-a43c-174515c373d6	not hispanic or latino	de9fef77a67eddfd192f007846dc848b	8	Broad Institute of MIT and Harvard	BI	61d634b8-e8dd-58bf-9a65-1233dc7c8c6a	broad.mit.edu	GSC	Aligned reads	f338e32f-14bb-4caf-84c5-94e616e8e140	G49537.TCGA-BJ-A45K-01A-11D-A23U-08.3.bam	G49537.TCGA-BJ-A45K-01A-11D-A23U-08.3.g	419019015778	BAM	fd1a885e-1dea-4890-abd7-e21ee0741c3b	controlled	Illumina HiSeq	live	Analysis Metadata	2016-09-29T18:45:39.604441-05:00	2016-06-22T14:29:33.706898-05:00	fd1a885e-1dea-4890-abd7-e21ee0741c3b_analysis.xml	9b47a7cbd9a24499e545f1b50186bd96	SRA XML	open	live	2e9e56a6-34ab-404e-8da9-8da1dcdcd492	Sequencing Data	54489
1	TCGA-DE-A0Y3	training	high_w.low	2	2	0	1	0	0	0.004	0.011	0.975	0.01	0	1	0	0	asian	2b69f71e-7f4a-501a-a357-6e986b5697ea	not hispanic or latino	5436711c46d12d9cf44b26c84b221755	8	Broad Institute of MIT and Harvard	BI	61d634b8-e8dd-58bf-9a65-1233dc7c8c6a	broad.mit.edu	GSC	Aligned reads	a1d94c62-d9cc-4330-9f2a-da2ee471ac1c	G49537.TCGA-DE-A0Y3-01B-11D-A10S-08.2.bam	G49537.TCGA-DE-A0Y3-01B-11D-A10S-08.2.g	336117692411	BAM	ed43716c-98f3-4d55-b8ed-6a6f4bdf11c6	controlled	Illumina HiSeq	live	Experiment Metadata	2016-09-29T18:22:20.665515-05:00	2016-06-22T16:17:44.117632-05:00	ed43716c-98f3-4d55-b8ed-6a6f4bdf11c6_experiment.xml	afb58c31df55f672bf1376beea67adcb	SRA XML	open	live	1fc9feef-633c-4b0c-9cec-48e33bdcb905	Sequencing Data	24472
1	TCGA-DE-A2OL	training	high	2	2	0	0	0	0	0.006	0.822	0.154	0.019	1	0	0	0	white	b8193d4e-a70e-5f14-be9b-572a7d9e7bd3	not hispanic or latino	8f3bb65c1a0a26940c3bc5702d7930fc	8	Broad Institute of MIT and Harvard	BI	61d634b8-e8dd-58bf-9a65-1233dc7c8c6a	broad.mit.edu	GSC	Aligned reads	98ee1607-c68a-43cc-abee-976766cbada0	G49537.TCGA-DE-A2OL-01A-11D-A18F-08.2.bam	G49537.TCGA-DE-A2OL-01A-11D-A18F-08.2.g	423942424348	BAM	9d7e3794-10cb-4762-84d1-f377bc9d7d3d	controlled	Illumina HiSeq	live	Experiment Metadata	2016-09-29T18:10:08.510596-05:00	2016-05-03T11:28:50.207865-05:00	9d7e3794-10cb-4762-84d1-f377bc9d7d3d_experiment.xml	6880a911a385458018d23bfaaf555e29	SRA XML	open	live	185833bf-c353-49be-a207-e8b3db5e22cb	Sequencing Data	24474
1	TCGA-DJ-A13L	training	high_w.low	1	2	0	0	0	0	0.03	0.893	0.014	0.063	1	0	0	0	white	100c03fa-9342-526b-adec-a0d7bb8f6f40	not hispanic or latino	c3dbee90ac22668eff6ad1dd772e5d43	8	Broad Institute of MIT and Harvard	BI	61d634b8-e8dd-58bf-9a65-1233dc7c8c6a	broad.mit.edu	GSC	Aligned reads	494a2431-eafb-40fd-b797-bf41bad2536d	G49537.TCGA-DJ-A13L-01A-11D-A21Z-08.1.bam	G49537.TCGA-DJ-A13L-01A-11D-A21Z-08.1.g	421571529830	BAM	28d4f123-58e9-49a4-bccb-8d8b9edefdda	controlled	Illumina HiSeq	live	Analysis Metadata	2016-09-29T23:07:24.093725-05:00	2016-05-03T11:28:50.231867-05:00	28d4f123-58e9-49a4-bccb-8d8b9edefdda_analysis.xml	309677b2360a85f88b0c357d67e397a1	SRA XML	open	live	d0fbd86e-ce0a-4998-8cbf-ab28d1ed0f1f	Sequencing Data	56242
1	TCGA-DJ-A13M	training	low	2	2	0	0	0	0	0.077	0.862	0.007	0.054	1	0	0	0	white	bc9e18fd-7a88-5879-afff-bab953f308f7	not hispanic or latino	f906191aba861431d5edb45f867412ef	2	Harvard Medical School	HMS	c8611490-4cbd-5651-8de2-64484a515eec	hms.harvard.edu	CGCC	Aligned reads	c0d6fd6b-672b-40fb-aa59-11e94801294e	TCGA-DJ-A13M-01A-11D-A10R_120616_SN1120_0154_BD142VACXX_s_6_rg.sorted.bam	TCGA-DJ-A13M-01A-11D-A10R-120616-SN1120-0154-BD142VACXX-s-6-rg.sorted.g	16301450798	BAM	4e667ab2-5a9d-421d-8a97-ece8dc5d0895	controlled	Illumina HiSeq	live	Experiment Metadata	2016-09-29T19:30:21.093241-05:00	2016-05-03T09:56:41.385777-05:00	4e667ab2-5a9d-421d-8a97-ece8dc5d0895_experiment.xml	4f9c42a195f47bd9c9ed5ea3ad4e0872	SRA XML	open	live	4ad45c35-af58-461c-90de-def0c43618be	Sequencing Data	2154
1	TCGA-DJ-A13R	training	high_w.low	1	2	0	0	0	0	0.054	0.888	0.008	0.05	1	0	0	0	white	67ed79f3-0748-591d-a400-929fa630c17b	not hispanic or latino	196d7219f285532078f137eb271e8cad	8	Broad Institute of MIT and Harvard	BI	61d634b8-e8dd-58bf-9a65-1233dc7c8c6a	broad.mit.edu	GSC	Aligned reads	717da3aa-34c5-45f4-afd0-ad800d740776	G49537.TCGA-DJ-A13R-01A-11D-A10S-08.1.bam	G49537.TCGA-DJ-A13R-01A-11D-A10S-08.1.g	417706353875	BAM	5d8286dc-235c-49a8-9cc4-35671ac4cce6	controlled	Illumina HiSeq	live	Experiment Metadata	2016-09-29T18:53:40.266253-05:00	2016-05-03T11:27:14.721810-05:00	5d8286dc-235c-49a8-9cc4-35671ac4cce6_experiment.xml	94a6621f5739641ce835bcdd8e29a818	SRA XML	open	live	33b018b0-0e0d-4342-8fdd-4fcd38eed271	Sequencing Data	24454
1	TCGA-DJ-A13S	training	low	2	2	0	0	1	0	0.305	0.24	0.019	0.435	0	0	1	0	white	e2e09976-a573-5285-b316-89d3b11a4168	hispanic or latino	97cac2f1c0e4c2122fd68c4c67af96ad	2	Harvard Medical School	HMS	c8611490-4cbd-5651-8de2-64484a515eec	hms.harvard.edu	CGCC	Aligned reads	26b9c7c3-6835-4b2a-9c63-00dc6276ad97	TCGA-DJ-A13S-01A-11D-A10R_120711_SN1120_0174_BD13R2ACXX_s_6_rg.sorted.bam	TCGA-DJ-A13S-01A-11D-A10R-120711-SN1120-0174-BD13R2ACXX-s-6-rg.sorted.g	21427394136	BAM	0d403905-a19f-4519-bd4e-bae9005de1d3	controlled	Illumina HiSeq	live	Run Metadata	2016-09-30T00:05:37.823563-05:00	2016-05-03T09:37:18.696392-05:00	0d403905-a19f-4519-bd4e-bae9005de1d3_run.xml	533b90348b73cdf0ab3fd0432f60ff75	SRA XML	open	live	f4fc27a7-4cad-46f2-9bad-acdb28222ad4	Sequencing Data	843
1	TCGA-DJ-A13T	training	low	2	2	0	0	1	0	0.006	0.792	0.022	0.181	-9	-9	-9	-9	white	53a34677-a42e-5753-a4a6-93cb9d34cc5d	not reported	6a7bbc7652613fe00988d58bcf1ce288	2	Harvard Medical School	HMS	c8611490-4cbd-5651-8de2-64484a515eec	hms.harvard.edu	CGCC	Aligned reads	e387d072-f7d3-4604-8c70-8ceee42e080b	TCGA-DJ-A13T-01A-11D-A10R_120629_SN1120_0167_AC0WMBACXX_s_1_rg.sorted.bam	TCGA-DJ-A13T-01A-11D-A10R-120629-SN1120-0167-AC0WMBACXX-s-1-rg.sorted.g	17498163088	BAM	731fa5d2-cac8-4d02-9d55-ca4210bfd5a5	controlled	Illumina HiSeq	live	Experiment Metadata	2016-08-13T08:48:51.285156-05:00	2016-05-03T10:07:09.211763-05:00	731fa5d2-cac8-4d02-9d55-ca4210bfd5a5_experiment.xml	5658e1c412d1e925e6dcf7e03625f86c	SRA XML	open	live	f51a31f9-8bb8-4619-97a0-95bda8a14f67	Sequencing Data	2154
1	TCGA-DJ-A13U	training	low	1	2	1	0	0	0	0.014	0.967	0.007	0.012	1	0	0	0	white	088386dc-ce0d-576f-9dd0-9ec5efefa674	not hispanic or latino	b0cf34b544137df59582d1822cb57527	2	Harvard Medical School	HMS	c8611490-4cbd-5651-8de2-64484a515eec	hms.harvard.edu	CGCC	Aligned reads	1291b6c9-9675-4bd3-b959-11b7512ab7fe	TCGA-DJ-A13U-01A-11D-A10R_120616_SN1120_0153_AC0WMJACXX_s_3_rg.sorted.bam	TCGA-DJ-A13U-01A-11D-A10R-120616-SN1120-0153-AC0WMJACXX-s-3-rg.sorted.g	12592264892	BAM	31880aa4-4b29-44a3-85fc-3e8b9c274c3e	controlled	Illumina HiSeq	live	Analysis Metadata	2016-09-29T17:46:09.437513-05:00	2016-05-03T09:47:39.273155-05:00	31880aa4-4b29-44a3-85fc-3e8b9c274c3e_analysis.xml	ba976b8d765d5133e737f948b935439f	SRA XML	open	live	09438266-c47b-4bd9-854d-7f189736bf8c	Sequencing Data	11967
1	TCGA-DJ-A13V	training	low	2	2	1	0	0	0	0.026	0.93	0.01	0.034	-9	-9	-9	-9	not reported	d764d836-9a45-5a64-a373-fe2f61b95d0c	not hispanic or latino	073894b26daf5ac20f2aee70a8670cc9	2	Harvard Medical School	HMS	c8611490-4cbd-5651-8de2-64484a515eec	hms.harvard.edu	CGCC	Aligned reads	fd12b1d1-e093-44d1-b4d1-8d3b309a52b2	TCGA-DJ-A13V-01A-11D-A10R_120616_SN1120_0154_BD142VACXX_s_2_rg.sorted.bam	TCGA-DJ-A13V-01A-11D-A10R-120616-SN1120-0154-BD142VACXX-s-2-rg.sorted.g	15709023911	BAM	4dbd2f97-f967-47f1-acd5-92c8ac80893b	controlled	Illumina HiSeq	live	Run Metadata	2016-09-29T20:41:11.263497-05:00	2016-05-03T09:55:56.027818-05:00	4dbd2f97-f967-47f1-acd5-92c8ac80893b_run.xml	3291e8765bc5421b4c5b33347f84e6ee	SRA XML	open	live	763ba305-ef04-4e4a-8152-8f0c78352ae8	Sequencing Data	843
1	TCGA-DJ-A13W	training	high_w.low	2	2	0	0	1	0	0.033	0.744	0.033	0.19	1	0	0	0	white	d7899031-bacd-5c31-8044-daa39b61eb56	not hispanic or latino	31cced68cd7eff5b7f1b7a09af01be96	8	Broad Institute of MIT and Harvard	BI	61d634b8-e8dd-58bf-9a65-1233dc7c8c6a	broad.mit.edu	GSC	Aligned reads	3f3627b9-f3a9-48d9-9529-831ec0ec9f89	G32525.TCGA-DJ-A13W-01A-11D-A10S-08.3.bam	G32525.TCGA-DJ-A13W-01A-11D-A10S-08.3.g	173414014273	BAM	20024d0a-1646-43de-b1ab-d84f00578c18	controlled	Illumina HiSeq	live	Analysis Metadata	2016-09-29T19:50:27.412513-05:00	2016-05-03T10:54:25.059372-05:00	20024d0a-1646-43de-b1ab-d84f00578c18_analysis.xml	2895b6f2e74ec4c4d695a70d45a5bab8	SRA XML	open	live	574752e4-b916-492d-80ae-1e5390311309	Sequencing Data	49541
1	TCGA-DJ-A13X	training	low	2	2	1	0	0	0	0.004	0.934	0.008	0.054	-9	-9	-9	-9	not reported	f00dfe63-d633-5263-ab8c-1308d9c0d3a7	not hispanic or latino	9b9d5c3192eb956f32652d7f70f39c3a	2	Harvard Medical School	HMS	c8611490-4cbd-5651-8de2-64484a515eec	hms.harvard.edu	CGCC	Aligned reads	246a6b0e-b4cd-4846-a4da-e8b3350c930e	TCGA-DJ-A13X-01A-11D-A10R_120617_SN1222_0117_BD1414ACXX_s_1_rg.sorted.bam	TCGA-DJ-A13X-01A-11D-A10R-120617-SN1222-0117-BD1414ACXX-s-1-rg.sorted.g	16406460676	BAM	4bfd149e-1da2-40ff-98b2-0862c3f2165a	controlled	Illumina HiSeq	live	Run Metadata	2016-09-29T18:21:04.679363-05:00	2016-05-03T09:55:56.012234-05:00	4bfd149e-1da2-40ff-98b2-0862c3f2165a_run.xml	a7cafe9ff796df6efabd46460ebe32cd	SRA XML	open	live	1ef98fb9-a86e-4dd3-a615-5200a65228be	Sequencing Data	843
1	TCGA-DJ-A1QD	training	low	2	2	0	0	1	0	0.066	0.485	0.006	0.443	1	0	0	0	white	81803bcc-3d88-585f-892c-760fd626e1f7	not hispanic or latino	fbf101683e3e0edcd466c617fc841b37	2	Harvard Medical School	HMS	c8611490-4cbd-5651-8de2-64484a515eec	hms.harvard.edu	CGCC	Aligned reads	1cea1b23-e43c-4c87-877e-de2a79faa400	TCGA-DJ-A1QD-01A-11D-A14U_120717_SN1120_0175_AC1179ACXX_s_6_rg.sorted.bam	TCGA-DJ-A1QD-01A-11D-A14U-120717-SN1120-0175-AC1179ACXX-s-6-rg.sorted.g	19183806882	BAM	78602690-0fb5-4b00-a4fe-1c40345c3140	controlled	Illumina HiSeq	live	Experiment Metadata	2016-09-29T22:18:20.415819-05:00	2016-05-03T10:08:37.115089-05:00	78602690-0fb5-4b00-a4fe-1c40345c3140_experiment.xml	ea7c0e11a27c9037e6783c18d5d6e23a	SRA XML	open	live	b290f681-f09a-4d21-939b-b54a8a9e0643	Sequencing Data	2154
1	TCGA-DJ-A1QE	training	low	2	2	0	0	1	0	0.014	0.842	0.029	0.115	-9	-9	-9	-9	white	1beaa725-5a64-5951-bea3-124162d636d4	not reported	1a8077fa9a1fc59887459f869e3f9a50	2	Harvard Medical School	HMS	c8611490-4cbd-5651-8de2-64484a515eec	hms.harvard.edu	CGCC	Aligned reads	df9ebe92-4dc6-451a-b6db-5753473a64b9	TCGA-DJ-A1QE-01A-21D-A14U_120711_SN1120_0173_AC0WN6ACXX_s_2_rg.sorted.bam	TCGA-DJ-A1QE-01A-21D-A14U-120711-SN1120-0173-AC0WN6ACXX-s-2-rg.sorted.g	20383855383	BAM	b302ae5a-b320-4a3c-bf22-38007b9904f9	controlled	Illumina HiSeq	live	Analysis Metadata	2016-09-29T21:08:07.551143-05:00	2016-05-03T10:27:33.695596-05:00	b302ae5a-b320-4a3c-bf22-38007b9904f9_analysis.xml	e6a1f392d748132f94d8c6cc93238bbd	SRA XML	open	live	87249a44-09b1-48f8-a231-d89627798cf2	Sequencing Data	11967
1	TCGA-DJ-A1QF	training	low	2	2	0	0	1	0	0.069	0.81	0.009	0.113	-9	-9	-9	-9	white	f3e2ff60-b62c-572c-86a8-bf2ecb401ae2	not reported	fae5610f74626b748c86b60b1d148dce	2	Harvard Medical School	HMS	c8611490-4cbd-5651-8de2-64484a515eec	hms.harvard.edu	CGCC	Aligned reads	d0623f86-c283-4df8-8c65-9c4e7c6afc80	TCGA-DJ-A1QF-01A-12D-A14U_120629_SN1120_0167_AC0WMBACXX_s_4_rg.sorted.bam	TCGA-DJ-A1QF-01A-12D-A14U-120629-SN1120-0167-AC0WMBACXX-s-4-rg.sorted.g	12045886733	BAM	b693899f-8d22-483e-a77b-0765bab2229e	controlled	Illumina HiSeq	live	Run Metadata	2016-09-29T22:03:42.737176-05:00	2016-05-03T10:28:22.499336-05:00	b693899f-8d22-483e-a77b-0765bab2229e_run.xml	b33d03ef1fa7e4c47902aff3884104b1	SRA XML	open	live	a9a1ae04-859a-4cf9-9f93-56539b920316	Sequencing Data	843
1	TCGA-DJ-A1QH	training	low	2	2	1	0	0	0	0.006	0.975	0.003	0.015	1	0	0	0	white	0e748a64-1adb-591e-8142-faf7877fd693	not hispanic or latino	ee84a99784bad843b497e230d0e83b78	2	Harvard Medical School	HMS	c8611490-4cbd-5651-8de2-64484a515eec	hms.harvard.edu	CGCC	Aligned reads	5d711fdc-a85b-4fa4-a52b-0ea60d632aae	TCGA-DJ-A1QH-01A-21D-A14U_120629_SN1222_0121_BD143UACXX_s_7_rg.sorted.bam	TCGA-DJ-A1QH-01A-21D-A14U-120629-SN1222-0121-BD143UACXX-s-7-rg.sorted.g	12298036352	BAM	c8f38414-c194-4fa9-8ba1-e56c8f663041	controlled	Illumina HiSeq	live	Experiment Metadata	2016-09-29T20:46:12.888024-05:00	2016-05-03T10:33:47.082306-05:00	c8f38414-c194-4fa9-8ba1-e56c8f663041_experiment.xml	6c60b8650a4eaae8ce17b25fdaa3b977	SRA XML	open	live	795e7e8a-7f3a-4be7-89ca-564272369d4d	Sequencing Data	2154
1	TCGA-DJ-A1QI	training	low	2	2	0	0	1	0	0.026	0.824	0.016	0.135	1	0	0	0	white	254edfcb-4ccf-5964-bd52-6ef0184a0fa5	not hispanic or latino	e6104fac55573a23f77efb31dbdfec7e	2	Harvard Medical School	HMS	c8611490-4cbd-5651-8de2-64484a515eec	hms.harvard.edu	CGCC	Aligned reads	dc5dd998-f018-4430-8007-24b68319847b	TCGA-DJ-A1QI-01A-11D-A14U_120717_SN1120_0175_AC1179ACXX_s_5_rg.sorted.bam	TCGA-DJ-A1QI-01A-11D-A14U-120717-SN1120-0175-AC1179ACXX-s-5-rg.sorted.g	18003516603	BAM	3d473264-dd77-4eb2-b9e0-5a946267fc3c	controlled	Illumina HiSeq	live	Analysis Metadata	2016-09-30T00:19:18.582813-05:00	2016-05-03T09:51:27.152312-05:00	3d473264-dd77-4eb2-b9e0-5a946267fc3c_analysis.xml	b6ef34e8787c09f7157eea85c9914504	SRA XML	open	live	fd83e2f9-f478-4499-a4ae-4ffb7c2040e7	Sequencing Data	11967
1	TCGA-DJ-A1QM	training	low	1	2	1	0	0	0	0.006	0.917	0.021	0.056	1	0	0	0	white	bc07ba58-485c-515d-a4be-fa989a8a8d82	not hispanic or latino	6b6c40ab8620946c85c5cfc456be1336	2	Harvard Medical School	HMS	c8611490-4cbd-5651-8de2-64484a515eec	hms.harvard.edu	CGCC	Aligned reads	683871ed-b6b7-4c53-bce3-53f6a78460e9	TCGA-DJ-A1QM-01A-11D-A14U_120629_SN1120_0167_AC0WMBACXX_s_3_rg.sorted.bam	TCGA-DJ-A1QM-01A-11D-A14U-120629-SN1120-0167-AC0WMBACXX-s-3-rg.sorted.g	11372665348	BAM	8de07b11-62eb-4bde-85ee-4242e82bbc7e	controlled	Illumina HiSeq	live	Run Metadata	2016-09-29T19:05:18.251635-05:00	2016-05-03T10:15:40.699632-05:00	8de07b11-62eb-4bde-85ee-4242e82bbc7e_run.xml	dd7983004ba4fd92dc1b144e23d1650a	SRA XML	open	live	3b041138-7489-4a2d-951c-4d4b6f8743e9	Sequencing Data	843
1	TCGA-DJ-A1QQ	training	low	1	2	0	0	1	0	0.015	0.048	0.01	0.928	0	1	0	0	asian	e7fd04af-2197-57c6-8c59-99f32a410ffb	not hispanic or latino	9e3d17f0a444b9b18b5103bc4ce30cae	2	Harvard Medical School	HMS	c8611490-4cbd-5651-8de2-64484a515eec	hms.harvard.edu	CGCC	Aligned reads	685cc482-55df-4950-82e2-3c754f2958e4	TCGA-DJ-A1QQ-01A-11D-A14U_120629_SN1222_0120_AC0WKWACXX_s_4_rg.sorted.bam	TCGA-DJ-A1QQ-01A-11D-A14U-120629-SN1222-0120-AC0WKWACXX-s-4-rg.sorted.g	14326374532	BAM	d6a278f3-386b-4e7b-b5d7-123b64987b7f	controlled	Illumina HiSeq	live	Analysis Metadata	2016-09-29T20:13:13.014671-05:00	2016-05-03T10:38:36.676675-05:00	d6a278f3-386b-4e7b-b5d7-123b64987b7f_analysis.xml	6dfd26126b7437895b539637ab28c9ae	SRA XML	open	live	651ce6e0-3547-4406-9a7e-49c8080cb524	Sequencing Data	11967
1	TCGA-DJ-A2Q1	training	high	2	2	1	0	0	0	0.027	0.95	0.008	0.016	1	0	0	0	white	ff332b6a-954f-511c-bcdf-ad26228b7555	not hispanic or latino	a53252bd39923421b54569e1393c83d2	8	Broad Institute of MIT and Harvard	BI	61d634b8-e8dd-58bf-9a65-1233dc7c8c6a	broad.mit.edu	GSC	Aligned reads	dcd20484-0fb2-4094-a756-ad22190633f0	G49537.TCGA-DJ-A2Q1-01A-22D-A19J-08.1.bam	G49537.TCGA-DJ-A2Q1-01A-22D-A19J-08.1.g	427168063981	BAM	212f7231-a862-4804-a787-3ea41fdc8369	controlled	Illumina HiSeq	live	Analysis Metadata	2016-09-29T20:17:19.528338-05:00	2016-05-03T11:26:27.043798-05:00	212f7231-a862-4804-a787-3ea41fdc8369_analysis.xml	6bb0ec0dd32c116479cc0cc97253dd08	SRA XML	open	live	6790403b-989f-47b2-9fed-a591a8e8a540	Sequencing Data	56405
1	TCGA-DJ-A2Q2	training	high	2	2	0	0	1	0	0.013	0.822	0.02	0.144	1	0	0	0	white	3dbb9508-1757-5166-8727-bf7ddad66e2f	not hispanic or latino	b3ca49db28ea658784172b93d1be36ef	8	Broad Institute of MIT and Harvard	BI	61d634b8-e8dd-58bf-9a65-1233dc7c8c6a	broad.mit.edu	GSC	Aligned reads	dd0cee71-f0b7-4b3c-8a57-554a67cbb278	G32523.TCGA-DJ-A2Q2-01A-11D-A19J-08.4.bam	G32523.TCGA-DJ-A2Q2-01A-11D-A19J-08.4.g	306826462105	BAM	b19205dc-0d49-48d3-9330-66b678d2ab43	controlled	Illumina HiSeq	live	Run Metadata	2016-09-29T18:46:10.199640-05:00	2016-05-03T11:26:27.046359-05:00	b19205dc-0d49-48d3-9330-66b678d2ab43_run.xml	45427fcae91b620f43036e5ca1aa3c4b	SRA XML	open	live	2ef53b3c-0dd1-41b3-b53e-7f5283b95689	Sequencing Data	31943
1	TCGA-DJ-A2Q8	training	high	2	2	0	0	1	0	0.012	0.322	0.027	0.639	-9	-9	-9	-9	not reported	2889b646-4358-5d8c-88b5-367b2e5725aa	not hispanic or latino	3c316ae3075e1319c7f6fac302df10bc	8	Broad Institute of MIT and Harvard	BI	61d634b8-e8dd-58bf-9a65-1233dc7c8c6a	broad.mit.edu	GSC	Aligned reads	94c85539-c38e-4b32-a30e-08256dfdbb8d	G32528.TCGA-DJ-A2Q8-01A-11D-A18F-08.5.bam	G32528.TCGA-DJ-A2Q8-01A-11D-A18F-08.5.g	147437757277	BAM	8a6e91ec-ef16-4f50-972a-23990c098a2f	controlled	Illumina HiSeq	live	Analysis Metadata	2016-09-30T00:12:46.784573-05:00	2016-05-03T10:55:55.597306-05:00	8a6e91ec-ef16-4f50-972a-23990c098a2f_analysis.xml	f05e5a7fe68dae056b1a5e7451b06792	SRA XML	open	live	f97035ad-48ad-425c-8267-c30d7eaf9f43	Sequencing Data	55252
1	TCGA-DJ-A3US	training	high	2	2	1	0	0	0	0.018	0.961	0.007	0.014	1	0	0	0	white	d26a8700-dacd-5cfc-bdd7-5dc74d3de858	not hispanic or latino	b0561245a4a4b15b7ec96d4f3d812a84	8	Broad Institute of MIT and Harvard	BI	61d634b8-e8dd-58bf-9a65-1233dc7c8c6a	broad.mit.edu	GSC	Aligned reads	0e312c6d-3ea8-4247-9a77-876e5bd5f026	G32534.TCGA-DJ-A3US-01A-11D-A22D-08.3.bam	G32534.TCGA-DJ-A3US-01A-11D-A22D-08.3.g	290708466038	BAM	49830c3d-9a8c-4d97-b4da-9e6bb807a60c	controlled	Illumina HiSeq	live	Run Metadata	2016-09-29T23:29:16.472867-05:00	2016-05-03T10:55:55.601106-05:00	49830c3d-9a8c-4d97-b4da-9e6bb807a60c_run.xml	db22a73e561514993ef6c9843f467af6	SRA XML	open	live	de89b644-8e5b-4056-82b6-6551ec22177e	Sequencing Data	27403
1	TCGA-DJ-A4UT	training	high	2	2	1	0	0	0	0.019	0.918	0.019	0.045	1	0	0	0	white	74b12ae5-4e0a-50f6-8513-dd344c4e7a2f	not hispanic or latino	4cc55687280aa5b4c70c1c49b8a23e56	8	Broad Institute of MIT and Harvard	BI	61d634b8-e8dd-58bf-9a65-1233dc7c8c6a	broad.mit.edu	GSC	Aligned reads	17a6293f-f781-4ca3-939d-b15b596427d7	G49537.TCGA-DJ-A4UT-01A-11D-A257-08.1.bam	G49537.TCGA-DJ-A4UT-01A-11D-A257-08.1.g	406230900675	BAM	f506f6e7-7b9c-4d65-8ad9-e567a91448f0	controlled	Illumina HiSeq	live	Experiment Metadata	2016-09-29T23:54:22.079519-05:00	2016-05-03T11:26:27.043798-05:00	f506f6e7-7b9c-4d65-8ad9-e567a91448f0_experiment.xml	32e7915c0db79606920bbb32b4b23aa7	SRA XML	open	live	ee34e72a-3851-4373-a22f-75d4d8135bc3	Sequencing Data	23788
1	TCGA-DO-A1JZ	training	low	2	2	0	0	1	0	0.613	0.051	0.106	0.23	0	0	0	1	black or african american	035b06f5-daf1-5fb5-9385-7f9b79636434	not hispanic or latino	1d28da8d7497a5631a4ab7ff5d573377	2	Harvard Medical School	HMS	c8611490-4cbd-5651-8de2-64484a515eec	hms.harvard.edu	CGCC	Aligned reads	fad6219e-3fdf-4d20-925e-59d843858a46	TCGA-DO-A1JZ-01A-11D-A13U_120706_SN1222_0123_BD1488ACXX_s_6_rg.sorted.bam	TCGA-DO-A1JZ-01A-11D-A13U-120706-SN1222-0123-BD1488ACXX-s-6-rg.sorted.g	22609526102	BAM	46d0022c-731a-4521-8c37-e03f2dca95fd	controlled	Illumina HiSeq	live	Experiment Metadata	2016-09-29T20:31:54.945063-05:00	2016-05-03T09:54:28.868331-05:00	46d0022c-731a-4521-8c37-e03f2dca95fd_experiment.xml	3b2f6251df3211368be639029a66846c	SRA XML	open	live	70882ba5-a914-4122-8dd5-07e9967b0761	Sequencing Data	2154
1	TCGA-DO-A1K0	training	low	2	2	1	0	0	0	0.004	0.961	0.011	0.023	1	0	0	0	white	2e37d714-4527-52fc-bc98-0f223bc181fc	not hispanic or latino	85ce3af86410ebda8c397a0efa3ab55e	2	Harvard Medical School	HMS	c8611490-4cbd-5651-8de2-64484a515eec	hms.harvard.edu	CGCC	Aligned reads	97b7194f-595f-4952-bda7-7de8ecfaadf9	TCGA-DO-A1K0-01A-11D-A13U_120706_SN1222_0123_BD1488ACXX_s_3_rg.sorted.bam	TCGA-DO-A1K0-01A-11D-A13U-120706-SN1222-0123-BD1488ACXX-s-3-rg.sorted.g	21810177908	BAM	3726290a-6a92-43f9-9ef8-a87223a48d7f	controlled	Illumina HiSeq	live	Run Metadata	2016-09-29T22:42:56.764317-05:00	2016-05-03T09:49:09.949262-05:00	3726290a-6a92-43f9-9ef8-a87223a48d7f_run.xml	4468119e3b5cbba1f0273ec72e283fab	SRA XML	open	live	c1cca3fc-2dbf-4b53-a76e-fa49daaafb3e	Sequencing Data	843
1	TCGA-EL-A3CV	training	high	1	2	0	0	1	0	0.027	0.069	0.092	0.812	0	0	1	0	white	f4d143d9-d59a-5a21-8b6f-b55cfea34bbf	hispanic or latino	641aece395decad9d307e01af28a6804	8	Broad Institute of MIT and Harvard	BI	61d634b8-e8dd-58bf-9a65-1233dc7c8c6a	broad.mit.edu	GSC	Aligned reads	3c6eee8b-fb89-4795-8caf-b1c7483b8cbf	G32540.TCGA-EL-A3CV-01A-11D-A19J-08.2.bam	G32540.TCGA-EL-A3CV-01A-11D-A19J-08.2.g	347501680424	BAM	acd47bc6-72d7-49b7-9f81-8d9c04772236	controlled	Illumina HiSeq	live	Experiment Metadata	2016-09-29T19:21:24.102130-05:00	2016-05-03T10:55:55.601106-05:00	acd47bc6-72d7-49b7-9f81-8d9c04772236_experiment.xml	3ef95ebe0cca6e747f962418f5c94c1f	SRA XML	open	live	4530f9fb-8d76-42e7-a668-50959a9314b1	Sequencing Data	24448
1	TCGA-EL-A3MY	training	high	1	2	0	0	1	0	0.007	0.491	0.007	0.495	1	0	0	0	white	defda4bc-cc94-5816-afca-5e0cdc1a63e2	not hispanic or latino	8fb1af6ff287a98b2a2e2b92fc2695ef	8	Broad Institute of MIT and Harvard	BI	61d634b8-e8dd-58bf-9a65-1233dc7c8c6a	broad.mit.edu	GSC	Aligned reads	38d30b6e-101e-46d4-80ac-77bd112b7d76	G49537.TCGA-EL-A3MY-01A-11D-A21A-08.1.bam	G49537.TCGA-EL-A3MY-01A-11D-A21A-08.1.g	324400207213	BAM	51f932e6-6694-435a-b644-6278b54964a7	controlled	Illumina HiSeq	live	Run Metadata	2016-09-29T18:43:31.285885-05:00	2016-06-22T16:49:51.673259-05:00	51f932e6-6694-435a-b644-6278b54964a7_run.xml	f0fadeee5fef6b614ed864276e012023	SRA XML	open	live	2d44b0cd-ed91-4c72-9cf7-9add40d343ae	Sequencing Data	22758
1	TCGA-EL-A3T0	training	high	2	2	0	0	0	0	0.018	0.872	0.01	0.1	1	0	0	0	white	10e95c56-b199-5f56-a4b7-967f0ccf190b	not hispanic or latino	3ae36cbe9dfc9889d5a20fa15457a2ba	8	Broad Institute of MIT and Harvard	BI	61d634b8-e8dd-58bf-9a65-1233dc7c8c6a	broad.mit.edu	GSC	Aligned reads	c316df07-2fed-4019-8c07-440ec698df9c	G32536.TCGA-EL-A3T0-01A-22D-A22D-08.4.bam	G32536.TCGA-EL-A3T0-01A-22D-A22D-08.4.g	316301615413	BAM	87bb6d6e-faa5-4643-9936-5699c3c603f6	controlled	Illumina HiSeq	live	Experiment Metadata	2016-09-29T18:55:33.183048-05:00	2016-05-03T11:26:27.046359-05:00	87bb6d6e-faa5-4643-9936-5699c3c603f6_experiment.xml	d9a8b43d34ec6db5bd09ed651fe9cca4	SRA XML	open	live	34e25961-6fbe-4b9a-9f68-941c66694249	Sequencing Data	23733
1	TCGA-EL-A3T9	training	high	2	2	0	0	1	0	0.15	0.665	0.006	0.179	1	0	0	0	white	69f27bda-e9f0-51e1-b84a-9cee8e3b04df	not hispanic or latino	ca55424cf5bc3b2b894718981afd860b	8	Broad Institute of MIT and Harvard	BI	61d634b8-e8dd-58bf-9a65-1233dc7c8c6a	broad.mit.edu	GSC	Aligned reads	811b1294-1cb1-4608-a057-9e36a608c887	G49537.TCGA-EL-A3T9-01A-21D-A22D-08.2.bam	G49537.TCGA-EL-A3T9-01A-21D-A22D-08.2.g	432792782832	BAM	ac03cf90-fc31-401b-b99f-2bbc98b0ec06	controlled	Illumina HiSeq	live	Run Metadata	2016-09-29T18:25:01.281309-05:00	2016-05-03T11:37:12.417500-05:00	ac03cf90-fc31-401b-b99f-2bbc98b0ec06_run.xml	a8721bb68d9557fd8becd436709a4153	SRA XML	open	live	217b5b3e-d439-490f-ab18-f84285af3c40	Sequencing Data	22758
1	TCGA-EM-A1CU	training	low	1	2	0	0	1	0	0.025	0.039	0.017	0.92	-9	-9	-9	-9	not reported	7e38da09-f57a-5039-bbab-1306bd43e329	not reported	4cbfe40c512ec732d3e86c5e9c357576	2	Harvard Medical School	HMS	c8611490-4cbd-5651-8de2-64484a515eec	hms.harvard.edu	CGCC	Aligned reads	5fe3c32a-597e-4b4b-8917-f469511f313b	TCGA-EM-A1CU-01A-11D-A13U_120706_SN1120_0170_BD1422ACXX_s_3_rg.sorted.bam	TCGA-EM-A1CU-01A-11D-A13U-120706-SN1120-0170-BD1422ACXX-s-3-rg.sorted.g	18033172191	BAM	0104b300-8dfd-49b6-af66-f5745dabb46a	controlled	Illumina HiSeq	live	Run Metadata	2016-09-29T21:08:37.629323-05:00	2016-05-03T09:33:21.737135-05:00	0104b300-8dfd-49b6-af66-f5745dabb46a_run.xml	586b0440ec4c811c21ef664998ddcf8d	SRA XML	open	live	8771759b-ccbd-4207-9555-9c5275445e4c	Sequencing Data	843
1	TCGA-EM-A1CV	training	low	2	2	1	0	0	0	0.031	0.927	0.007	0.035	-9	-9	-9	-9	not reported	fe6cbee2-9c99-5f8a-9b0c-bdcb8446e59e	not reported	66e18f11ed0245f099e813404dd35f53	2	Harvard Medical School	HMS	c8611490-4cbd-5651-8de2-64484a515eec	hms.harvard.edu	CGCC	Aligned reads	6d5f2a12-0959-42c3-ab74-93c7f0922231	TCGA-EM-A1CV-01A-11D-A13U_120706_SN1222_0122_AC0WPYACXX_s_4_rg.sorted.bam	TCGA-EM-A1CV-01A-11D-A13U-120706-SN1222-0122-AC0WPYACXX-s-4-rg.sorted.g	19403300016	BAM	07c09fa7-0b22-4a2a-b3ef-03f2b8e29078	controlled	Illumina HiSeq	live	Run Metadata	2016-09-29T23:36:55.032275-05:00	2016-05-03T09:34:48.312361-05:00	07c09fa7-0b22-4a2a-b3ef-03f2b8e29078_run.xml	3d34bafc82ed6167ff00fa58b0da8776	SRA XML	open	live	e3588207-b0a4-441b-b819-43201402850a	Sequencing Data	843
1	TCGA-EM-A1CW	training	low	2	2	0	0	1	0	0.01	0.021	0.071	0.898	-9	-9	-9	-9	not reported	f7cfd3b8-9041-5ce3-90d6-78d5f47edf8a	not reported	3df0868cf8086cd75bbb6c462a03dda9	2	Harvard Medical School	HMS	c8611490-4cbd-5651-8de2-64484a515eec	hms.harvard.edu	CGCC	Aligned reads	1f60ab69-f2ec-4be6-8958-1f66e67116be	TCGA-EM-A1CW-01A-21D-A13U_120706_SN1222_0122_AC0WPYACXX_s_7_rg.sorted.bam	TCGA-EM-A1CW-01A-21D-A13U-120706-SN1222-0122-AC0WPYACXX-s-7-rg.sorted.g	29340047220	BAM	f3ba98cd-fcaf-4cbd-acbf-7b0324af195d	controlled	Illumina HiSeq	live	Experiment Metadata	2016-10-07T17:23:03.028786-05:00	2016-05-03T10:47:09.368587-05:00	f3ba98cd-fcaf-4cbd-acbf-7b0324af195d_experiment.xml	fe56e073bd77b81cbb0d863ea038326c	SRA XML	open	live	52254ad1-ccec-4cdf-89c2-eba2ad771247	Sequencing Data	2154
1	TCGA-EM-A1YA	training	low	2	2	1	0	0	0	0.013	0.931	0.005	0.051	-9	-9	-9	-9	not reported	277bc370-c364-503c-8d6d-b742556047cd	not reported	df7f1250496b74e541b919b52c03b3e7	2	Harvard Medical School	HMS	c8611490-4cbd-5651-8de2-64484a515eec	hms.harvard.edu	CGCC	Aligned reads	277a13fe-ee54-4e50-9628-a3c289d1cb28	TCGA-EM-A1YA-01A-11D-A14U_120629_SN1222_0121_BD143UACXX_s_2_rg.sorted.bam	TCGA-EM-A1YA-01A-11D-A14U-120629-SN1222-0121-BD143UACXX-s-2-rg.sorted.g	16822406092	BAM	e93eaca1-07c8-4596-b74d-dcd10a2972bb	controlled	Illumina HiSeq	live	Run Metadata	2016-09-29T21:40:02.477346-05:00	2016-05-03T10:44:00.326040-05:00	e93eaca1-07c8-4596-b74d-dcd10a2972bb_run.xml	9ecd7f46742371f95bf635f59b16ed60	SRA XML	open	live	9ad16119-1db9-4380-b8ae-78d9b96d32de	Sequencing Data	843
1	TCGA-EM-A1YB	training	low	2	2	1	0	0	0	0.006	0.939	0.015	0.04	-9	-9	-9	-9	not reported	69e8df66-4c3a-5387-9967-876d687549c2	not reported	ba5fa6b446b2ef9a6a692e335572a8e9	2	Harvard Medical School	HMS	c8611490-4cbd-5651-8de2-64484a515eec	hms.harvard.edu	CGCC	Aligned reads	7fdff7b1-3843-483e-9418-0be28ce51754	TCGA-EM-A1YB-01A-11D-A14U_120717_SN1120_0175_AC1179ACXX_s_1_rg.sorted.bam	TCGA-EM-A1YB-01A-11D-A14U-120717-SN1120-0175-AC1179ACXX-s-1-rg.sorted.g	19428542159	BAM	93a9080f-172a-4cc3-9734-fb97935cdeca	controlled	Illumina HiSeq	live	Analysis Metadata	2016-09-30T00:13:15.700352-05:00	2016-05-03T10:17:06.124313-05:00	93a9080f-172a-4cc3-9734-fb97935cdeca_analysis.xml	4786b606f8c892c48685e1e331aaf33f	SRA XML	open	live	f9bd7b48-c8be-4870-abdf-eeff3b98bea7	Sequencing Data	11967
1	TCGA-EM-A1YC	training	low	2	2	0	0	1	0	0.008	0.801	0.046	0.145	-9	-9	-9	-9	not reported	9f4f7c69-4cd1-544c-931a-309ef6742dfb	not reported	781f2061935e6c358ab07113d3e7ae3f	2	Harvard Medical School	HMS	c8611490-4cbd-5651-8de2-64484a515eec	hms.harvard.edu	CGCC	Aligned reads	f1c74ef1-581b-4c3e-9942-9f12997051b5	TCGA-EM-A1YC-01A-11D-A14U_120629_SN1120_0167_AC0WMBACXX_s_7_rg.sorted.bam	TCGA-EM-A1YC-01A-11D-A14U-120629-SN1120-0167-AC0WMBACXX-s-7-rg.sorted.g	15667826712	BAM	d313b563-2cd5-4231-b64d-04f323290bee	controlled	Illumina HiSeq	live	Run Metadata	2016-09-29T23:12:46.801300-05:00	2016-05-03T10:36:50.638705-05:00	d313b563-2cd5-4231-b64d-04f323290bee_run.xml	1e077eee1b826e02a8b3975a1ff8cb65	SRA XML	open	live	d46214a2-7363-428f-b171-f8843531485c	Sequencing Data	843
1	TCGA-EM-A1YE	training	low	2	2	1	0	0	0	0.006	0.976	0.005	0.013	-9	-9	-9	-9	not reported	ca0d299b-25a8-55d9-a957-44e811bdafc5	not reported	03c8c414e27e374008c75bbae9cc3ee1	2	Harvard Medical School	HMS	c8611490-4cbd-5651-8de2-64484a515eec	hms.harvard.edu	CGCC	Aligned reads	9663ec16-90a9-42b4-a75f-975f9b7e63d1	TCGA-EM-A1YE-01A-11D-A14U_120629_SN1222_0120_AC0WKWACXX_s_3_rg.sorted.bam	TCGA-EM-A1YE-01A-11D-A14U-120629-SN1222-0120-AC0WKWACXX-s-3-rg.sorted.g	14340165308	BAM	92278ad5-a8d0-4726-88e5-a2e1b35807f2	controlled	Illumina HiSeq	live	Experiment Metadata	2016-09-29T22:20:00.719801-05:00	2016-05-03T10:16:23.024997-05:00	92278ad5-a8d0-4726-88e5-a2e1b35807f2_experiment.xml	2d24af5246c43deba52c8b2aef0ba0cc	SRA XML	open	live	b3848ee5-36e8-40d3-a86c-571373c6ca41	Sequencing Data	2154
1	TCGA-EM-A22O	training	high	1	2	0	0	1	0	0.024	0.023	0.007	0.945	0	1	0	0	asian	c1561025-0f4b-5d32-8362-7daf267468d5	not hispanic or latino	a72f9dfc5af132b1903eacba47e01052	8	Broad Institute of MIT and Harvard	BI	61d634b8-e8dd-58bf-9a65-1233dc7c8c6a	broad.mit.edu	GSC	Aligned reads	e35e53b1-b6b2-4423-b666-aec8c7363301	G49537.TCGA-EM-A22O-01A-11D-A17V-08.1.bam	G49537.TCGA-EM-A22O-01A-11D-A17V-08.1.g	305520965322	BAM	a11138b1-402a-4761-9067-c22933f4aebb	controlled	Illumina HiSeq	live	Run Metadata	2016-09-29T17:57:50.599530-05:00	2016-05-03T11:26:27.043798-05:00	a11138b1-402a-4761-9067-c22933f4aebb_run.xml	af1f36f9076d0057ca55272bce82a3b0	SRA XML	open	live	1093d322-33a1-41fe-ac43-e5eca7d08bbb	Sequencing Data	22766
1	TCGA-EM-A2CN	training	high	1	2	0	0	0	1	0.837	0.041	0.011	0.111	-9	-9	-9	-9	not reported	e0ad842b-feab-5f60-8440-fe518aed3452	not reported	24a4acd1d9459e9fd5e6031a81273424	8	Broad Institute of MIT and Harvard	BI	61d634b8-e8dd-58bf-9a65-1233dc7c8c6a	broad.mit.edu	GSC	Aligned reads	5c35c20b-405e-4351-8893-64ab74eda5d1	G49537.TCGA-EM-A2CN-01A-11D-A19J-08.2.bam	G49537.TCGA-EM-A2CN-01A-11D-A19J-08.2.g	392057223409	BAM	62dfafa5-a0c9-4c4a-b0a7-ce0bc77a541a	controlled	Illumina HiSeq	live	Run Metadata	2016-09-29T18:26:45.066474-05:00	2016-05-03T11:28:50.223155-05:00	62dfafa5-a0c9-4c4a-b0a7-ce0bc77a541a_run.xml	86faedfbce85abe3e4dc54baf25403d9	SRA XML	open	live	229c9f02-6dff-497e-90d3-7e789674b7a8	Sequencing Data	22812
1	TCGA-EM-A2CP	training	high	2	2	0	0	1	0	0.009	0.121	0.014	0.856	-9	-9	-9	-9	not reported	2acd0eb6-e21b-5014-998c-1b3601a53726	not reported	b6f724cb2c7de058e1f325242c988750	8	Broad Institute of MIT and Harvard	BI	61d634b8-e8dd-58bf-9a65-1233dc7c8c6a	broad.mit.edu	GSC	Aligned reads	98635bbd-7e68-496f-8fa5-a3d9f396091f	G49537.TCGA-EM-A2CP-01A-11D-A17V-08.1.bam	G49537.TCGA-EM-A2CP-01A-11D-A17V-08.1.g	375057043446	BAM	bba80551-be18-420e-987d-5a11dbd3e6a1	controlled	Illumina HiSeq	live	Experiment Metadata	2016-09-29T20:37:12.681794-05:00	2016-05-03T11:26:27.043798-05:00	bba80551-be18-420e-987d-5a11dbd3e6a1_experiment.xml	3d4074ab0727962ced0ea14af05bc375	SRA XML	open	live	73be570e-415e-438b-8c3f-d9276ba0d14b	Sequencing Data	24474
1	TCGA-EM-A2OV	training	high	2	2	0	1	0	0	0.006	0.005	0.981	0.007	0	1	0	0	asian	d9328a88-89c4-50f1-81b3-4cf458b3ef8e	not hispanic or latino	c8df818704722062c322538a7549a7c7	8	Broad Institute of MIT and Harvard	BI	61d634b8-e8dd-58bf-9a65-1233dc7c8c6a	broad.mit.edu	GSC	Aligned reads	030b9002-68e2-4c59-a57d-e21247061a94	G49537.TCGA-EM-A2OV-01A-11D-A202-08.1.bam	G49537.TCGA-EM-A2OV-01A-11D-A202-08.1.g	381789528459	BAM	ea00e4bf-cf99-43fa-a6c0-5b1957e6cd71	controlled	Illumina HiSeq	live	Run Metadata	2016-09-29T21:08:30.622087-05:00	2016-05-03T11:27:59.289143-05:00	ea00e4bf-cf99-43fa-a6c0-5b1957e6cd71_run.xml	1beb3408c00d4616507ef88d4bc70e5e	SRA XML	open	live	875b6953-7057-4f4b-a0a7-851dbe462c33	Sequencing Data	22766
1	TCGA-EM-A2OW	training	high	2	2	1	0	0	0	0.008	0.963	0.004	0.025	-9	-9	-9	-9	not reported	5de49e4c-3f57-5d77-946e-24eb7445ce9a	not reported	efb695d63ff775d849e9fd1cb1108e6c	8	Broad Institute of MIT and Harvard	BI	61d634b8-e8dd-58bf-9a65-1233dc7c8c6a	broad.mit.edu	GSC	Aligned reads	c7394beb-329a-464f-8741-bb64aa9de746	G49537.TCGA-EM-A2OW-01A-11D-A202-08.1.bam	G49537.TCGA-EM-A2OW-01A-11D-A202-08.1.g	347821155451	BAM	4922e366-8b3a-44bb-8fdc-f2fb1ada1d84	controlled	Illumina HiSeq	live	Analysis Metadata	2016-09-29T17:40:04.660283-05:00	2016-05-03T11:27:14.721810-05:00	4922e366-8b3a-44bb-8fdc-f2fb1ada1d84_analysis.xml	a0a5d73e076942e795e2b260c80965f5	SRA XML	open	live	053df715-f266-4828-95b2-a5c4846fb634	Sequencing Data	56423
1	TCGA-EM-A3FQ	training	high	2	2	1	0	0	0	0.008	0.957	0.005	0.031	-9	-9	-9	-9	not reported	86a4b400-8276-5fd0-bd10-2c3b48e69549	not reported	6f7ce6526d50300b6770f6fa977b95d5	8	Broad Institute of MIT and Harvard	BI	61d634b8-e8dd-58bf-9a65-1233dc7c8c6a	broad.mit.edu	GSC	Aligned reads	067f81f6-a0ad-496d-aea3-6dc4d9308618	G32533.TCGA-EM-A3FQ-01A-11D-A21A-08.3.bam	G32533.TCGA-EM-A3FQ-01A-11D-A21A-08.3.g	145617012377	BAM	5ea233c9-c1a6-4f1b-ad14-df5d3c22e142	controlled	Illumina HiSeq	live	Experiment Metadata	2016-09-29T18:48:48.990363-05:00	2016-06-22T13:39:36.015968-05:00	5ea233c9-c1a6-4f1b-ad14-df5d3c22e142_experiment.xml	e57ca15954fe24bacda92201057ac794	SRA XML	open	live	309b14cc-424f-41b3-b1af-dac0a87c4379	Sequencing Data	18399
1	TCGA-EM-A3FR	training	high_w.low	2	2	0	1	0	0	0.007	0.003	0.986	0.004	-9	-9	-9	-9	not reported	80135695-d64b-5c07-a77f-d41518b91d71	not reported	eaa4247cb85a5524fa0b50fe0c2bad2f	8	Broad Institute of MIT and Harvard	BI	61d634b8-e8dd-58bf-9a65-1233dc7c8c6a	broad.mit.edu	GSC	Aligned reads	086ead23-4530-4d85-944e-aea7ab25e077	G49537.TCGA-EM-A3FR-01A-11D-A21Z-08.1.bam	G49537.TCGA-EM-A3FR-01A-11D-A21Z-08.1.g	358163980791	BAM	02b88706-4ccf-4f5b-9a20-52293fcc2d0e	controlled	Illumina HiSeq	live	Run Metadata	2016-09-29T23:07:31.692400-05:00	2016-05-03T11:27:59.347112-05:00	02b88706-4ccf-4f5b-9a20-52293fcc2d0e_run.xml	f05acb9d9153a49a9850f45aab507ca7	SRA XML	open	live	d10c54a1-043c-4b09-8741-2803d353dd97	Sequencing Data	22766
1	TCGA-EM-A3O6	training	low	2	2	1	0	0	0	0.027	0.925	0.013	0.036	-9	-9	-9	-9	not reported	b622b8dd-af10-5da0-b1b6-7917a066cbe3	not reported	01d7b15f00657a716e634c04e04b6892	26	MD Anderson - Institute for Applied Cancer Science	MDA	e9d3d607-4a02-5db7-8719-40ca83ad3efe	mdanderson.org	CGCC	Aligned reads	e9df2fd2-a501-482a-a05e-143ba6c17a91	TCGA-EM-A3O6-01A-11D-A221_120524_SN1120_0144_AC0VNCACXX_s_1_rg.sorted.bam	TCGA-EM-A3O6-01A-11D-A221-120524-SN1120-0144-AC0VNCACXX-s-1-rg.sorted.g	21179193948	BAM	670bba05-2cdd-4901-9733-2b9b9f5a6406	controlled	Illumina HiSeq	live	Analysis Metadata	2016-09-29T18:43:41.828250-05:00	2016-05-03T10:52:42.227801-05:00	670bba05-2cdd-4901-9733-2b9b9f5a6406_analysis.xml	4611e67552b96615cbf3509a9f59579a	SRA XML	open	live	2d5c2d18-35d7-4f53-b756-632dbdfebd75	Sequencing Data	11967
1	TCGA-EM-A3OB	training	low	2	2	1	0	0	0	0.02	0.946	0.011	0.023	-9	-9	-9	-9	not reported	29e4a036-1db3-5960-a186-b6fc49af3b63	not reported	5fcaca68a324acf970d50a4103d32a75	26	MD Anderson - Institute for Applied Cancer Science	MDA	e9d3d607-4a02-5db7-8719-40ca83ad3efe	mdanderson.org	CGCC	Aligned reads	d70ba641-fb81-4454-a8d7-a27eb29c1205	TCGA-EM-A3OB-01A-11D-A221_120610_SN1120_0152_BD13TDACXX_s_7_rg.sorted.bam	TCGA-EM-A3OB-01A-11D-A221-120610-SN1120-0152-BD13TDACXX-s-7-rg.sorted.g	16697819741	BAM	0b299414-9186-413b-aaea-4b326000f915	controlled	Illumina HiSeq	live	Run Metadata	2016-09-29T22:27:20.826701-05:00	2016-05-03T10:52:42.211988-05:00	0b299414-9186-413b-aaea-4b326000f915_run.xml	ec8c075e16b6bc22dbde11bbf9d289ff	SRA XML	open	live	b81242bc-a1be-4d5b-afcc-639b5e2eb5a9	Sequencing Data	843
1	TCGA-ET-A25K	training	low	2	2	1	0	0	0	0.008	0.956	0.007	0.029	1	0	0	0	white	07ec2644-2764-59cc-bab4-7a47671a1f06	not hispanic or latino	b1227e58b6b64dcbac4275da8714a1e0	2	Harvard Medical School	HMS	c8611490-4cbd-5651-8de2-64484a515eec	hms.harvard.edu	CGCC	Aligned reads	86aaea77-0c8b-44d4-bd85-539156f3775e	TCGA-ET-A25K-01A-11D-A16N_120717_SN1120_0176_BC1178ACXX_s_7_rg.sorted.bam	TCGA-ET-A25K-01A-11D-A16N-120717-SN1120-0176-BC1178ACXX-s-7-rg.sorted.g	12823548085	BAM	cc9b9220-8f26-4aaa-9d71-bafbf01637c0	controlled	Illumina HiSeq	live	Run Metadata	2016-09-29T18:44:50.093065-05:00	2016-05-03T10:35:23.333717-05:00	cc9b9220-8f26-4aaa-9d71-bafbf01637c0_run.xml	511901de0c99ae2731649ec6eaefb402	SRA XML	open	live	2e184183-ecc7-46ea-bb42-61e767837ba2	Sequencing Data	843
1	TCGA-ET-A25L	training	low	2	2	0	0	0	0	0.02	0.861	0.017	0.101	1	0	0	0	white	cb9e1bef-36cc-5593-bf8f-3d1f98f05be3	not hispanic or latino	c0797a772d9e738737204587763d717c	2	Harvard Medical School	HMS	c8611490-4cbd-5651-8de2-64484a515eec	hms.harvard.edu	CGCC	Aligned reads	cc106ed2-ebc8-43e2-975a-e19a3fea50f3	TCGA-ET-A25L-01A-11D-A16N_120718_SN590_0169_AC0WL7ACXX_s_6_rg.sorted.bam	TCGA-ET-A25L-01A-11D-A16N-120718-SN590-0169-AC0WL7ACXX-s-6-rg.sorted.g	21147862101	BAM	773ed510-1c59-4a81-9d16-e8f7863b4953	controlled	Illumina HiSeq	live	Run Metadata	2016-09-29T17:56:38.860389-05:00	2016-05-03T10:08:37.094924-05:00	773ed510-1c59-4a81-9d16-e8f7863b4953_run.xml	3eead19e7136377bea354c21130d0f76	SRA XML	open	live	0fcd6f66-d4dd-4e38-9153-2a3eb431e9d4	Sequencing Data	840
1	TCGA-ET-A25M	training	low	1	2	1	0	0	0	0.006	0.939	0.011	0.044	1	0	0	0	white	a0e862cb-0d2e-55e5-a790-20f0152cf974	not hispanic or latino	892588436857bc4f0b2abbd88751a611	2	Harvard Medical School	HMS	c8611490-4cbd-5651-8de2-64484a515eec	hms.harvard.edu	CGCC	Aligned reads	a7720a24-0a5b-46b7-bf54-1e43b05ec41a	TCGA-ET-A25M-01A-11D-A16N_120718_SN590_0170_BD141RACXX_s_6_rg.sorted.bam	TCGA-ET-A25M-01A-11D-A16N-120718-SN590-0170-BD141RACXX-s-6-rg.sorted.g	18083229136	BAM	ab7ad541-5a6d-46c6-a5ff-9de4e2a9caa2	controlled	Illumina HiSeq	live	Experiment Metadata	2016-09-29T23:52:00.085590-05:00	2016-05-03T10:24:25.783736-05:00	ab7ad541-5a6d-46c6-a5ff-9de4e2a9caa2_experiment.xml	a7cccc4de4b6a54595ba728160fba0e9	SRA XML	open	live	ecb4fa2a-275f-4dd7-bb8f-8d394f7c4d57	Sequencing Data	2153
1	TCGA-ET-A2N1	training	high	2	2	0	0	1	0	0.017	0.105	0.06	0.819	0	1	0	0	asian	4c5ab2f2-25ae-5369-9771-8a73f243a4fc	not hispanic or latino	9256848b6d0e1749664d52bd3b09067d	8	Broad Institute of MIT and Harvard	BI	61d634b8-e8dd-58bf-9a65-1233dc7c8c6a	broad.mit.edu	GSC	Aligned reads	898a853e-1b19-47bc-8a04-ab4033e4ca8e	G49537.TCGA-ET-A2N1-01A-11D-A18F-08.2.bam	G49537.TCGA-ET-A2N1-01A-11D-A18F-08.2.g	317360375557	BAM	acb5d67c-be00-4c49-af06-6b0f6d9fc0c1	controlled	Illumina HiSeq	live	Run Metadata	2016-09-29T21:55:21.581233-05:00	2016-05-03T11:30:43.421347-05:00	acb5d67c-be00-4c49-af06-6b0f6d9fc0c1_run.xml	0538143af6daaa68ffb05fc15e4510df	SRA XML	open	live	a47ac3c8-36c0-4372-9c04-38785c70f236	Sequencing Data	22766
1	TCGA-FE-A22Z	training	high_w.low	2	2	1	0	0	0	0.008	0.935	0.02	0.037	1	0	0	0	white	e1b47614-0206-5b15-806c-39fe29f18ca2	not hispanic or latino	bb9c8d2d5ad03805ea742e7bc777686d	8	Broad Institute of MIT and Harvard	BI	61d634b8-e8dd-58bf-9a65-1233dc7c8c6a	broad.mit.edu	GSC	Aligned reads	ef4d8d4a-3e1f-4e9f-a9d0-6cb0d03ce766	G49537.TCGA-FE-A22Z-01A-11D-A35R-08.1.bam	G49537.TCGA-FE-A22Z-01A-11D-A35R-08.1.g	315897232508	BAM	fc23c093-6380-4910-aeca-d782b4881291	controlled	Illumina HiSeq	live	Analysis Metadata	2016-09-29T17:39:53.219950-05:00	2016-05-03T11:41:50.205054-05:00	fc23c093-6380-4910-aeca-d782b4881291_analysis.xml	c40b120923f5d8b5971c7e510c5d3030	SRA XML	open	live	051caafb-22a8-41fc-b334-e7bb5a53f0a9	Sequencing Data	54149
1	TCGA-FE-A230	training	low	2	2	1	0	0	0	0.008	0.972	0.007	0.013	1	0	0	0	white	9081624e-b4ee-5106-9d87-09ee6b370412	not hispanic or latino	0617af67546ef80beb452842d8140be6	2	Harvard Medical School	HMS	c8611490-4cbd-5651-8de2-64484a515eec	hms.harvard.edu	CGCC	Aligned reads	4898a51d-c1ee-4938-a6ac-0002c58f5e12	TCGA-FE-A230-01A-11D-A14U_120629_SN1120_0168_BD1454ACXX_s_2_rg.sorted.bam	TCGA-FE-A230-01A-11D-A14U-120629-SN1120-0168-BD1454ACXX-s-2-rg.sorted.g	12297571210	BAM	109d9fd1-4518-4be4-82de-9a1fec2bd366	controlled	Illumina HiSeq	live	Analysis Metadata	2016-09-29T21:42:58.458957-05:00	2016-05-03T09:38:03.350173-05:00	109d9fd1-4518-4be4-82de-9a1fec2bd366_analysis.xml	5d08239be89d75d247cdcfe7e8a51cbe	SRA XML	open	live	9ca84fa0-4674-4ba4-b5b1-ec751b6bda6e	Sequencing Data	11967
1	TCGA-FE-A234	training	low	2	2	1	0	0	0	0.021	0.936	0.005	0.037	1	0	0	0	white	c02c3c25-0b04-51ca-ad37-931191126f78	not hispanic or latino	08ff98d2237a891c89f2a9c02196fe48	2	Harvard Medical School	HMS	c8611490-4cbd-5651-8de2-64484a515eec	hms.harvard.edu	CGCC	Aligned reads	af57a53a-6ce6-41a7-b6b7-96bfe9154ab6	TCGA-FE-A234-01A-11D-A14U_120717_SN1120_0175_AC1179ACXX_s_2_rg.sorted.bam	TCGA-FE-A234-01A-11D-A14U-120717-SN1120-0175-AC1179ACXX-s-2-rg.sorted.g	18122336240	BAM	f368a278-9671-4443-847a-672c8f4a206c	controlled	Illumina HiSeq	live	Run Metadata	2016-09-29T20:21:25.319298-05:00	2016-05-03T10:47:09.368587-05:00	f368a278-9671-4443-847a-672c8f4a206c_run.xml	a02946ab024f38766dd7fc88ff709311	SRA XML	open	live	6a1b0eaa-1189-450e-aa18-941f5822c6f6	Sequencing Data	843
1	TCGA-FE-A235	training	low	2	2	1	0	0	0	0.031	0.943	0.006	0.02	1	0	0	0	white	21d3c534-4a0a-5d4f-bede-025341ca5ffb	not hispanic or latino	869e7f4eee4f58de439b09ba095bef07	2	Harvard Medical School	HMS	c8611490-4cbd-5651-8de2-64484a515eec	hms.harvard.edu	CGCC	Aligned reads	11fb1f64-0621-4371-b525-eb329fe9fc63	TCGA-FE-A235-01A-11D-A16N_121204_SN208_0442_BC1F7YACXX_s_1_rg.sorted.bam	TCGA-FE-A235-01A-11D-A16N-121204-SN208-0442-BC1F7YACXX-s-1-rg.sorted.g	24485093134	BAM	ad22bb9b-7a19-4938-8657-6a1eef8447fc	controlled	Illumina HiSeq	live	Run Metadata	2016-09-29T23:49:18.971420-05:00	2016-05-03T10:25:08.098479-05:00	ad22bb9b-7a19-4938-8657-6a1eef8447fc_run.xml	b766ea4e3e71ab6c64bcc38dd625ab98	SRA XML	open	live	eb08b2ee-fc60-4351-aa1a-0182fc13d53d	Sequencing Data	840
1	TCGA-FE-A238	training	low	2	2	1	0	0	0	0.004	0.975	0.013	0.008	1	0	0	0	white	39400070-84d4-58ee-9030-bde42c14829b	not hispanic or latino	3018e2608312f156dfed444846d9ec8b	2	Harvard Medical School	HMS	c8611490-4cbd-5651-8de2-64484a515eec	hms.harvard.edu	CGCC	Aligned reads	2a6f1cd5-d4a7-4df7-a37a-e24a022fe3c6	TCGA-FE-A238-01A-11D-A16N_120718_SN590_0169_AC0WL7ACXX_s_5_rg.sorted.bam	TCGA-FE-A238-01A-11D-A16N-120718-SN590-0169-AC0WL7ACXX-s-5-rg.sorted.g	15697021655	BAM	97d1e498-0191-4dd6-beb6-0282197da92d	controlled	Illumina HiSeq	live	Experiment Metadata	2016-09-29T21:10:05.917918-05:00	2016-05-03T10:17:57.645317-05:00	97d1e498-0191-4dd6-beb6-0282197da92d_experiment.xml	1e23d60baf9f6fb450451a2e4b42101a	SRA XML	open	live	8860eddf-a2e9-4426-9607-9014b97dec68	Sequencing Data	2153
1	TCGA-FE-A3PA	training	low	1	2	0	0	1	0	0.008	0.683	0.068	0.241	1	0	0	0	white	d8131021-2363-55f6-9f0d-8111615fe8aa	not hispanic or latino	4cedc2854f8c2efde3d548daed9037f1	26	MD Anderson - Institute for Applied Cancer Science	MDA	e9d3d607-4a02-5db7-8719-40ca83ad3efe	mdanderson.org	CGCC	Aligned reads	418a13ab-43cb-4332-8fc1-e1d737dd5c8d	TCGA-FE-A3PA-01A-12D-A221_120611_SN1222_0114_AC0WL3ACXX_s_1_rg.sorted.bam	TCGA-FE-A3PA-01A-12D-A221-120611-SN1222-0114-AC0WL3ACXX-s-1-rg.sorted.g	22206886668	BAM	461bf449-5d04-4344-8411-24ea6ffbd19c	controlled	Illumina HiSeq	live	Run Metadata	2016-09-29T18:14:43.039648-05:00	2016-05-03T10:52:42.211988-05:00	461bf449-5d04-4344-8411-24ea6ffbd19c_run.xml	ab88a2e2d636a1cc392357c4963e9ddb	SRA XML	open	live	1b1e67f5-dc19-4d93-bd4a-1a8e2399d65c	Sequencing Data	843
1	TCGA-FK-A3SD	training	high	2	2	1	0	0	0	0.01	0.925	0.024	0.041	1	0	0	0	white	a0eceb28-8e72-5997-b698-0b54b9a0b399	not hispanic or latino	cdf06f4496ca093a602e6b00ad5b383f	8	Broad Institute of MIT and Harvard	BI	61d634b8-e8dd-58bf-9a65-1233dc7c8c6a	broad.mit.edu	GSC	Aligned reads	28f89584-636d-428f-a0b5-920d5173f3f7	G49537.TCGA-FK-A3SD-01A-11D-A22D-08.1.bam	G49537.TCGA-FK-A3SD-01A-11D-A22D-08.1.g	343241050201	BAM	7b0aa7ff-87cc-4432-8872-2e41254f4438	controlled	Illumina HiSeq	live	Run Metadata	2016-09-29T19:29:06.248918-05:00	2016-05-03T11:28:50.231867-05:00	7b0aa7ff-87cc-4432-8872-2e41254f4438_run.xml	d627d6c93ad8c91ffae49047954fd4ec	SRA XML	open	live	4a05d3de-105c-435e-ac5b-ee8d04cfa7c2	Sequencing Data	18255
1	TCGA-FY-A2QD	training	high	2	2	0	0	0	1	0.712	0.059	0.015	0.215	0	0	0	1	black or african american	949873f5-54bd-57e4-897c-cca06f7097bc	not hispanic or latino	53b0602e1f9ce15d435507ca88b53a1e	8	Broad Institute of MIT and Harvard	BI	61d634b8-e8dd-58bf-9a65-1233dc7c8c6a	broad.mit.edu	GSC	Aligned reads	277afad7-e021-4d78-b449-8a460694b374	G49537.TCGA-FY-A2QD-01A-11D-A19J-08.1.bam	G49537.TCGA-FY-A2QD-01A-11D-A19J-08.1.g	389005132873	BAM	8e2b8a7f-3579-445b-9a89-1d0de7b2504a	controlled	Illumina HiSeq	live	Experiment Metadata	2016-09-29T21:51:41.598618-05:00	2016-05-03T11:28:50.231867-05:00	8e2b8a7f-3579-445b-9a89-1d0de7b2504a_experiment.xml	e12095dc97a5e11a7c90c25cec78eeaf	SRA XML	open	live	a22836f8-e255-40f4-b0ee-d1380c1f4540	Sequencing Data	24442
1	TCGA-FY-A3I5	training	low	2	2	1	0	0	0	0.009	0.975	0.007	0.009	1	0	0	0	white	3ca5d129-e110-56f9-8397-ea6a9fb4dbbf	not hispanic or latino	90a89a3bf56844ed765cb43e0827c51b	26	MD Anderson - Institute for Applied Cancer Science	MDA	e9d3d607-4a02-5db7-8719-40ca83ad3efe	mdanderson.org	CGCC	Aligned reads	085b73e1-9b92-41d0-823b-0829065ddd71	TCGA-FY-A3I5-01B-11D-A221_120610_SN1120_0151_AC0WN0ACXX_s_1_rg.sorted.bam	TCGA-FY-A3I5-01B-11D-A221-120610-SN1120-0151-AC0WN0ACXX-s-1-rg.sorted.g	23866347025	BAM	23615bed-d2ec-4957-afc3-84a835fe3707	controlled	Illumina HiSeq	live	Run Metadata	2016-09-29T22:16:45.478014-05:00	2016-05-03T10:52:42.227801-05:00	23615bed-d2ec-4957-afc3-84a835fe3707_run.xml	61f29989f6358f669d289808c3d265f9	SRA XML	open	live	b19d769d-bb1c-4f5b-99df-213994c8c6c0	Sequencing Data	843
1	TCGA-FY-A3R6	training	low	2	2	1	0	0	0	0.007	0.962	0.013	0.018	1	0	0	0	white	6db32c67-2984-5837-a357-90994d8cd983	not hispanic or latino	25898c911d2931866557f16601863cae	26	MD Anderson - Institute for Applied Cancer Science	MDA	e9d3d607-4a02-5db7-8719-40ca83ad3efe	mdanderson.org	CGCC	Aligned reads	f342fc59-68de-421d-b084-caf8f23462ff	TCGA-FY-A3R6-01A-11D-A221_120611_SN1222_0115_BD141KACXX_s_1_rg.sorted.bam	TCGA-FY-A3R6-01A-11D-A221-120611-SN1222-0115-BD141KACXX-s-1-rg.sorted.g	19115149381	BAM	b4d816dc-5a01-47ed-97dd-cdec6a6e417a	controlled	Illumina HiSeq	live	Analysis Metadata	2016-09-29T23:45:55.713371-05:00	2016-05-03T10:54:25.059372-05:00	b4d816dc-5a01-47ed-97dd-cdec6a6e417a_analysis.xml	b219f3bb4f4f04ff142673a7816864aa	SRA XML	open	live	e8fd3529-36df-40bf-b5b9-d15c4aa48354	Sequencing Data	11967
1	TCGA-FY-A3R8	training	low	2	2	1	0	0	0	0.007	0.962	0.006	0.025	1	0	0	0	white	02f54f1d-8c19-5d9a-9d0e-7e0d10b9d781	not hispanic or latino	4bdf4809fd6d432b6cebd03624f659d5	26	MD Anderson - Institute for Applied Cancer Science	MDA	e9d3d607-4a02-5db7-8719-40ca83ad3efe	mdanderson.org	CGCC	Aligned reads	fbe3c9d2-dc81-4696-9c32-4d708b138ec3	TCGA-FY-A3R8-01A-11D-A221_120524_SN1120_0144_AC0VNCACXX_s_3_rg.sorted.bam	TCGA-FY-A3R8-01A-11D-A221-120524-SN1120-0144-AC0VNCACXX-s-3-rg.sorted.g	19456985120	BAM	3281903d-fe2a-4bfa-b505-b328d2440604	controlled	Illumina HiSeq	live	Analysis Metadata	2016-09-29T18:41:48.265096-05:00	2016-05-03T10:52:42.211988-05:00	3281903d-fe2a-4bfa-b505-b328d2440604_analysis.xml	daf7f2c4bdad257a61869b312b479761	SRA XML	open	live	2c2b9dcd-72c3-43a4-aa0c-7724940e1926	Sequencing Data	11967
1	TCGA-GE-A2C6	training	low	2	2	1	0	0	0	0.023	0.934	0.007	0.037	1	0	0	0	white	6aad6f95-623d-5ab2-8b51-85d82adbc057	not hispanic or latino	9698d3a31a2c04c973005ba2d8e1b3a7	2	Harvard Medical School	HMS	c8611490-4cbd-5651-8de2-64484a515eec	hms.harvard.edu	CGCC	Aligned reads	848301c1-97b0-41a7-b79b-86b19f575abd	TCGA-GE-A2C6-01A-11D-A16N_120805_SN208_0422_BD16VPACXX_s_5_rg.sorted.bam	TCGA-GE-A2C6-01A-11D-A16N-120805-SN208-0422-BD16VPACXX-s-5-rg.sorted.g	31194364262	BAM	b28a683a-308d-429b-9736-d0539558b33f	controlled	Illumina HiSeq	live	Run Metadata	2016-09-29T19:26:12.805933-05:00	2016-05-03T10:26:45.585225-05:00	b28a683a-308d-429b-9736-d0539558b33f_run.xml	ca34a90123ba9164acf562467cad9c39	SRA XML	open	live	482e7717-08a4-443d-ae03-2d0b91dbe453	Sequencing Data	840
1	TCGA-H2-A3RH	training	low	2	2	1	0	0	0	0.032	0.947	0.005	0.017	1	0	0	0	white	c264506e-dc82-5abe-94a9-28e5a627af03	not hispanic or latino	855e79e95061eec35d67fb266c69d9e8	26	MD Anderson - Institute for Applied Cancer Science	MDA	e9d3d607-4a02-5db7-8719-40ca83ad3efe	mdanderson.org	CGCC	Aligned reads	926edccb-3b50-4e59-ad09-3ed57ed2ea77	TCGA-H2-A3RH-01A-11D-A221_120610_SN1120_0151_AC0WN0ACXX_s_2_rg.sorted.bam	TCGA-H2-A3RH-01A-11D-A221-120610-SN1120-0151-AC0WN0ACXX-s-2-rg.sorted.g	18518907222	BAM	89387283-8f17-4ee5-bdf0-4411770d692c	controlled	Illumina HiSeq	live	Analysis Metadata	2016-09-29T23:50:02.292649-05:00	2016-05-03T10:52:42.227801-05:00	89387283-8f17-4ee5-bdf0-4411770d692c_analysis.xml	8e6ffeeb689294e82794c53c075ecf59	SRA XML	open	live	eb795c9b-a63d-49e6-9114-743ddfa64330	Sequencing Data	11967
1	TCGA-H2-A3RI	training	low	2	2	0	0	0	0	0.015	0.866	0.014	0.105	1	0	0	0	white	1a83e09c-98bf-5de8-87e1-ef9ff89e72ad	not hispanic or latino	b88ee802040be68b2065f36580090084	26	MD Anderson - Institute for Applied Cancer Science	MDA	e9d3d607-4a02-5db7-8719-40ca83ad3efe	mdanderson.org	CGCC	Aligned reads	f9650326-4d21-4bd9-a840-c73b61d60ed3	TCGA-H2-A3RI-01A-11D-A221_120610_SN1120_0152_BD13TDACXX_s_2_rg.sorted.bam	TCGA-H2-A3RI-01A-11D-A221-120610-SN1120-0152-BD13TDACXX-s-2-rg.sorted.g	20923143553	BAM	504c5a77-a00f-4c1a-9932-f12cc5251161	controlled	Illumina HiSeq	live	Run Metadata	2016-09-29T17:37:13.145313-05:00	2016-05-03T10:52:42.211988-05:00	504c5a77-a00f-4c1a-9932-f12cc5251161_run.xml	13f4afddf7005086ab2faff9d006556e	SRA XML	open	live	03646d9a-e830-4301-a96a-9f766dfd5970	Sequencing Data	843
1	TCGA-J8-A3YH	training	low	1	2	1	0	0	0	0.01	0.939	0.017	0.034	-9	-9	-9	-9	white	21d5c54b-904e-59e5-9939-30d5a099cbe0	not reported	ad5b40eb50d6a52449f8efbc023a7a17	26	MD Anderson - Institute for Applied Cancer Science	MDA	e9d3d607-4a02-5db7-8719-40ca83ad3efe	mdanderson.org	CGCC	Aligned reads	6d1764d6-df84-4cb9-b4e4-f54541e4acbf	TCGA-J8-A3YH-01A-11D-A23Q_120927_SN208_0432_AC188LACXX_s_3_rg.sorted.bam	TCGA-J8-A3YH-01A-11D-A23Q-120927-SN208-0432-AC188LACXX-s-3-rg.sorted.g	28681035635	BAM	be447f3c-11df-4901-84c2-484fdb81ec8f	controlled	Illumina HiSeq	live	Experiment Metadata	2016-09-29T22:44:22.528542-05:00	2016-05-03T10:30:45.454866-05:00	be447f3c-11df-4901-84c2-484fdb81ec8f_experiment.xml	1d049cdaddee2e221e1753eb005fa963	SRA XML	open	live	c2ae462f-b2fd-48bc-8a85-23477e0f0c5e	Sequencing Data	2153
1	TCGA-L6-A4ET	training	high	2	2	1	0	0	0	0.005	0.976	0.014	0.005	1	0	0	0	white	3e9a4bad-f64e-5a1c-8db6-2052ee26e4f9	not hispanic or latino	ca06f41b1a46052de283c71c8001dac1	8	Broad Institute of MIT and Harvard	BI	61d634b8-e8dd-58bf-9a65-1233dc7c8c6a	broad.mit.edu	GSC	Aligned reads	917618b1-8fa6-4c52-93b8-9c00a27e7425	G49537.TCGA-L6-A4ET-01A-11D-A257-08.2.bam	G49537.TCGA-L6-A4ET-01A-11D-A257-08.2.g	358245829591	BAM	7fadba7b-2d6c-4f41-89a3-388f247b5cd9	controlled	Illumina HiSeq	live	Experiment Metadata	2016-09-29T19:51:12.418523-05:00	2016-05-03T11:28:50.223155-05:00	7fadba7b-2d6c-4f41-89a3-388f247b5cd9_experiment.xml	f72fc37c8ee0eb22633ff8da1177b2a4	SRA XML	open	live	57bdb885-4767-4d50-b212-dae8be176503	Sequencing Data	29662
[truncated: 200 more columns]
