# Supplementary material for: Targeted Variant Assessments of Human Endogenous Retroviral Regions in Whole Genome Sequencing Data Reveal Retroviral Variants Associated with Papillary Thyroid Cancer
Source: Microorganisms. 2024 Nov 27;12(12):2435. doi: 10.3390/microorganisms12122435 (PMC11679660; doi:10.3390/microorganisms12122435)
Supplement: Supplementary file 1 [file microorganisms-12-02435-s001.zip › Supplemental Table S9. 1KGP metadata and subset assignment.xlsx]

## Sheet: Combined
FID	IID	SEX_2_FEM-1_MALE	PHENOTYPE	AMR1EUR2EAS3HIS4AFR0_2	AMR1EUR2EAS3HIS4AFR0_3	AMR1EUR2EAS3HIS4AFR0_4	AMR1EUR2EAS3HIS4AFR0_0	Pop1African	Pop2European	Pop3EastAsian	Pop4Hispanic	PopSelfrep_2_European	PopSelfrep_3_Asian	PopSelfrep_4_Hispanic	PopSelfrep_0_Black	Sample name	Sex	Biosample ID	Population code	Population name	Superpopulation code	Superpopulation name	Data collections
HG00096	HG00096	1	1	1	0	0	0	0.014	0.955	0.007	0.025	1	0	0	0	HG00096	male	SAME123268	GBR	British	EUR	European	1000 Genomes on GRCh38,1000 Genomes phase 3 release,1000 Genomes phase 1 release,Geuvadis
HG00097	HG00097	2	1	0	0	0	0	0.22	0.734	0.016	0.03	1	0	0	0	HG00097	female	SAME123267	GBR	British	EUR	European	1000 Genomes on GRCh38,1000 Genomes phase 3 release,1000 Genomes phase 1 release,Geuvadis
HG00099	HG00099	2	1	1	0	0	0	0.017	0.938	0.014	0.031	1	0	0	0	HG00099	female	SAME123271	GBR	British	EUR	European	1000 Genomes on GRCh38,1000 Genomes phase 3 release,1000 Genomes phase 1 release,Geuvadis
HG00100	HG00100	2	1	1	0	0	0	0.016	0.946	0.013	0.026	1	0	0	0	HG00100	female	SAME125154	GBR	British	EUR	European	1000 Genomes on GRCh38,1000 Genomes phase 3 release,1000 Genomes phase 1 release,Geuvadis
HG00101	HG00101	1	1	1	0	0	0	0.059	0.913	0.009	0.019	1	0	0	0	HG00101	male	SAME125153	GBR	British	EUR	European	1000 Genomes on GRCh38,1000 Genomes phase 3 release,1000 Genomes phase 1 release,Geuvadis
HG00102	HG00102	2	1	1	0	0	0	0.01	0.946	0.01	0.034	1	0	0	0	HG00102	female	SAME123945	GBR	British	EUR	European	1000 Genomes on GRCh38,1000 Genomes phase 3 release,1000 Genomes phase 1 release,Geuvadis
HG00103	HG00103	1	1	1	0	0	0	0.008	0.94	0.005	0.046	1	0	0	0	HG00103	male	SAME125151	GBR	British	EUR	European	1000 Genomes on GRCh38,1000 Genomes phase 3 release,1000 Genomes phase 1 release,Geuvadis
HG00105	HG00105	1	1	1	0	0	0	0.023	0.951	0.007	0.019	1	0	0	0	HG00105	male	SAME123949	GBR	British	EUR	European	1000 Genomes on GRCh38,1000 Genomes phase 3 release,1000 Genomes phase 1 release,Geuvadis
HG00106	HG00106	2	1	0	0	0	0	0.023	0.753	0.117	0.107	1	0	0	0	HG00106	female	SAME123948	GBR	British	EUR	European	1000 Genomes on GRCh38,1000 Genomes phase 3 release,1000 Genomes phase 1 release,Geuvadis
HG00107	HG00107	1	1	1	0	0	0	0.006	0.902	0.032	0.059	1	0	0	0	HG00107	male	SAME123947	GBR	British	EUR	European	1000 Genomes on GRCh38,1000 Genomes phase 3 release,1000 Genomes phase 1 release,Geuvadis
HG00108	HG00108	1	1	1	0	0	0	0.012	0.952	0.01	0.026	1	0	0	0	HG00108	male	SAME125161	GBR	British	EUR	European	1000 Genomes on GRCh38,1000 Genomes phase 3 release,1000 Genomes phase 1 release,Geuvadis
HG00109	HG00109	1	1	1	0	0	0	0.023	0.906	0.02	0.051	1	0	0	0	HG00109	male	SAME125160	GBR	British	EUR	European	1000 Genomes on GRCh38,1000 Genomes phase 3 release,1000 Genomes phase 1 release,Geuvadis
HG00110	HG00110	2	1	1	0	0	0	0.01	0.969	0.007	0.014	1	0	0	0	HG00110	female	SAME125339	GBR	British	EUR	European	1000 Genomes on GRCh38,1000 Genomes phase 3 release,1000 Genomes phase 1 release,Geuvadis
HG00111	HG00111	2	1	1	0	0	0	0.007	0.964	0.013	0.017	1	0	0	0	HG00111	female	SAME125340	GBR	British	EUR	European	1000 Genomes on GRCh38,1000 Genomes phase 3 release,1000 Genomes phase 1 release,Geuvadis
HG00112	HG00112	1	1	1	0	0	0	0.009	0.958	0.012	0.021	1	0	0	0	HG00112	male	SAME125341	GBR	British	EUR	European	1000 Genomes on GRCh38,1000 Genomes phase 3 release,1000 Genomes phase 1 release,Geuvadis
HG00113	HG00113	1	1	0	0	1	0	0.005	0.838	0.016	0.141	1	0	0	0	HG00113	male	SAME125342	GBR	British	EUR	European	1000 Genomes on GRCh38,1000 Genomes phase 3 release,1000 Genomes phase 1 release
HG00114	HG00114	1	1	1	0	0	0	0.02	0.921	0.013	0.045	1	0	0	0	HG00114	male	SAME125343	GBR	British	EUR	European	1000 Genomes on GRCh38,1000 Genomes phase 3 release,1000 Genomes phase 1 release,Geuvadis
HG00115	HG00115	1	1	1	0	0	0	0.031	0.936	0.011	0.022	1	0	0	0	HG00115	male	SAME125344	GBR	British	EUR	European	1000 Genomes on GRCh38,1000 Genomes phase 3 release,1000 Genomes phase 1 release,Geuvadis
HG00116	HG00116	1	1	1	0	0	0	0.02	0.946	0.011	0.023	1	0	0	0	HG00116	male	SAME125345	GBR	British	EUR	European	1000 Genomes on GRCh38,1000 Genomes phase 3 release,1000 Genomes phase 1 release,Geuvadis
HG00117	HG00117	1	1	1	0	0	0	0.013	0.909	0.008	0.07	1	0	0	0	HG00117	male	SAME125346	GBR	British	EUR	European	1000 Genomes on GRCh38,1000 Genomes phase 3 release,1000 Genomes phase 1 release,Geuvadis
HG00118	HG00118	2	1	1	0	0	0	0.008	0.908	0.01	0.074	1	0	0	0	HG00118	female	SAME125347	GBR	British	EUR	European	1000 Genomes on GRCh38,1000 Genomes phase 3 release,1000 Genomes phase 1 release,Geuvadis
HG00119	HG00119	1	1	0	0	0	0	0.007	0.881	0.015	0.096	1	0	0	0	HG00119	male	SAME125348	GBR	British	EUR	European	1000 Genomes on GRCh38,1000 Genomes phase 3 release,1000 Genomes phase 1 release,Geuvadis
HG00120	HG00120	2	1	1	0	0	0	0.007	0.964	0.005	0.024	1	0	0	0	HG00120	female	SAME122874	GBR	British	EUR	European	1000 Genomes on GRCh38,1000 Genomes phase 3 release,1000 Genomes phase 1 release,Geuvadis
HG00121	HG00121	2	1	1	0	0	0	0.016	0.935	0.018	0.031	1	0	0	0	HG00121	female	SAME122873	GBR	British	EUR	European	1000 Genomes on GRCh38,1000 Genomes phase 3 release,1000 Genomes phase 1 release,Geuvadis
HG00122	HG00122	2	1	0	0	1	0	0.017	0.34	0.012	0.63	1	0	0	0	HG00122	female	SAME122876	GBR	British	EUR	European	1000 Genomes on GRCh38,1000 Genomes phase 3 release,1000 Genomes phase 1 release,Geuvadis
HG00123	HG00123	2	1	1	0	0	0	0.01	0.98	0.005	0.005	1	0	0	0	HG00123	female	SAME122875	GBR	British	EUR	European	1000 Genomes on GRCh38,1000 Genomes phase 3 release,1000 Genomes phase 1 release,Geuvadis
HG00125	HG00125	2	1	1	0	0	0	0.01	0.936	0.009	0.044	1	0	0	0	HG00125	female	SAME122869	GBR	British	EUR	European	1000 Genomes on GRCh38,1000 Genomes phase 3 release,1000 Genomes phase 1 release,Geuvadis
HG00126	HG00126	1	1	1	0	0	0	0.009	0.952	0.009	0.03	1	0	0	0	HG00126	male	SAME122872	GBR	British	EUR	European	1000 Genomes on GRCh38,1000 Genomes phase 3 release,1000 Genomes phase 1 release,Geuvadis
HG00127	HG00127	2	1	1	0	0	0	0.012	0.965	0.009	0.013	1	0	0	0	HG00127	female	SAME122871	GBR	British	EUR	European	1000 Genomes on GRCh38,1000 Genomes phase 3 release,1000 Genomes phase 1 release,Geuvadis
HG00128	HG00128	2	1	0	0	0	0	0.012	0.886	0.022	0.08	1	0	0	0	HG00128	female	SAME122868	GBR	British	EUR	European	1000 Genomes on GRCh38,1000 Genomes phase 3 release,1000 Genomes phase 1 release,Geuvadis
HG00129	HG00129	1	1	1	0	0	0	0.006	0.967	0.006	0.022	1	0	0	0	HG00129	male	SAME122867	GBR	British	EUR	European	1000 Genomes on GRCh38,1000 Genomes phase 3 release,1000 Genomes phase 1 release,Geuvadis
HG00130	HG00130	2	1	1	0	0	0	0.029	0.932	0.006	0.034	1	0	0	0	HG00130	female	SAME123063	GBR	British	EUR	European	1000 Genomes on GRCh38,1000 Genomes phase 3 release,1000 Genomes phase 1 release,Geuvadis
HG00131	HG00131	1	1	0	0	1	0	0.015	0.638	0.031	0.316	1	0	0	0	HG00131	male	SAME123064	GBR	British	EUR	European	1000 Genomes on GRCh38,1000 Genomes phase 3 release,1000 Genomes phase 1 release,Geuvadis
HG00132	HG00132	2	1	1	0	0	0	0.019	0.933	0.009	0.039	1	0	0	0	HG00132	female	SAME123061	GBR	British	EUR	European	1000 Genomes on GRCh38,1000 Genomes phase 3 release,1000 Genomes phase 1 release,Geuvadis
HG00133	HG00133	2	1	0	0	1	0	0.032	0.825	0.007	0.136	1	0	0	0	HG00133	female	SAME123062	GBR	British	EUR	European	1000 Genomes on GRCh38,1000 Genomes phase 3 release,1000 Genomes phase 1 release,Geuvadis
HG00136	HG00136	1	1	0	0	0	0	0.019	0.895	0.024	0.061	1	0	0	0	HG00136	male	SAME123065	GBR	British	EUR	European	1000 Genomes on GRCh38,1000 Genomes phase 3 release,1000 Genomes phase 1 release,Geuvadis
HG00137	HG00137	2	1	1	0	0	0	0.011	0.928	0.011	0.05	1	0	0	0	HG00137	female	SAME123066	GBR	British	EUR	European	1000 Genomes on GRCh38,1000 Genomes phase 3 release,1000 Genomes phase 1 release,Geuvadis
HG00138	HG00138	1	1	0	0	0	0	0.025	0.859	0.019	0.097	1	0	0	0	HG00138	male	SAME123059	GBR	British	EUR	European	1000 Genomes on GRCh38,1000 Genomes phase 3 release,1000 Genomes phase 1 release,Geuvadis
HG00139	HG00139	1	1	0	0	0	0	0.112	0.844	0.005	0.039	1	0	0	0	HG00139	male	SAME123060	GBR	British	EUR	European	1000 Genomes on GRCh38,1000 Genomes phase 3 release,1000 Genomes phase 1 release,Geuvadis
HG00140	HG00140	1	1	1	0	0	0	0.005	0.971	0.007	0.017	1	0	0	0	HG00140	male	SAME124396	GBR	British	EUR	European	1000 Genomes on GRCh38,1000 Genomes phase 3 release,1000 Genomes phase 1 release
HG00141	HG00141	1	1	1	0	0	0	0.017	0.96	0.005	0.017	1	0	0	0	HG00141	male	SAME124395	GBR	British	EUR	European	1000 Genomes on GRCh38,1000 Genomes phase 3 release,1000 Genomes phase 1 release,Geuvadis
HG00142	HG00142	1	1	0	0	1	0	0.017	0.716	0.022	0.244	1	0	0	0	HG00142	male	SAME124818	GBR	British	EUR	European	1000 Genomes on GRCh38,1000 Genomes phase 3 release,1000 Genomes phase 1 release,Geuvadis
HG00143	HG00143	1	1	0	0	1	0	0.011	0.759	0.018	0.212	1	0	0	0	HG00143	male	SAME124393	GBR	British	EUR	European	1000 Genomes on GRCh38,1000 Genomes phase 3 release,1000 Genomes phase 1 release,Geuvadis
HG00145	HG00145	1	1	1	0	0	0	0.02	0.945	0.011	0.025	1	0	0	0	HG00145	male	SAME124391	GBR	British	EUR	European	1000 Genomes on GRCh38,1000 Genomes phase 3 release,1000 Genomes phase 1 release,Geuvadis
HG00146	HG00146	2	1	1	0	0	0	0.022	0.915	0.013	0.051	1	0	0	0	HG00146	female	SAME124390	GBR	British	EUR	European	1000 Genomes on GRCh38,1000 Genomes phase 3 release,1000 Genomes phase 1 release,Geuvadis
HG00148	HG00148	1	1	1	0	0	0	0.027	0.913	0.005	0.054	1	0	0	0	HG00148	male	SAME124388	GBR	British	EUR	European	1000 Genomes on GRCh38,1000 Genomes phase 3 release,1000 Genomes phase 1 release,Geuvadis
HG00149	HG00149	1	1	0	0	1	0	0.035	0.54	0.058	0.367	1	0	0	0	HG00149	male	SAME124387	GBR	British	EUR	European	1000 Genomes on GRCh38,1000 Genomes phase 3 release,1000 Genomes phase 1 release,Geuvadis
HG00150	HG00150	2	1	1	0	0	0	0.007	0.943	0.007	0.043	1	0	0	0	HG00150	female	SAME124591	GBR	British	EUR	European	1000 Genomes on GRCh38,1000 Genomes phase 3 release,1000 Genomes phase 1 release,Geuvadis
HG00151	HG00151	1	1	1	0	0	0	0.016	0.929	0.013	0.043	1	0	0	0	HG00151	male	SAME124592	GBR	British	EUR	European	1000 Genomes on GRCh38,1000 Genomes phase 3 release,1000 Genomes phase 1 release,Geuvadis
HG00154	HG00154	2	1	0	0	0	0	0.015	0.899	0.012	0.075	1	0	0	0	HG00154	female	SAME124587	GBR	British	EUR	European	1000 Genomes on GRCh38,1000 Genomes phase 3 release,1000 Genomes phase 1 release,Geuvadis
HG00155	HG00155	1	1	1	0	0	0	0.008	0.944	0.009	0.039	1	0	0	0	HG00155	male	SAME124588	GBR	British	EUR	European	1000 Genomes on GRCh38,1000 Genomes phase 3 release,1000 Genomes phase 1 release,Geuvadis
HG00157	HG00157	1	1	1	0	0	0	0.011	0.946	0.01	0.033	1	0	0	0	HG00157	male	SAME124590	GBR	British	EUR	European	1000 Genomes on GRCh38,1000 Genomes phase 3 release,1000 Genomes phase 1 release,Geuvadis
HG00158	HG00158	2	1	0	0	0	0	0.026	0.896	0.021	0.057	1	0	0	0	HG00158	female	SAME124585	GBR	British	EUR	European	1000 Genomes on GRCh38,1000 Genomes phase 3 release,1000 Genomes phase 1 release,Geuvadis
HG00159	HG00159	1	1	1	0	0	0	0.033	0.917	0.008	0.041	1	0	0	0	HG00159	male	SAME124586	GBR	British	EUR	European	1000 Genomes on GRCh38,1000 Genomes phase 3 release,1000 Genomes phase 1 release,Geuvadis
HG00160	HG00160	1	1	1	0	0	0	0.023	0.943	0.008	0.026	1	0	0	0	HG00160	male	SAME124780	GBR	British	EUR	European	1000 Genomes on GRCh38,1000 Genomes phase 3 release,1000 Genomes phase 1 release,Geuvadis
HG00171	HG00171	2	1	1	0	0	0	0.011	0.918	0.023	0.049	1	0	0	0	HG00171	female	SAME124961	FIN	Finnish	EUR	European	1000 Genomes on GRCh38,1000 Genomes phase 3 release,1000 Genomes phase 1 release,Geuvadis
HG00173	HG00173	2	1	0	0	0	0	0.015	0.858	0.031	0.096	1	0	0	0	HG00173	female	SAME124960	FIN	Finnish	EUR	European	1000 Genomes on GRCh38,1000 Genomes phase 3 release,1000 Genomes phase 1 release,Geuvadis
HG00174	HG00174	2	1	1	0	0	0	0.01	0.905	0.043	0.042	1	0	0	0	HG00174	female	SAME124958	FIN	Finnish	EUR	European	1000 Genomes on GRCh38,1000 Genomes phase 3 release,1000 Genomes phase 1 release,Geuvadis
HG00176	HG00176	2	1	0	0	0	0	0.011	0.899	0.03	0.06	1	0	0	0	HG00176	female	SAME124956	FIN	Finnish	EUR	European	1000 Genomes on GRCh38,1000 Genomes phase 3 release,1000 Genomes phase 1 release,Geuvadis
HG00177	HG00177	2	1	0	0	0	0	0.008	0.842	0.047	0.103	1	0	0	0	HG00177	female	SAME124957	FIN	Finnish	EUR	European	1000 Genomes on GRCh38,1000 Genomes phase 3 release,1000 Genomes phase 1 release,Geuvadis
HG00178	HG00178	2	1	0	0	0	0	0.029	0.887	0.006	0.079	1	0	0	0	HG00178	female	SAME124964	FIN	Finnish	EUR	European	1000 Genomes on GRCh38,1000 Genomes phase 3 release,1000 Genomes phase 1 release,Geuvadis
HG00179	HG00179	2	1	0	0	1	0	0.007	0.714	0.099	0.18	1	0	0	0	HG00179	female	SAME124965	FIN	Finnish	EUR	European	1000 Genomes on GRCh38,1000 Genomes phase 3 release,1000 Genomes phase 1 release,Geuvadis
HG00180	HG00180	2	1	1	0	0	0	0.008	0.921	0.014	0.058	1	0	0	0	HG00180	female	SAME123645	FIN	Finnish	EUR	European	1000 Genomes on GRCh38,1000 Genomes phase 3 release,1000 Genomes phase 1 release,Geuvadis
HG00181	HG00181	1	1	0	0	0	0	0.028	0.851	0.024	0.097	1	0	0	0	HG00181	male	SAME123644	FIN	Finnish	EUR	European	1000 Genomes on GRCh38,1000 Genomes phase 3 release,1000 Genomes phase 1 release,Geuvadis
HG00182	HG00182	1	1	0	0	1	0	0.014	0.674	0.024	0.288	1	0	0	0	HG00182	male	SAME123643	FIN	Finnish	EUR	European	1000 Genomes on GRCh38,1000 Genomes phase 3 release,1000 Genomes phase 1 release,Geuvadis
HG00183	HG00183	1	1	0	0	1	0	0.009	0.724	0.078	0.188	1	0	0	0	HG00183	male	SAME123642	FIN	Finnish	EUR	European	1000 Genomes on GRCh38,1000 Genomes phase 3 release,1000 Genomes phase 1 release,Geuvadis
HG00185	HG00185	1	1	1	0	0	0	0.003	0.919	0.054	0.024	1	0	0	0	HG00185	male	SAME123648	FIN	Finnish	EUR	European	1000 Genomes on GRCh38,1000 Genomes phase 3 release,1000 Genomes phase 1 release,Geuvadis
HG00186	HG00186	1	1	0	0	0	0	0.038	0.874	0.009	0.079	1	0	0	0	HG00186	male	SAME123647	FIN	Finnish	EUR	European	1000 Genomes on GRCh38,1000 Genomes phase 3 release,1000 Genomes phase 1 release,Geuvadis
HG00187	HG00187	1	1	0	0	1	0	0.019	0.695	0.026	0.26	1	0	0	0	HG00187	male	SAME123646	FIN	Finnish	EUR	European	1000 Genomes on GRCh38,1000 Genomes phase 3 release,1000 Genomes phase 1 release,Geuvadis
HG00188	HG00188	1	1	1	0	0	0	0.005	0.977	0.004	0.014	1	0	0	0	HG00188	male	SAME123641	FIN	Finnish	EUR	European	1000 Genomes on GRCh38,1000 Genomes phase 3 release,1000 Genomes phase 1 release,Geuvadis
HG00189	HG00189	1	1	1	0	0	0	0.013	0.943	0.022	0.021	1	0	0	0	HG00189	male	SAME123640	FIN	Finnish	EUR	European	1000 Genomes on GRCh38,1000 Genomes phase 3 release,1000 Genomes phase 1 release,Geuvadis
HG00190	HG00190	1	1	0	0	0	0	0.026	0.877	0.023	0.073	1	0	0	0	HG00190	male	SAME123856	FIN	Finnish	EUR	European	1000 Genomes on GRCh38,1000 Genomes phase 3 release,1000 Genomes phase 1 release
HG00231	HG00231	2	1	0	0	1	0	0.059	0.805	0.01	0.126	1	0	0	0	HG00231	female	SAME124126	GBR	British	EUR	European	1000 Genomes on GRCh38,1000 Genomes phase 3 release,1000 Genomes phase 1 release,Geuvadis
HG00232	HG00232	2	1	1	0	0	0	0.012	0.956	0.021	0.011	1	0	0	0	HG00232	female	SAME124128	GBR	British	EUR	European	1000 Genomes on GRCh38,1000 Genomes phase 3 release,1000 Genomes phase 1 release,Geuvadis
HG00233	HG00233	2	1	0	0	0	0	0.054	0.892	0.019	0.035	1	0	0	0	HG00233	female	SAME124127	GBR	British	EUR	European	1000 Genomes on GRCh38,1000 Genomes phase 3 release,1000 Genomes phase 1 release,Geuvadis
HG00234	HG00234	1	1	1	0	0	0	0.014	0.929	0.02	0.036	1	0	0	0	HG00234	male	SAME124123	GBR	British	EUR	European	1000 Genomes on GRCh38,1000 Genomes phase 3 release,1000 Genomes phase 1 release,Geuvadis
HG00235	HG00235	2	1	1	0	0	0	0.011	0.927	0.019	0.043	1	0	0	0	HG00235	female	SAME124122	GBR	British	EUR	European	1000 Genomes on GRCh38,1000 Genomes phase 3 release,1000 Genomes phase 1 release,Geuvadis
HG00236	HG00236	2	1	0	0	0	0	0.017	0.898	0.017	0.069	1	0	0	0	HG00236	female	SAME123273	GBR	British	EUR	European	1000 Genomes on GRCh38,1000 Genomes phase 3 release,1000 Genomes phase 1 release,Geuvadis
HG00237	HG00237	2	1	0	0	1	0	0.014	0.805	0.019	0.162	1	0	0	0	HG00237	female	SAME124124	GBR	British	EUR	European	1000 Genomes on GRCh38,1000 Genomes phase 3 release,1000 Genomes phase 1 release,Geuvadis
HG00238	HG00238	2	1	0	0	0	0	0.016	0.889	0.026	0.07	1	0	0	0	HG00238	female	SAME124131	GBR	British	EUR	European	1000 Genomes on GRCh38,1000 Genomes phase 3 release,1000 Genomes phase 1 release,Geuvadis
HG00239	HG00239	2	1	1	0	0	0	0.014	0.951	0.008	0.027	1	0	0	0	HG00239	female	SAME124130	GBR	British	EUR	European	1000 Genomes on GRCh38,1000 Genomes phase 3 release,1000 Genomes phase 1 release,Geuvadis
HG00240	HG00240	2	1	1	0	0	0	0.019	0.929	0.009	0.043	1	0	0	0	HG00240	female	SAME123221	GBR	British	EUR	European	1000 Genomes on GRCh38,1000 Genomes phase 3 release,1000 Genomes phase 1 release,Geuvadis
HG00242	HG00242	1	1	1	0	0	0	0.01	0.965	0.005	0.019	1	0	0	0	HG00242	male	SAME123223	GBR	British	EUR	European	1000 Genomes on GRCh38,1000 Genomes phase 3 release,1000 Genomes phase 1 release,Geuvadis
HG00243	HG00243	1	1	1	0	0	0	0.019	0.96	0.008	0.013	1	0	0	0	HG00243	male	SAME123224	GBR	British	EUR	European	1000 Genomes on GRCh38,1000 Genomes phase 3 release,1000 Genomes phase 1 release,Geuvadis
HG00244	HG00244	1	1	0	0	1	0	0.006	0.878	0.009	0.107	1	0	0	0	HG00244	male	SAME123217	GBR	British	EUR	European	1000 Genomes on GRCh38,1000 Genomes phase 3 release,1000 Genomes phase 1 release,Geuvadis
HG00245	HG00245	2	1	1	0	0	0	0.012	0.947	0.025	0.017	1	0	0	0	HG00245	female	SAME123218	GBR	British	EUR	European	1000 Genomes on GRCh38,1000 Genomes phase 3 release,1000 Genomes phase 1 release,Geuvadis
HG00246	HG00246	1	1	0	0	0	0	0.013	0.895	0.02	0.073	1	0	0	0	HG00246	male	SAME123219	GBR	British	EUR	European	1000 Genomes on GRCh38,1000 Genomes phase 3 release,1000 Genomes phase 1 release,Geuvadis
HG00250	HG00250	2	1	0	0	0	0	0.01	0.887	0.007	0.096	1	0	0	0	HG00250	female	SAME123054	GBR	British	EUR	European	1000 Genomes on GRCh38,1000 Genomes phase 3 release,1000 Genomes phase 1 release,Geuvadis
HG00251	HG00251	1	1	1	0	0	0	0.05	0.934	0.008	0.008	1	0	0	0	HG00251	male	SAME123053	GBR	British	EUR	European	1000 Genomes on GRCh38,1000 Genomes phase 3 release,1000 Genomes phase 1 release,Geuvadis
HG00252	HG00252	1	1	1	0	0	0	0.007	0.929	0.029	0.036	1	0	0	0	HG00252	male	SAME123052	GBR	British	EUR	European	1000 Genomes on GRCh38,1000 Genomes phase 3 release,1000 Genomes phase 1 release,Geuvadis
HG00253	HG00253	2	1	1	0	0	0	0.015	0.942	0.009	0.034	1	0	0	0	HG00253	female	SAME123051	GBR	British	EUR	European	1000 Genomes on GRCh38,1000 Genomes phase 3 release,1000 Genomes phase 1 release,Geuvadis
HG00254	HG00254	2	1	1	0	0	0	0.012	0.946	0.006	0.035	1	0	0	0	HG00254	female	SAME123050	GBR	British	EUR	European	1000 Genomes on GRCh38,1000 Genomes phase 3 release,1000 Genomes phase 1 release
HG00255	HG00255	2	1	1	0	0	0	0.008	0.918	0.005	0.069	1	0	0	0	HG00255	female	SAME123049	GBR	British	EUR	European	1000 Genomes on GRCh38,1000 Genomes phase 3 release,1000 Genomes phase 1 release,Geuvadis
HG00256	HG00256	1	1	0	0	0	0	0.022	0.856	0.014	0.107	1	0	0	0	HG00256	male	SAME123048	GBR	British	EUR	European	1000 Genomes on GRCh38,1000 Genomes phase 3 release,1000 Genomes phase 1 release,Geuvadis
HG00257	HG00257	2	1	1	0	0	0	0.007	0.973	0.009	0.01	1	0	0	0	HG00257	female	SAME123047	GBR	British	EUR	European	1000 Genomes on GRCh38,1000 Genomes phase 3 release,1000 Genomes phase 1 release,Geuvadis
HG00258	HG00258	2	1	0	0	0	0	0.017	0.884	0.016	0.082	1	0	0	0	HG00258	female	SAME123057	GBR	British	EUR	European	1000 Genomes on GRCh38,1000 Genomes phase 3 release,1000 Genomes phase 1 release,Geuvadis
HG00259	HG00259	2	1	0	0	0	0	0.017	0.863	0.017	0.103	1	0	0	0	HG00259	female	SAME123056	GBR	British	EUR	European	1000 Genomes on GRCh38,1000 Genomes phase 3 release,1000 Genomes phase 1 release,Geuvadis
HG00260	HG00260	1	1	0	0	0	0	0.07	0.878	0.011	0.041	1	0	0	0	HG00260	male	SAME123582	GBR	British	EUR	European	1000 Genomes on GRCh38,1000 Genomes phase 3 release,1000 Genomes phase 1 release,Geuvadis
HG00261	HG00261	2	1	1	0	0	0	0.026	0.937	0.019	0.018	1	0	0	0	HG00261	female	SAME123583	GBR	British	EUR	European	1000 Genomes on GRCh38,1000 Genomes phase 3 release,1000 Genomes phase 1 release,Geuvadis
HG00262	HG00262	2	1	1	0	0	0	0.026	0.93	0.012	0.033	1	0	0	0	HG00262	female	SAME123580	GBR	British	EUR	European	1000 Genomes on GRCh38,1000 Genomes phase 3 release,1000 Genomes phase 1 release,Geuvadis
HG00263	HG00263	2	1	1	0	0	0	0.007	0.924	0.016	0.053	1	0	0	0	HG00263	female	SAME123581	GBR	British	EUR	European	1000 Genomes on GRCh38,1000 Genomes phase 3 release,1000 Genomes phase 1 release,Geuvadis
HG00264	HG00264	1	1	1	0	0	0	0.009	0.955	0.012	0.024	1	0	0	0	HG00264	male	SAME123578	GBR	British	EUR	European	1000 Genomes on GRCh38,1000 Genomes phase 3 release,1000 Genomes phase 1 release,Geuvadis
HG00265	HG00265	1	1	1	0	0	0	0.006	0.921	0.015	0.058	1	0	0	0	HG00265	male	SAME123579	GBR	British	EUR	European	1000 Genomes on GRCh38,1000 Genomes phase 3 release,1000 Genomes phase 1 release,Geuvadis
HG00266	HG00266	2	1	1	0	0	0	0.014	0.944	0.014	0.029	1	0	0	0	HG00266	female	SAME123576	FIN	Finnish	EUR	European	1000 Genomes on GRCh38,1000 Genomes phase 3 release,1000 Genomes phase 1 release,Geuvadis
HG00267	HG00267	1	1	0	0	0	0	0.021	0.884	0.051	0.045	1	0	0	0	HG00267	male	SAME123577	FIN	Finnish	EUR	European	1000 Genomes on GRCh38,1000 Genomes phase 3 release,1000 Genomes phase 1 release,Geuvadis
HG00268	HG00268	2	1	1	0	0	0	0.024	0.915	0.021	0.04	1	0	0	0	HG00268	female	SAME123574	FIN	Finnish	EUR	European	1000 Genomes on GRCh38,1000 Genomes phase 3 release,1000 Genomes phase 1 release,Geuvadis
HG00269	HG00269	2	1	0	0	0	0	0.019	0.865	0.017	0.1	1	0	0	0	HG00269	female	SAME123575	FIN	Finnish	EUR	European	1000 Genomes on GRCh38,1000 Genomes phase 3 release,1000 Genomes phase 1 release,Geuvadis
HG00271	HG00271	1	1	1	0	0	0	0.009	0.902	0.043	0.046	1	0	0	0	HG00271	male	SAME123417	FIN	Finnish	EUR	European	1000 Genomes on GRCh38,1000 Genomes phase 3 release,1000 Genomes phase 1 release,Geuvadis
HG00272	HG00272	2	1	0	0	1	0	0.01	0.708	0.108	0.174	1	0	0	0	HG00272	female	SAME123420	FIN	Finnish	EUR	European	1000 Genomes on GRCh38,1000 Genomes phase 3 release,1000 Genomes phase 1 release,Geuvadis
HG00273	HG00273	1	1	1	0	0	0	0.012	0.931	0.03	0.028	1	0	0	0	HG00273	male	SAME123419	FIN	Finnish	EUR	European	1000 Genomes on GRCh38,1000 Genomes phase 3 release,1000 Genomes phase 1 release,Geuvadis
HG00274	HG00274	2	1	1	0	0	0	0.008	0.953	0.01	0.03	1	0	0	0	HG00274	female	SAME123422	FIN	Finnish	EUR	European	1000 Genomes on GRCh38,1000 Genomes phase 3 release,1000 Genomes phase 1 release,Geuvadis
HG00275	HG00275	2	1	1	0	0	0	0.007	0.95	0.01	0.033	1	0	0	0	HG00275	female	SAME123421	FIN	Finnish	EUR	European	1000 Genomes on GRCh38,1000 Genomes phase 3 release,1000 Genomes phase 1 release,Geuvadis
HG00276	HG00276	2	1	1	0	0	0	0.028	0.929	0.012	0.031	1	0	0	0	HG00276	female	SAME123424	FIN	Finnish	EUR	European	1000 Genomes on GRCh38,1000 Genomes phase 3 release,1000 Genomes phase 1 release,Geuvadis
HG00277	HG00277	1	1	1	0	0	0	0.01	0.938	0.012	0.041	1	0	0	0	HG00277	male	SAME123423	FIN	Finnish	EUR	European	1000 Genomes on GRCh38,1000 Genomes phase 3 release,1000 Genomes phase 1 release,Geuvadis
HG00278	HG00278	1	1	1	0	0	0	0.037	0.903	0.026	0.035	1	0	0	0	HG00278	male	SAME123425	FIN	Finnish	EUR	European	1000 Genomes on GRCh38,1000 Genomes phase 3 release,1000 Genomes phase 1 release,Geuvadis
HG00280	HG00280	1	1	1	0	0	0	0.018	0.921	0.04	0.021	1	0	0	0	HG00280	male	SAME122831	FIN	Finnish	EUR	European	1000 Genomes on GRCh38,1000 Genomes phase 3 release,1000 Genomes phase 1 release,Geuvadis
HG00281	HG00281	2	1	1	0	0	0	0.014	0.926	0.017	0.043	1	0	0	0	HG00281	female	SAME122832	FIN	Finnish	EUR	European	1000 Genomes on GRCh38,1000 Genomes phase 3 release,1000 Genomes phase 1 release,Geuvadis
HG00282	HG00282	2	1	0	0	1	0	0.063	0.558	0.027	0.352	1	0	0	0	HG00282	female	SAME122833	FIN	Finnish	EUR	European	1000 Genomes on GRCh38,1000 Genomes phase 3 release,1000 Genomes phase 1 release,Geuvadis
HG00284	HG00284	1	1	1	0	0	0	0.005	0.948	0.021	0.026	1	0	0	0	HG00284	male	SAME122835	FIN	Finnish	EUR	European	1000 Genomes on GRCh38,1000 Genomes phase 3 release,1000 Genomes phase 1 release,Geuvadis
HG00285	HG00285	2	1	1	0	0	0	0.009	0.954	0.012	0.025	1	0	0	0	HG00285	female	SAME122836	FIN	Finnish	EUR	European	1000 Genomes on GRCh38,1000 Genomes phase 3 release,1000 Genomes phase 1 release,Geuvadis
HG00288	HG00288	2	1	0	0	0	0	0.007	0.866	0.03	0.098	1	0	0	0	HG00288	female	SAME1839246	FIN	Finnish	EUR	European	1000 Genomes on GRCh38,1000 Genomes phase 3 release
HG00290	HG00290	1	1	0	0	1	0	0.009	0.743	0.067	0.181	1	0	0	0	HG00290	male	SAME1839057	FIN	Finnish	EUR	European	1000 Genomes on GRCh38,1000 Genomes phase 3 release
HG00304	HG00304	2	1	0	0	0	0	0.04	0.813	0.071	0.075	1	0	0	0	HG00304	female	SAME1840118	FIN	Finnish	EUR	European	1000 Genomes on GRCh38,1000 Genomes phase 3 release
HG00306	HG00306	2	1	0	0	0	0	0.07	0.864	0.042	0.024	1	0	0	0	HG00306	female	SAME124159	FIN	Finnish	EUR	European	1000 Genomes on GRCh38,1000 Genomes phase 3 release,1000 Genomes phase 1 release,Geuvadis
HG00308	HG00308	1	1	0	0	1	0	0.026	0.466	0.028	0.479	1	0	0	0	HG00308	male	SAME124161	FIN	Finnish	EUR	European	1000 Genomes on GRCh38,1000 Genomes phase 3 release,Geuvadis
HG00309	HG00309	2	1	0	0	0	0	0.008	0.821	0.107	0.063	1	0	0	0	HG00309	female	SAME124160	FIN	Finnish	EUR	European	1000 Genomes on GRCh38,1000 Genomes phase 3 release,1000 Genomes phase 1 release,Geuvadis
HG00310	HG00310	1	1	0	0	0	0	0.023	0.835	0.067	0.075	1	0	0	0	HG00310	male	SAME124338	FIN	Finnish	EUR	European	1000 Genomes on GRCh38,1000 Genomes phase 3 release,1000 Genomes phase 1 release,Geuvadis
HG00311	HG00311	1	1	1	0	0	0	0.004	0.935	0.007	0.054	1	0	0	0	HG00311	male	SAME124339	FIN	Finnish	EUR	European	1000 Genomes on GRCh38,1000 Genomes phase 3 release,1000 Genomes phase 1 release,Geuvadis
HG00313	HG00313	2	1	1	0	0	0	0.007	0.948	0.014	0.031	1	0	0	0	HG00313	female	SAME124337	FIN	Finnish	EUR	European	1000 Genomes on GRCh38,1000 Genomes phase 3 release,1000 Genomes phase 1 release,Geuvadis
HG00315	HG00315	2	1	0	0	0	0	0.016	0.87	0.021	0.093	1	0	0	0	HG00315	female	SAME124335	FIN	Finnish	EUR	European	1000 Genomes on GRCh38,1000 Genomes phase 3 release,1000 Genomes phase 1 release,Geuvadis
HG00318	HG00318	2	1	0	0	1	0	0.022	0.775	0.022	0.182	1	0	0	0	HG00318	female	SAME124333	FIN	Finnish	EUR	European	1000 Genomes on GRCh38,1000 Genomes phase 3 release,1000 Genomes phase 1 release
HG00319	HG00319	2	1	0	0	0	0	0.021	0.881	0.015	0.084	1	0	0	0	HG00319	female	SAME124334	FIN	Finnish	EUR	European	1000 Genomes on GRCh38,1000 Genomes phase 3 release,1000 Genomes phase 1 release,Geuvadis
HG00320	HG00320	2	1	1	0	0	0	0.004	0.932	0.049	0.014	1	0	0	0	HG00320	female	SAME123797	FIN	Finnish	EUR	European	1000 Genomes on GRCh38,1000 Genomes phase 3 release,1000 Genomes phase 1 release,Geuvadis
HG00321	HG00321	1	1	1	0	0	0	0.022	0.919	0.007	0.053	1	0	0	0	HG00321	male	SAME123796	FIN	Finnish	EUR	European	1000 Genomes on GRCh38,1000 Genomes phase 3 release,1000 Genomes phase 1 release,Geuvadis
HG00323	HG00323	2	1	1	0	0	0	0.02	0.945	0.008	0.027	1	0	0	0	HG00323	female	SAME123795	FIN	Finnish	EUR	European	1000 Genomes on GRCh38,1000 Genomes phase 3 release,1000 Genomes phase 1 release,Geuvadis
HG00324	HG00324	2	1	0	0	0	0	0.012	0.851	0.038	0.099	1	0	0	0	HG00324	female	SAME123794	FIN	Finnish	EUR	European	1000 Genomes on GRCh38,1000 Genomes phase 3 release,1000 Genomes phase 1 release,Geuvadis
HG00325	HG00325	1	1	0	0	0	0	0.007	0.893	0.022	0.078	1	0	0	0	HG00325	male	SAME123793	FIN	Finnish	EUR	European	1000 Genomes on GRCh38,1000 Genomes phase 3 release,1000 Genomes phase 1 release,Geuvadis
HG00326	HG00326	2	1	1	0	0	0	0.025	0.914	0.025	0.036	1	0	0	0	HG00326	female	SAME123792	FIN	Finnish	EUR	European	1000 Genomes on GRCh38,1000 Genomes phase 3 release,1000 Genomes phase 1 release,Geuvadis
HG00327	HG00327	2	1	0	0	1	0	0.046	0.686	0.066	0.203	1	0	0	0	HG00327	female	SAME123791	FIN	Finnish	EUR	European	1000 Genomes on GRCh38,1000 Genomes phase 3 release,1000 Genomes phase 1 release,Geuvadis
HG00328	HG00328	2	1	0	0	1	0	0.025	0.759	0.058	0.158	1	0	0	0	HG00328	female	SAME123799	FIN	Finnish	EUR	European	1000 Genomes on GRCh38,1000 Genomes phase 3 release,1000 Genomes phase 1 release,Geuvadis
HG00329	HG00329	1	1	1	0	0	0	0.012	0.922	0.014	0.052	1	0	0	0	HG00329	male	SAME123798	FIN	Finnish	EUR	European	1000 Genomes on GRCh38,1000 Genomes phase 3 release,1000 Genomes phase 1 release,Geuvadis
HG00330	HG00330	2	1	1	0	0	0	0.015	0.901	0.02	0.064	1	0	0	0	HG00330	female	SAME123985	FIN	Finnish	EUR	European	1000 Genomes on GRCh38,1000 Genomes phase 3 release,1000 Genomes phase 1 release,Geuvadis
HG00331	HG00331	2	1	0	0	1	0	0.009	0.854	0.014	0.122	1	0	0	0	HG00331	female	SAME123986	FIN	Finnish	EUR	European	1000 Genomes on GRCh38,1000 Genomes phase 3 release,1000 Genomes phase 1 release,Geuvadis
HG00332	HG00332	2	1	1	0	0	0	0.005	0.942	0.009	0.044	1	0	0	0	HG00332	female	SAME123987	FIN	Finnish	EUR	European	1000 Genomes on GRCh38,1000 Genomes phase 3 release,1000 Genomes phase 1 release,Geuvadis
HG00334	HG00334	2	1	0	0	1	0	0.012	0.15	0.015	0.823	1	0	0	0	HG00334	female	SAME123981	FIN	Finnish	EUR	European	1000 Genomes on GRCh38,1000 Genomes phase 3 release,1000 Genomes phase 1 release,Geuvadis
HG00335	HG00335	1	1	0	0	1	0	0.036	0.816	0.02	0.128	1	0	0	0	HG00335	male	SAME123982	FIN	Finnish	EUR	European	1000 Genomes on GRCh38,1000 Genomes phase 3 release,1000 Genomes phase 1 release,Geuvadis
HG00336	HG00336	1	1	1	0	0	0	0.01	0.905	0.014	0.071	1	0	0	0	HG00336	male	SAME123983	FIN	Finnish	EUR	European	1000 Genomes on GRCh38,1000 Genomes phase 3 release,1000 Genomes phase 1 release,Geuvadis
HG00337	HG00337	2	1	1	0	0	0	0.007	0.915	0.009	0.069	1	0	0	0	HG00337	female	SAME123984	FIN	Finnish	EUR	European	1000 Genomes on GRCh38,1000 Genomes phase 3 release,1000 Genomes phase 1 release,Geuvadis
HG00338	HG00338	1	1	1	0	0	0	0.015	0.919	0.025	0.04	1	0	0	0	HG00338	male	SAME123990	FIN	Finnish	EUR	European	1000 Genomes on GRCh38,1000 Genomes phase 3 release,1000 Genomes phase 1 release,Geuvadis
HG00339	HG00339	2	1	0	0	0	0	0.018	0.87	0.05	0.061	1	0	0	0	HG00339	female	SAME123991	FIN	Finnish	EUR	European	1000 Genomes on GRCh38,1000 Genomes phase 3 release,1000 Genomes phase 1 release,Geuvadis
HG00341	HG00341	1	1	0	0	0	0	0.022	0.891	0.033	0.054	1	0	0	0	HG00341	male	SAME124922	FIN	Finnish	EUR	European	1000 Genomes on GRCh38,1000 Genomes phase 3 release,1000 Genomes phase 1 release,Geuvadis
HG00342	HG00342	1	1	0	0	0	0	0.011	0.878	0.007	0.104	1	0	0	0	HG00342	male	SAME124924	FIN	Finnish	EUR	European	1000 Genomes on GRCh38,1000 Genomes phase 3 release,1000 Genomes phase 1 release,Geuvadis
HG00343	HG00343	2	1	1	0	0	0	0.006	0.963	0.005	0.026	1	0	0	0	HG00343	female	SAME124923	FIN	Finnish	EUR	European	1000 Genomes on GRCh38,1000 Genomes phase 3 release,1000 Genomes phase 1 release,Geuvadis
HG00344	HG00344	2	1	1	0	0	0	0.01	0.942	0.013	0.035	1	0	0	0	HG00344	female	SAME125255	FIN	Finnish	EUR	European	1000 Genomes on GRCh38,1000 Genomes phase 3 release,1000 Genomes phase 1 release,Geuvadis
HG00345	HG00345	1	1	0	0	0	0	0.037	0.844	0.019	0.1	1	0	0	0	HG00345	male	SAME124919	FIN	Finnish	EUR	European	1000 Genomes on GRCh38,1000 Genomes phase 3 release,1000 Genomes phase 1 release,Geuvadis
HG00346	HG00346	2	1	1	0	0	0	0.013	0.915	0.015	0.057	1	0	0	0	HG00346	female	SAME125264	FIN	Finnish	EUR	European	1000 Genomes on GRCh38,1000 Genomes phase 3 release,1000 Genomes phase 1 release,Geuvadis
HG00349	HG00349	2	1	1	0	0	0	0.014	0.946	0.012	0.028	1	0	0	0	HG00349	female	SAME124925	FIN	Finnish	EUR	European	1000 Genomes on GRCh38,1000 Genomes phase 3 release,1000 Genomes phase 1 release,Geuvadis
HG00350	HG00350	2	1	1	0	0	0	0.006	0.959	0.009	0.026	1	0	0	0	HG00350	female	SAME125121	FIN	Finnish	EUR	European	1000 Genomes on GRCh38,1000 Genomes phase 3 release,1000 Genomes phase 1 release,Geuvadis
HG00351	HG00351	1	1	1	0	0	0	0.009	0.971	0.012	0.008	1	0	0	0	HG00351	male	SAME125122	FIN	Finnish	EUR	European	1000 Genomes on GRCh38,1000 Genomes phase 3 release,1000 Genomes phase 1 release,Geuvadis
HG00353	HG00353	2	1	1	0	0	0	0.007	0.949	0.022	0.022	1	0	0	0	HG00353	female	SAME125120	FIN	Finnish	EUR	European	1000 Genomes on GRCh38,1000 Genomes phase 3 release,1000 Genomes phase 1 release,Geuvadis
HG00355	HG00355	2	1	0	0	1	0	0.009	0.747	0.04	0.204	1	0	0	0	HG00355	female	SAME125125	FIN	Finnish	EUR	European	1000 Genomes on GRCh38,1000 Genomes phase 3 release,1000 Genomes phase 1 release,Geuvadis
HG00356	HG00356	2	1	0	0	0	0	0.109	0.834	0.027	0.03	1	0	0	0	HG00356	female	SAME125123	FIN	Finnish	EUR	European	1000 Genomes on GRCh38,1000 Genomes phase 3 release,1000 Genomes phase 1 release,Geuvadis
HG00357	HG00357	2	1	0	0	0	0	0.02	0.862	0.026	0.093	1	0	0	0	HG00357	female	SAME125124	FIN	Finnish	EUR	European	1000 Genomes on GRCh38,1000 Genomes phase 3 release,1000 Genomes phase 1 release
HG00358	HG00358	1	1	1	0	0	0	0.015	0.936	0.026	0.022	1	0	0	0	HG00358	male	SAME125126	FIN	Finnish	EUR	European	1000 Genomes on GRCh38,1000 Genomes phase 3 release,1000 Genomes phase 1 release,Geuvadis
HG00360	HG00360	1	1	0	0	0	0	0.085	0.895	0.006	0.014	1	0	0	0	HG00360	male	SAME124539	FIN	Finnish	EUR	European	1000 Genomes on GRCh38,1000 Genomes phase 3 release,1000 Genomes phase 1 release,Geuvadis
HG00361	HG00361	2	1	0	0	1	0	0.04	0.815	0.008	0.137	1	0	0	0	HG00361	female	SAME124538	FIN	Finnish	EUR	European	1000 Genomes on GRCh38,1000 Genomes phase 3 release,1000 Genomes phase 1 release,Geuvadis
HG00362	HG00362	2	1	1	0	0	0	0.01	0.976	0.005	0.009	1	0	0	0	HG00362	female	SAME124537	FIN	Finnish	EUR	European	1000 Genomes on GRCh38,1000 Genomes phase 3 release,1000 Genomes phase 1 release,Geuvadis
HG00364	HG00364	2	1	1	0	0	0	0.019	0.932	0.009	0.04	1	0	0	0	HG00364	female	SAME124543	FIN	Finnish	EUR	European	1000 Genomes on GRCh38,1000 Genomes phase 3 release,1000 Genomes phase 1 release,Geuvadis
HG00365	HG00365	2	1	1	0	0	0	0.009	0.94	0.011	0.04	1	0	0	0	HG00365	female	SAME124542	FIN	Finnish	EUR	European	1000 Genomes on GRCh38,1000 Genomes phase 3 release,1000 Genomes phase 1 release,Geuvadis
HG00366	HG00366	1	1	0	0	1	0	0.012	0.818	0.019	0.15	1	0	0	0	HG00366	male	SAME124541	FIN	Finnish	EUR	European	1000 Genomes on GRCh38,1000 Genomes phase 3 release,1000 Genomes phase 1 release,Geuvadis
HG00367	HG00367	2	1	1	0	0	0	0.011	0.902	0.008	0.08	1	0	0	0	HG00367	female	SAME124540	FIN	Finnish	EUR	European	1000 Genomes on GRCh38,1000 Genomes phase 3 release,1000 Genomes phase 1 release,Geuvadis
HG00368	HG00368	2	1	0	0	0	0	0.021	0.761	0.13	0.088	1	0	0	0	HG00368	female	SAME124535	FIN	Finnish	EUR	European	1000 Genomes on GRCh38,1000 Genomes phase 3 release,1000 Genomes phase 1 release
HG00369	HG00369	1	1	0	0	0	0	0.011	0.864	0.025	0.1	1	0	0	0	HG00369	male	SAME124534	FIN	Finnish	EUR	European	1000 Genomes on GRCh38,1000 Genomes phase 3 release,1000 Genomes phase 1 release,Geuvadis
HG00371	HG00371	1	1	1	0	0	0	0.01	0.914	0.012	0.064	1	0	0	0	HG00371	male	SAME124747	FIN	Finnish	EUR	European	1000 Genomes on GRCh38,1000 Genomes phase 3 release,1000 Genomes phase 1 release,Geuvadis
HG00372	HG00372	1	1	1	0	0	0	0.025	0.929	0.016	0.03	1	0	0	0	HG00372	male	SAME124748	FIN	Finnish	EUR	European	1000 Genomes on GRCh38,1000 Genomes phase 3 release,1000 Genomes phase 1 release,Geuvadis
HG00373	HG00373	2	1	1	0	0	0	0.007	0.921	0.035	0.037	1	0	0	0	HG00373	female	SAME124749	FIN	Finnish	EUR	European	1000 Genomes on GRCh38,1000 Genomes phase 3 release,1000 Genomes phase 1 release,Geuvadis
HG00375	HG00375	1	1	0	0	0	0	0.031	0.872	0.023	0.074	1	0	0	0	HG00375	male	SAME124750	FIN	Finnish	EUR	European	1000 Genomes on GRCh38,1000 Genomes phase 3 release,1000 Genomes phase 1 release,Geuvadis
HG00376	HG00376	2	1	1	0	0	0	0.01	0.955	0.009	0.025	1	0	0	0	HG00376	female	SAME124751	FIN	Finnish	EUR	European	1000 Genomes on GRCh38,1000 Genomes phase 3 release,1000 Genomes phase 1 release,Geuvadis
HG00378	HG00378	2	1	1	0	0	0	0.005	0.922	0.012	0.061	1	0	0	0	HG00378	female	SAME124745	FIN	Finnish	EUR	European	1000 Genomes on GRCh38,1000 Genomes phase 3 release,1000 Genomes phase 1 release,Geuvadis
HG00379	HG00379	2	1	0	0	0	0	0.096	0.872	0.02	0.012	1	0	0	0	HG00379	female	SAME124746	FIN	Finnish	EUR	European	1000 Genomes on GRCh38,1000 Genomes phase 3 release,1000 Genomes phase 1 release,Geuvadis
HG00380	HG00380	2	1	0	0	1	0	0.031	0.475	0.031	0.464	1	0	0	0	HG00380	female	SAME123031	FIN	Finnish	EUR	European	1000 Genomes on GRCh38,1000 Genomes phase 3 release,1000 Genomes phase 1 release,Geuvadis
HG00381	HG00381	2	1	0	0	0	0	0.024	0.899	0.021	0.057	1	0	0	0	HG00381	female	SAME123030	FIN	Finnish	EUR	European	1000 Genomes on GRCh38,1000 Genomes phase 3 release,1000 Genomes phase 1 release,Geuvadis
HG00382	HG00382	1	1	1	0	0	0	0.012	0.944	0.025	0.02	1	0	0	0	HG00382	male	SAME123033	FIN	Finnish	EUR	European	1000 Genomes on GRCh38,1000 Genomes phase 3 release,1000 Genomes phase 1 release,Geuvadis
HG00383	HG00383	2	1	1	0	0	0	0.004	0.916	0.049	0.032	1	0	0	0	HG00383	female	SAME123032	FIN	Finnish	EUR	European	1000 Genomes on GRCh38,1000 Genomes phase 3 release,1000 Genomes phase 1 release,Geuvadis
HG00384	HG00384	2	1	0	0	0	0	0.012	0.866	0.039	0.083	1	0	0	0	HG00384	female	SAME123034	FIN	Finnish	EUR	European	1000 Genomes on GRCh38,1000 Genomes phase 3 release,1000 Genomes phase 1 release,Geuvadis
HG00403	HG00403	1	1	0	1	0	0	0.003	0.008	0.978	0.01	0	1	0	0	HG00403	male	SAME123160	CHS	Southern Han Chinese	EAS	East Asian	1000 Genomes on GRCh38,1000 Genomes phase 3 release,1000 Genomes phase 1 release
HG00404	HG00404	2	1	0	1	0	0	0.007	0.007	0.977	0.008	0	1	0	0	HG00404	female	SAME123158	CHS	Southern Han Chinese	EAS	East Asian	1000 Genomes on GRCh38,1000 Genomes phase 3 release,1000 Genomes phase 1 release
HG00406	HG00406	1	1	0	1	0	0	0.008	0.011	0.964	0.017	0	1	0	0	HG00406	male	SAME123156	CHS	Southern Han Chinese	EAS	East Asian	1000 Genomes on GRCh38,1000 Genomes phase 3 release,1000 Genomes phase 1 release
HG00407	HG00407	2	1	0	1	0	0	0.056	0.045	0.847	0.052	0	1	0	0	HG00407	female	SAME125106	CHS	Southern Han Chinese	EAS	East Asian	1000 Genomes on GRCh38,1000 Genomes phase 3 release,1000 Genomes phase 1 release
HG00409	HG00409	1	1	0	1	0	0	0.007	0.014	0.961	0.019	0	1	0	0	HG00409	male	SAME1840026	CHS	Southern Han Chinese	EAS	East Asian	1000 Genomes on GRCh38,1000 Genomes phase 3 release
HG00410	HG00410	2	1	0	1	0	0	0.008	0.009	0.963	0.019	0	1	0	0	HG00410	female	SAME1839734	CHS	Southern Han Chinese	EAS	East Asian	1000 Genomes on GRCh38,1000 Genomes phase 3 release
HG00419	HG00419	2	1	0	1	0	0	0.035	0.016	0.904	0.045	0	1	0	0	HG00419	female	SAME122991	CHS	Southern Han Chinese	EAS	East Asian	1000 Genomes on GRCh38,1000 Genomes phase 3 release,1000 Genomes phase 1 release
HG00421	HG00421	1	1	0	1	0	0	0.01	0.012	0.954	0.024	0	1	0	0	HG00421	male	SAME122808	CHS	Southern Han Chinese	EAS	East Asian	1000 Genomes on GRCh38,1000 Genomes phase 3 release,1000 Genomes phase 1 release,90 Han Chinese high coverage genomes
HG00422	HG00422	2	1	0	1	0	0	0.015	0.01	0.957	0.018	0	1	0	0	HG00422	female	SAME122809	CHS	Southern Han Chinese	EAS	East Asian	1000 Genomes on GRCh38,1000 Genomes phase 3 release,1000 Genomes phase 1 release,90 Han Chinese high coverage genomes
HG00428	HG00428	2	1	0	1	0	0	0.007	0.01	0.968	0.015	0	1	0	0	HG00428	female	SAME122811	CHS	Southern Han Chinese	EAS	East Asian	1000 Genomes on GRCh38,1000 Genomes phase 3 release,1000 Genomes phase 1 release,90 Han Chinese high coverage genomes
HG00436	HG00436	1	1	0	1	0	0	0.029	0.031	0.909	0.032	0	1	0	0	HG00436	male	SAME125262	CHS	Southern Han Chinese	EAS	East Asian	1000 Genomes on GRCh38,1000 Genomes phase 3 release,1000 Genomes phase 1 release,90 Han Chinese high coverage genomes
HG00437	HG00437	2	1	0	1	0	0	0.008	0.008	0.974	0.011	0	1	0	0	HG00437	female	SAME125261	CHS	Southern Han Chinese	EAS	East Asian	1000 Genomes on GRCh38,1000 Genomes phase 3 release,1000 Genomes phase 1 release,90 Han Chinese high coverage genomes
HG00442	HG00442	1	1	0	1	0	0	0.009	0.018	0.9	0.073	0	1	0	0	HG00442	male	SAME124912	CHS	Southern Han Chinese	EAS	East Asian	1000 Genomes on GRCh38,1000 Genomes phase 3 release,1000 Genomes phase 1 release,90 Han Chinese high coverage genomes
HG00443	HG00443	2	1	0	1	0	0	0.108	0.03	0.837	0.025	0	1	0	0	HG00443	female	SAME124920	CHS	Southern Han Chinese	EAS	East Asian	1000 Genomes on GRCh38,1000 Genomes phase 3 release,1000 Genomes phase 1 release,90 Han Chinese high coverage genomes
HG00445	HG00445	1	1	0	1	0	0	0.023	0.015	0.936	0.026	0	1	0	0	HG00445	male	SAME124975	CHS	Southern Han Chinese	EAS	East Asian	1000 Genomes on GRCh38,1000 Genomes phase 3 release,1000 Genomes phase 1 release
HG00446	HG00446	2	1	0	1	0	0	0.007	0.015	0.951	0.027	0	1	0	0	HG00446	female	SAME123880	CHS	Southern Han Chinese	EAS	East Asian	1000 Genomes on GRCh38,1000 Genomes phase 3 release,1000 Genomes phase 1 release
HG00448	HG00448	1	1	0	1	0	0	0.007	0.006	0.95	0.036	0	1	0	0	HG00448	male	SAME124200	CHS	Southern Han Chinese	EAS	East Asian	1000 Genomes on GRCh38,1000 Genomes phase 3 release,1000 Genomes phase 1 release,90 Han Chinese high coverage genomes
HG00449	HG00449	2	1	0	1	0	0	0.011	0.019	0.918	0.053	0	1	0	0	HG00449	female	SAME123885	CHS	Southern Han Chinese	EAS	East Asian	1000 Genomes on GRCh38,1000 Genomes phase 3 release,1000 Genomes phase 1 release
HG00451	HG00451	1	1	0	1	0	0	0.028	0.02	0.921	0.031	0	1	0	0	HG00451	male	SAME125159	CHS	Southern Han Chinese	EAS	East Asian	1000 Genomes on GRCh38,1000 Genomes phase 3 release,1000 Genomes phase 1 release
HG00452	HG00452	2	1	0	1	0	0	0.01	0.029	0.903	0.059	0	1	0	0	HG00452	female	SAME123115	CHS	Southern Han Chinese	EAS	East Asian	1000 Genomes on GRCh38,1000 Genomes phase 3 release,1000 Genomes phase 1 release
HG00457	HG00457	1	1	0	1	0	0	0.007	0.009	0.972	0.012	0	1	0	0	HG00457	male	SAME123095	CHS	Southern Han Chinese	EAS	East Asian	1000 Genomes on GRCh38,1000 Genomes phase 3 release,1000 Genomes phase 1 release
HG00458	HG00458	2	1	0	1	0	0	0.009	0.005	0.97	0.016	0	1	0	0	HG00458	female	SAME125278	CHS	Southern Han Chinese	EAS	East Asian	1000 Genomes on GRCh38,1000 Genomes phase 3 release,1000 Genomes phase 1 release
HG00463	HG00463	1	1	0	1	0	0	0.024	0.021	0.929	0.026	0	1	0	0	HG00463	male	SAME123496	CHS	Southern Han Chinese	EAS	East Asian	1000 Genomes on GRCh38,1000 Genomes phase 3 release,1000 Genomes phase 1 release
HG00464	HG00464	2	1	0	1	0	0	0.007	0.01	0.97	0.012	0	1	0	0	HG00464	female	SAME123497	CHS	Southern Han Chinese	EAS	East Asian	1000 Genomes on GRCh38,1000 Genomes phase 3 release,1000 Genomes phase 1 release
HG00472	HG00472	1	1	0	1	0	0	0.011	0.008	0.96	0.021	0	1	0	0	HG00472	male	SAME123339	CHS	Southern Han Chinese	EAS	East Asian	1000 Genomes on GRCh38,1000 Genomes phase 3 release,1000 Genomes phase 1 release,90 Han Chinese high coverage genomes
HG00473	HG00473	2	1	0	1	0	0	0.007	0.008	0.975	0.01	0	1	0	0	HG00473	female	SAME123338	CHS	Southern Han Chinese	EAS	East Asian	1000 Genomes on GRCh38,1000 Genomes phase 3 release,1000 Genomes phase 1 release,90 Han Chinese high coverage genomes
HG00475	HG00475	1	1	0	1	0	0	0.016	0.025	0.91	0.05	0	1	0	0	HG00475	male	SAME123342	CHS	Southern Han Chinese	EAS	East Asian	1000 Genomes on GRCh38,1000 Genomes phase 3 release,1000 Genomes phase 1 release,90 Han Chinese high coverage genomes
HG00476	HG00476	2	1	0	1	0	0	0.008	0.006	0.979	0.007	0	1	0	0	HG00476	female	SAME123341	CHS	Southern Han Chinese	EAS	East Asian	1000 Genomes on GRCh38,1000 Genomes phase 3 release,1000 Genomes phase 1 release,90 Han Chinese high coverage genomes
HG00478	HG00478	1	1	0	1	0	0	0.018	0.006	0.967	0.009	0	1	0	0	HG00478	male	SAME123335	CHS	Southern Han Chinese	EAS	East Asian	1000 Genomes on GRCh38,1000 Genomes phase 3 release,1000 Genomes phase 1 release,90 Han Chinese high coverage genomes
HG00479	HG00479	2	1	0	1	0	0	0.007	0.006	0.979	0.008	0	1	0	0	HG00479	female	SAME123334	CHS	Southern Han Chinese	EAS	East Asian	1000 Genomes on GRCh38,1000 Genomes phase 3 release,1000 Genomes phase 1 release,90 Han Chinese high coverage genomes
HG00500	HG00500	1	1	0	1	0	0	0.005	0.04	0.935	0.02	0	1	0	0	HG00500	male	SAME123363	CHS	Southern Han Chinese	EAS	East Asian	1000 Genomes on GRCh38,1000 Genomes phase 3 release,1000 Genomes phase 1 release,90 Han Chinese high coverage genomes
HG00513	HG00513	2	1	0	1	0	0	0.009	0.016	0.968	0.006	0	1	0	0	HG00513	female	SAME123526	CHS	Southern Han Chinese	EAS	East Asian	1000 Genomes on GRCh38,The Human Genome Structural Variation Consortium,1000 Genomes phase 3 release,1000 Genomes phase 1 release,90 Han Chinese high coverage genomes
HG00524	HG00524	1	1	0	1	0	0	0.004	0.009	0.983	0.004	0	1	0	0	HG00524	male	SAME123724	CHS	Southern Han Chinese	EAS	East Asian	1000 Genomes on GRCh38,1000 Genomes phase 3 release,1000 Genomes phase 1 release,90 Han Chinese high coverage genomes
HG00525	HG00525	2	1	0	1	0	0	0.006	0.01	0.972	0.012	0	1	0	0	HG00525	female	SAME123242	CHS	Southern Han Chinese	EAS	East Asian	1000 Genomes on GRCh38,1000 Genomes phase 3 release,1000 Genomes phase 1 release,90 Han Chinese high coverage genomes
HG00530	HG00530	1	1	0	1	0	0	0.015	0.007	0.967	0.01	0	1	0	0	HG00530	male	SAME124356	CHS	Southern Han Chinese	EAS	East Asian	1000 Genomes on GRCh38,1000 Genomes phase 3 release,1000 Genomes phase 1 release,90 Han Chinese high coverage genomes
HG00531	HG00531	2	1	0	1	0	0	0.005	0.009	0.978	0.009	0	1	0	0	HG00531	female	SAME125381	CHS	Southern Han Chinese	EAS	East Asian	1000 Genomes on GRCh38,1000 Genomes phase 3 release,1000 Genomes phase 1 release,90 Han Chinese high coverage genomes
HG00533	HG00533	1	1	0	1	0	0	0.015	0.013	0.954	0.018	0	1	0	0	HG00533	male	SAME124353	CHS	Southern Han Chinese	EAS	East Asian	1000 Genomes on GRCh38,1000 Genomes phase 3 release,1000 Genomes phase 1 release,90 Han Chinese high coverage genomes
HG00534	HG00534	2	1	0	1	0	0	0.013	0.011	0.956	0.02	0	1	0	0	HG00534	female	SAME123915	CHS	Southern Han Chinese	EAS	East Asian	1000 Genomes on GRCh38,1000 Genomes phase 3 release,1000 Genomes phase 1 release,90 Han Chinese high coverage genomes
HG00536	HG00536	1	1	0	1	0	0	0.013	0.022	0.957	0.007	0	1	0	0	HG00536	male	SAME124344	CHS	Southern Han Chinese	EAS	East Asian	1000 Genomes on GRCh38,1000 Genomes phase 3 release,1000 Genomes phase 1 release,90 Han Chinese high coverage genomes
HG00537	HG00537	2	1	0	1	0	0	0.025	0.03	0.902	0.043	0	1	0	0	HG00537	female	SAME124345	CHS	Southern Han Chinese	EAS	East Asian	1000 Genomes on GRCh38,1000 Genomes phase 3 release,1000 Genomes phase 1 release,90 Han Chinese high coverage genomes
HG00542	HG00542	1	1	0	1	0	0	0.01	0.005	0.977	0.008	0	1	0	0	HG00542	male	SAME124352	CHS	Southern Han Chinese	EAS	East Asian	1000 Genomes on GRCh38,1000 Genomes phase 3 release,1000 Genomes phase 1 release,90 Han Chinese high coverage genomes
HG00543	HG00543	2	1	0	1	0	0	0.01	0.012	0.941	0.038	0	1	0	0	HG00543	female	SAME122857	CHS	Southern Han Chinese	EAS	East Asian	1000 Genomes on GRCh38,1000 Genomes phase 3 release,1000 Genomes phase 1 release
HG00551	HG00551	2	1	0	0	1	0	0.014	0.092	0.009	0.885	0	0	1	0	HG00551	female	SAME124252	PUR	Puerto Rican	AMR	American	1000 Genomes on GRCh38,1000 Genomes phase 3 release,1000 Genomes phase 1 release
HG00553	HG00553	1	1	0	0	0	0	0.27	0.663	0.01	0.057	0	0	1	0	HG00553	male	SAME124254	PUR	Puerto Rican	AMR	American	1000 Genomes on GRCh38,1000 Genomes phase 3 release,1000 Genomes phase 1 release
HG00554	HG00554	2	1	0	0	0	0	0.024	0.894	0.024	0.058	0	0	1	0	HG00554	female	SAME123969	PUR	Puerto Rican	AMR	American	1000 Genomes on GRCh38,1000 Genomes phase 3 release,1000 Genomes phase 1 release
HG00556	HG00556	1	1	0	1	0	0	0.008	0.023	0.939	0.029	0	1	0	0	HG00556	male	SAME123971	CHS	Southern Han Chinese	EAS	East Asian	1000 Genomes on GRCh38,1000 Genomes phase 3 release,1000 Genomes phase 1 release,90 Han Chinese high coverage genomes
HG00557	HG00557	2	1	0	1	0	0	0.008	0.022	0.933	0.037	0	1	0	0	HG00557	female	SAME124258	CHS	Southern Han Chinese	EAS	East Asian	1000 Genomes on GRCh38,1000 Genomes phase 3 release,1000 Genomes phase 1 release,90 Han Chinese high coverage genomes
HG00559	HG00559	1	1	0	1	0	0	0.007	0.007	0.965	0.02	0	1	0	0	HG00559	male	SAME124248	CHS	Southern Han Chinese	EAS	East Asian	1000 Genomes on GRCh38,1000 Genomes phase 3 release,1000 Genomes phase 1 release
HG00560	HG00560	2	1	0	1	0	0	0.005	0.011	0.975	0.008	0	1	0	0	HG00560	female	SAME124456	CHS	Southern Han Chinese	EAS	East Asian	1000 Genomes on GRCh38,1000 Genomes phase 3 release,1000 Genomes phase 1 release
HG00565	HG00565	1	1	0	1	0	0	0.017	0.008	0.961	0.015	0	1	0	0	HG00565	male	SAME124452	CHS	Southern Han Chinese	EAS	East Asian	1000 Genomes on GRCh38,1000 Genomes phase 3 release,1000 Genomes phase 1 release
HG00566	HG00566	2	1	0	1	0	0	0.005	0.016	0.971	0.008	0	1	0	0	HG00566	female	SAME125048	CHS	Southern Han Chinese	EAS	East Asian	1000 Genomes on GRCh38,1000 Genomes phase 3 release,1000 Genomes phase 1 release
HG00580	HG00580	1	1	0	1	0	0	0.012	0.006	0.972	0.01	0	1	0	0	HG00580	male	SAME124832	CHS	Southern Han Chinese	EAS	East Asian	1000 Genomes on GRCh38,1000 Genomes phase 3 release,1000 Genomes phase 1 release,90 Han Chinese high coverage genomes
HG00581	HG00581	2	1	0	1	0	0	0.007	0.016	0.956	0.02	0	1	0	0	HG00581	female	SAME124831	CHS	Southern Han Chinese	EAS	East Asian	1000 Genomes on GRCh38,1000 Genomes phase 3 release,1000 Genomes phase 1 release
HG00583	HG00583	1	1	0	1	0	0	0.013	0.007	0.964	0.016	0	1	0	0	HG00583	male	SAME124829	CHS	Southern Han Chinese	EAS	East Asian	1000 Genomes on GRCh38,1000 Genomes phase 3 release,1000 Genomes phase 1 release,90 Han Chinese high coverage genomes
HG00584	HG00584	2	1	0	1	0	0	0.012	0.007	0.975	0.006	0	1	0	0	HG00584	female	SAME124663	CHS	Southern Han Chinese	EAS	East Asian	1000 Genomes on GRCh38,1000 Genomes phase 3 release,1000 Genomes phase 1 release,90 Han Chinese high coverage genomes
HG00589	HG00589	1	1	0	1	0	0	0.005	0.008	0.972	0.015	0	1	0	0	HG00589	male	SAME124824	CHS	Southern Han Chinese	EAS	East Asian	1000 Genomes on GRCh38,1000 Genomes phase 3 release,1000 Genomes phase 1 release
HG00590	HG00590	2	1	0	1	0	0	0.022	0.006	0.958	0.014	0	1	0	0	HG00590	female	SAME125009	CHS	Southern Han Chinese	EAS	East Asian	1000 Genomes on GRCh38,1000 Genomes phase 3 release,1000 Genomes phase 1 release
HG00592	HG00592	1	1	0	1	0	0	0.008	0.016	0.961	0.015	0	1	0	0	HG00592	male	SAME125011	CHS	Southern Han Chinese	EAS	East Asian	1000 Genomes on GRCh38,1000 Genomes phase 3 release,1000 Genomes phase 1 release
HG00593	HG00593	2	1	0	1	0	0	0.007	0.01	0.964	0.019	0	1	0	0	HG00593	female	SAME125012	CHS	Southern Han Chinese	EAS	East Asian	1000 Genomes on GRCh38,1000 Genomes phase 3 release,1000 Genomes phase 1 release
HG00595	HG00595	1	1	0	1	0	0	0.005	0.013	0.97	0.012	0	1	0	0	HG00595	male	SAME125006	CHS	Southern Han Chinese	EAS	East Asian	1000 Genomes on GRCh38,1000 Genomes phase 3 release,1000 Genomes phase 1 release
HG00596	HG00596	2	1	0	1	0	0	0.008	0.007	0.973	0.013	0	1	0	0	HG00596	female	SAME125007	CHS	Southern Han Chinese	EAS	East Asian	1000 Genomes on GRCh38,1000 Genomes phase 3 release,1000 Genomes phase 1 release
HG00598	HG00598	1	1	0	1	0	0	0.006	0.015	0.96	0.02	0	1	0	0	HG00598	male	SAME1839713	CHS	Southern Han Chinese	EAS	East Asian	1000 Genomes on GRCh38,1000 Genomes phase 3 release
HG00599	HG00599	2	1	0	1	0	0	0.046	0.048	0.793	0.113	0	1	0	0	HG00599	female	SAME1839802	CHS	Southern Han Chinese	EAS	East Asian	1000 Genomes on GRCh38,1000 Genomes phase 3 release
HG00607	HG00607	1	1	0	1	0	0	0.004	0.012	0.966	0.018	0	1	0	0	HG00607	male	SAME125373	CHS	Southern Han Chinese	EAS	East Asian	1000 Genomes on GRCh38,1000 Genomes phase 3 release,1000 Genomes phase 1 release
HG00608	HG00608	2	1	0	1	0	0	0.005	0.012	0.959	0.023	0	1	0	0	HG00608	female	SAME125369	CHS	Southern Han Chinese	EAS	East Asian	1000 Genomes on GRCh38,1000 Genomes phase 3 release,1000 Genomes phase 1 release
HG00610	HG00610	1	1	0	1	0	0	0.016	0.009	0.964	0.012	0	1	0	0	HG00610	male	SAME125199	CHS	Southern Han Chinese	EAS	East Asian	1000 Genomes on GRCh38,1000 Genomes phase 3 release,1000 Genomes phase 1 release
HG00611	HG00611	2	1	0	1	0	0	0.015	0.006	0.969	0.009	0	1	0	0	HG00611	female	SAME125198	CHS	Southern Han Chinese	EAS	East Asian	1000 Genomes on GRCh38,1000 Genomes phase 3 release,1000 Genomes phase 1 release
HG00613	HG00613	1	1	0	1	0	0	0.011	0.018	0.957	0.015	0	1	0	0	HG00613	male	SAME125196	CHS	Southern Han Chinese	EAS	East Asian	1000 Genomes on GRCh38,1000 Genomes phase 3 release,1000 Genomes phase 1 release
HG00614	HG00614	2	1	0	1	0	0	0.094	0.098	0.758	0.05	0	1	0	0	HG00614	female	SAME125195	CHS	Southern Han Chinese	EAS	East Asian	1000 Genomes on GRCh38,1000 Genomes phase 3 release,1000 Genomes phase 1 release
HG00619	HG00619	1	1	0	1	0	0	0.007	0.006	0.978	0.01	0	1	0	0	HG00619	male	SAME125193	CHS	Southern Han Chinese	EAS	East Asian	1000 Genomes on GRCh38,1000 Genomes phase 3 release,1000 Genomes phase 1 release,90 Han Chinese high coverage genomes
HG00620	HG00620	2	1	0	1	0	0	0.007	0.018	0.948	0.026	0	1	0	0	HG00620	female	SAME123081	CHS	Southern Han Chinese	EAS	East Asian	1000 Genomes on GRCh38,1000 Genomes phase 3 release,1000 Genomes phase 1 release,90 Han Chinese high coverage genomes
HG00622	HG00622	1	1	0	1	0	0	0.035	0.022	0.904	0.039	0	1	0	0	HG00622	male	SAME1839278	CHS	Southern Han Chinese	EAS	East Asian	1000 Genomes on GRCh38,1000 Genomes phase 3 release
HG00623	HG00623	2	1	0	1	0	0	0.029	0.066	0.856	0.05	0	1	0	0	HG00623	female	SAME1839285	CHS	Southern Han Chinese	EAS	East Asian	1000 Genomes on GRCh38,1000 Genomes phase 3 release
HG00625	HG00625	1	1	0	1	0	0	0.006	0.006	0.979	0.01	0	1	0	0	HG00625	male	SAME123080	CHS	Southern Han Chinese	EAS	East Asian	1000 Genomes on GRCh38,1000 Genomes phase 3 release,1000 Genomes phase 1 release
HG00626	HG00626	2	1	0	1	0	0	0.004	0.005	0.981	0.01	0	1	0	0	HG00626	female	SAME123078	CHS	Southern Han Chinese	EAS	East Asian	1000 Genomes on GRCh38,1000 Genomes phase 3 release,1000 Genomes phase 1 release
HG00628	HG00628	1	1	0	1	0	0	0.027	0.018	0.946	0.008	0	1	0	0	HG00628	male	SAME123085	CHS	Southern Han Chinese	EAS	East Asian	1000 Genomes on GRCh38,1000 Genomes phase 3 release,1000 Genomes phase 1 release
HG00629	HG00629	2	1	0	1	0	0	0.022	0.011	0.96	0.008	0	1	0	0	HG00629	female	SAME123086	CHS	Southern Han Chinese	EAS	East Asian	1000 Genomes on GRCh38,1000 Genomes phase 3 release,1000 Genomes phase 1 release
HG00631	HG00631	1	1	0	1	0	0	0.007	0.017	0.967	0.009	0	1	0	0	HG00631	male	SAME1839060	CHS	Southern Han Chinese	EAS	East Asian	1000 Genomes on GRCh38,1000 Genomes phase 3 release
HG00632	HG00632	2	1	0	1	0	0	0.014	0.007	0.967	0.012	0	1	0	0	HG00632	female	SAME1839151	CHS	Southern Han Chinese	EAS	East Asian	1000 Genomes on GRCh38,1000 Genomes phase 3 release
HG00634	HG00634	1	1	0	1	0	0	0.064	0.029	0.832	0.075	0	1	0	0	HG00634	male	SAME122903	CHS	Southern Han Chinese	EAS	East Asian	1000 Genomes on GRCh38,1000 Genomes phase 3 release,1000 Genomes phase 1 release
HG00637	HG00637	1	1	0	0	1	0	0.119	0.117	0.014	0.75	0	0	1	0	HG00637	male	SAME123710	PUR	Puerto Rican	AMR	American	1000 Genomes on GRCh38,1000 Genomes phase 3 release,1000 Genomes phase 1 release
HG00638	HG00638	2	1	0	0	1	0	0.136	0.617	0.02	0.228	0	0	1	0	HG00638	female	SAME123652	PUR	Puerto Rican	AMR	American	1000 Genomes on GRCh38,1000 Genomes phase 3 release,1000 Genomes phase 1 release
HG00640	HG00640	1	1	0	0	1	0	0.016	0.053	0.031	0.9	0	0	1	0	HG00640	male	SAME123434	PUR	Puerto Rican	AMR	American	1000 Genomes on GRCh38,1000 Genomes phase 3 release,1000 Genomes phase 1 release
HG00641	HG00641	2	1	0	0	1	0	0.101	0.298	0.068	0.532	0	0	1	0	HG00641	female	SAME123435	PUR	Puerto Rican	AMR	American	1000 Genomes on GRCh38,1000 Genomes phase 3 release,1000 Genomes phase 1 release
HG00650	HG00650	1	1	0	1	0	0	0.013	0.013	0.949	0.025	0	1	0	0	HG00650	male	SAME123254	CHS	Southern Han Chinese	EAS	East Asian	1000 Genomes on GRCh38,1000 Genomes phase 3 release,1000 Genomes phase 1 release
HG00651	HG00651	2	1	0	1	0	0	0.007	0.005	0.97	0.018	0	1	0	0	HG00651	female	SAME123966	CHS	Southern Han Chinese	EAS	East Asian	1000 Genomes on GRCh38,1000 Genomes phase 3 release,1000 Genomes phase 1 release
HG00653	HG00653	1	1	0	1	0	0	0.008	0.018	0.95	0.024	0	1	0	0	HG00653	male	SAME123251	CHS	Southern Han Chinese	EAS	East Asian	1000 Genomes on GRCh38,1000 Genomes phase 3 release,1000 Genomes phase 1 release,90 Han Chinese high coverage genomes
HG00654	HG00654	2	1	0	1	0	0	0.004	0.014	0.964	0.018	0	1	0	0	HG00654	female	SAME123234	CHS	Southern Han Chinese	EAS	East Asian	1000 Genomes on GRCh38,1000 Genomes phase 3 release,1000 Genomes phase 1 release
HG00656	HG00656	1	1	0	1	0	0	0.005	0.016	0.861	0.117	0	1	0	0	HG00656	male	SAME123233	CHS	Southern Han Chinese	EAS	East Asian	1000 Genomes on GRCh38,1000 Genomes phase 3 release,1000 Genomes phase 1 release,90 Han Chinese high coverage genomes
HG00657	HG00657	2	1	0	1	0	0	0.008	0.008	0.97	0.013	0	1	0	0	HG00657	female	SAME123255	CHS	Southern Han Chinese	EAS	East Asian	1000 Genomes on GRCh38,1000 Genomes phase 3 release,1000 Genomes phase 1 release,90 Han Chinese high coverage genomes
HG00662	HG00662	1	1	0	1	0	0	0.013	0.014	0.932	0.04	0	1	0	0	HG00662	male	SAME123812	CHS	Southern Han Chinese	EAS	East Asian	1000 Genomes on GRCh38,1000 Genomes phase 3 release,1000 Genomes phase 1 release
HG00663	HG00663	2	1	0	1	0	0	0.008	0.024	0.917	0.051	0	1	0	0	HG00663	female	SAME123813	CHS	Southern Han Chinese	EAS	East Asian	1000 Genomes on GRCh38,1000 Genomes phase 3 release,1000 Genomes phase 1 release,90 Han Chinese high coverage genomes
HG00671	HG00671	1	1	0	1	0	0	0.006	0.011	0.966	0.017	0	1	0	0	HG00671	male	SAME123604	CHS	Southern Han Chinese	EAS	East Asian	1000 Genomes on GRCh38,1000 Genomes phase 3 release,1000 Genomes phase 1 release,90 Han Chinese high coverage genomes
HG00672	HG00672	2	1	0	1	0	0	0.037	0.015	0.899	0.049	0	1	0	0	HG00672	female	SAME123606	CHS	Southern Han Chinese	EAS	East Asian	1000 Genomes on GRCh38,1000 Genomes phase 3 release,1000 Genomes phase 1 release,90 Han Chinese high coverage genomes
HG00674	HG00674	1	1	0	1	0	0	0.011	0.006	0.972	0.011	0	1	0	0	HG00674	male	SAME1840080	CHS	Southern Han Chinese	EAS	East Asian	1000 Genomes on GRCh38,1000 Genomes phase 3 release
HG00675	HG00675	2	1	0	1	0	0	0.008	0.016	0.966	0.01	0	1	0	0	HG00675	female	SAME1840076	CHS	Southern Han Chinese	EAS	East Asian	1000 Genomes on GRCh38,1000 Genomes phase 3 release
HG00683	HG00683	1	1	0	1	0	0	0.012	0.016	0.952	0.021	0	1	0	0	HG00683	male	SAME123892	CHS	Southern Han Chinese	EAS	East Asian	1000 Genomes on GRCh38,1000 Genomes phase 3 release,1000 Genomes phase 1 release,90 Han Chinese high coverage genomes
HG00684	HG00684	2	1	0	1	0	0	0.006	0.035	0.943	0.017	0	1	0	0	HG00684	female	SAME123890	CHS	Southern Han Chinese	EAS	East Asian	1000 Genomes on GRCh38,1000 Genomes phase 3 release,1000 Genomes phase 1 release,90 Han Chinese high coverage genomes
HG00689	HG00689	1	1	0	1	0	0	0.008	0.021	0.934	0.037	0	1	0	0	HG00689	male	SAME123893	CHS	Southern Han Chinese	EAS	East Asian	1000 Genomes on GRCh38,1000 Genomes phase 3 release,1000 Genomes phase 1 release
HG00690	HG00690	2	1	0	1	0	0	0.025	0.007	0.957	0.012	0	1	0	0	HG00690	female	SAME123686	CHS	Southern Han Chinese	EAS	East Asian	1000 Genomes on GRCh38,1000 Genomes phase 3 release,1000 Genomes phase 1 release,90 Han Chinese high coverage genomes
HG00692	HG00692	1	1	0	1	0	0	0.011	0.006	0.964	0.019	0	1	0	0	HG00692	male	SAME123684	CHS	Southern Han Chinese	EAS	East Asian	1000 Genomes on GRCh38,1000 Genomes phase 3 release,1000 Genomes phase 1 release
HG00693	HG00693	2	1	0	1	0	0	0.006	0.013	0.941	0.04	0	1	0	0	HG00693	female	SAME123683	CHS	Southern Han Chinese	EAS	East Asian	1000 Genomes on GRCh38,1000 Genomes phase 3 release,1000 Genomes phase 1 release
HG00698	HG00698	1	1	0	1	0	0	0.012	0.006	0.964	0.017	0	1	0	0	HG00698	male	SAME123693	CHS	Southern Han Chinese	EAS	East Asian	1000 Genomes on GRCh38,1000 Genomes phase 3 release,1000 Genomes phase 1 release,90 Han Chinese high coverage genomes
HG00699	HG00699	2	1	0	1	0	0	0.011	0.008	0.965	0.016	0	1	0	0	HG00699	female	SAME123165	CHS	Southern Han Chinese	EAS	East Asian	1000 Genomes on GRCh38,1000 Genomes phase 3 release,1000 Genomes phase 1 release,90 Han Chinese high coverage genomes
HG00701	HG00701	1	1	0	1	0	0	0.005	0.004	0.974	0.017	0	1	0	0	HG00701	male	SAME122931	CHS	Southern Han Chinese	EAS	East Asian	1000 Genomes on GRCh38,1000 Genomes phase 3 release,1000 Genomes phase 1 release
HG00704	HG00704	1	1	0	1	0	0	0.006	0.011	0.966	0.017	0	1	0	0	HG00704	male	SAME122928	CHS	Southern Han Chinese	EAS	East Asian	1000 Genomes on GRCh38,1000 Genomes phase 3 release,1000 Genomes phase 1 release
HG00705	HG00705	2	1	0	1	0	0	0.009	0.012	0.964	0.015	0	1	0	0	HG00705	female	SAME122927	CHS	Southern Han Chinese	EAS	East Asian	1000 Genomes on GRCh38,1000 Genomes phase 3 release,1000 Genomes phase 1 release
HG00707	HG00707	1	1	0	1	0	0	0.005	0.018	0.967	0.01	0	1	0	0	HG00707	male	SAME122929	CHS	Southern Han Chinese	EAS	East Asian	1000 Genomes on GRCh38,1000 Genomes phase 3 release,1000 Genomes phase 1 release
HG00708	HG00708	2	1	0	1	0	0	0.012	0.011	0.958	0.018	0	1	0	0	HG00708	female	SAME122940	CHS	Southern Han Chinese	EAS	East Asian	1000 Genomes on GRCh38,1000 Genomes phase 3 release,1000 Genomes phase 1 release
HG00717	HG00717	2	1	0	1	0	0	0.047	0.036	0.899	0.018	0	1	0	0	HG00717	female	SAME124926	CHS	Southern Han Chinese	EAS	East Asian	1000 Genomes on GRCh38,1000 Genomes phase 3 release
HG00728	HG00728	1	1	0	1	0	0	0.012	0.006	0.97	0.012	0	1	0	0	HG00728	male	SAME1840267	CHS	Southern Han Chinese	EAS	East Asian	1000 Genomes on GRCh38,1000 Genomes phase 3 release
HG00729	HG00729	2	1	0	1	0	0	0.006	0.007	0.972	0.015	0	1	0	0	HG00729	female	SAME1840273	CHS	Southern Han Chinese	EAS	East Asian	1000 Genomes on GRCh38,1000 Genomes phase 3 release
HG00731	HG00731	1	1	1	0	0	0	0.009	0.928	0.008	0.055	0	0	1	0	HG00731	male	SAME125390	PUR	Puerto Rican	AMR	American	1000 Genomes on GRCh38,The Human Genome Structural Variation Consortium,1000 Genomes phase 3 release,1000 Genomes phase 1 release
HG00732	HG00732	2	1	0	0	0	0	0.054	0.858	0.017	0.071	0	0	1	0	HG00732	female	SAME125396	PUR	Puerto Rican	AMR	American	1000 Genomes on GRCh38,The Human Genome Structural Variation Consortium,1000 Genomes phase 3 release,1000 Genomes phase 1 release
HG00734	HG00734	2	1	0	0	1	0	0.046	0.765	0.039	0.15	0	0	1	0	HG00734	female	SAME123016	PUR	Puerto Rican	AMR	American	1000 Genomes on GRCh38,1000 Genomes phase 3 release,1000 Genomes phase 1 release
HG00736	HG00736	1	1	0	0	1	0	0.012	0.762	0.02	0.206	0	0	1	0	HG00736	male	SAME123058	PUR	Puerto Rican	AMR	American	1000 Genomes on GRCh38,1000 Genomes phase 3 release,1000 Genomes phase 1 release
HG00737	HG00737	2	1	1	0	0	0	0.021	0.929	0.011	0.039	0	0	1	0	HG00737	female	SAME125416	PUR	Puerto Rican	AMR	American	1000 Genomes on GRCh38,1000 Genomes phase 3 release,1000 Genomes phase 1 release
HG00739	HG00739	1	1	0	0	1	0	0.009	0.62	0.03	0.341	0	0	1	0	HG00739	male	SAME125113	PUR	Puerto Rican	AMR	American	1000 Genomes on GRCh38,1000 Genomes phase 3 release,1000 Genomes phase 1 release
HG00740	HG00740	2	1	0	0	1	0	0.019	0.695	0.125	0.162	0	0	1	0	HG00740	female	SAME124834	PUR	Puerto Rican	AMR	American	1000 Genomes on GRCh38,1000 Genomes phase 3 release,1000 Genomes phase 1 release
HG00742	HG00742	1	1	0	0	0	0	0.02	0.891	0.02	0.07	0	0	1	0	HG00742	male	SAME1840188	PUR	Puerto Rican	AMR	American	1000 Genomes on GRCh38,1000 Genomes phase 3 release
HG00743	HG00743	2	1	0	0	0	0	0.166	0.717	0.048	0.07	0	0	1	0	HG00743	female	SAME1840184	PUR	Puerto Rican	AMR	American	1000 Genomes on GRCh38,1000 Genomes phase 3 release
HG00759	HG00759	2	1	0	1	0	0	0.026	0.049	0.862	0.062	0	1	0	0	HG00759	female	SAME125020	CDX	Dai Chinese	EAS	East Asian	1000 Genomes on GRCh38,1000 Genomes phase 3 release
HG00766	HG00766	2	1	0	1	0	0	0.034	0.012	0.929	0.026	0	1	0	0	HG00766	female	SAME124458	CDX	Dai Chinese	EAS	East Asian	1000 Genomes on GRCh38,1000 Genomes phase 3 release
HG00844	HG00844	1	1	0	1	0	0	0.006	0.017	0.956	0.021	0	1	0	0	HG00844	male	SAME123952	CDX	Dai Chinese	EAS	East Asian	1000 Genomes on GRCh38,1000 Genomes phase 3 release
HG00851	HG00851	2	1	0	1	0	0	0.006	0.011	0.971	0.012	0	1	0	0	HG00851	female	SAME123756	CDX	Dai Chinese	EAS	East Asian	1000 Genomes on GRCh38,1000 Genomes phase 3 release
HG00864	HG00864	2	1	0	1	0	0	0.036	0.019	0.904	0.041	0	1	0	0	HG00864	female	SAME123547	CDX	Dai Chinese	EAS	East Asian	1000 Genomes on GRCh38,1000 Genomes phase 3 release
HG00867	HG00867	2	1	0	1	0	0	0.011	0.008	0.973	0.008	0	1	0	0	HG00867	female	SAME123550	CDX	Dai Chinese	EAS	East Asian	1000 Genomes on GRCh38,1000 Genomes phase 3 release
HG00879	HG00879	2	1	0	1	0	0	0.053	0.019	0.88	0.048	0	1	0	0	HG00879	female	SAME123399	CDX	Dai Chinese	EAS	East Asian	1000 Genomes on GRCh38,1000 Genomes phase 3 release
HG00881	HG00881	1	1	0	1	0	0	0.016	0.014	0.953	0.017	0	1	0	0	HG00881	male	SAME123540	CDX	Dai Chinese	EAS	East Asian	1000 Genomes on GRCh38,1000 Genomes phase 3 release
HG00956	HG00956	2	1	0	1	0	0	0.007	0.024	0.905	0.064	0	1	0	0	HG00956	female	SAME124319	CDX	Dai Chinese	EAS	East Asian	1000 Genomes on GRCh38,1000 Genomes phase 3 release
HG00978	HG00978	2	1	0	1	0	0	0.013	0.005	0.974	0.008	0	1	0	0	HG00978	female	SAME124727	CDX	Dai Chinese	EAS	East Asian	1000 Genomes on GRCh38,1000 Genomes phase 3 release
HG00982	HG00982	1	1	0	1	0	0	0.005	0.013	0.933	0.049	0	1	0	0	HG00982	male	SAME123770	CDX	Dai Chinese	EAS	East Asian	1000 Genomes on GRCh38,1000 Genomes phase 3 release
HG01028	HG01028	1	1	0	1	0	0	0.006	0.012	0.96	0.023	0	1	0	0	HG01028	male	SAME123524	CDX	Dai Chinese	EAS	East Asian	1000 Genomes on GRCh38,1000 Genomes phase 3 release
HG01029	HG01029	2	1	0	1	0	0	0.007	0.007	0.974	0.012	0	1	0	0	HG01029	female	SAME123523	CDX	Dai Chinese	EAS	East Asian	1000 Genomes on GRCh38,1000 Genomes phase 3 release
HG01031	HG01031	1	1	0	1	0	0	0.008	0.008	0.975	0.009	0	1	0	0	HG01031	male	SAME123728	CDX	Dai Chinese	EAS	East Asian	1000 Genomes on GRCh38,1000 Genomes phase 3 release
HG01046	HG01046	2	1	0	1	0	0	0.079	0.013	0.864	0.045	0	1	0	0	HG01046	female	SAME123167	CDX	Dai Chinese	EAS	East Asian	1000 Genomes on GRCh38,1000 Genomes phase 3 release
HG01047	HG01047	1	1	1	0	0	0	0.023	0.943	0.012	0.023	0	0	1	0	HG01047	male	SAME123166	PUR	Puerto Rican	AMR	American	1000 Genomes on GRCh38,1000 Genomes phase 3 release,1000 Genomes phase 1 release
HG01048	HG01048	1	1	0	0	1	0	0.012	0.797	0.046	0.145	0	0	1	0	HG01048	male	SAME123169	PUR	Puerto Rican	AMR	American	1000 Genomes on GRCh38,1000 Genomes phase 3 release,1000 Genomes phase 1 release
HG01049	HG01049	2	1	0	0	0	0	0.374	0.545	0.027	0.054	0	0	1	0	HG01049	female	SAME125248	PUR	Puerto Rican	AMR	American	1000 Genomes on GRCh38,1000 Genomes phase 3 release,1000 Genomes phase 1 release
HG01051	HG01051	1	1	0	0	0	0	0.205	0.695	0.032	0.067	0	0	1	0	HG01051	male	SAME123712	PUR	Puerto Rican	AMR	American	1000 Genomes on GRCh38,1000 Genomes phase 3 release,1000 Genomes phase 1 release
HG01052	HG01052	2	1	0	0	1	0	0.282	0.244	0.044	0.43	0	0	1	0	HG01052	female	SAME123368	PUR	Puerto Rican	AMR	American	1000 Genomes on GRCh38,1000 Genomes phase 3 release,1000 Genomes phase 1 release
HG01054	HG01054	1	1	0	0	1	0	0.1	0.344	0.026	0.53	0	0	1	0	HG01054	male	SAME123663	PUR	Puerto Rican	AMR	American	1000 Genomes on GRCh38,1000 Genomes phase 3 release,1000 Genomes phase 1 release
HG01055	HG01055	2	1	0	0	1	0	0.014	0.565	0.026	0.394	0	0	1	0	HG01055	female	SAME123638	PUR	Puerto Rican	AMR	American	1000 Genomes on GRCh38,1000 Genomes phase 3 release,1000 Genomes phase 1 release
HG01058	HG01058	2	1	0	0	1	0	0.09	0.421	0.047	0.442	0	0	1	0	HG01058	female	SAME1840086	PUR	Puerto Rican	AMR	American	1000 Genomes on GRCh38,1000 Genomes phase 3 release
HG01060	HG01060	1	1	1	0	0	0	0.011	0.934	0.018	0.038	0	0	1	0	HG01060	male	SAME123015	PUR	Puerto Rican	AMR	American	1000 Genomes on GRCh38,1000 Genomes phase 3 release,1000 Genomes phase 1 release
HG01061	HG01061	2	1	0	0	1	0	0.065	0.446	0.011	0.478	0	0	1	0	HG01061	female	SAME122821	PUR	Puerto Rican	AMR	American	1000 Genomes on GRCh38,1000 Genomes phase 3 release,1000 Genomes phase 1 release
HG01063	HG01063	1	1	0	0	1	0	0.08	0.416	0.053	0.451	0	0	1	0	HG01063	male	SAME1839767	PUR	Puerto Rican	AMR	American	1000 Genomes on GRCh38,1000 Genomes phase 3 release
HG01064	HG01064	2	1	0	0	1	0	0.174	0.283	0.018	0.526	0	0	1	0	HG01064	female	SAME1839759	PUR	Puerto Rican	AMR	American	1000 Genomes on GRCh38,1000 Genomes phase 3 release
HG01066	HG01066	1	1	0	0	1	0	0.08	0.726	0.023	0.17	0	0	1	0	HG01066	male	SAME124294	PUR	Puerto Rican	AMR	American	1000 Genomes on GRCh38,1000 Genomes phase 3 release,1000 Genomes phase 1 release
HG01067	HG01067	2	1	1	0	0	0	0.012	0.914	0.031	0.044	0	0	1	0	HG01067	female	SAME122997	PUR	Puerto Rican	AMR	American	1000 Genomes on GRCh38,1000 Genomes phase 3 release,1000 Genomes phase 1 release
HG01069	HG01069	1	1	0	0	0	0	0.008	0.754	0.149	0.088	0	0	1	0	HG01069	male	SAME122825	PUR	Puerto Rican	AMR	American	1000 Genomes on GRCh38,1000 Genomes phase 3 release,1000 Genomes phase 1 release
HG01070	HG01070	2	1	1	0	0	0	0.015	0.914	0.02	0.051	0	0	1	0	HG01070	female	SAME123993	PUR	Puerto Rican	AMR	American	1000 Genomes on GRCh38,1000 Genomes phase 3 release,1000 Genomes phase 1 release
HG01072	HG01072	1	1	0	0	0	0	0.03	0.767	0.165	0.038	0	0	1	0	HG01072	male	SAME124091	PUR	Puerto Rican	AMR	American	1000 Genomes on GRCh38,1000 Genomes phase 3 release,1000 Genomes phase 1 release
HG01073	HG01073	2	1	0	0	1	0	0.028	0.797	0.009	0.166	0	0	1	0	HG01073	female	SAME124095	PUR	Puerto Rican	AMR	American	1000 Genomes on GRCh38,1000 Genomes phase 3 release,1000 Genomes phase 1 release
HG01075	HG01075	1	1	0	0	1	0	0.025	0.746	0.054	0.176	0	0	1	0	HG01075	male	SAME124071	PUR	Puerto Rican	AMR	American	1000 Genomes on GRCh38,1000 Genomes phase 3 release,1000 Genomes phase 1 release
HG01077	HG01077	2	1	0	0	1	0	0.014	0.427	0.023	0.536	0	0	1	0	HG01077	female	SAME1839581	PUR	Puerto Rican	AMR	American	1000 Genomes on GRCh38,1000 Genomes phase 3 release
HG01079	HG01079	1	1	1	0	0	0	0.022	0.932	0.023	0.023	0	0	1	0	HG01079	male	SAME123013	PUR	Puerto Rican	AMR	American	1000 Genomes on GRCh38,1000 Genomes phase 3 release,1000 Genomes phase 1 release
HG01080	HG01080	2	1	0	0	0	0	0.018	0.88	0.017	0.085	0	0	1	0	HG01080	female	SAME125333	PUR	Puerto Rican	AMR	American	1000 Genomes on GRCh38,1000 Genomes phase 3 release,1000 Genomes phase 1 release
HG01082	HG01082	1	1	0	0	1	0	0.036	0.18	0.036	0.748	0	0	1	0	HG01082	male	SAME125398	PUR	Puerto Rican	AMR	American	1000 Genomes on GRCh38,1000 Genomes phase 3 release,1000 Genomes phase 1 release
HG01083	HG01083	2	1	0	0	0	0	0.035	0.846	0.014	0.105	0	0	1	0	HG01083	female	SAME125397	PUR	Puerto Rican	AMR	American	1000 Genomes on GRCh38,1000 Genomes phase 3 release,1000 Genomes phase 1 release
HG01085	HG01085	1	1	0	0	0	0	0.061	0.839	0.021	0.078	0	0	1	0	HG01085	male	SAME125391	PUR	Puerto Rican	AMR	American	1000 Genomes on GRCh38,1000 Genomes phase 3 release,1000 Genomes phase 1 release
HG01086	HG01086	2	1	0	0	1	0	0.026	0.795	0.014	0.164	0	0	1	0	HG01086	female	SAME125394	PUR	Puerto Rican	AMR	American	1000 Genomes on GRCh38,1000 Genomes phase 3 release,1000 Genomes phase 1 release
HG01088	HG01088	1	1	1	0	0	0	0.033	0.928	0.013	0.026	0	0	1	0	HG01088	male	SAME1839361	PUR	Puerto Rican	AMR	American	1000 Genomes on GRCh38,1000 Genomes phase 3 release
HG01089	HG01089	2	1	0	0	0	0	0.104	0.784	0.046	0.066	0	0	1	0	HG01089	female	SAME1839432	PUR	Puerto Rican	AMR	American	1000 Genomes on GRCh38,1000 Genomes phase 3 release
HG01092	HG01092	2	1	0	0	0	0	0.094	0.641	0.221	0.044	0	0	1	0	HG01092	female	SAME1839489	PUR	Puerto Rican	AMR	American	1000 Genomes on GRCh38,1000 Genomes phase 3 release
HG01094	HG01094	1	1	0	0	0	0	0.022	0.836	0.024	0.119	0	0	1	0	HG01094	male	SAME122925	PUR	Puerto Rican	AMR	American	1000 Genomes on GRCh38,1000 Genomes phase 3 release,1000 Genomes phase 1 release
HG01095	HG01095	2	1	0	0	0	0	0.01	0.805	0.135	0.049	0	0	1	0	HG01095	female	SAME122926	PUR	Puerto Rican	AMR	American	1000 Genomes on GRCh38,1000 Genomes phase 3 release,1000 Genomes phase 1 release
HG01097	HG01097	1	1	0	0	0	0	0.025	0.871	0.03	0.074	0	0	1	0	HG01097	male	SAME122924	PUR	Puerto Rican	AMR	American	1000 Genomes on GRCh38,1000 Genomes phase 3 release,1000 Genomes phase 1 release
HG01098	HG01098	2	1	1	0	0	0	0.014	0.945	0.011	0.03	0	0	1	0	HG01098	female	SAME123490	PUR	Puerto Rican	AMR	American	1000 Genomes on GRCh38,1000 Genomes phase 3 release,1000 Genomes phase 1 release
HG01101	HG01101	1	1	0	0	0	0	0.031	0.782	0.095	0.093	0	0	1	0	HG01101	male	SAME123677	PUR	Puerto Rican	AMR	American	1000 Genomes on GRCh38,1000 Genomes phase 3 release,1000 Genomes phase 1 release
HG01102	HG01102	2	1	1	0	0	0	0.043	0.909	0.016	0.032	0	0	1	0	HG01102	female	SAME123678	PUR	Puerto Rican	AMR	American	1000 Genomes on GRCh38,1000 Genomes phase 3 release,1000 Genomes phase 1 release
HG01104	HG01104	1	1	0	0	1	0	0.014	0.633	0.053	0.3	0	0	1	0	HG01104	male	SAME123672	PUR	Puerto Rican	AMR	American	1000 Genomes on GRCh38,1000 Genomes phase 3 release,1000 Genomes phase 1 release
HG01105	HG01105	2	1	0	0	1	0	0.037	0.198	0.128	0.637	0	0	1	0	HG01105	female	SAME123673	PUR	Puerto Rican	AMR	American	1000 Genomes on GRCh38,1000 Genomes phase 3 release,1000 Genomes phase 1 release
HG01107	HG01107	1	1	0	0	1	0	0.162	0.496	0.024	0.318	0	0	1	0	HG01107	male	SAME123675	PUR	Puerto Rican	AMR	American	1000 Genomes on GRCh38,1000 Genomes phase 3 release,1000 Genomes phase 1 release
HG01108	HG01108	2	1	0	0	0	1	0.867	0.067	0.012	0.054	0	0	1	0	HG01108	female	SAME123103	PUR	Puerto Rican	AMR	American	1000 Genomes on GRCh38,1000 Genomes phase 3 release,1000 Genomes phase 1 release
HG01110	HG01110	1	1	0	0	0	0	0.088	0.806	0.028	0.078	0	0	1	0	HG01110	male	SAME123487	PUR	Puerto Rican	AMR	American	1000 Genomes on GRCh38,1000 Genomes phase 3 release,1000 Genomes phase 1 release
HG01111	HG01111	2	1	0	0	1	0	0.128	0.458	0.061	0.354	0	0	1	0	HG01111	female	SAME123486	PUR	Puerto Rican	AMR	American	1000 Genomes on GRCh38,1000 Genomes phase 3 release,1000 Genomes phase 1 release
HG01112	HG01112	1	1	0	0	1	0	0.018	0.091	0.011	0.879	0	0	1	0	HG01112	male	SAME123485	CLM	Colombian	AMR	American	1000 Genomes on GRCh38,1000 Genomes phase 3 release,1000 Genomes phase 1 release
HG01113	HG01113	2	1	0	0	1	0	0.02	0.168	0.071	0.741	0	0	1	0	HG01113	female	SAME123484	CLM	Colombian	AMR	American	1000 Genomes on GRCh38,1000 Genomes phase 3 release,1000 Genomes phase 1 release
HG01119	HG01119	2	1	0	0	0	0	0.023	0.859	0.015	0.103	0	0	1	0	HG01119	female	SAME1840402	CLM	Colombian	AMR	American	1000 Genomes on GRCh38,1000 Genomes phase 3 release
HG01121	HG01121	1	1	0	0	1	0	0.065	0.547	0.043	0.344	0	0	1	0	HG01121	male	SAME1840127	CLM	Colombian	AMR	American	1000 Genomes on GRCh38,1000 Genomes phase 3 release
HG01122	HG01122	2	1	0	0	1	0	0.02	0.766	0.024	0.19	0	0	1	0	HG01122	female	SAME1840203	CLM	Colombian	AMR	American	1000 Genomes on GRCh38,1000 Genomes phase 3 release
HG01124	HG01124	1	1	0	0	1	0	0.138	0.175	0.037	0.651	0	0	1	0	HG01124	male	SAME124053	CLM	Colombian	AMR	American	1000 Genomes on GRCh38,1000 Genomes phase 3 release,1000 Genomes phase 1 release
HG01125	HG01125	2	1	0	0	1	0	0.142	0.055	0.027	0.776	0	0	1	0	HG01125	female	SAME124054	CLM	Colombian	AMR	American	1000 Genomes on GRCh38,1000 Genomes phase 3 release,1000 Genomes phase 1 release
HG01130	HG01130	1	1	0	0	0	0	0.008	0.392	0.565	0.035	0	0	1	0	HG01130	male	SAME1839995	CLM	Colombian	AMR	American	1000 Genomes on GRCh38,1000 Genomes phase 3 release
HG01131	HG01131	2	1	0	0	1	0	0.061	0.7	0.013	0.226	0	0	1	0	HG01131	female	SAME1839985	CLM	Colombian	AMR	American	1000 Genomes on GRCh38,1000 Genomes phase 3 release
HG01133	HG01133	1	1	0	0	1	0	0.019	0.125	0.023	0.833	0	0	1	0	HG01133	male	SAME123884	CLM	Colombian	AMR	American	1000 Genomes on GRCh38,1000 Genomes phase 3 release,1000 Genomes phase 1 release
HG01134	HG01134	2	1	0	0	1	0	0.056	0.305	0.017	0.621	0	0	1	0	HG01134	female	SAME123887	CLM	Colombian	AMR	American	1000 Genomes on GRCh38,1000 Genomes phase 3 release,1000 Genomes phase 1 release
HG01136	HG01136	1	1	0	0	0	0	0.199	0.677	0.075	0.049	0	0	1	0	HG01136	male	SAME123889	CLM	Colombian	AMR	American	1000 Genomes on GRCh38,1000 Genomes phase 3 release,1000 Genomes phase 1 release
HG01137	HG01137	2	1	0	0	1	0	0.098	0.056	0.042	0.803	0	0	1	0	HG01137	female	SAME123888	CLM	Colombian	AMR	American	1000 Genomes on GRCh38,1000 Genomes phase 3 release,1000 Genomes phase 1 release
HG01139	HG01139	1	1	0	0	1	0	0.235	0.118	0.056	0.591	0	0	1	0	HG01139	male	SAME123876	CLM	Colombian	AMR	American	1000 Genomes on GRCh38,1000 Genomes phase 3 release,1000 Genomes phase 1 release
HG01140	HG01140	2	1	0	0	1	0	0.017	0.427	0.225	0.331	0	0	1	0	HG01140	female	SAME124422	CLM	Colombian	AMR	American	1000 Genomes on GRCh38,1000 Genomes phase 3 release,1000 Genomes phase 1 release
HG01142	HG01142	1	1	0	0	1	0	0.304	0.185	0.055	0.456	0	0	1	0	HG01142	male	SAME1839731	CLM	Colombian	AMR	American	1000 Genomes on GRCh38,1000 Genomes phase 3 release
HG01148	HG01148	1	1	0	0	1	0	0.036	0.532	0.135	0.297	0	0	1	0	HG01148	male	SAME124424	CLM	Colombian	AMR	American	1000 Genomes on GRCh38,1000 Genomes phase 3 release,1000 Genomes phase 1 release
HG01149	HG01149	2	1	0	0	1	0	0.145	0.076	0.346	0.433	0	0	1	0	HG01149	female	SAME124425	CLM	Colombian	AMR	American	1000 Genomes on GRCh38,1000 Genomes phase 3 release,1000 Genomes phase 1 release
HG01161	HG01161	1	1	0	0	1	0	0.34	0.188	0.025	0.446	0	0	1	0	HG01161	male	SAME1839615	PUR	Puerto Rican	AMR	American	1000 Genomes on GRCh38,1000 Genomes phase 3 release
HG01162	HG01162	2	1	0	0	0	0	0.245	0.664	0.025	0.067	0	0	1	0	HG01162	female	SAME1839707	PUR	Puerto Rican	AMR	American	1000 Genomes on GRCh38,1000 Genomes phase 3 release
HG01164	HG01164	1	1	0	0	0	0	0.025	0.89	0.021	0.064	0	0	1	0	HG01164	male	SAME1839690	PUR	Puerto Rican	AMR	American	1000 Genomes on GRCh38,1000 Genomes phase 3 release
HG01167	HG01167	1	1	0	0	1	0	0.065	0.093	0.028	0.814	0	0	1	0	HG01167	male	SAME124798	PUR	Puerto Rican	AMR	American	1000 Genomes on GRCh38,1000 Genomes phase 3 release,1000 Genomes phase 1 release
HG01168	HG01168	2	1	0	0	1	0	0.013	0.552	0.024	0.412	0	0	1	0	HG01168	female	SAME124796	PUR	Puerto Rican	AMR	American	1000 Genomes on GRCh38,1000 Genomes phase 3 release,1000 Genomes phase 1 release
HG01170	HG01170	1	1	0	0	1	0	0.212	0.402	0.012	0.375	0	0	1	0	HG01170	male	SAME124623	PUR	Puerto Rican	AMR	American	1000 Genomes on GRCh38,1000 Genomes phase 3 release,1000 Genomes phase 1 release
HG01171	HG01171	2	1	1	0	0	0	0.028	0.939	0.017	0.017	0	0	1	0	HG01171	female	SAME124622	PUR	Puerto Rican	AMR	American	1000 Genomes on GRCh38,1000 Genomes phase 3 release,1000 Genomes phase 1 release
HG01173	HG01173	1	1	0	0	1	0	0.06	0.631	0.011	0.298	0	0	1	0	HG01173	male	SAME124624	PUR	Puerto Rican	AMR	American	1000 Genomes on GRCh38,1000 Genomes phase 3 release,1000 Genomes phase 1 release
HG01174	HG01174	2	1	0	0	1	0	0.028	0.663	0.079	0.229	0	0	1	0	HG01174	female	SAME124619	PUR	Puerto Rican	AMR	American	1000 Genomes on GRCh38,1000 Genomes phase 3 release,1000 Genomes phase 1 release
HG01176	HG01176	1	1	0	0	1	0	0.023	0.285	0.011	0.681	0	0	1	0	HG01176	male	SAME124621	PUR	Puerto Rican	AMR	American	1000 Genomes on GRCh38,1000 Genomes phase 3 release,1000 Genomes phase 1 release
HG01177	HG01177	2	1	1	0	0	0	0.012	0.943	0.031	0.015	0	0	1	0	HG01177	female	SAME124620	PUR	Puerto Rican	AMR	American	1000 Genomes on GRCh38,1000 Genomes phase 3 release,1000 Genomes phase 1 release
HG01182	HG01182	1	1	0	0	0	0	0.084	0.802	0.008	0.106	0	0	1	0	HG01182	male	SAME124789	PUR	Puerto Rican	AMR	American	1000 Genomes on GRCh38,1000 Genomes phase 3 release
HG01183	HG01183	2	1	1	0	0	0	0.012	0.953	0.02	0.014	0	0	1	0	HG01183	female	SAME124792	PUR	Puerto Rican	AMR	American	1000 Genomes on GRCh38,1000 Genomes phase 3 release,1000 Genomes phase 1 release
HG01187	HG01187	1	1	0	0	1	0	0.015	0.113	0.055	0.817	0	0	1	0	HG01187	male	SAME124783	PUR	Puerto Rican	AMR	American	1000 Genomes on GRCh38,1000 Genomes phase 3 release,1000 Genomes phase 1 release
HG01188	HG01188	2	1	0	0	0	0	0.053	0.848	0.033	0.066	0	0	1	0	HG01188	female	SAME124927	PUR	Puerto Rican	AMR	American	1000 Genomes on GRCh38,1000 Genomes phase 3 release,1000 Genomes phase 1 release
HG01190	HG01190	1	1	0	0	0	0	0.095	0.874	0.012	0.019	0	0	1	0	HG01190	male	SAME123654	PUR	Puerto Rican	AMR	American	1000 Genomes on GRCh38,1000 Genomes phase 3 release,1000 Genomes phase 1 release
HG01191	HG01191	2	1	0	0	0	0	0.035	0.866	0.059	0.041	0	0	1	0	HG01191	female	SAME123651	PUR	Puerto Rican	AMR	American	1000 Genomes on GRCh38,1000 Genomes phase 3 release,1000 Genomes phase 1 release
HG01197	HG01197	1	1	1	0	0	0	0.021	0.929	0.013	0.037	0	0	1	0	HG01197	male	SAME124237	PUR	Puerto Rican	AMR	American	1000 Genomes on GRCh38,1000 Genomes phase 3 release,1000 Genomes phase 1 release
HG01198	HG01198	2	1	0	0	0	0	0.123	0.807	0.025	0.046	0	0	1	0	HG01198	female	SAME125228	PUR	Puerto Rican	AMR	American	1000 Genomes on GRCh38,1000 Genomes phase 3 release,1000 Genomes phase 1 release
HG01200	HG01200	1	1	0	0	0	0	0.035	0.888	0.034	0.043	0	0	1	0	HG01200	male	SAME1840109	PUR	Puerto Rican	AMR	American	1000 Genomes on GRCh38,1000 Genomes phase 3 release
HG01204	HG01204	1	1	0	0	1	0	0.029	0.716	0.043	0.213	0	0	1	0	HG01204	male	SAME124297	PUR	Puerto Rican	AMR	American	1000 Genomes on GRCh38,1000 Genomes phase 3 release,1000 Genomes phase 1 release
HG01205	HG01205	2	1	0	0	1	0	0.033	0.78	0.045	0.142	0	0	1	0	HG01205	female	SAME124296	PUR	Puerto Rican	AMR	American	1000 Genomes on GRCh38,1000 Genomes phase 3 release,1000 Genomes phase 1 release
HG01241	HG01241	1	1	0	0	0	0	0.681	0.05	0.161	0.108	0	0	1	0	HG01241	male	SAME125065	PUR	Puerto Rican	AMR	American	1000 Genomes on GRCh38,1000 Genomes phase 3 release,1000 Genomes phase 1 release
HG01242	HG01242	2	1	0	0	0	0	0.429	0.522	0.014	0.035	0	0	1	0	HG01242	female	SAME125064	PUR	Puerto Rican	AMR	American	1000 Genomes on GRCh38,1000 Genomes phase 3 release,1000 Genomes phase 1 release
HG01247	HG01247	1	1	0	0	1	0	0.009	0.82	0.05	0.121	0	0	1	0	HG01247	male	SAME125067	PUR	Puerto Rican	AMR	American	1000 Genomes on GRCh38,1000 Genomes phase 3 release,1000 Genomes phase 1 release
HG01248	HG01248	2	1	0	0	0	0	0.131	0.817	0.014	0.038	0	0	1	0	HG01248	female	SAME125058	PUR	Puerto Rican	AMR	American	1000 Genomes on GRCh38,1000 Genomes phase 3 release,1000 Genomes phase 1 release
HG01250	HG01250	1	1	0	0	0	0	0.227	0.61	0.07	0.092	0	0	1	0	HG01250	male	SAME125281	CLM	Colombian	AMR	American	1000 Genomes on GRCh38,1000 Genomes phase 3 release,1000 Genomes phase 1 release
HG01251	HG01251	2	1	0	0	0	0	0.054	0.768	0.097	0.08	0	0	1	0	HG01251	female	SAME125282	CLM	Colombian	AMR	American	1000 Genomes on GRCh38,1000 Genomes phase 3 release,1000 Genomes phase 1 release
HG01253	HG01253	1	1	0	0	1	0	0.017	0.798	0.028	0.157	0	0	1	0	HG01253	male	SAME125284	CLM	Colombian	AMR	American	1000 Genomes on GRCh38,1000 Genomes phase 3 release,1000 Genomes phase 1 release
HG01254	HG01254	2	1	0	0	1	0	0.039	0.546	0.106	0.309	0	0	1	0	HG01254	female	SAME125285	CLM	Colombian	AMR	American	1000 Genomes on GRCh38,1000 Genomes phase 3 release,1000 Genomes phase 1 release
HG01256	HG01256	1	1	0	0	1	0	0.009	0.838	0.024	0.129	0	0	1	0	HG01256	male	SAME125287	CLM	Colombian	AMR	American	1000 Genomes on GRCh38,1000 Genomes phase 3 release,1000 Genomes phase 1 release
HG01257	HG01257	2	1	0	0	0	0	0.024	0.864	0.026	0.085	0	0	1	0	HG01257	female	SAME125288	CLM	Colombian	AMR	American	1000 Genomes on GRCh38,1000 Genomes phase 3 release,1000 Genomes phase 1 release
HG01259	HG01259	1	1	1	0	0	0	0.012	0.921	0.035	0.032	0	0	1	0	HG01259	male	SAME125280	CLM	Colombian	AMR	American	1000 Genomes on GRCh38,1000 Genomes phase 3 release,1000 Genomes phase 1 release
HG01260	HG01260	2	1	0	0	1	0	0.071	0.739	0.024	0.166	0	0	1	0	HG01260	female	SAME122815	CLM	Colombian	AMR	American	1000 Genomes on GRCh38,1000 Genomes phase 3 release,1000 Genomes phase 1 release
HG01269	HG01269	2	1	1	0	0	0	0.012	0.958	0.011	0.02	0	0	1	0	HG01269	female	SAME1839257	CLM	Colombian	AMR	American	1000 Genomes on GRCh38,1000 Genomes phase 3 release
HG01271	HG01271	1	1	0	0	1	0	0.032	0.47	0.037	0.461	0	0	1	0	HG01271	male	SAME122998	CLM	Colombian	AMR	American	1000 Genomes on GRCh38,1000 Genomes phase 3 release,1000 Genomes phase 1 release
HG01272	HG01272	2	1	0	0	1	0	0.281	0.547	0.011	0.161	0	0	1	0	HG01272	female	SAME122996	CLM	Colombian	AMR	American	1000 Genomes on GRCh38,1000 Genomes phase 3 release,1000 Genomes phase 1 release
HG01275	HG01275	2	1	1	0	0	0	0.017	0.903	0.012	0.069	0	0	1	0	HG01275	female	SAME123002	CLM	Colombian	AMR	American	1000 Genomes on GRCh38,1000 Genomes phase 3 release,1000 Genomes phase 1 release
HG01277	HG01277	1	1	0	0	0	0	0.062	0.802	0.09	0.047	0	0	1	0	HG01277	male	SAME123000	CLM	Colombian	AMR	American	1000 Genomes on GRCh38,1000 Genomes phase 3 release,1000 Genomes phase 1 release
HG01280	HG01280	1	1	0	0	1	0	0.044	0.44	0.023	0.493	0	0	1	0	HG01280	male	SAME1839113	CLM	Colombian	AMR	American	1000 Genomes on GRCh38,1000 Genomes phase 3 release
HG01281	HG01281	2	1	0	0	1	0	0.019	0.551	0.022	0.408	0	0	1	0	HG01281	female	SAME1839107	CLM	Colombian	AMR	American	1000 Genomes on GRCh38,1000 Genomes phase 3 release
HG01284	HG01284	2	1	0	0	0	0	0.019	0.863	0.038	0.081	0	0	1	0	HG01284	female	SAME1839191	CLM	Colombian	AMR	American	1000 Genomes on GRCh38,1000 Genomes phase 3 release
HG01286	HG01286	1	1	1	0	0	0	0.035	0.922	0.032	0.011	0	0	1	0	HG01286	male	SAME1839176	PUR	Puerto Rican	AMR	American	1000 Genomes on GRCh38,1000 Genomes phase 3 release
HG01302	HG01302	1	1	0	0	1	0	0.023	0.758	0.013	0.207	0	0	1	0	HG01302	male	SAME1840038	PUR	Puerto Rican	AMR	American	1000 Genomes on GRCh38,1000 Genomes phase 3 release
HG01303	HG01303	2	1	0	0	0	0	0.074	0.854	0.042	0.03	0	0	1	0	HG01303	female	SAME1840027	PUR	Puerto Rican	AMR	American	1000 Genomes on GRCh38,1000 Genomes phase 3 release
HG01305	HG01305	1	1	0	0	0	0	0.054	0.861	0.038	0.047	0	0	1	0	HG01305	male	SAME1840020	PUR	Puerto Rican	AMR	American	1000 Genomes on GRCh38,1000 Genomes phase 3 release
HG01308	HG01308	1	1	0	0	1	0	0.136	0.249	0.014	0.602	0	0	1	0	HG01308	male	SAME1840002	PUR	Puerto Rican	AMR	American	1000 Genomes on GRCh38,1000 Genomes phase 3 release
HG01311	HG01311	1	1	0	0	1	0	0.02	0.656	0.077	0.247	0	0	1	0	HG01311	male	SAME1839796	PUR	Puerto Rican	AMR	American	1000 Genomes on GRCh38,1000 Genomes phase 3 release
HG01312	HG01312	2	1	0	0	1	0	0.049	0.702	0.033	0.215	0	0	1	0	HG01312	female	SAME1839791	PUR	Puerto Rican	AMR	American	1000 Genomes on GRCh38,1000 Genomes phase 3 release
HG01323	HG01323	2	1	0	0	1	0	0.047	0.688	0.027	0.238	0	0	1	0	HG01323	female	SAME1839534	PUR	Puerto Rican	AMR	American	1000 Genomes on GRCh38,1000 Genomes phase 3 release
HG01325	HG01325	1	1	0	0	0	0	0.086	0.845	0.013	0.056	0	0	1	0	HG01325	male	SAME1839604	PUR	Puerto Rican	AMR	American	1000 Genomes on GRCh38,1000 Genomes phase 3 release
HG01326	HG01326	2	1	0	0	1	0	0.094	0.77	0.014	0.121	0	0	1	0	HG01326	female	SAME1839598	PUR	Puerto Rican	AMR	American	1000 Genomes on GRCh38,1000 Genomes phase 3 release
HG01334	HG01334	1	1	0	0	1	0	0.008	0.724	0.057	0.21	1	0	0	0	HG01334	male	SAME123533	GBR	British	EUR	European	1000 Genomes on GRCh38,1000 Genomes phase 3 release,1000 Genomes phase 1 release,Geuvadis
HG01341	HG01341	1	1	0	0	1	0	0.029	0.067	0.298	0.605	0	0	1	0	HG01341	male	SAME124859	CLM	Colombian	AMR	American	1000 Genomes on GRCh38,1000 Genomes phase 3 release,1000 Genomes phase 1 release
HG01342	HG01342	2	1	0	0	1	0	0.187	0.033	0.038	0.743	0	0	1	0	HG01342	female	SAME124856	CLM	Colombian	AMR	American	1000 Genomes on GRCh38,1000 Genomes phase 3 release,1000 Genomes phase 1 release
HG01344	HG01344	1	1	0	0	1	0	0.039	0.076	0.031	0.854	0	0	1	0	HG01344	male	SAME124862	CLM	Colombian	AMR	American	1000 Genomes on GRCh38,1000 Genomes phase 3 release,1000 Genomes phase 1 release
HG01345	HG01345	2	1	0	0	1	0	0.012	0.749	0.108	0.131	0	0	1	0	HG01345	female	SAME124863	CLM	Colombian	AMR	American	1000 Genomes on GRCh38,1000 Genomes phase 3 release,1000 Genomes phase 1 release
HG01348	HG01348	2	1	0	0	1	0	0.007	0.17	0.037	0.786	0	0	1	0	HG01348	female	SAME124864	CLM	Colombian	AMR	American	1000 Genomes on GRCh38,1000 Genomes phase 3 release
HG01350	HG01350	1	1	0	0	1	0	0.124	0.143	0.016	0.717	0	0	1	0	HG01350	male	SAME124684	CLM	Colombian	AMR	American	1000 Genomes on GRCh38,1000 Genomes phase 3 release,1000 Genomes phase 1 release
HG01351	HG01351	2	1	0	0	1	0	0.096	0.092	0.051	0.761	0	0	1	0	HG01351	female	SAME124683	CLM	Colombian	AMR	American	1000 Genomes on GRCh38,1000 Genomes phase 3 release,1000 Genomes phase 1 release
HG01353	HG01353	1	1	0	0	0	0	0.046	0.861	0.012	0.08	0	0	1	0	HG01353	male	SAME124685	CLM	Colombian	AMR	American	1000 Genomes on GRCh38,1000 Genomes phase 3 release,1000 Genomes phase 1 release
HG01354	HG01354	2	1	1	0	0	0	0.008	0.956	0.018	0.019	0	0	1	0	HG01354	female	SAME124680	CLM	Colombian	AMR	American	1000 Genomes on GRCh38,1000 Genomes phase 3 release,1000 Genomes phase 1 release
HG01356	HG01356	1	1	0	0	1	0	0.053	0.362	0.035	0.549	0	0	1	0	HG01356	male	SAME124682	CLM	Colombian	AMR	American	1000 Genomes on GRCh38,1000 Genomes phase 3 release,1000 Genomes phase 1 release
HG01357	HG01357	2	1	0	0	1	0	0.015	0.169	0.048	0.769	0	0	1	0	HG01357	female	SAME124681	CLM	Colombian	AMR	American	1000 Genomes on GRCh38,1000 Genomes phase 3 release,1000 Genomes phase 1 release
HG01359	HG01359	1	1	0	0	1	0	0.039	0.505	0.012	0.444	0	0	1	0	HG01359	male	SAME124687	CLM	Colombian	AMR	American	1000 Genomes on GRCh38,1000 Genomes phase 3 release,1000 Genomes phase 1 release
HG01360	HG01360	2	1	0	0	0	0	0.186	0.718	0.017	0.079	0	0	1	0	HG01360	female	SAME122855	CLM	Colombian	AMR	American	1000 Genomes on GRCh38,1000 Genomes phase 3 release,1000 Genomes phase 1 release
HG01362	HG01362	1	1	0	0	0	0	0.017	0.871	0.07	0.042	0	0	1	0	HG01362	male	SAME1839066	CLM	Colombian	AMR	American	1000 Genomes on GRCh38,1000 Genomes phase 3 release
HG01363	HG01363	2	1	0	0	0	0	0.251	0.678	0.013	0.058	0	0	1	0	HG01363	female	SAME1839059	CLM	Colombian	AMR	American	1000 Genomes on GRCh38,1000 Genomes phase 3 release
HG01365	HG01365	1	1	0	0	1	0	0.303	0.413	0.019	0.266	0	0	1	0	HG01365	male	SAME124508	CLM	Colombian	AMR	American	1000 Genomes on GRCh38,1000 Genomes phase 3 release,1000 Genomes phase 1 release
HG01366	HG01366	2	1	0	0	0	0	0.302	0.648	0.01	0.04	0	0	1	0	HG01366	female	SAME125265	CLM	Colombian	AMR	American	1000 Genomes on GRCh38,1000 Genomes phase 3 release,1000 Genomes phase 1 release
HG01369	HG01369	2	1	0	0	1	0	0.053	0.201	0.013	0.733	0	0	1	0	HG01369	female	SAME1839124	CLM	Colombian	AMR	American	1000 Genomes on GRCh38,1000 Genomes phase 3 release
HG01372	HG01372	2	1	0	0	0	0	0.051	0.633	0.219	0.097	0	0	1	0	HG01372	female	SAME1840339	CLM	Colombian	AMR	American	1000 Genomes on GRCh38,1000 Genomes phase 3 release
HG01374	HG01374	1	1	0	0	1	0	0.024	0.392	0.125	0.458	0	0	1	0	HG01374	male	SAME124291	CLM	Colombian	AMR	American	1000 Genomes on GRCh38,1000 Genomes phase 3 release,1000 Genomes phase 1 release
HG01375	HG01375	2	1	0	0	1	0	0.023	0.547	0.021	0.409	0	0	1	0	HG01375	female	SAME124290	CLM	Colombian	AMR	American	1000 Genomes on GRCh38,1000 Genomes phase 3 release,1000 Genomes phase 1 release
HG01377	HG01377	1	1	0	0	1	0	0.11	0.445	0.033	0.411	0	0	1	0	HG01377	male	SAME124288	CLM	Colombian	AMR	American	1000 Genomes on GRCh38,1000 Genomes phase 3 release,1000 Genomes phase 1 release
HG01378	HG01378	2	1	0	0	0	0	0.085	0.832	0.028	0.055	0	0	1	0	HG01378	female	SAME124076	CLM	Colombian	AMR	American	1000 Genomes on GRCh38,1000 Genomes phase 3 release,1000 Genomes phase 1 release
HG01383	HG01383	1	1	0	0	0	0	0.127	0.732	0.086	0.055	0	0	1	0	HG01383	male	SAME122971	CLM	Colombian	AMR	American	1000 Genomes on GRCh38,1000 Genomes phase 3 release,1000 Genomes phase 1 release
HG01384	HG01384	2	1	0	0	0	0	0.22	0.691	0.045	0.045	0	0	1	0	HG01384	female	SAME122969	CLM	Colombian	AMR	American	1000 Genomes on GRCh38,1000 Genomes phase 3 release,1000 Genomes phase 1 release
HG01389	HG01389	1	1	0	0	0	0	0.063	0.863	0.012	0.061	0	0	1	0	HG01389	male	SAME122972	CLM	Colombian	AMR	American	1000 Genomes on GRCh38,1000 Genomes phase 3 release,1000 Genomes phase 1 release
HG01390	HG01390	2	1	0	0	1	0	0.433	0.056	0.037	0.473	0	0	1	0	HG01390	female	SAME122805	CLM	Colombian	AMR	American	1000 Genomes on GRCh38,1000 Genomes phase 3 release,1000 Genomes phase 1 release
HG01392	HG01392	1	1	0	0	0	0	0.121	0.71	0.082	0.087	0	0	1	0	HG01392	male	SAME1840234	PUR	Puerto Rican	AMR	American	1000 Genomes on GRCh38,1000 Genomes phase 3 release
HG01393	HG01393	2	1	0	0	0	0	0.295	0.649	0.012	0.045	0	0	1	0	HG01393	female	SAME1840222	PUR	Puerto Rican	AMR	American	1000 Genomes on GRCh38,1000 Genomes phase 3 release
HG01395	HG01395	1	1	0	0	1	0	0.022	0.17	0.013	0.796	0	0	1	0	HG01395	male	SAME1840207	PUR	Puerto Rican	AMR	American	1000 Genomes on GRCh38,1000 Genomes phase 3 release
HG01396	HG01396	2	1	0	0	0	0	0.012	0.881	0.011	0.097	0	0	1	0	HG01396	female	SAME1839954	PUR	Puerto Rican	AMR	American	1000 Genomes on GRCh38,1000 Genomes phase 3 release
HG01398	HG01398	1	1	0	0	1	0	0.184	0.135	0.045	0.636	0	0	1	0	HG01398	male	SAME1839950	PUR	Puerto Rican	AMR	American	1000 Genomes on GRCh38,1000 Genomes phase 3 release
HG01402	HG01402	1	1	0	0	1	0	0.204	0.023	0.026	0.747	0	0	1	0	HG01402	male	SAME1839873	PUR	Puerto Rican	AMR	American	1000 Genomes on GRCh38,1000 Genomes phase 3 release
HG01403	HG01403	2	1	0	0	1	0	0.117	0.703	0.012	0.168	0	0	1	0	HG01403	female	SAME1839867	PUR	Puerto Rican	AMR	American	1000 Genomes on GRCh38,1000 Genomes phase 3 release
HG01405	HG01405	1	1	1	0	0	0	0.014	0.927	0.01	0.05	0	0	1	0	HG01405	male	SAME1839863	PUR	Puerto Rican	AMR	American	1000 Genomes on GRCh38,1000 Genomes phase 3 release
HG01412	HG01412	1	1	0	0	1	0	0.033	0.044	0.027	0.895	0	0	1	0	HG01412	male	SAME1839619	PUR	Puerto Rican	AMR	American	1000 Genomes on GRCh38,1000 Genomes phase 3 release
HG01413	HG01413	1	1	0	0	1	0	0.051	0.706	0.028	0.215	0	0	1	0	HG01413	male	SAME1839612	PUR	Puerto Rican	AMR	American	1000 Genomes on GRCh38,1000 Genomes phase 3 release
HG01414	HG01414	2	1	0	0	1	0	0.248	0.124	0.005	0.623	0	0	1	0	HG01414	female	SAME1839703	PUR	Puerto Rican	AMR	American	1000 Genomes on GRCh38,1000 Genomes phase 3 release
HG01431	HG01431	1	1	0	0	1	0	0.021	0.816	0.017	0.146	0	0	1	0	HG01431	male	SAME1839260	CLM	Colombian	AMR	American	1000 Genomes on GRCh38,1000 Genomes phase 3 release
HG01432	HG01432	2	1	0	0	0	0	0.039	0.529	0.412	0.02	0	0	1	0	HG01432	female	SAME1839256	CLM	Colombian	AMR	American	1000 Genomes on GRCh38,1000 Genomes phase 3 release
HG01435	HG01435	2	1	0	0	1	0	0.009	0.538	0.278	0.175	0	0	1	0	HG01435	female	SAME1839239	CLM	Colombian	AMR	American	1000 Genomes on GRCh38,1000 Genomes phase 3 release
HG01437	HG01437	1	1	1	0	0	0	0.033	0.913	0.011	0.043	0	0	1	0	HG01437	male	SAME124966	CLM	Colombian	AMR	American	1000 Genomes on GRCh38,1000 Genomes phase 3 release,1000 Genomes phase 1 release
HG01438	HG01438	2	1	1	0	0	0	0.03	0.933	0.011	0.025	0	0	1	0	HG01438	female	SAME124971	CLM	Colombian	AMR	American	1000 Genomes on GRCh38,1000 Genomes phase 3 release,1000 Genomes phase 1 release
HG01440	HG01440	1	1	0	0	0	0	0.269	0.69	0.02	0.021	0	0	1	0	HG01440	male	SAME123237	CLM	Colombian	AMR	American	1000 Genomes on GRCh38,1000 Genomes phase 3 release,1000 Genomes phase 1 release
HG01441	HG01441	2	1	0	0	1	0	0.024	0.401	0.046	0.529	0	0	1	0	HG01441	female	SAME123236	CLM	Colombian	AMR	American	1000 Genomes on GRCh38,1000 Genomes phase 3 release,1000 Genomes phase 1 release
HG01443	HG01443	1	1	0	0	1	0	0.046	0.19	0.2	0.564	0	0	1	0	HG01443	male	SAME1839032	CLM	Colombian	AMR	American	1000 Genomes on GRCh38,1000 Genomes phase 3 release
HG01444	HG01444	2	1	0	0	1	0	0.023	0.449	0.249	0.279	0	0	1	0	HG01444	female	SAME1839026	CLM	Colombian	AMR	American	1000 Genomes on GRCh38,1000 Genomes phase 3 release
HG01447	HG01447	2	1	0	0	1	0	0.032	0.205	0.071	0.692	0	0	1	0	HG01447	female	SAME1839099	CLM	Colombian	AMR	American	1000 Genomes on GRCh38,1000 Genomes phase 3 release
HG01455	HG01455	1	1	0	0	1	0	0.029	0.119	0.046	0.805	0	0	1	0	HG01455	male	SAME123429	CLM	Colombian	AMR	American	1000 Genomes on GRCh38,1000 Genomes phase 3 release,1000 Genomes phase 1 release
HG01456	HG01456	2	1	0	0	1	0	0.157	0.179	0.011	0.653	0	0	1	0	HG01456	female	SAME123427	CLM	Colombian	AMR	American	1000 Genomes on GRCh38,1000 Genomes phase 3 release,1000 Genomes phase 1 release
HG01459	HG01459	2	1	0	0	1	0	0.027	0.222	0.023	0.728	0	0	1	0	HG01459	female	SAME1840278	CLM	Colombian	AMR	American	1000 Genomes on GRCh38,1000 Genomes phase 3 release
HG01461	HG01461	1	1	0	0	1	0	0.042	0.265	0.447	0.246	0	0	1	0	HG01461	male	SAME122879	CLM	Colombian	AMR	American	1000 Genomes on GRCh38,1000 Genomes phase 3 release,1000 Genomes phase 1 release
HG01462	HG01462	2	1	0	0	0	0	0.197	0.549	0.15	0.104	0	0	1	0	HG01462	female	SAME123539	CLM	Colombian	AMR	American	1000 Genomes on GRCh38,1000 Genomes phase 3 release,1000 Genomes phase 1 release
HG01464	HG01464	1	1	0	0	0	0	0.236	0.532	0.173	0.059	0	0	1	0	HG01464	male	SAME122883	CLM	Colombian	AMR	American	1000 Genomes on GRCh38,1000 Genomes phase 3 release,1000 Genomes phase 1 release
HG01465	HG01465	2	1	0	0	0	0	0.077	0.663	0.18	0.081	0	0	1	0	HG01465	female	SAME122882	CLM	Colombian	AMR	American	1000 Genomes on GRCh38,1000 Genomes phase 3 release,1000 Genomes phase 1 release
HG01468	HG01468	2	1	0	0	1	0	0.02	0.6	0.176	0.204	0	0	1	0	HG01468	female	SAME1840382	CLM	Colombian	AMR	American	1000 Genomes on GRCh38,1000 Genomes phase 3 release
HG01474	HG01474	2	1	0	0	1	0	0.016	0.683	0.008	0.293	0	0	1	0	HG01474	female	SAME1840189	CLM	Colombian	AMR	American	1000 Genomes on GRCh38,1000 Genomes phase 3 release
HG01479	HG01479	1	1	0	0	0	0	0.068	0.837	0.027	0.068	0	0	1	0	HG01479	male	SAME1840251	CLM	Colombian	AMR	American	1000 Genomes on GRCh38,1000 Genomes phase 3 release
HG01485	HG01485	1	1	0	0	1	0	0.578	0.166	0.017	0.239	0	0	1	0	HG01485	male	SAME1840047	CLM	Colombian	AMR	American	1000 Genomes on GRCh38,1000 Genomes phase 3 release
HG01486	HG01486	2	1	0	0	1	0	0.051	0.07	0.045	0.834	0	0	1	0	HG01486	female	SAME1840048	CLM	Colombian	AMR	American	1000 Genomes on GRCh38,1000 Genomes phase 3 release
HG01488	HG01488	1	1	0	0	1	0	0.037	0.342	0.019	0.601	0	0	1	0	HG01488	male	SAME123973	CLM	Colombian	AMR	American	1000 Genomes on GRCh38,1000 Genomes phase 3 release,1000 Genomes phase 1 release
HG01489	HG01489	2	1	0	0	1	0	0.018	0.3	0.023	0.659	0	0	1	0	HG01489	female	SAME123972	CLM	Colombian	AMR	American	1000 Genomes on GRCh38,1000 Genomes phase 3 release,1000 Genomes phase 1 release
HG01491	HG01491	1	1	0	0	0	0	0.177	0.732	0.022	0.069	0	0	1	0	HG01491	male	SAME124140	CLM	Colombian	AMR	American	1000 Genomes on GRCh38,1000 Genomes phase 3 release,1000 Genomes phase 1 release
HG01492	HG01492	2	1	1	0	0	0	0.052	0.909	0.014	0.026	0	0	1	0	HG01492	female	SAME124137	CLM	Colombian	AMR	American	1000 Genomes on GRCh38,1000 Genomes phase 3 release,1000 Genomes phase 1 release
HG01494	HG01494	1	1	0	0	1	0	0.044	0.22	0.042	0.694	0	0	1	0	HG01494	male	SAME124135	CLM	Colombian	AMR	American	1000 Genomes on GRCh38,1000 Genomes phase 3 release,1000 Genomes phase 1 release
HG01495	HG01495	2	1	0	0	1	0	0.142	0.468	0.025	0.365	0	0	1	0	HG01495	female	SAME124136	CLM	Colombian	AMR	American	1000 Genomes on GRCh38,1000 Genomes phase 3 release,1000 Genomes phase 1 release
HG01497	HG01497	1	1	0	0	0	0	0.047	0.774	0.065	0.114	0	0	1	0	HG01497	male	SAME124134	CLM	Colombian	AMR	American	1000 Genomes on GRCh38,1000 Genomes phase 3 release,1000 Genomes phase 1 release
HG01498	HG01498	2	1	0	0	1	0	0.017	0.073	0.015	0.894	0	0	1	0	HG01498	female	SAME124142	CLM	Colombian	AMR	American	1000 Genomes on GRCh38,1000 Genomes phase 3 release,1000 Genomes phase 1 release
HG01500	HG01500	1	1	1	0	0	0	0.008	0.914	0.01	0.069	1	0	0	0	HG01500	male	SAME124941	IBS	Spanish	EUR	European	1000 Genomes on GRCh38,1000 Genomes phase 3 release
HG01501	HG01501	2	1	0	0	1	0	0.032	0.351	0.039	0.578	1	0	0	0	HG01501	female	SAME124942	IBS	Spanish	EUR	European	1000 Genomes on GRCh38,1000 Genomes phase 3 release
HG01503	HG01503	1	1	0	0	0	0	0.024	0.834	0.024	0.118	1	0	0	0	HG01503	male	SAME124944	IBS	Spanish	EUR	European	1000 Genomes on GRCh38,1000 Genomes phase 3 release
HG01504	HG01504	2	1	1	0	0	0	0.009	0.91	0.022	0.058	1	0	0	0	HG01504	female	SAME124945	IBS	Spanish	EUR	European	1000 Genomes on GRCh38,1000 Genomes phase 3 release
HG01506	HG01506	1	1	1	0	0	0	0.008	0.937	0.009	0.045	1	0	0	0	HG01506	male	SAME124947	IBS	Spanish	EUR	European	1000 Genomes on GRCh38,1000 Genomes phase 3 release
HG01507	HG01507	2	1	0	0	0	0	0.048	0.9	0.01	0.042	1	0	0	0	HG01507	female	SAME124948	IBS	Spanish	EUR	European	1000 Genomes on GRCh38,1000 Genomes phase 3 release
HG01509	HG01509	1	1	1	0	0	0	0.008	0.938	0.016	0.038	1	0	0	0	HG01509	male	SAME124940	IBS	Spanish	EUR	European	1000 Genomes on GRCh38,1000 Genomes phase 3 release
HG01510	HG01510	2	1	1	0	0	0	0.054	0.909	0.025	0.011	1	0	0	0	HG01510	female	SAME124771	IBS	Spanish	EUR	European	1000 Genomes on GRCh38,1000 Genomes phase 3 release
HG01512	HG01512	1	1	0	0	1	0	0.029	0.736	0.022	0.214	1	0	0	0	HG01512	male	SAME124769	IBS	Spanish	EUR	European	1000 Genomes on GRCh38,1000 Genomes phase 3 release
HG01513	HG01513	2	1	1	0	0	0	0.01	0.959	0.01	0.021	1	0	0	0	HG01513	female	SAME124768	IBS	Spanish	EUR	European	1000 Genomes on GRCh38,1000 Genomes phase 3 release
HG01515	HG01515	1	1	1	0	0	0	0.011	0.933	0.015	0.041	1	0	0	0	HG01515	male	SAME124774	IBS	Spanish	EUR	European	1000 Genomes on GRCh38,1000 Genomes phase 3 release,1000 Genomes phase 1 release
HG01516	HG01516	2	1	1	0	0	0	0.016	0.927	0.008	0.049	1	0	0	0	HG01516	female	SAME124773	IBS	Spanish	EUR	European	1000 Genomes on GRCh38,1000 Genomes phase 3 release,1000 Genomes phase 1 release
HG01518	HG01518	1	1	1	0	0	0	0.007	0.935	0.018	0.04	1	0	0	0	HG01518	male	SAME124766	IBS	Spanish	EUR	European	1000 Genomes on GRCh38,1000 Genomes phase 3 release,1000 Genomes phase 1 release
HG01519	HG01519	2	1	1	0	0	0	0.018	0.942	0.016	0.024	1	0	0	0	HG01519	female	SAME124765	IBS	Spanish	EUR	European	1000 Genomes on GRCh38,1000 Genomes phase 3 release,1000 Genomes phase 1 release
HG01521	HG01521	1	1	1	0	0	0	0.014	0.939	0.009	0.038	1	0	0	0	HG01521	male	SAME125324	IBS	Spanish	EUR	European	1000 Genomes on GRCh38,1000 Genomes phase 3 release,1000 Genomes phase 1 release
HG01522	HG01522	2	1	1	0	0	0	0.017	0.941	0.016	0.026	1	0	0	0	HG01522	female	SAME125321	IBS	Spanish	EUR	European	1000 Genomes on GRCh38,1000 Genomes phase 3 release,1000 Genomes phase 1 release
HG01524	HG01524	1	1	0	0	0	0	0.025	0.869	0.047	0.059	1	0	0	0	HG01524	male	SAME125327	IBS	Spanish	EUR	European	1000 Genomes on GRCh38,1000 Genomes phase 3 release
HG01525	HG01525	2	1	0	0	1	0	0.006	0.845	0.012	0.136	1	0	0	0	HG01525	female	SAME125328	IBS	Spanish	EUR	European	1000 Genomes on GRCh38,1000 Genomes phase 3 release
HG01527	HG01527	1	1	0	0	1	0	0.01	0.824	0.024	0.142	1	0	0	0	HG01527	male	SAME125326	IBS	Spanish	EUR	European	1000 Genomes on GRCh38,1000 Genomes phase 3 release
HG01528	HG01528	2	1	0	0	0	0	0.017	0.852	0.027	0.104	1	0	0	0	HG01528	female	SAME125329	IBS	Spanish	EUR	European	1000 Genomes on GRCh38,1000 Genomes phase 3 release
HG01530	HG01530	1	1	1	0	0	0	0.014	0.954	0.019	0.013	1	0	0	0	HG01530	male	SAME125137	IBS	Spanish	EUR	European	1000 Genomes on GRCh38,1000 Genomes phase 3 release
HG01531	HG01531	2	1	0	0	0	0	0.035	0.856	0.019	0.09	1	0	0	0	HG01531	female	SAME125136	IBS	Spanish	EUR	European	1000 Genomes on GRCh38,1000 Genomes phase 3 release
HG01536	HG01536	1	1	1	0	0	0	0.054	0.912	0.012	0.022	1	0	0	0	HG01536	male	SAME125135	IBS	Spanish	EUR	European	1000 Genomes on GRCh38,1000 Genomes phase 3 release
HG01537	HG01537	2	1	1	0	0	0	0.045	0.904	0.008	0.043	1	0	0	0	HG01537	female	SAME125134	IBS	Spanish	EUR	European	1000 Genomes on GRCh38,1000 Genomes phase 3 release
HG01550	HG01550	1	1	0	0	1	0	0.021	0.091	0.026	0.863	0	0	1	0	HG01550	male	SAME124009	CLM	Colombian	AMR	American	1000 Genomes on GRCh38,1000 Genomes phase 3 release,1000 Genomes phase 1 release
HG01551	HG01551	2	1	0	0	0	0	0.304	0.524	0.118	0.054	0	0	1	0	HG01551	female	SAME124008	CLM	Colombian	AMR	American	1000 Genomes on GRCh38,1000 Genomes phase 3 release,1000 Genomes phase 1 release
HG01556	HG01556	1	1	0	0	1	0	0.372	0.304	0.085	0.239	0	0	1	0	HG01556	male	SAME1840141	CLM	Colombian	AMR	American	1000 Genomes on GRCh38,1000 Genomes phase 3 release
HG01565	HG01565	1	1	0	0	1	0	0.015	0.112	0.161	0.712	0	0	1	0	HG01565	male	SAME124566	PEL	Peruvian	AMR	American	1000 Genomes on GRCh38,1000 Genomes phase 3 release
HG01566	HG01566	2	1	0	0	1	0	0.024	0.166	0.218	0.592	0	0	1	0	HG01566	female	SAME124564	PEL	Peruvian	AMR	American	1000 Genomes on GRCh38,1000 Genomes phase 3 release
HG01571	HG01571	1	1	0	0	1	0	0.027	0.044	0.058	0.872	0	0	1	0	HG01571	male	SAME124346	PEL	Peruvian	AMR	American	1000 Genomes on GRCh38,1000 Genomes phase 3 release
HG01572	HG01572	2	1	0	1	0	0	0.086	0.099	0.781	0.035	0	0	1	0	HG01572	female	SAME124705	PEL	Peruvian	AMR	American	1000 Genomes on GRCh38,1000 Genomes phase 3 release
HG01577	HG01577	1	1	0	0	1	0	0.048	0.42	0.122	0.41	0	0	1	0	HG01577	male	SAME124349	PEL	Peruvian	AMR	American	1000 Genomes on GRCh38,1000 Genomes phase 3 release
HG01578	HG01578	2	1	0	0	1	0	0.008	0.081	0.061	0.849	0	0	1	0	HG01578	female	SAME124351	PEL	Peruvian	AMR	American	1000 Genomes on GRCh38,1000 Genomes phase 3 release
HG01583	HG01583	1	1	0	0	1	0	0.025	0.068	0.025	0.883	0	0	0	0	HG01583	male	SAME1839895	PJL	Punjabi	SAS	South Asian	1000 Genomes on GRCh38,1000 Genomes phase 3 release
HG01586	HG01586	1	1	0	0	1	0	0.027	0.066	0.031	0.876	0	0	0	0	HG01586	male	SAME1839879	PJL	Punjabi	SAS	South Asian	1000 Genomes on GRCh38,1000 Genomes phase 3 release
HG01589	HG01589	1	1	0	0	1	0	0.046	0.08	0.032	0.842	0	0	0	0	HG01589	male	SAME1839859	PJL	Punjabi	SAS	South Asian	1000 Genomes on GRCh38,1000 Genomes phase 3 release
HG01593	HG01593	2	1	0	0	1	0	0.034	0.048	0.025	0.892	0	0	0	0	HG01593	female	SAME1839634	PJL	Punjabi	SAS	South Asian	1000 Genomes on GRCh38,1000 Genomes phase 3 release
HG01595	HG01595	2	1	0	1	0	0	0.062	0.014	0.916	0.009	0	1	0	0	HG01595	female	SAME123569	KHV	Kinh Vietnamese	EAS	East Asian	1000 Genomes on GRCh38,1000 Genomes phase 3 release
HG01596	HG01596	1	1	0	1	0	0	0.009	0.013	0.956	0.022	0	1	0	0	HG01596	male	SAME125227	KHV	Kinh Vietnamese	EAS	East Asian	1000 Genomes on GRCh38,1000 Genomes phase 3 release
HG01597	HG01597	2	1	0	1	0	0	0.034	0.115	0.833	0.018	0	1	0	0	HG01597	female	SAME125226	KHV	Kinh Vietnamese	EAS	East Asian	1000 Genomes on GRCh38,1000 Genomes phase 3 release
HG01598	HG01598	2	1	0	1	0	0	0.014	0.017	0.945	0.024	0	1	0	0	HG01598	female	SAME125239	KHV	Kinh Vietnamese	EAS	East Asian	1000 Genomes on GRCh38,1000 Genomes phase 3 release
HG01599	HG01599	2	1	0	1	0	0	0.008	0.091	0.879	0.023	0	1	0	0	HG01599	female	SAME125238	KHV	Kinh Vietnamese	EAS	East Asian	1000 Genomes on GRCh38,1000 Genomes phase 3 release
HG01600	HG01600	2	1	0	1	0	0	0.009	0.009	0.97	0.012	0	1	0	0	HG01600	female	SAME123456	KHV	Kinh Vietnamese	EAS	East Asian	1000 Genomes on GRCh38,1000 Genomes phase 3 release
HG01602	HG01602	2	1	1	0	0	0	0.009	0.956	0.012	0.022	1	0	0	0	HG01602	female	SAME123454	IBS	Spanish	EUR	European	1000 Genomes on GRCh38,1000 Genomes phase 3 release
HG01603	HG01603	1	1	0	0	1	0	0.019	0.761	0.014	0.206	1	0	0	0	HG01603	male	SAME123453	IBS	Spanish	EUR	European	1000 Genomes on GRCh38,1000 Genomes phase 3 release
HG01605	HG01605	2	1	1	0	0	0	0.015	0.954	0.006	0.025	1	0	0	0	HG01605	female	SAME123459	IBS	Spanish	EUR	European	1000 Genomes on GRCh38,1000 Genomes phase 3 release
HG01606	HG01606	1	1	1	0	0	0	0.01	0.965	0.007	0.018	1	0	0	0	HG01606	male	SAME123458	IBS	Spanish	EUR	European	1000 Genomes on GRCh38,1000 Genomes phase 3 release
HG01607	HG01607	2	1	0	0	0	0	0.01	0.892	0.046	0.051	1	0	0	0	HG01607	female	SAME123457	IBS	Spanish	EUR	European	1000 Genomes on GRCh38,1000 Genomes phase 3 release
HG01608	HG01608	1	1	1	0	0	0	0.039	0.918	0.016	0.027	1	0	0	0	HG01608	male	SAME123462	IBS	Spanish	EUR	European	1000 Genomes on GRCh38,1000 Genomes phase 3 release
HG01610	HG01610	1	1	0	0	1	0	0.056	0.792	0.018	0.134	1	0	0	0	HG01610	male	SAME123623	IBS	Spanish	EUR	European	1000 Genomes on GRCh38,1000 Genomes phase 3 release
HG01612	HG01612	2	1	1	0	0	0	0.007	0.946	0.009	0.038	1	0	0	0	HG01612	female	SAME123625	IBS	Spanish	EUR	European	1000 Genomes on GRCh38,1000 Genomes phase 3 release
HG01613	HG01613	2	1	1	0	0	0	0.022	0.945	0.01	0.023	1	0	0	0	HG01613	female	SAME123626	IBS	Spanish	EUR	European	1000 Genomes on GRCh38,1000 Genomes phase 3 release
HG01615	HG01615	1	1	1	0	0	0	0.008	0.925	0.016	0.05	1	0	0	0	HG01615	male	SAME123628	IBS	Spanish	EUR	European	1000 Genomes on GRCh38,1000 Genomes phase 3 release
HG01617	HG01617	1	1	1	0	0	0	0.006	0.933	0.008	0.053	1	0	0	0	HG01617	male	SAME123630	IBS	Spanish	EUR	European	1000 Genomes on GRCh38,1000 Genomes phase 3 release,1000 Genomes phase 1 release
HG01618	HG01618	2	1	0	0	0	0	0.008	0.899	0.025	0.068	1	0	0	0	HG01618	female	SAME123631	IBS	Spanish	EUR	European	1000 Genomes on GRCh38,1000 Genomes phase 3 release,1000 Genomes phase 1 release
HG01619	HG01619	1	1	1	0	0	0	0.022	0.937	0.008	0.032	1	0	0	0	HG01619	male	SAME123632	IBS	Spanish	EUR	European	1000 Genomes on GRCh38,1000 Genomes phase 3 release,1000 Genomes phase 1 release
HG01620	HG01620	2	1	1	0	0	0	0.013	0.967	0.005	0.016	1	0	0	0	HG01620	female	SAME123844	IBS	Spanish	EUR	European	1000 Genomes on GRCh38,1000 Genomes phase 3 release,1000 Genomes phase 1 release
HG01623	HG01623	2	1	1	0	0	0	0.004	0.953	0.017	0.026	1	0	0	0	HG01623	female	SAME123845	IBS	Spanish	EUR	European	1000 Genomes on GRCh38,1000 Genomes phase 3 release,1000 Genomes phase 1 release
HG01624	HG01624	1	1	0	0	1	0	0.012	0.79	0.013	0.185	1	0	0	0	HG01624	male	SAME123840	IBS	Spanish	EUR	European	1000 Genomes on GRCh38,1000 Genomes phase 3 release,1000 Genomes phase 1 release
HG01625	HG01625	1	1	1	0	0	0	0.019	0.929	0.01	0.041	1	0	0	0	HG01625	male	SAME123839	IBS	Spanish	EUR	European	1000 Genomes on GRCh38,1000 Genomes phase 3 release,1000 Genomes phase 1 release
HG01626	HG01626	2	1	1	0	0	0	0.014	0.953	0.009	0.025	1	0	0	0	HG01626	female	SAME123842	IBS	Spanish	EUR	European	1000 Genomes on GRCh38,1000 Genomes phase 3 release,1000 Genomes phase 1 release
HG01628	HG01628	2	1	1	0	0	0	0.034	0.921	0.007	0.038	1	0	0	0	HG01628	female	SAME123837	IBS	Spanish	EUR	European	1000 Genomes on GRCh38,1000 Genomes phase 3 release
HG01630	HG01630	1	1	0	0	0	0	0.045	0.89	0.008	0.057	1	0	0	0	HG01630	male	SAME124034	IBS	Spanish	EUR	European	1000 Genomes on GRCh38,1000 Genomes phase 3 release
HG01631	HG01631	1	1	1	0	0	0	0.007	0.97	0.007	0.015	1	0	0	0	HG01631	male	SAME124035	IBS	Spanish	EUR	European	1000 Genomes on GRCh38,1000 Genomes phase 3 release
HG01632	HG01632	2	1	1	0	0	0	0.006	0.933	0.007	0.054	1	0	0	0	HG01632	female	SAME124032	IBS	Spanish	EUR	European	1000 Genomes on GRCh38,1000 Genomes phase 3 release
HG01668	HG01668	2	1	0	0	0	0	0.013	0.877	0.022	0.088	1	0	0	0	HG01668	female	SAME123111	IBS	Spanish	EUR	European	1000 Genomes on GRCh38,1000 Genomes phase 3 release
HG01669	HG01669	1	1	0	0	0	0	0.035	0.855	0.017	0.092	1	0	0	0	HG01669	male	SAME123110	IBS	Spanish	EUR	European	1000 Genomes on GRCh38,1000 Genomes phase 3 release
HG01670	HG01670	2	1	1	0	0	0	0.012	0.963	0.004	0.021	1	0	0	0	HG01670	female	SAME123290	IBS	Spanish	EUR	European	1000 Genomes on GRCh38,1000 Genomes phase 3 release
HG01672	HG01672	1	1	1	0	0	0	0.008	0.951	0.015	0.026	1	0	0	0	HG01672	male	SAME123288	IBS	Spanish	EUR	European	1000 Genomes on GRCh38,1000 Genomes phase 3 release
HG01673	HG01673	2	1	1	0	0	0	0.015	0.927	0.013	0.046	1	0	0	0	HG01673	female	SAME123289	IBS	Spanish	EUR	European	1000 Genomes on GRCh38,1000 Genomes phase 3 release
HG01675	HG01675	1	1	1	0	0	0	0.009	0.957	0.01	0.023	1	0	0	0	HG01675	male	SAME123287	IBS	Spanish	EUR	European	1000 Genomes on GRCh38,1000 Genomes phase 3 release
HG01676	HG01676	2	1	1	0	0	0	0.008	0.953	0.018	0.021	1	0	0	0	HG01676	female	SAME123284	IBS	Spanish	EUR	European	1000 Genomes on GRCh38,1000 Genomes phase 3 release
HG01678	HG01678	1	1	0	0	1	0	0.057	0.201	0.075	0.667	1	0	0	0	HG01678	male	SAME123292	IBS	Spanish	EUR	European	1000 Genomes on GRCh38,1000 Genomes phase 3 release
HG01679	HG01679	2	1	0	0	0	0	0.03	0.801	0.044	0.126	1	0	0	0	HG01679	female	SAME123293	IBS	Spanish	EUR	European	1000 Genomes on GRCh38,1000 Genomes phase 3 release
HG01680	HG01680	1	1	1	0	0	0	0.011	0.958	0.016	0.015	1	0	0	0	HG01680	male	SAME124656	IBS	Spanish	EUR	European	1000 Genomes on GRCh38,1000 Genomes phase 3 release
HG01682	HG01682	1	1	0	0	1	0	0.011	0.831	0.029	0.129	1	0	0	0	HG01682	male	SAME124654	IBS	Spanish	EUR	European	1000 Genomes on GRCh38,1000 Genomes phase 3 release
HG01684	HG01684	2	1	1	0	0	0	0.013	0.955	0.012	0.02	1	0	0	0	HG01684	female	SAME124660	IBS	Spanish	EUR	European	1000 Genomes on GRCh38,1000 Genomes phase 3 release
HG01685	HG01685	2	1	1	0	0	0	0.02	0.934	0.02	0.025	1	0	0	0	HG01685	female	SAME124659	IBS	Spanish	EUR	European	1000 Genomes on GRCh38,1000 Genomes phase 3 release
HG01686	HG01686	1	1	0	0	0	0	0.032	0.895	0.026	0.046	1	0	0	0	HG01686	male	SAME124658	IBS	Spanish	EUR	European	1000 Genomes on GRCh38,1000 Genomes phase 3 release
HG01694	HG01694	1	1	0	0	0	0	0.02	0.88	0.029	0.072	1	0	0	0	HG01694	male	SAME124844	IBS	Spanish	EUR	European	1000 Genomes on GRCh38,1000 Genomes phase 3 release
HG01695	HG01695	2	1	0	0	0	0	0.026	0.845	0.022	0.108	1	0	0	0	HG01695	female	SAME124845	IBS	Spanish	EUR	European	1000 Genomes on GRCh38,1000 Genomes phase 3 release
HG01697	HG01697	2	1	1	0	0	0	0.01	0.966	0.009	0.016	1	0	0	0	HG01697	female	SAME1839223	IBS	Spanish	EUR	European	1000 Genomes on GRCh38,1000 Genomes phase 3 release
HG01699	HG01699	1	1	0	0	1	0	0.005	0.793	0.008	0.194	1	0	0	0	HG01699	male	SAME1839210	IBS	Spanish	EUR	European	1000 Genomes on GRCh38,1000 Genomes phase 3 release
HG01700	HG01700	1	1	1	0	0	0	0.008	0.941	0.009	0.042	1	0	0	0	HG01700	male	SAME123261	IBS	Spanish	EUR	European	1000 Genomes on GRCh38,1000 Genomes phase 3 release
HG01702	HG01702	2	1	1	0	0	0	0.008	0.947	0.012	0.034	1	0	0	0	HG01702	female	SAME123259	IBS	Spanish	EUR	European	1000 Genomes on GRCh38,1000 Genomes phase 3 release
HG01704	HG01704	2	1	0	0	1	0	0.017	0.827	0.014	0.142	1	0	0	0	HG01704	female	SAME123265	IBS	Spanish	EUR	European	1000 Genomes on GRCh38,1000 Genomes phase 3 release
HG01705	HG01705	1	1	0	0	0	0	0.019	0.892	0.008	0.081	1	0	0	0	HG01705	male	SAME123266	IBS	Spanish	EUR	European	1000 Genomes on GRCh38,1000 Genomes phase 3 release
HG01707	HG01707	2	1	1	0	0	0	0.033	0.928	0.008	0.031	1	0	0	0	HG01707	female	SAME123264	IBS	Spanish	EUR	European	1000 Genomes on GRCh38,1000 Genomes phase 3 release
HG01708	HG01708	1	1	1	0	0	0	0.004	0.954	0.008	0.034	1	0	0	0	HG01708	male	SAME123253	IBS	Spanish	EUR	European	1000 Genomes on GRCh38,1000 Genomes phase 3 release
HG01709	HG01709	1	1	1	0	0	0	0.032	0.905	0.02	0.043	1	0	0	0	HG01709	male	SAME123229	IBS	Spanish	EUR	European	1000 Genomes on GRCh38,1000 Genomes phase 3 release
HG01710	HG01710	2	1	1	0	0	0	0.023	0.935	0.009	0.032	1	0	0	0	HG01710	female	SAME123084	IBS	Spanish	EUR	European	1000 Genomes on GRCh38,1000 Genomes phase 3 release
HG01746	HG01746	2	1	0	0	1	0	0.007	0.774	0.032	0.187	1	0	0	0	HG01746	female	SAME125180	IBS	Spanish	EUR	European	1000 Genomes on GRCh38,1000 Genomes phase 3 release
HG01747	HG01747	1	1	1	0	0	0	0.005	0.975	0.011	0.009	1	0	0	0	HG01747	male	SAME125181	IBS	Spanish	EUR	European	1000 Genomes on GRCh38,1000 Genomes phase 3 release
HG01756	HG01756	1	1	1	0	0	0	0.007	0.92	0.011	0.062	1	0	0	0	HG01756	male	SAME124988	IBS	Spanish	EUR	European	1000 Genomes on GRCh38,1000 Genomes phase 3 release
HG01757	HG01757	2	1	1	0	0	0	0.038	0.93	0.008	0.024	1	0	0	0	HG01757	female	SAME124987	IBS	Spanish	EUR	European	1000 Genomes on GRCh38,1000 Genomes phase 3 release
HG01761	HG01761	1	1	1	0	0	0	0.032	0.912	0.028	0.028	1	0	0	0	HG01761	male	SAME124810	IBS	Spanish	EUR	European	1000 Genomes on GRCh38,1000 Genomes phase 3 release
HG01762	HG01762	2	1	1	0	0	0	0.005	0.949	0.006	0.04	1	0	0	0	HG01762	female	SAME124811	IBS	Spanish	EUR	European	1000 Genomes on GRCh38,1000 Genomes phase 3 release
HG01765	HG01765	1	1	1	0	0	0	0.008	0.954	0.008	0.03	1	0	0	0	HG01765	male	SAME1839681	IBS	Spanish	EUR	European	1000 Genomes on GRCh38,1000 Genomes phase 3 release
HG01766	HG01766	2	1	1	0	0	0	0.009	0.963	0.008	0.019	1	0	0	0	HG01766	female	SAME1839673	IBS	Spanish	EUR	European	1000 Genomes on GRCh38,1000 Genomes phase 3 release
HG01767	HG01767	1	1	1	0	0	0	0.007	0.93	0.01	0.053	1	0	0	0	HG01767	male	SAME1839671	IBS	Spanish	EUR	European	1000 Genomes on GRCh38,1000 Genomes phase 3 release
HG01768	HG01768	2	1	0	0	1	0	0.051	0.818	0.011	0.121	1	0	0	0	HG01768	female	SAME1839665	IBS	Spanish	EUR	European	1000 Genomes on GRCh38,1000 Genomes phase 3 release
HG01770	HG01770	2	1	0	0	0	0	0.011	0.897	0.07	0.022	1	0	0	0	HG01770	female	SAME124638	IBS	Spanish	EUR	European	1000 Genomes on GRCh38,1000 Genomes phase 3 release
HG01771	HG01771	1	1	0	0	0	0	0.053	0.866	0.021	0.06	1	0	0	0	HG01771	male	SAME124637	IBS	Spanish	EUR	European	1000 Genomes on GRCh38,1000 Genomes phase 3 release
HG01773	HG01773	2	1	0	0	0	0	0.314	0.665	0.014	0.008	1	0	0	0	HG01773	female	SAME124635	IBS	Spanish	EUR	European	1000 Genomes on GRCh38,1000 Genomes phase 3 release
HG01775	HG01775	1	1	1	0	0	0	0.012	0.964	0.007	0.017	1	0	0	0	HG01775	male	SAME124633	IBS	Spanish	EUR	European	1000 Genomes on GRCh38,1000 Genomes phase 3 release
HG01776	HG01776	2	1	1	0	0	0	0.029	0.918	0.008	0.045	1	0	0	0	HG01776	female	SAME124632	IBS	Spanish	EUR	European	1000 Genomes on GRCh38,1000 Genomes phase 3 release
HG01777	HG01777	1	1	1	0	0	0	0.03	0.906	0.006	0.057	1	0	0	0	HG01777	male	SAME124631	IBS	Spanish	EUR	European	1000 Genomes on GRCh38,1000 Genomes phase 3 release
HG01779	HG01779	2	1	1	0	0	0	0.021	0.93	0.008	0.04	1	0	0	0	HG01779	female	SAME124629	IBS	Spanish	EUR	European	1000 Genomes on GRCh38,1000 Genomes phase 3 release
HG01781	HG01781	1	1	1	0	0	0	0.008	0.952	0.015	0.024	1	0	0	0	HG01781	male	SAME124921	IBS	Spanish	EUR	European	1000 Genomes on GRCh38,1000 Genomes phase 3 release
HG01783	HG01783	1	1	1	0	0	0	0.01	0.949	0.022	0.02	1	0	0	0	HG01783	male	SAME124427	IBS	Spanish	EUR	European	1000 Genomes on GRCh38,1000 Genomes phase 3 release
HG01784	HG01784	2	1	1	0	0	0	0.013	0.969	0.007	0.011	1	0	0	0	HG01784	female	SAME124431	IBS	Spanish	EUR	European	1000 Genomes on GRCh38,1000 Genomes phase 3 release
HG01785	HG01785	1	1	1	0	0	0	0.023	0.956	0.005	0.017	1	0	0	0	HG01785	male	SAME1839313	IBS	Spanish	EUR	European	1000 Genomes on GRCh38,1000 Genomes phase 3 release
HG01786	HG01786	2	1	1	0	0	0	0.008	0.972	0.008	0.012	1	0	0	0	HG01786	female	SAME1839312	IBS	Spanish	EUR	European	1000 Genomes on GRCh38,1000 Genomes phase 3 release
HG01789	HG01789	1	1	0	0	1	0	0.015	0.825	0.016	0.144	1	0	0	0	HG01789	male	SAME124433	GBR	British	EUR	European	1000 Genomes on GRCh38,1000 Genomes phase 3 release,Geuvadis
HG01790	HG01790	2	1	1	0	0	0	0.005	0.906	0.011	0.078	1	0	0	0	HG01790	female	SAME124222	GBR	British	EUR	European	1000 Genomes on GRCh38,1000 Genomes phase 3 release,Geuvadis
HG01791	HG01791	1	1	1	0	0	0	0.031	0.929	0.009	0.031	1	0	0	0	HG01791	male	SAME124221	GBR	British	EUR	European	1000 Genomes on GRCh38,1000 Genomes phase 3 release,Geuvadis
HG01794	HG01794	2	1	0	1	0	0	0.011	0.008	0.907	0.074	0	1	0	0	HG01794	female	SAME124218	CDX	Dai Chinese	EAS	East Asian	1000 Genomes on GRCh38,1000 Genomes phase 3 release
HG01795	HG01795	2	1	0	1	0	0	0.006	0.003	0.974	0.016	0	1	0	0	HG01795	female	SAME124217	CDX	Dai Chinese	EAS	East Asian	1000 Genomes on GRCh38,1000 Genomes phase 3 release
HG01796	HG01796	2	1	0	1	0	0	0.005	0.012	0.963	0.02	0	1	0	0	HG01796	female	SAME124220	CDX	Dai Chinese	EAS	East Asian	1000 Genomes on GRCh38,1000 Genomes phase 3 release
HG01797	HG01797	2	1	0	1	0	0	0.013	0.01	0.965	0.013	0	1	0	0	HG01797	female	SAME124219	CDX	Dai Chinese	EAS	East Asian	1000 Genomes on GRCh38,1000 Genomes phase 3 release
HG01798	HG01798	2	1	0	1	0	0	0.011	0.01	0.951	0.028	0	1	0	0	HG01798	female	SAME124228	CDX	Dai Chinese	EAS	East Asian	1000 Genomes on GRCh38,1000 Genomes phase 3 release
HG01799	HG01799	2	1	0	1	0	0	0.009	0.011	0.932	0.048	0	1	0	0	HG01799	female	SAME124227	CDX	Dai Chinese	EAS	East Asian	1000 Genomes on GRCh38,1000 Genomes phase 3 release
HG01800	HG01800	2	1	0	1	0	0	0.017	0.007	0.928	0.048	0	1	0	0	HG01800	female	SAME124306	CDX	Dai Chinese	EAS	East Asian	1000 Genomes on GRCh38,1000 Genomes phase 3 release
HG01801	HG01801	2	1	0	1	0	0	0.02	0.019	0.939	0.022	0	1	0	0	HG01801	female	SAME124305	CDX	Dai Chinese	EAS	East Asian	1000 Genomes on GRCh38,1000 Genomes phase 3 release
HG01802	HG01802	2	1	0	1	0	0	0.024	0.067	0.822	0.087	0	1	0	0	HG01802	female	SAME124307	CDX	Dai Chinese	EAS	East Asian	1000 Genomes on GRCh38,1000 Genomes phase 3 release
HG01804	HG01804	2	1	0	1	0	0	0.025	0.008	0.906	0.061	0	1	0	0	HG01804	female	SAME124302	CDX	Dai Chinese	EAS	East Asian	1000 Genomes on GRCh38,1000 Genomes phase 3 release
HG01805	HG01805	2	1	0	1	0	0	0.006	0.011	0.965	0.018	0	1	0	0	HG01805	female	SAME124301	CDX	Dai Chinese	EAS	East Asian	1000 Genomes on GRCh38,1000 Genomes phase 3 release
HG01806	HG01806	2	1	0	1	0	0	0.018	0.016	0.941	0.025	0	1	0	0	HG01806	female	SAME124304	CDX	Dai Chinese	EAS	East Asian	1000 Genomes on GRCh38,1000 Genomes phase 3 release
HG01807	HG01807	2	1	0	1	0	0	0.019	0.004	0.968	0.009	0	1	0	0	HG01807	female	SAME124303	CDX	Dai Chinese	EAS	East Asian	1000 Genomes on GRCh38,1000 Genomes phase 3 release
HG01808	HG01808	2	1	0	1	0	0	0.009	0.008	0.975	0.007	0	1	0	0	HG01808	female	SAME124300	CDX	Dai Chinese	EAS	East Asian	1000 Genomes on GRCh38,1000 Genomes phase 3 release
HG01809	HG01809	2	1	0	1	0	0	0.009	0.013	0.969	0.008	0	1	0	0	HG01809	female	SAME124299	CDX	Dai Chinese	EAS	East Asian	1000 Genomes on GRCh38,1000 Genomes phase 3 release
HG01810	HG01810	1	1	0	1	0	0	0.005	0.006	0.967	0.022	0	1	0	0	HG01810	male	SAME124519	CDX	Dai Chinese	EAS	East Asian	1000 Genomes on GRCh38,1000 Genomes phase 3 release
HG01811	HG01811	1	1	0	1	0	0	0.007	0.011	0.969	0.013	0	1	0	0	HG01811	male	SAME125380	CDX	Dai Chinese	EAS	East Asian	1000 Genomes on GRCh38,1000 Genomes phase 3 release
HG01812	HG01812	2	1	0	1	0	0	0.008	0.019	0.947	0.026	0	1	0	0	HG01812	female	SAME124517	CDX	Dai Chinese	EAS	East Asian	1000 Genomes on GRCh38,1000 Genomes phase 3 release
HG01813	HG01813	2	1	0	1	0	0	0.007	0.012	0.973	0.009	0	1	0	0	HG01813	female	SAME124518	CDX	Dai Chinese	EAS	East Asian	1000 Genomes on GRCh38,1000 Genomes phase 3 release
HG01815	HG01815	2	1	0	1	0	0	0.014	0.092	0.824	0.069	0	1	0	0	HG01815	female	SAME124524	CDX	Dai Chinese	EAS	East Asian	1000 Genomes on GRCh38,1000 Genomes phase 3 release
HG01816	HG01816	1	1	0	1	0	0	0.008	0.007	0.976	0.009	0	1	0	0	HG01816	male	SAME124521	CDX	Dai Chinese	EAS	East Asian	1000 Genomes on GRCh38,1000 Genomes phase 3 release
HG01817	HG01817	2	1	0	1	0	0	0.007	0.006	0.977	0.011	0	1	0	0	HG01817	female	SAME124522	CDX	Dai Chinese	EAS	East Asian	1000 Genomes on GRCh38,1000 Genomes phase 3 release
HG01840	HG01840	1	1	0	1	0	0	0.011	0.019	0.95	0.019	0	1	0	0	HG01840	male	SAME123552	KHV	Kinh Vietnamese	EAS	East Asian	1000 Genomes on GRCh38,1000 Genomes phase 3 release
HG01841	HG01841	2	1	0	1	0	0	0.012	0.032	0.918	0.038	0	1	0	0	HG01841	female	SAME123551	KHV	Kinh Vietnamese	EAS	East Asian	1000 Genomes on GRCh38,1000 Genomes phase 3 release
HG01842	HG01842	1	1	0	1	0	0	0.019	0.008	0.948	0.026	0	1	0	0	HG01842	male	SAME123554	KHV	Kinh Vietnamese	EAS	East Asian	1000 Genomes on GRCh38,1000 Genomes phase 3 release
HG01843	HG01843	2	1	0	1	0	0	0.014	0.028	0.885	0.074	0	1	0	0	HG01843	female	SAME123553	KHV	Kinh Vietnamese	EAS	East Asian	1000 Genomes on GRCh38,1000 Genomes phase 3 release
HG01844	HG01844	1	1	0	1	0	0	0.019	0.03	0.894	0.058	0	1	0	0	HG01844	male	SAME123556	KHV	Kinh Vietnamese	EAS	East Asian	1000 Genomes on GRCh38,1000 Genomes phase 3 release
HG01845	HG01845	2	1	0	1	0	0	0.011	0.021	0.942	0.027	0	1	0	0	HG01845	female	SAME123555	KHV	Kinh Vietnamese	EAS	East Asian	1000 Genomes on GRCh38,1000 Genomes phase 3 release
HG01846	HG01846	1	1	0	1	0	0	0.009	0.015	0.963	0.013	0	1	0	0	HG01846	male	SAME123558	KHV	Kinh Vietnamese	EAS	East Asian	1000 Genomes on GRCh38,1000 Genomes phase 3 release
HG01847	HG01847	2	1	0	1	0	0	0.008	0.008	0.972	0.012	0	1	0	0	HG01847	female	SAME123557	KHV	Kinh Vietnamese	EAS	East Asian	1000 Genomes on GRCh38,1000 Genomes phase 3 release
HG01848	HG01848	2	1	0	1	0	0	0.027	0.006	0.956	0.011	0	1	0	0	HG01848	female	SAME123548	KHV	Kinh Vietnamese	EAS	East Asian	1000 Genomes on GRCh38,1000 Genomes phase 3 release
HG01849	HG01849	1	1	0	1	0	0	0.004	0.011	0.967	0.018	0	1	0	0	HG01849	male	SAME125110	KHV	Kinh Vietnamese	EAS	East Asian	1000 Genomes on GRCh38,1000 Genomes phase 3 release
HG01850	HG01850	2	1	0	1	0	0	0.012	0.015	0.959	0.015	0	1	0	0	HG01850	female	SAME123752	KHV	Kinh Vietnamese	EAS	East Asian	1000 Genomes on GRCh38,1000 Genomes phase 3 release
HG01851	HG01851	2	1	0	1	0	0	0.007	0.019	0.965	0.008	0	1	0	0	HG01851	female	SAME123753	KHV	Kinh Vietnamese	EAS	East Asian	1000 Genomes on GRCh38,1000 Genomes phase 3 release
HG01852	HG01852	1	1	0	1	0	0	0.019	0.005	0.968	0.008	0	1	0	0	HG01852	male	SAME123750	KHV	Kinh Vietnamese	EAS	East Asian	1000 Genomes on GRCh38,1000 Genomes phase 3 release
HG01853	HG01853	2	1	0	1	0	0	0.016	0.02	0.948	0.016	0	1	0	0	HG01853	female	SAME123751	KHV	Kinh Vietnamese	EAS	East Asian	1000 Genomes on GRCh38,1000 Genomes phase 3 release
HG01855	HG01855	2	1	0	1	0	0	0.036	0.025	0.892	0.047	0	1	0	0	HG01855	female	SAME123749	KHV	Kinh Vietnamese	EAS	East Asian	1000 Genomes on GRCh38,1000 Genomes phase 3 release
HG01857	HG01857	2	1	0	1	0	0	0.013	0.013	0.965	0.009	0	1	0	0	HG01857	female	SAME123748	KHV	Kinh Vietnamese	EAS	East Asian	1000 Genomes on GRCh38,1000 Genomes phase 3 release
HG01858	HG01858	2	1	0	1	0	0	0.005	0.013	0.952	0.03	0	1	0	0	HG01858	female	SAME123754	KHV	Kinh Vietnamese	EAS	East Asian	1000 Genomes on GRCh38,1000 Genomes phase 3 release
HG01859	HG01859	2	1	0	1	0	0	0.008	0.083	0.865	0.044	0	1	0	0	HG01859	female	SAME123535	KHV	Kinh Vietnamese	EAS	East Asian	1000 Genomes on GRCh38,1000 Genomes phase 3 release
HG01860	HG01860	1	1	0	1	0	0	0.018	0.018	0.954	0.01	0	1	0	0	HG01860	male	SAME123201	KHV	Kinh Vietnamese	EAS	East Asian	1000 Genomes on GRCh38,1000 Genomes phase 3 release
HG01861	HG01861	1	1	0	1	0	0	0.005	0.016	0.965	0.015	0	1	0	0	HG01861	male	SAME123200	KHV	Kinh Vietnamese	EAS	East Asian	1000 Genomes on GRCh38,1000 Genomes phase 3 release
HG01862	HG01862	2	1	0	1	0	0	0.009	0.008	0.972	0.011	0	1	0	0	HG01862	female	SAME123199	KHV	Kinh Vietnamese	EAS	East Asian	1000 Genomes on GRCh38,1000 Genomes phase 3 release
HG01863	HG01863	2	1	0	1	0	0	0.004	0.026	0.93	0.041	0	1	0	0	HG01863	female	SAME123198	KHV	Kinh Vietnamese	EAS	East Asian	1000 Genomes on GRCh38,1000 Genomes phase 3 release
HG01864	HG01864	1	1	0	1	0	0	0.007	0.023	0.958	0.012	0	1	0	0	HG01864	male	SAME123197	KHV	Kinh Vietnamese	EAS	East Asian	1000 Genomes on GRCh38,1000 Genomes phase 3 release
HG01865	HG01865	1	1	0	1	0	0	0.01	0.021	0.943	0.026	0	1	0	0	HG01865	male	SAME123196	KHV	Kinh Vietnamese	EAS	East Asian	1000 Genomes on GRCh38,1000 Genomes phase 3 release
HG01866	HG01866	1	1	0	1	0	0	0.016	0.006	0.971	0.007	0	1	0	0	HG01866	male	SAME123195	KHV	Kinh Vietnamese	EAS	East Asian	1000 Genomes on GRCh38,1000 Genomes phase 3 release
HG01867	HG01867	1	1	0	1	0	0	0.018	0.014	0.951	0.017	0	1	0	0	HG01867	male	SAME123194	KHV	Kinh Vietnamese	EAS	East Asian	1000 Genomes on GRCh38,1000 Genomes phase 3 release
HG01868	HG01868	2	1	0	1	0	0	0.006	0.025	0.948	0.02	0	1	0	0	HG01868	female	SAME123193	KHV	Kinh Vietnamese	EAS	East Asian	1000 Genomes on GRCh38,1000 Genomes phase 3 release
HG01869	HG01869	2	1	0	1	0	0	0.018	0.045	0.875	0.062	0	1	0	0	HG01869	female	SAME123192	KHV	Kinh Vietnamese	EAS	East Asian	1000 Genomes on GRCh38,1000 Genomes phase 3 release
HG01870	HG01870	2	1	0	1	0	0	0.018	0.01	0.964	0.008	0	1	0	0	HG01870	female	SAME123397	KHV	Kinh Vietnamese	EAS	East Asian	1000 Genomes on GRCh38,1000 Genomes phase 3 release
HG01871	HG01871	2	1	0	1	0	0	0.011	0.073	0.881	0.035	0	1	0	0	HG01871	female	SAME123398	KHV	Kinh Vietnamese	EAS	East Asian	1000 Genomes on GRCh38,1000 Genomes phase 3 release
HG01872	HG01872	1	1	0	1	0	0	0.029	0.058	0.861	0.053	0	1	0	0	HG01872	male	SAME123995	KHV	Kinh Vietnamese	EAS	East Asian	1000 Genomes on GRCh38,1000 Genomes phase 3 release
HG01873	HG01873	1	1	0	1	0	0	0.011	0.009	0.969	0.011	0	1	0	0	HG01873	male	SAME123400	KHV	Kinh Vietnamese	EAS	East Asian	1000 Genomes on GRCh38,1000 Genomes phase 3 release
HG01874	HG01874	2	1	0	1	0	0	0.079	0.007	0.84	0.074	0	1	0	0	HG01874	female	SAME123396	KHV	Kinh Vietnamese	EAS	East Asian	1000 Genomes on GRCh38,1000 Genomes phase 3 release
HG01878	HG01878	2	1	0	1	0	0	0.005	0.011	0.966	0.018	0	1	0	0	HG01878	female	SAME123394	KHV	Kinh Vietnamese	EAS	East Asian	1000 Genomes on GRCh38,1000 Genomes phase 3 release
HG01879	HG01879	1	1	0	0	0	1	0.926	0.042	0.012	0.02	0	0	0	1	HG01879	male	SAME1839037	ACB	African-Caribbean	AFR	African	1000 Genomes on GRCh38,1000 Genomes phase 3 release
HG01880	HG01880	2	1	0	0	0	0	0.465	0.128	0.169	0.237	0	0	0	1	HG01880	female	SAME1839109	ACB	African-Caribbean	AFR	African	1000 Genomes on GRCh38,1000 Genomes phase 3 release
HG01882	HG01882	1	1	0	0	0	1	0.945	0.013	0.012	0.03	0	0	0	1	HG01882	male	SAME122849	ACB	African-Caribbean	AFR	African	1000 Genomes on GRCh38,1000 Genomes phase 3 release
HG01883	HG01883	2	1	0	0	0	1	0.964	0.011	0.01	0.015	0	0	0	1	HG01883	female	SAME122848	ACB	African-Caribbean	AFR	African	1000 Genomes on GRCh38,1000 Genomes phase 3 release
HG01885	HG01885	1	1	0	0	0	1	0.973	0.009	0.009	0.009	0	0	0	1	HG01885	male	SAME122844	ACB	African-Caribbean	AFR	African	1000 Genomes on GRCh38,1000 Genomes phase 3 release
HG01886	HG01886	2	1	0	0	0	1	0.952	0.017	0.014	0.016	0	0	0	1	HG01886	female	SAME122847	ACB	African-Caribbean	AFR	African	1000 Genomes on GRCh38,1000 Genomes phase 3 release
HG01889	HG01889	2	1	0	0	0	1	0.977	0.007	0.007	0.009	0	0	0	1	HG01889	female	SAME122851	ACB	African-Caribbean	AFR	African	1000 Genomes on GRCh38,1000 Genomes phase 3 release
HG01890	HG01890	1	1	0	0	0	1	0.956	0.008	0.017	0.019	0	0	0	1	HG01890	male	SAME123028	ACB	African-Caribbean	AFR	African	1000 Genomes on GRCh38,1000 Genomes phase 3 release
HG01892	HG01892	1	1	0	0	1	0	0.017	0.022	0.041	0.92	0	0	1	0	HG01892	male	SAME123026	PEL	Peruvian	AMR	American	1000 Genomes on GRCh38,1000 Genomes phase 3 release
HG01893	HG01893	2	1	0	0	1	0	0.022	0.05	0.016	0.912	0	0	1	0	HG01893	female	SAME123027	PEL	Peruvian	AMR	American	1000 Genomes on GRCh38,1000 Genomes phase 3 release
HG01894	HG01894	2	1	0	0	0	1	0.947	0.02	0.011	0.022	0	0	0	1	HG01894	female	SAME1840357	ACB	African-Caribbean	AFR	African	1000 Genomes on GRCh38,1000 Genomes phase 3 release
HG01896	HG01896	2	1	0	0	0	1	0.963	0.012	0.017	0.008	0	0	0	1	HG01896	female	SAME1840348	ACB	African-Caribbean	AFR	African	1000 Genomes on GRCh38,1000 Genomes phase 3 release
HG01912	HG01912	1	1	0	0	0	1	0.886	0.094	0.007	0.013	0	0	0	1	HG01912	male	SAME1839779	ACB	African-Caribbean	AFR	African	1000 Genomes on GRCh38,1000 Genomes phase 3 release
HG01914	HG01914	1	1	0	0	0	1	0.808	0.087	0.043	0.062	0	0	0	1	HG01914	male	SAME1839768	ACB	African-Caribbean	AFR	African	1000 Genomes on GRCh38,1000 Genomes phase 3 release
HG01915	HG01915	2	1	0	0	0	1	0.97	0.014	0.004	0.012	0	0	0	1	HG01915	female	SAME1839757	ACB	African-Caribbean	AFR	African	1000 Genomes on GRCh38,1000 Genomes phase 3 release
HG01917	HG01917	1	1	0	0	1	0	0.029	0.019	0.317	0.635	0	0	1	0	HG01917	male	SAME123235	PEL	Peruvian	AMR	American	1000 Genomes on GRCh38,1000 Genomes phase 3 release
HG01918	HG01918	2	1	0	0	1	0	0.063	0.062	0.108	0.767	0	0	1	0	HG01918	female	SAME123240	PEL	Peruvian	AMR	American	1000 Genomes on GRCh38,1000 Genomes phase 3 release
HG01920	HG01920	1	1	0	0	1	0	0.061	0.035	0.609	0.295	0	0	1	0	HG01920	male	SAME123789	PEL	Peruvian	AMR	American	1000 Genomes on GRCh38,1000 Genomes phase 3 release
HG01921	HG01921	2	1	0	0	1	0	0.006	0.12	0.05	0.824	0	0	1	0	HG01921	female	SAME123790	PEL	Peruvian	AMR	American	1000 Genomes on GRCh38,1000 Genomes phase 3 release
HG01923	HG01923	1	1	0	0	1	0	0.046	0.016	0.07	0.868	0	0	1	0	HG01923	male	SAME123788	PEL	Peruvian	AMR	American	1000 Genomes on GRCh38,1000 Genomes phase 3 release
HG01924	HG01924	2	1	0	0	1	0	0.059	0.208	0.363	0.371	0	0	1	0	HG01924	female	SAME123785	PEL	Peruvian	AMR	American	1000 Genomes on GRCh38,1000 Genomes phase 3 release
HG01926	HG01926	1	1	0	0	1	0	0.02	0.037	0.493	0.45	0	0	1	0	HG01926	male	SAME123783	PEL	Peruvian	AMR	American	1000 Genomes on GRCh38,1000 Genomes phase 3 release
HG01927	HG01927	2	1	0	0	1	0	0.009	0.016	0.083	0.891	0	0	1	0	HG01927	female	SAME123784	PEL	Peruvian	AMR	American	1000 Genomes on GRCh38,1000 Genomes phase 3 release
HG01932	HG01932	1	1	0	0	1	0	0.042	0.025	0.04	0.893	0	0	1	0	HG01932	male	SAME123587	PEL	Peruvian	AMR	American	1000 Genomes on GRCh38,1000 Genomes phase 3 release
HG01933	HG01933	2	1	0	0	1	0	0.039	0.358	0.414	0.188	0	0	1	0	HG01933	female	SAME123586	PEL	Peruvian	AMR	American	1000 Genomes on GRCh38,1000 Genomes phase 3 release
HG01935	HG01935	1	1	0	0	1	0	0.041	0.018	0.059	0.882	0	0	1	0	HG01935	male	SAME123588	PEL	Peruvian	AMR	American	1000 Genomes on GRCh38,1000 Genomes phase 3 release
HG01936	HG01936	2	1	0	0	1	0	0.034	0.204	0.114	0.648	0	0	1	0	HG01936	female	SAME123591	PEL	Peruvian	AMR	American	1000 Genomes on GRCh38,1000 Genomes phase 3 release
HG01938	HG01938	1	1	0	0	1	0	0.015	0.008	0.067	0.91	0	0	1	0	HG01938	male	SAME123593	PEL	Peruvian	AMR	American	1000 Genomes on GRCh38,1000 Genomes phase 3 release
HG01939	HG01939	2	1	0	0	1	0	0.012	0.119	0.39	0.478	0	0	1	0	HG01939	female	SAME123592	PEL	Peruvian	AMR	American	1000 Genomes on GRCh38,1000 Genomes phase 3 release
HG01941	HG01941	1	1	0	0	1	0	0.027	0.036	0.237	0.699	0	0	1	0	HG01941	male	SAME124149	PEL	Peruvian	AMR	American	1000 Genomes on GRCh38,1000 Genomes phase 3 release
HG01942	HG01942	2	1	0	0	1	0	0.012	0.155	0.086	0.747	0	0	1	0	HG01942	female	SAME124150	PEL	Peruvian	AMR	American	1000 Genomes on GRCh38,1000 Genomes phase 3 release
HG01944	HG01944	1	1	0	0	1	0	0.04	0.182	0.563	0.216	0	0	1	0	HG01944	male	SAME124152	PEL	Peruvian	AMR	American	1000 Genomes on GRCh38,1000 Genomes phase 3 release
HG01945	HG01945	2	1	0	0	1	0	0.038	0.063	0.226	0.672	0	0	1	0	HG01945	female	SAME124153	PEL	Peruvian	AMR	American	1000 Genomes on GRCh38,1000 Genomes phase 3 release
HG01947	HG01947	1	1	0	0	1	0	0.011	0.271	0.395	0.323	0	0	1	0	HG01947	male	SAME124155	PEL	Peruvian	AMR	American	1000 Genomes on GRCh38,1000 Genomes phase 3 release
HG01948	HG01948	2	1	0	0	1	0	0.035	0.049	0.048	0.867	0	0	1	0	HG01948	female	SAME124144	PEL	Peruvian	AMR	American	1000 Genomes on GRCh38,1000 Genomes phase 3 release
HG01950	HG01950	1	1	0	0	1	0	0.017	0.029	0.08	0.874	0	0	1	0	HG01950	male	SAME123977	PEL	Peruvian	AMR	American	1000 Genomes on GRCh38,1000 Genomes phase 3 release
HG01951	HG01951	2	1	0	0	1	0	0.023	0.008	0.517	0.452	0	0	1	0	HG01951	female	SAME123976	PEL	Peruvian	AMR	American	1000 Genomes on GRCh38,1000 Genomes phase 3 release
HG01953	HG01953	1	1	0	0	1	0	0.013	0.025	0.395	0.567	0	0	1	0	HG01953	male	SAME123974	PEL	Peruvian	AMR	American	1000 Genomes on GRCh38,1000 Genomes phase 3 release
HG01954	HG01954	2	1	0	0	1	0	0.08	0.014	0.492	0.413	0	0	1	0	HG01954	female	SAME123980	PEL	Peruvian	AMR	American	1000 Genomes on GRCh38,1000 Genomes phase 3 release
HG01956	HG01956	2	1	0	0	0	1	0.946	0.013	0.019	0.022	0	0	0	1	HG01956	female	SAME123978	ACB	African-Caribbean	AFR	African	1000 Genomes on GRCh38,1000 Genomes phase 3 release
HG01958	HG01958	2	1	0	0	0	1	0.971	0.007	0.01	0.011	0	0	0	1	HG01958	female	SAME1839349	ACB	African-Caribbean	AFR	African	1000 Genomes on GRCh38,1000 Genomes phase 3 release
HG01961	HG01961	1	1	0	0	1	0	0.034	0.026	0.211	0.73	0	0	1	0	HG01961	male	SAME1839067	PEL	Peruvian	AMR	American	1000 Genomes on GRCh38,1000 Genomes phase 3 release
HG01965	HG01965	2	1	0	0	1	0	0.024	0.025	0.102	0.849	0	0	1	0	HG01965	female	SAME1839145	PEL	Peruvian	AMR	American	1000 Genomes on GRCh38,1000 Genomes phase 3 release
HG01967	HG01967	1	1	0	0	1	0	0.021	0.02	0.297	0.662	0	0	1	0	HG01967	male	SAME124530	PEL	Peruvian	AMR	American	1000 Genomes on GRCh38,1000 Genomes phase 3 release
HG01968	HG01968	2	1	0	0	1	0	0.019	0.034	0.148	0.799	0	0	1	0	HG01968	female	SAME124532	PEL	Peruvian	AMR	American	1000 Genomes on GRCh38,1000 Genomes phase 3 release
HG01970	HG01970	1	1	0	0	1	0	0.022	0.072	0.05	0.856	0	0	1	0	HG01970	male	SAME124327	PEL	Peruvian	AMR	American	1000 Genomes on GRCh38,1000 Genomes phase 3 release
HG01971	HG01971	2	1	0	0	1	0	0.048	0.12	0.157	0.675	0	0	1	0	HG01971	female	SAME124326	PEL	Peruvian	AMR	American	1000 Genomes on GRCh38,1000 Genomes phase 3 release
HG01973	HG01973	2	1	0	0	1	0	0.027	0.019	0.297	0.658	0	0	1	0	HG01973	female	SAME124328	PEL	Peruvian	AMR	American	1000 Genomes on GRCh38,1000 Genomes phase 3 release
HG01974	HG01974	1	1	0	0	1	0	0.134	0.088	0.262	0.516	0	0	1	0	HG01974	male	SAME124323	PEL	Peruvian	AMR	American	1000 Genomes on GRCh38,1000 Genomes phase 3 release
HG01976	HG01976	2	1	0	0	1	0	0.039	0.259	0.507	0.195	0	0	1	0	HG01976	female	SAME124325	PEL	Peruvian	AMR	American	1000 Genomes on GRCh38,1000 Genomes phase 3 release
HG01977	HG01977	1	1	0	0	1	0	0.029	0.038	0.305	0.629	0	0	1	0	HG01977	male	SAME124324	PEL	Peruvian	AMR	American	1000 Genomes on GRCh38,1000 Genomes phase 3 release
HG01979	HG01979	1	1	0	0	0	0	0.165	0.551	0.124	0.16	0	0	1	0	HG01979	male	SAME124331	PEL	Peruvian	AMR	American	1000 Genomes on GRCh38,1000 Genomes phase 3 release
HG01980	HG01980	2	1	0	0	1	0	0.013	0.086	0.31	0.591	0	0	1	0	HG01980	female	SAME124917	PEL	Peruvian	AMR	American	1000 Genomes on GRCh38,1000 Genomes phase 3 release
HG01982	HG01982	1	1	0	0	1	0	0.016	0.037	0.058	0.888	0	0	1	0	HG01982	male	SAME1840111	PEL	Peruvian	AMR	American	1000 Genomes on GRCh38,1000 Genomes phase 3 release
HG01985	HG01985	2	1	0	0	0	1	0.977	0.006	0.006	0.01	0	0	0	1	HG01985	female	SAME1840099	ACB	African-Caribbean	AFR	African	1000 Genomes on GRCh38,1000 Genomes phase 3 release
HG01986	HG01986	1	1	0	0	0	1	0.966	0.02	0.006	0.009	0	0	0	1	HG01986	male	SAME1840091	ACB	African-Caribbean	AFR	African	1000 Genomes on GRCh38,1000 Genomes phase 3 release
HG01988	HG01988	1	1	0	0	0	0	0.565	0.374	0.024	0.036	0	0	0	1	HG01988	male	SAME1840175	ACB	African-Caribbean	AFR	African	1000 Genomes on GRCh38,1000 Genomes phase 3 release
HG01989	HG01989	2	1	0	0	0	1	0.806	0.137	0.011	0.047	0	0	0	1	HG01989	female	SAME1840166	ACB	African-Caribbean	AFR	African	1000 Genomes on GRCh38,1000 Genomes phase 3 release
HG01990	HG01990	1	1	0	0	0	1	0.879	0.049	0.012	0.06	0	0	0	1	HG01990	male	SAME1840235	ACB	African-Caribbean	AFR	African	1000 Genomes on GRCh38,1000 Genomes phase 3 release
HG01991	HG01991	1	1	0	0	1	0	0.112	0.014	0.141	0.734	0	0	1	0	HG01991	male	SAME124743	PEL	Peruvian	AMR	American	1000 Genomes on GRCh38,1000 Genomes phase 3 release
HG01992	HG01992	2	1	0	0	1	0	0.181	0.027	0.122	0.671	0	0	1	0	HG01992	female	SAME124742	PEL	Peruvian	AMR	American	1000 Genomes on GRCh38,1000 Genomes phase 3 release
HG01997	HG01997	2	1	0	0	1	0	0.04	0.026	0.077	0.857	0	0	1	0	HG01997	female	SAME124740	PEL	Peruvian	AMR	American	1000 Genomes on GRCh38,1000 Genomes phase 3 release
HG02002	HG02002	1	1	0	0	1	0	0.056	0.084	0.434	0.426	0	0	1	0	HG02002	male	SAME123618	PEL	Peruvian	AMR	American	1000 Genomes on GRCh38,1000 Genomes phase 3 release
HG02003	HG02003	2	1	0	0	1	0	0.029	0.042	0.202	0.726	0	0	1	0	HG02003	female	SAME123619	PEL	Peruvian	AMR	American	1000 Genomes on GRCh38,1000 Genomes phase 3 release
HG02006	HG02006	2	1	0	0	1	0	0.04	0.115	0.024	0.821	0	0	1	0	HG02006	female	SAME1840279	PEL	Peruvian	AMR	American	1000 Genomes on GRCh38,1000 Genomes phase 3 release
HG02008	HG02008	1	1	0	0	0	0	0.102	0.138	0.624	0.135	0	0	1	0	HG02008	male	SAME123621	PEL	Peruvian	AMR	American	1000 Genomes on GRCh38,1000 Genomes phase 3 release
HG02009	HG02009	1	1	0	0	0	1	0.956	0.024	0.006	0.014	0	0	0	1	HG02009	male	SAME123622	ACB	African-Caribbean	AFR	African	1000 Genomes on GRCh38,1000 Genomes phase 3 release
HG02010	HG02010	2	1	0	0	0	1	0.768	0.018	0.045	0.169	0	0	0	1	HG02010	female	SAME123444	ACB	African-Caribbean	AFR	African	1000 Genomes on GRCh38,1000 Genomes phase 3 release
HG02012	HG02012	2	1	0	0	0	1	0.931	0.034	0.015	0.021	0	0	0	1	HG02012	female	SAME1840403	ACB	African-Caribbean	AFR	African	1000 Genomes on GRCh38,1000 Genomes phase 3 release
HG02013	HG02013	1	1	0	0	0	1	0.965	0.015	0.01	0.01	0	0	0	1	HG02013	male	SAME1840396	ACB	African-Caribbean	AFR	African	1000 Genomes on GRCh38,1000 Genomes phase 3 release
HG02014	HG02014	1	1	0	0	0	1	0.949	0.027	0.008	0.016	0	0	0	1	HG02014	male	SAME123448	ACB	African-Caribbean	AFR	African	1000 Genomes on GRCh38,1000 Genomes phase 3 release
HG02016	HG02016	2	1	0	1	0	0	0.011	0.053	0.908	0.027	0	1	0	0	HG02016	female	SAME123446	KHV	Kinh Vietnamese	EAS	East Asian	1000 Genomes on GRCh38,1000 Genomes phase 3 release
HG02017	HG02017	1	1	0	1	0	0	0.009	0.016	0.913	0.063	0	1	0	0	HG02017	male	SAME123445	KHV	Kinh Vietnamese	EAS	East Asian	1000 Genomes on GRCh38,1000 Genomes phase 3 release
HG02019	HG02019	2	1	0	1	0	0	0.018	0.006	0.965	0.011	0	1	0	0	HG02019	female	SAME123450	KHV	Kinh Vietnamese	EAS	East Asian	1000 Genomes on GRCh38,1000 Genomes phase 3 release
HG02020	HG02020	1	1	0	1	0	0	0.021	0.057	0.879	0.043	0	1	0	0	HG02020	male	SAME125168	KHV	Kinh Vietnamese	EAS	East Asian	1000 Genomes on GRCh38,1000 Genomes phase 3 release
HG02023	HG02023	1	1	0	1	0	0	0.006	0.004	0.977	0.014	0	1	0	0	HG02023	male	SAME125307	KHV	Kinh Vietnamese	EAS	East Asian	1000 Genomes on GRCh38,1000 Genomes phase 3 release
HG02025	HG02025	2	1	0	1	0	0	0.014	0.015	0.956	0.015	0	1	0	0	HG02025	female	SAME125335	KHV	Kinh Vietnamese	EAS	East Asian	1000 Genomes on GRCh38,1000 Genomes phase 3 release
HG02026	HG02026	1	1	0	1	0	0	0.017	0.015	0.955	0.013	0	1	0	0	HG02026	male	SAME125315	KHV	Kinh Vietnamese	EAS	East Asian	1000 Genomes on GRCh38,1000 Genomes phase 3 release
HG02028	HG02028	2	1	0	1	0	0	0.017	0.007	0.948	0.027	0	1	0	0	HG02028	female	SAME124020	KHV	Kinh Vietnamese	EAS	East Asian	1000 Genomes on GRCh38,1000 Genomes phase 3 release
HG02029	HG02029	1	1	0	1	0	0	0.017	0.018	0.947	0.019	0	1	0	0	HG02029	male	SAME124021	KHV	Kinh Vietnamese	EAS	East Asian	1000 Genomes on GRCh38,1000 Genomes phase 3 release
HG02031	HG02031	2	1	0	1	0	0	0.004	0.019	0.95	0.027	0	1	0	0	HG02031	female	SAME1839964	KHV	Kinh Vietnamese	EAS	East Asian	1000 Genomes on GRCh38,1000 Genomes phase 3 release
HG02032	HG02032	1	1	0	1	0	0	0.045	0.03	0.791	0.135	0	1	0	0	HG02032	male	SAME1839959	KHV	Kinh Vietnamese	EAS	East Asian	1000 Genomes on GRCh38,1000 Genomes phase 3 release
HG02035	HG02035	1	1	0	1	0	0	0.006	0.074	0.851	0.07	0	1	0	0	HG02035	male	SAME1840035	KHV	Kinh Vietnamese	EAS	East Asian	1000 Genomes on GRCh38,1000 Genomes phase 3 release
HG02040	HG02040	1	1	0	1	0	0	0.012	0.022	0.936	0.03	0	1	0	0	HG02040	male	SAME1839803	KHV	Kinh Vietnamese	EAS	East Asian	1000 Genomes on GRCh38,1000 Genomes phase 3 release
HG02047	HG02047	1	1	0	1	0	0	0.004	0.008	0.977	0.012	0	1	0	0	HG02047	male	SAME1839772	KHV	Kinh Vietnamese	EAS	East Asian	1000 Genomes on GRCh38,1000 Genomes phase 3 release
HG02048	HG02048	2	1	0	1	0	0	0.008	0.011	0.972	0.008	0	1	0	0	HG02048	female	SAME123772	KHV	Kinh Vietnamese	EAS	East Asian	1000 Genomes on GRCh38,1000 Genomes phase 3 release
HG02049	HG02049	2	1	0	1	0	0	0.028	0.025	0.889	0.058	0	1	0	0	HG02049	female	SAME123773	KHV	Kinh Vietnamese	EAS	East Asian	1000 Genomes on GRCh38,1000 Genomes phase 3 release
HG02050	HG02050	1	1	0	1	0	0	0.031	0.013	0.912	0.044	0	1	0	0	HG02050	male	SAME1839555	KHV	Kinh Vietnamese	EAS	East Asian	1000 Genomes on GRCh38,1000 Genomes phase 3 release
HG02051	HG02051	1	1	0	0	0	1	0.953	0.004	0.034	0.009	0	0	0	1	HG02051	male	SAME1839549	ACB	African-Caribbean	AFR	African	1000 Genomes on GRCh38,1000 Genomes phase 3 release
HG02052	HG02052	2	1	0	0	0	1	0.979	0.008	0.003	0.01	0	0	0	1	HG02052	female	SAME1839545	ACB	African-Caribbean	AFR	African	1000 Genomes on GRCh38,1000 Genomes phase 3 release
HG02053	HG02053	1	1	0	0	0	1	0.92	0.006	0.048	0.025	0	0	0	1	HG02053	male	SAME1839543	ACB	African-Caribbean	AFR	African	1000 Genomes on GRCh38,1000 Genomes phase 3 release
HG02054	HG02054	2	1	0	0	0	1	0.933	0.023	0.008	0.036	0	0	0	1	HG02054	female	SAME1839538	ACB	African-Caribbean	AFR	African	1000 Genomes on GRCh38,1000 Genomes phase 3 release
HG02057	HG02057	2	1	0	1	0	0	0.06	0.013	0.865	0.062	0	1	0	0	HG02057	female	SAME124146	KHV	Kinh Vietnamese	EAS	East Asian	1000 Genomes on GRCh38,1000 Genomes phase 3 release
HG02058	HG02058	1	1	0	1	0	0	0.019	0.014	0.946	0.021	0	1	0	0	HG02058	male	SAME125319	KHV	Kinh Vietnamese	EAS	East Asian	1000 Genomes on GRCh38,1000 Genomes phase 3 release
HG02060	HG02060	2	1	0	1	0	0	0.008	0.029	0.946	0.017	0	1	0	0	HG02060	female	SAME1839679	KHV	Kinh Vietnamese	EAS	East Asian	1000 Genomes on GRCh38,1000 Genomes phase 3 release
HG02061	HG02061	1	1	0	1	0	0	0.009	0.032	0.899	0.061	0	1	0	0	HG02061	male	SAME1839676	KHV	Kinh Vietnamese	EAS	East Asian	1000 Genomes on GRCh38,1000 Genomes phase 3 release
HG02064	HG02064	1	1	0	1	0	0	0.006	0.01	0.966	0.018	0	1	0	0	HG02064	male	SAME1839658	KHV	Kinh Vietnamese	EAS	East Asian	1000 Genomes on GRCh38,1000 Genomes phase 3 release
HG02067	HG02067	1	1	0	1	0	0	0.005	0.025	0.877	0.093	0	1	0	0	HG02067	male	SAME1839388	KHV	Kinh Vietnamese	EAS	East Asian	1000 Genomes on GRCh38,1000 Genomes phase 3 release
HG02069	HG02069	2	1	0	1	0	0	0.007	0.006	0.969	0.018	0	1	0	0	HG02069	female	SAME123375	KHV	Kinh Vietnamese	EAS	East Asian	1000 Genomes on GRCh38,1000 Genomes phase 3 release
HG02070	HG02070	1	1	0	1	0	0	0.048	0.013	0.877	0.062	0	1	0	0	HG02070	male	SAME124908	KHV	Kinh Vietnamese	EAS	East Asian	1000 Genomes on GRCh38,1000 Genomes phase 3 release
HG02072	HG02072	2	1	0	1	0	0	0.006	0.024	0.904	0.065	0	1	0	0	HG02072	female	SAME123105	KHV	Kinh Vietnamese	EAS	East Asian	1000 Genomes on GRCh38,1000 Genomes phase 3 release
HG02073	HG02073	1	1	0	1	0	0	0.016	0.051	0.914	0.018	0	1	0	0	HG02073	male	SAME123104	KHV	Kinh Vietnamese	EAS	East Asian	1000 Genomes on GRCh38,1000 Genomes phase 3 release
HG02075	HG02075	2	1	0	1	0	0	0.012	0.016	0.934	0.039	0	1	0	0	HG02075	female	SAME123106	KHV	Kinh Vietnamese	EAS	East Asian	1000 Genomes on GRCh38,1000 Genomes phase 3 release
HG02076	HG02076	1	1	0	1	0	0	0.013	0.01	0.955	0.022	0	1	0	0	HG02076	male	SAME124913	KHV	Kinh Vietnamese	EAS	East Asian	1000 Genomes on GRCh38,1000 Genomes phase 3 release
HG02078	HG02078	2	1	0	1	0	0	0.014	0.011	0.94	0.035	0	1	0	0	HG02078	female	SAME123099	KHV	Kinh Vietnamese	EAS	East Asian	1000 Genomes on GRCh38,1000 Genomes phase 3 release
HG02079	HG02079	1	1	0	1	0	0	0.022	0.013	0.91	0.055	0	1	0	0	HG02079	male	SAME123098	KHV	Kinh Vietnamese	EAS	East Asian	1000 Genomes on GRCh38,1000 Genomes phase 3 release
HG02081	HG02081	2	1	0	1	0	0	0.019	0.184	0.756	0.042	0	1	0	0	HG02081	female	SAME124826	KHV	Kinh Vietnamese	EAS	East Asian	1000 Genomes on GRCh38,1000 Genomes phase 3 release
HG02082	HG02082	1	1	0	1	0	0	0.008	0.013	0.967	0.011	0	1	0	0	HG02082	male	SAME124950	KHV	Kinh Vietnamese	EAS	East Asian	1000 Genomes on GRCh38,1000 Genomes phase 3 release
HG02084	HG02084	2	1	0	1	0	0	0.015	0.005	0.965	0.015	0	1	0	0	HG02084	female	SAME124973	KHV	Kinh Vietnamese	EAS	East Asian	1000 Genomes on GRCh38,1000 Genomes phase 3 release
HG02085	HG02085	1	1	0	1	0	0	0.013	0.021	0.943	0.023	0	1	0	0	HG02085	male	SAME124979	KHV	Kinh Vietnamese	EAS	East Asian	1000 Genomes on GRCh38,1000 Genomes phase 3 release
HG02086	HG02086	2	1	0	1	0	0	0.02	0.011	0.937	0.031	0	1	0	0	HG02086	female	SAME124675	KHV	Kinh Vietnamese	EAS	East Asian	1000 Genomes on GRCh38,1000 Genomes phase 3 release
HG02087	HG02087	2	1	0	1	0	0	0.008	0.017	0.95	0.025	0	1	0	0	HG02087	female	SAME124678	KHV	Kinh Vietnamese	EAS	East Asian	1000 Genomes on GRCh38,1000 Genomes phase 3 release
HG02088	HG02088	1	1	0	1	0	0	0.017	0.012	0.964	0.006	0	1	0	0	HG02088	male	SAME124820	KHV	Kinh Vietnamese	EAS	East Asian	1000 Genomes on GRCh38,1000 Genomes phase 3 release
HG02089	HG02089	2	1	0	0	1	0	0.095	0.022	0.209	0.675	0	0	1	0	HG02089	female	SAME124821	PEL	Peruvian	AMR	American	1000 Genomes on GRCh38,1000 Genomes phase 3 release
HG02090	HG02090	1	1	0	0	1	0	0.166	0.148	0.075	0.611	0	0	1	0	HG02090	male	SAME124651	PEL	Peruvian	AMR	American	1000 Genomes on GRCh38,1000 Genomes phase 3 release
HG02095	HG02095	2	1	0	0	0	1	0.963	0.007	0.014	0.016	0	0	0	1	HG02095	female	SAME1839064	ACB	African-Caribbean	AFR	African	1000 Genomes on GRCh38,1000 Genomes phase 3 release
HG02102	HG02102	2	1	0	0	1	0	0.024	0.071	0.054	0.851	0	0	1	0	HG02102	female	SAME1840155	PEL	Peruvian	AMR	American	1000 Genomes on GRCh38,1000 Genomes phase 3 release
HG02104	HG02104	1	1	0	0	1	0	0.013	0.075	0.253	0.66	0	0	1	0	HG02104	male	SAME123874	PEL	Peruvian	AMR	American	1000 Genomes on GRCh38,1000 Genomes phase 3 release
HG02105	HG02105	2	1	0	0	1	0	0.017	0.193	0.559	0.23	0	0	1	0	HG02105	female	SAME123873	PEL	Peruvian	AMR	American	1000 Genomes on GRCh38,1000 Genomes phase 3 release
HG02107	HG02107	1	1	0	0	0	1	0.955	0.012	0.018	0.014	0	0	0	1	HG02107	male	SAME1840206	ACB	African-Caribbean	AFR	African	1000 Genomes on GRCh38,1000 Genomes phase 3 release
HG02108	HG02108	2	1	0	0	0	1	0.869	0.091	0.009	0.031	0	0	0	1	HG02108	female	SAME1840201	ACB	African-Caribbean	AFR	African	1000 Genomes on GRCh38,1000 Genomes phase 3 release
HG02111	HG02111	2	1	0	0	0	1	0.903	0.046	0.011	0.039	0	0	0	1	HG02111	female	SAME1839922	ACB	African-Caribbean	AFR	African	1000 Genomes on GRCh38,1000 Genomes phase 3 release
HG02113	HG02113	2	1	0	1	0	0	0.011	0.054	0.926	0.01	0	1	0	0	HG02113	female	SAME124044	KHV	Kinh Vietnamese	EAS	East Asian	1000 Genomes on GRCh38,1000 Genomes phase 3 release
HG02116	HG02116	1	1	0	1	0	0	0.021	0.02	0.937	0.022	0	1	0	0	HG02116	male	SAME1839990	KHV	Kinh Vietnamese	EAS	East Asian	1000 Genomes on GRCh38,1000 Genomes phase 3 release
HG02121	HG02121	2	1	0	1	0	0	0.02	0.039	0.902	0.038	0	1	0	0	HG02121	female	SAME123479	KHV	Kinh Vietnamese	EAS	East Asian	1000 Genomes on GRCh38,1000 Genomes phase 3 release
HG02122	HG02122	1	1	0	1	0	0	0.007	0.011	0.962	0.021	0	1	0	0	HG02122	male	SAME123478	KHV	Kinh Vietnamese	EAS	East Asian	1000 Genomes on GRCh38,1000 Genomes phase 3 release
HG02127	HG02127	2	1	0	1	0	0	0.006	0.011	0.976	0.007	0	1	0	0	HG02127	female	SAME123476	KHV	Kinh Vietnamese	EAS	East Asian	1000 Genomes on GRCh38,1000 Genomes phase 3 release
HG02128	HG02128	1	1	0	1	0	0	0.017	0.01	0.904	0.068	0	1	0	0	HG02128	male	SAME123475	KHV	Kinh Vietnamese	EAS	East Asian	1000 Genomes on GRCh38,1000 Genomes phase 3 release
HG02130	HG02130	2	1	0	1	0	0	0.007	0.047	0.939	0.008	0	1	0	0	HG02130	female	SAME1839904	KHV	Kinh Vietnamese	EAS	East Asian	1000 Genomes on GRCh38,1000 Genomes phase 3 release
HG02131	HG02131	1	1	0	1	0	0	0.025	0.011	0.934	0.03	0	1	0	0	HG02131	male	SAME1839896	KHV	Kinh Vietnamese	EAS	East Asian	1000 Genomes on GRCh38,1000 Genomes phase 3 release
HG02133	HG02133	2	1	0	1	0	0	0.006	0.012	0.973	0.009	0	1	0	0	HG02133	female	SAME1839882	KHV	Kinh Vietnamese	EAS	East Asian	1000 Genomes on GRCh38,1000 Genomes phase 3 release
HG02134	HG02134	1	1	0	1	0	0	0.006	0.007	0.974	0.013	0	1	0	0	HG02134	male	SAME1839875	KHV	Kinh Vietnamese	EAS	East Asian	1000 Genomes on GRCh38,1000 Genomes phase 3 release
HG02136	HG02136	2	1	0	1	0	0	0.049	0.028	0.839	0.083	0	1	0	0	HG02136	female	SAME1839865	KHV	Kinh Vietnamese	EAS	East Asian	1000 Genomes on GRCh38,1000 Genomes phase 3 release
HG02137	HG02137	1	1	0	1	0	0	0.023	0.019	0.917	0.041	0	1	0	0	HG02137	male	SAME1839862	KHV	Kinh Vietnamese	EAS	East Asian	1000 Genomes on GRCh38,1000 Genomes phase 3 release
HG02138	HG02138	1	1	0	1	0	0	0.005	0.006	0.976	0.012	0	1	0	0	HG02138	male	SAME123659	KHV	Kinh Vietnamese	EAS	East Asian	1000 Genomes on GRCh38,1000 Genomes phase 3 release
HG02139	HG02139	2	1	0	1	0	0	0.025	0.02	0.833	0.122	0	1	0	0	HG02139	female	SAME123660	KHV	Kinh Vietnamese	EAS	East Asian	1000 Genomes on GRCh38,1000 Genomes phase 3 release
HG02140	HG02140	2	1	0	1	0	0	0.013	0.012	0.965	0.01	0	1	0	0	HG02140	female	SAME124612	KHV	Kinh Vietnamese	EAS	East Asian	1000 Genomes on GRCh38,1000 Genomes phase 3 release
HG02141	HG02141	1	1	0	1	0	0	0.007	0.006	0.976	0.012	0	1	0	0	HG02141	male	SAME124611	KHV	Kinh Vietnamese	EAS	East Asian	1000 Genomes on GRCh38,1000 Genomes phase 3 release
HG02142	HG02142	2	1	0	1	0	0	0.026	0.051	0.886	0.037	0	1	0	0	HG02142	female	SAME124614	KHV	Kinh Vietnamese	EAS	East Asian	1000 Genomes on GRCh38,1000 Genomes phase 3 release
HG02143	HG02143	1	1	0	0	0	1	0.803	0.081	0.013	0.103	0	0	0	1	HG02143	male	SAME1839628	ACB	African-Caribbean	AFR	African	1000 Genomes on GRCh38,1000 Genomes phase 3 release
HG02144	HG02144	2	1	0	0	0	1	0.88	0.064	0.011	0.045	0	0	0	1	HG02144	female	SAME1839624	ACB	African-Caribbean	AFR	African	1000 Genomes on GRCh38,1000 Genomes phase 3 release
HG02146	HG02146	1	1	0	0	1	0	0.026	0.103	0.495	0.376	0	0	1	0	HG02146	male	SAME1839613	PEL	Peruvian	AMR	American	1000 Genomes on GRCh38,1000 Genomes phase 3 release
HG02147	HG02147	2	1	0	0	1	0	0.027	0.036	0.619	0.318	0	0	1	0	HG02147	female	SAME1839700	PEL	Peruvian	AMR	American	1000 Genomes on GRCh38,1000 Genomes phase 3 release
HG02150	HG02150	1	1	0	0	1	0	0.041	0.027	0.455	0.477	0	0	1	0	HG02150	male	SAME1839407	PEL	Peruvian	AMR	American	1000 Genomes on GRCh38,1000 Genomes phase 3 release
HG02151	HG02151	2	1	0	1	0	0	0.008	0.028	0.948	0.016	0	1	0	0	HG02151	female	SAME1839403	CDX	Dai Chinese	EAS	East Asian	1000 Genomes on GRCh38,1000 Genomes phase 3 release
HG02152	HG02152	2	1	0	1	0	0	0.008	0.01	0.969	0.013	0	1	0	0	HG02152	female	SAME124790	CDX	Dai Chinese	EAS	East Asian	1000 Genomes on GRCh38,1000 Genomes phase 3 release
HG02153	HG02153	2	1	0	1	0	0	0.017	0.012	0.953	0.017	0	1	0	0	HG02153	female	SAME124791	CDX	Dai Chinese	EAS	East Asian	1000 Genomes on GRCh38,1000 Genomes phase 3 release
HG02154	HG02154	2	1	0	1	0	0	0.015	0.018	0.957	0.01	0	1	0	0	HG02154	female	SAME124794	CDX	Dai Chinese	EAS	East Asian	1000 Genomes on GRCh38,1000 Genomes phase 3 release
HG02155	HG02155	2	1	0	1	0	0	0.013	0.015	0.965	0.007	0	1	0	0	HG02155	female	SAME124795	CDX	Dai Chinese	EAS	East Asian	1000 Genomes on GRCh38,1000 Genomes phase 3 release
HG02156	HG02156	2	1	0	1	0	0	0.012	0.022	0.955	0.012	0	1	0	0	HG02156	female	SAME124793	CDX	Dai Chinese	EAS	East Asian	1000 Genomes on GRCh38,1000 Genomes phase 3 release
HG02164	HG02164	2	1	0	1	0	0	0.006	0.013	0.962	0.019	0	1	0	0	HG02164	female	SAME124209	CDX	Dai Chinese	EAS	East Asian	1000 Genomes on GRCh38,1000 Genomes phase 3 release
HG02165	HG02165	2	1	0	1	0	0	0.012	0.008	0.969	0.012	0	1	0	0	HG02165	female	SAME124208	CDX	Dai Chinese	EAS	East Asian	1000 Genomes on GRCh38,1000 Genomes phase 3 release
HG02166	HG02166	2	1	0	1	0	0	0.054	0.031	0.872	0.042	0	1	0	0	HG02166	female	SAME124207	CDX	Dai Chinese	EAS	East Asian	1000 Genomes on GRCh38,1000 Genomes phase 3 release
HG02178	HG02178	2	1	0	1	0	0	0.014	0.016	0.96	0.01	0	1	0	0	HG02178	female	SAME124414	CDX	Dai Chinese	EAS	East Asian	1000 Genomes on GRCh38,1000 Genomes phase 3 release
HG02179	HG02179	2	1	0	1	0	0	0.006	0.012	0.965	0.017	0	1	0	0	HG02179	female	SAME124415	CDX	Dai Chinese	EAS	East Asian	1000 Genomes on GRCh38,1000 Genomes phase 3 release
HG02180	HG02180	2	1	0	1	0	0	0.013	0.015	0.958	0.014	0	1	0	0	HG02180	female	SAME123208	CDX	Dai Chinese	EAS	East Asian	1000 Genomes on GRCh38,1000 Genomes phase 3 release
HG02181	HG02181	2	1	0	1	0	0	0.014	0.008	0.968	0.01	0	1	0	0	HG02181	female	SAME123206	CDX	Dai Chinese	EAS	East Asian	1000 Genomes on GRCh38,1000 Genomes phase 3 release
HG02182	HG02182	2	1	0	1	0	0	0.013	0.007	0.972	0.008	0	1	0	0	HG02182	female	SAME125035	CDX	Dai Chinese	EAS	East Asian	1000 Genomes on GRCh38,1000 Genomes phase 3 release
HG02184	HG02184	2	1	0	1	0	0	0.023	0.009	0.941	0.026	0	1	0	0	HG02184	female	SAME123216	CDX	Dai Chinese	EAS	East Asian	1000 Genomes on GRCh38,1000 Genomes phase 3 release
HG02185	HG02185	2	1	0	1	0	0	0.011	0.009	0.968	0.011	0	1	0	0	HG02185	female	SAME123215	CDX	Dai Chinese	EAS	East Asian	1000 Genomes on GRCh38,1000 Genomes phase 3 release
HG02186	HG02186	2	1	0	1	0	0	0.01	0.019	0.958	0.014	0	1	0	0	HG02186	female	SAME125039	CDX	Dai Chinese	EAS	East Asian	1000 Genomes on GRCh38,1000 Genomes phase 3 release
HG02187	HG02187	2	1	0	1	0	0	0.009	0.024	0.907	0.06	0	1	0	0	HG02187	female	SAME125038	CDX	Dai Chinese	EAS	East Asian	1000 Genomes on GRCh38,1000 Genomes phase 3 release
HG02188	HG02188	2	1	0	1	0	0	0.01	0.04	0.893	0.057	0	1	0	0	HG02188	female	SAME122829	CDX	Dai Chinese	EAS	East Asian	1000 Genomes on GRCh38,1000 Genomes phase 3 release
HG02190	HG02190	2	1	0	1	0	0	0.01	0.008	0.974	0.008	0	1	0	0	HG02190	female	SAME125259	CDX	Dai Chinese	EAS	East Asian	1000 Genomes on GRCh38,1000 Genomes phase 3 release
HG02215	HG02215	2	1	1	0	0	0	0.018	0.933	0.01	0.04	1	0	0	0	HG02215	female	SAME123904	GBR	British	EUR	European	1000 Genomes on GRCh38,1000 Genomes phase 3 release,Geuvadis
HG02219	HG02219	1	1	1	0	0	0	0.009	0.972	0.009	0.011	1	0	0	0	HG02219	male	SAME1839813	IBS	Spanish	EUR	European	1000 Genomes on GRCh38,1000 Genomes phase 3 release
HG02220	HG02220	2	1	0	0	0	0	0.029	0.873	0.009	0.089	1	0	0	0	HG02220	female	SAME123715	IBS	Spanish	EUR	European	1000 Genomes on GRCh38,1000 Genomes phase 3 release
HG02221	HG02221	1	1	1	0	0	0	0.019	0.957	0.01	0.014	1	0	0	0	HG02221	male	SAME123716	IBS	Spanish	EUR	European	1000 Genomes on GRCh38,1000 Genomes phase 3 release
HG02223	HG02223	2	1	1	0	0	0	0.01	0.94	0.007	0.044	1	0	0	0	HG02223	female	SAME1839584	IBS	Spanish	EUR	European	1000 Genomes on GRCh38,1000 Genomes phase 3 release
HG02224	HG02224	1	1	1	0	0	0	0.012	0.921	0.015	0.051	1	0	0	0	HG02224	male	SAME1839579	IBS	Spanish	EUR	European	1000 Genomes on GRCh38,1000 Genomes phase 3 release
HG02230	HG02230	2	1	1	0	0	0	0.015	0.938	0.009	0.037	1	0	0	0	HG02230	female	SAME1839383	IBS	Spanish	EUR	European	1000 Genomes on GRCh38,1000 Genomes phase 3 release
HG02231	HG02231	1	1	0	0	0	0	0.047	0.891	0.006	0.055	1	0	0	0	HG02231	male	SAME1839376	IBS	Spanish	EUR	European	1000 Genomes on GRCh38,1000 Genomes phase 3 release
HG02232	HG02232	2	1	1	0	0	0	0.012	0.969	0.008	0.011	1	0	0	0	HG02232	female	SAME1839374	IBS	Spanish	EUR	European	1000 Genomes on GRCh38,1000 Genomes phase 3 release
HG02233	HG02233	1	1	0	0	0	0	0.031	0.9	0.025	0.045	1	0	0	0	HG02233	male	SAME1839370	IBS	Spanish	EUR	European	1000 Genomes on GRCh38,1000 Genomes phase 3 release
HG02235	HG02235	2	1	1	0	0	0	0.023	0.911	0.008	0.058	1	0	0	0	HG02235	female	SAME123521	IBS	Spanish	EUR	European	1000 Genomes on GRCh38,1000 Genomes phase 3 release
HG02236	HG02236	1	1	1	0	0	0	0.026	0.949	0.011	0.014	1	0	0	0	HG02236	male	SAME123520	IBS	Spanish	EUR	European	1000 Genomes on GRCh38,1000 Genomes phase 3 release
HG02238	HG02238	1	1	1	0	0	0	0.015	0.93	0.009	0.046	1	0	0	0	HG02238	male	SAME1839423	IBS	Spanish	EUR	European	1000 Genomes on GRCh38,1000 Genomes phase 3 release
HG02239	HG02239	2	1	0	0	1	0	0.022	0.321	0.031	0.626	1	0	0	0	HG02239	female	SAME1839420	IBS	Spanish	EUR	European	1000 Genomes on GRCh38,1000 Genomes phase 3 release
HG02250	HG02250	1	1	0	1	0	0	0.013	0.003	0.972	0.012	0	1	0	0	HG02250	male	SAME1839268	CDX	Dai Chinese	EAS	East Asian	1000 Genomes on GRCh38,1000 Genomes phase 3 release
HG02252	HG02252	2	1	0	0	1	0	0.025	0.149	0.126	0.7	0	0	1	0	HG02252	female	SAME1839354	PEL	Peruvian	AMR	American	1000 Genomes on GRCh38,1000 Genomes phase 3 release
HG02253	HG02253	1	1	0	0	1	0	0.04	0.052	0.017	0.892	0	0	1	0	HG02253	male	SAME1839347	PEL	Peruvian	AMR	American	1000 Genomes on GRCh38,1000 Genomes phase 3 release
HG02255	HG02255	1	1	0	0	0	1	0.963	0.016	0.011	0.01	0	0	0	1	HG02255	male	SAME1839337	ACB	African-Caribbean	AFR	African	1000 Genomes on GRCh38,1000 Genomes phase 3 release
HG02256	HG02256	2	1	0	0	1	0	0.665	0.12	0.019	0.195	0	0	0	1	HG02256	female	SAME1839332	ACB	African-Caribbean	AFR	African	1000 Genomes on GRCh38,1000 Genomes phase 3 release
HG02259	HG02259	1	1	0	0	1	0	0.079	0.011	0.315	0.595	0	0	1	0	HG02259	male	SAME1839319	PEL	Peruvian	AMR	American	1000 Genomes on GRCh38,1000 Genomes phase 3 release
HG02260	HG02260	2	1	0	0	1	0	0.057	0.041	0.221	0.681	0	0	1	0	HG02260	female	SAME1839139	PEL	Peruvian	AMR	American	1000 Genomes on GRCh38,1000 Genomes phase 3 release
HG02262	HG02262	1	1	0	0	1	0	0.033	0.122	0.436	0.408	0	0	1	0	HG02262	male	SAME1839128	PEL	Peruvian	AMR	American	1000 Genomes on GRCh38,1000 Genomes phase 3 release
HG02265	HG02265	1	1	0	0	1	0	0.016	0.017	0.072	0.894	0	0	1	0	HG02265	male	SAME1839117	PEL	Peruvian	AMR	American	1000 Genomes on GRCh38,1000 Genomes phase 3 release
HG02266	HG02266	2	1	0	0	1	0	0.015	0.048	0.222	0.715	0	0	1	0	HG02266	female	SAME1839110	PEL	Peruvian	AMR	American	1000 Genomes on GRCh38,1000 Genomes phase 3 release
HG02271	HG02271	1	1	0	0	1	0	0.039	0.017	0.55	0.394	0	0	1	0	HG02271	male	SAME1840319	PEL	Peruvian	AMR	American	1000 Genomes on GRCh38,1000 Genomes phase 3 release
HG02272	HG02272	2	1	0	0	1	0	0.044	0.194	0.524	0.238	0	0	1	0	HG02272	female	SAME1840314	PEL	Peruvian	AMR	American	1000 Genomes on GRCh38,1000 Genomes phase 3 release
HG02274	HG02274	1	1	0	0	1	0	0.213	0.027	0.067	0.693	0	0	1	0	HG02274	male	SAME1840306	PEL	Peruvian	AMR	American	1000 Genomes on GRCh38,1000 Genomes phase 3 release
HG02275	HG02275	2	1	0	0	1	0	0.013	0.039	0.125	0.823	0	0	1	0	HG02275	female	SAME1840376	PEL	Peruvian	AMR	American	1000 Genomes on GRCh38,1000 Genomes phase 3 release
HG02277	HG02277	1	1	0	0	1	0	0.014	0.058	0.129	0.799	0	0	1	0	HG02277	male	SAME1840370	PEL	Peruvian	AMR	American	1000 Genomes on GRCh38,1000 Genomes phase 3 release
HG02278	HG02278	2	1	0	0	1	0	0.03	0.015	0.538	0.417	0	0	1	0	HG02278	female	SAME1840367	PEL	Peruvian	AMR	American	1000 Genomes on GRCh38,1000 Genomes phase 3 release
HG02281	HG02281	1	1	0	0	0	1	0.964	0.011	0.016	0.009	0	0	0	1	HG02281	male	SAME1840094	ACB	African-Caribbean	AFR	African	1000 Genomes on GRCh38,1000 Genomes phase 3 release
HG02282	HG02282	2	1	0	0	0	1	0.708	0.157	0.03	0.104	0	0	0	1	HG02282	female	SAME1840177	ACB	African-Caribbean	AFR	African	1000 Genomes on GRCh38,1000 Genomes phase 3 release
HG02283	HG02283	1	1	0	0	0	1	0.866	0.01	0.07	0.055	0	0	0	1	HG02283	male	SAME1840173	ACB	African-Caribbean	AFR	African	1000 Genomes on GRCh38,1000 Genomes phase 3 release
HG02284	HG02284	1	1	0	0	0	1	0.943	0.031	0.008	0.018	0	0	0	1	HG02284	male	SAME1840168	ACB	African-Caribbean	AFR	African	1000 Genomes on GRCh38,1000 Genomes phase 3 release
HG02285	HG02285	1	1	0	0	1	0	0.16	0.029	0.222	0.589	0	0	1	0	HG02285	male	SAME122914	PEL	Peruvian	AMR	American	1000 Genomes on GRCh38,1000 Genomes phase 3 release
HG02286	HG02286	2	1	0	0	1	0	0.021	0.105	0.038	0.836	0	0	1	0	HG02286	female	SAME122912	PEL	Peruvian	AMR	American	1000 Genomes on GRCh38,1000 Genomes phase 3 release
HG02291	HG02291	1	1	0	0	1	0	0.044	0.031	0.187	0.737	0	0	1	0	HG02291	male	SAME1839948	PEL	Peruvian	AMR	American	1000 Genomes on GRCh38,1000 Genomes phase 3 release
HG02292	HG02292	2	1	0	0	1	0	0.099	0.044	0.278	0.579	0	0	1	0	HG02292	female	SAME1839943	PEL	Peruvian	AMR	American	1000 Genomes on GRCh38,1000 Genomes phase 3 release
HG02298	HG02298	2	1	0	0	1	0	0.039	0.046	0.026	0.889	0	0	1	0	HG02298	female	SAME1839913	PEL	Peruvian	AMR	American	1000 Genomes on GRCh38,1000 Genomes phase 3 release
HG02299	HG02299	1	1	0	0	1	0	0.035	0.053	0.432	0.479	0	0	1	0	HG02299	male	SAME1839994	PEL	Peruvian	AMR	American	1000 Genomes on GRCh38,1000 Genomes phase 3 release
HG02301	HG02301	2	1	0	0	1	0	0.098	0.06	0.133	0.709	0	0	1	0	HG02301	female	SAME124280	PEL	Peruvian	AMR	American	1000 Genomes on GRCh38,1000 Genomes phase 3 release
HG02304	HG02304	1	1	0	0	1	0	0.032	0.053	0.319	0.596	0	0	1	0	HG02304	male	SAME1839548	PEL	Peruvian	AMR	American	1000 Genomes on GRCh38,1000 Genomes phase 3 release
HG02307	HG02307	1	1	0	0	0	1	0.955	0.013	0.018	0.014	0	0	0	1	HG02307	male	SAME1839535	ACB	African-Caribbean	AFR	African	1000 Genomes on GRCh38,1000 Genomes phase 3 release
HG02308	HG02308	2	1	0	0	0	1	0.963	0.016	0.011	0.01	0	0	0	1	HG02308	female	SAME1839529	ACB	African-Caribbean	AFR	African	1000 Genomes on GRCh38,1000 Genomes phase 3 release
HG02309	HG02309	2	1	0	0	0	1	0.736	0.089	0.065	0.11	0	0	0	1	HG02309	female	SAME1839525	ACB	African-Caribbean	AFR	African	1000 Genomes on GRCh38,1000 Genomes phase 3 release
HG02312	HG02312	2	1	0	0	1	0	0.034	0.196	0.04	0.731	0	0	1	0	HG02312	female	SAME1839684	PEL	Peruvian	AMR	American	1000 Genomes on GRCh38,1000 Genomes phase 3 release
HG02314	HG02314	1	1	0	0	0	1	0.916	0.041	0.01	0.033	0	0	0	1	HG02314	male	SAME1839674	ACB	African-Caribbean	AFR	African	1000 Genomes on GRCh38,1000 Genomes phase 3 release
HG02315	HG02315	2	1	0	0	0	1	0.876	0.107	0.009	0.009	0	0	0	1	HG02315	female	SAME1839666	ACB	African-Caribbean	AFR	African	1000 Genomes on GRCh38,1000 Genomes phase 3 release
HG02317	HG02317	1	1	0	0	0	1	0.967	0.005	0.012	0.016	0	0	0	1	HG02317	male	SAME1839656	ACB	African-Caribbean	AFR	African	1000 Genomes on GRCh38,1000 Genomes phase 3 release
HG02318	HG02318	2	1	0	0	0	1	0.933	0.02	0.022	0.025	0	0	0	1	HG02318	female	SAME1839391	ACB	African-Caribbean	AFR	African	1000 Genomes on GRCh38,1000 Genomes phase 3 release
HG02322	HG02322	2	1	0	0	0	1	0.79	0.026	0.028	0.155	0	0	0	1	HG02322	female	SAME1839444	ACB	African-Caribbean	AFR	African	1000 Genomes on GRCh38,1000 Genomes phase 3 release
HG02323	HG02323	1	1	0	0	0	1	0.799	0.023	0.145	0.033	0	0	0	1	HG02323	male	SAME1839440	ACB	African-Caribbean	AFR	African	1000 Genomes on GRCh38,1000 Genomes phase 3 release
HG02325	HG02325	2	1	0	0	0	1	0.926	0.021	0.006	0.046	0	0	0	1	HG02325	female	SAME1839521	ACB	African-Caribbean	AFR	African	1000 Genomes on GRCh38,1000 Genomes phase 3 release
HG02330	HG02330	1	1	0	0	0	1	0.978	0.006	0.007	0.009	0	0	0	1	HG02330	male	SAME1839237	ACB	African-Caribbean	AFR	African	1000 Genomes on GRCh38,1000 Genomes phase 3 release
HG02332	HG02332	1	1	0	0	0	1	0.792	0.137	0.018	0.053	0	0	0	1	HG02332	male	SAME1839315	ACB	African-Caribbean	AFR	African	1000 Genomes on GRCh38,1000 Genomes phase 3 release
HG02334	HG02334	1	1	0	0	0	1	0.846	0.131	0.002	0.021	0	0	0	1	HG02334	male	SAME1839307	ACB	African-Caribbean	AFR	African	1000 Genomes on GRCh38,1000 Genomes phase 3 release
HG02337	HG02337	2	1	0	0	0	1	0.932	0.039	0.009	0.019	0	0	0	1	HG02337	female	SAME1839296	ACB	African-Caribbean	AFR	African	1000 Genomes on GRCh38,1000 Genomes phase 3 release
HG02339	HG02339	2	1	0	0	0	1	0.958	0.016	0.008	0.018	0	0	0	1	HG02339	female	SAME1839288	ACB	African-Caribbean	AFR	African	1000 Genomes on GRCh38,1000 Genomes phase 3 release
HG02343	HG02343	1	1	0	0	0	1	0.745	0.052	0.161	0.042	0	0	0	1	HG02343	male	SAME1839091	ACB	African-Caribbean	AFR	African	1000 Genomes on GRCh38,1000 Genomes phase 3 release
HG02345	HG02345	2	1	0	0	1	0	0.112	0.038	0.081	0.769	0	0	1	0	HG02345	female	SAME1839081	PEL	Peruvian	AMR	American	1000 Genomes on GRCh38,1000 Genomes phase 3 release
HG02348	HG02348	2	1	0	0	1	0	0.025	0.021	0.112	0.842	0	0	1	0	HG02348	female	SAME1839063	PEL	Peruvian	AMR	American	1000 Genomes on GRCh38,1000 Genomes phase 3 release
HG02351	HG02351	1	1	0	1	0	0	0.004	0.051	0.904	0.041	0	1	0	0	HG02351	male	SAME1840284	CDX	Dai Chinese	EAS	East Asian	1000 Genomes on GRCh38,1000 Genomes phase 3 release
HG02353	HG02353	1	1	0	1	0	0	0.016	0.027	0.922	0.035	0	1	0	0	HG02353	male	SAME1840276	CDX	Dai Chinese	EAS	East Asian	1000 Genomes on GRCh38,1000 Genomes phase 3 release
HG02355	HG02355	1	1	0	1	0	0	0.012	0.005	0.973	0.01	0	1	0	0	HG02355	male	SAME1840269	CDX	Dai Chinese	EAS	East Asian	1000 Genomes on GRCh38,1000 Genomes phase 3 release
HG02356	HG02356	1	1	0	1	0	0	0.012	0.014	0.959	0.014	0	1	0	0	HG02356	male	SAME1840261	CDX	Dai Chinese	EAS	East Asian	1000 Genomes on GRCh38,1000 Genomes phase 3 release
HG02360	HG02360	1	1	0	1	0	0	0.028	0.021	0.815	0.137	0	1	0	0	HG02360	male	SAME1840391	CDX	Dai Chinese	EAS	East Asian	1000 Genomes on GRCh38,1000 Genomes phase 3 release
HG02364	HG02364	1	1	0	1	0	0	0.006	0.02	0.956	0.017	0	1	0	0	HG02364	male	SAME1840125	CDX	Dai Chinese	EAS	East Asian	1000 Genomes on GRCh38,1000 Genomes phase 3 release
HG02367	HG02367	1	1	0	1	0	0	0.023	0.011	0.945	0.021	0	1	0	0	HG02367	male	SAME1840113	CDX	Dai Chinese	EAS	East Asian	1000 Genomes on GRCh38,1000 Genomes phase 3 release
HG02371	HG02371	1	1	0	1	0	0	0.008	0.011	0.959	0.022	0	1	0	0	HG02371	male	SAME1840180	CDX	Dai Chinese	EAS	East Asian	1000 Genomes on GRCh38,1000 Genomes phase 3 release
HG02373	HG02373	1	1	0	1	0	0	0.008	0.009	0.968	0.016	0	1	0	0	HG02373	male	SAME124104	CDX	Dai Chinese	EAS	East Asian	1000 Genomes on GRCh38,1000 Genomes phase 3 release
HG02374	HG02374	1	1	0	1	0	0	0.009	0.01	0.928	0.053	0	1	0	0	HG02374	male	SAME1840247	CDX	Dai Chinese	EAS	East Asian	1000 Genomes on GRCh38,1000 Genomes phase 3 release
HG02375	HG02375	1	1	0	1	0	0	0.013	0.045	0.756	0.187	0	1	0	0	HG02375	male	SAME1840244	CDX	Dai Chinese	EAS	East Asian	1000 Genomes on GRCh38,1000 Genomes phase 3 release
HG02379	HG02379	1	1	0	1	0	0	0.017	0.036	0.938	0.01	0	1	0	0	HG02379	male	SAME1840217	CDX	Dai Chinese	EAS	East Asian	1000 Genomes on GRCh38,1000 Genomes phase 3 release
HG02380	HG02380	1	1	0	1	0	0	0.013	0.014	0.947	0.026	0	1	0	0	HG02380	male	SAME1840045	CDX	Dai Chinese	EAS	East Asian	1000 Genomes on GRCh38,1000 Genomes phase 3 release
HG02382	HG02382	1	1	0	1	0	0	0.008	0.009	0.958	0.024	0	1	0	0	HG02382	male	SAME1840025	CDX	Dai Chinese	EAS	East Asian	1000 Genomes on GRCh38,1000 Genomes phase 3 release
HG02383	HG02383	1	1	0	1	0	0	0.004	0.012	0.972	0.013	0	1	0	0	HG02383	male	SAME1840019	CDX	Dai Chinese	EAS	East Asian	1000 Genomes on GRCh38,1000 Genomes phase 3 release
HG02384	HG02384	1	1	0	1	0	0	0.015	0.097	0.841	0.048	0	1	0	0	HG02384	male	SAME1840011	CDX	Dai Chinese	EAS	East Asian	1000 Genomes on GRCh38,1000 Genomes phase 3 release
HG02385	HG02385	1	1	0	1	0	0	0.01	0.018	0.942	0.03	0	1	0	0	HG02385	male	SAME1840006	CDX	Dai Chinese	EAS	East Asian	1000 Genomes on GRCh38,1000 Genomes phase 3 release
HG02386	HG02386	1	1	0	1	0	0	0.015	0.024	0.912	0.048	0	1	0	0	HG02386	male	SAME1840001	CDX	Dai Chinese	EAS	East Asian	1000 Genomes on GRCh38,1000 Genomes phase 3 release
HG02389	HG02389	1	1	0	1	0	0	0.015	0.017	0.947	0.021	0	1	0	0	HG02389	male	SAME1840085	CDX	Dai Chinese	EAS	East Asian	1000 Genomes on GRCh38,1000 Genomes phase 3 release
HG02390	HG02390	1	1	0	1	0	0	0.005	0.029	0.947	0.02	0	1	0	0	HG02390	male	SAME1839788	CDX	Dai Chinese	EAS	East Asian	1000 Genomes on GRCh38,1000 Genomes phase 3 release
HG02391	HG02391	1	1	0	1	0	0	0.004	0.019	0.959	0.019	0	1	0	0	HG02391	male	SAME1839784	CDX	Dai Chinese	EAS	East Asian	1000 Genomes on GRCh38,1000 Genomes phase 3 release
HG02392	HG02392	1	1	0	1	0	0	0.016	0.007	0.965	0.012	0	1	0	0	HG02392	male	SAME1839776	CDX	Dai Chinese	EAS	East Asian	1000 Genomes on GRCh38,1000 Genomes phase 3 release
HG02394	HG02394	1	1	0	1	0	0	0.024	0.011	0.939	0.026	0	1	0	0	HG02394	male	SAME123305	CDX	Dai Chinese	EAS	East Asian	1000 Genomes on GRCh38,1000 Genomes phase 3 release
HG02395	HG02395	1	1	0	1	0	0	0.015	0.015	0.945	0.025	0	1	0	0	HG02395	male	SAME1839754	CDX	Dai Chinese	EAS	East Asian	1000 Genomes on GRCh38,1000 Genomes phase 3 release
HG02396	HG02396	1	1	0	1	0	0	0.009	0.008	0.98	0.003	0	1	0	0	HG02396	male	SAME125357	CDX	Dai Chinese	EAS	East Asian	1000 Genomes on GRCh38,1000 Genomes phase 3 release
HG02397	HG02397	1	1	0	1	0	0	0.003	0.01	0.977	0.01	0	1	0	0	HG02397	male	SAME123308	CDX	Dai Chinese	EAS	East Asian	1000 Genomes on GRCh38,1000 Genomes phase 3 release
HG02398	HG02398	1	1	0	1	0	0	0.01	0.032	0.938	0.02	0	1	0	0	HG02398	male	SAME1839845	CDX	Dai Chinese	EAS	East Asian	1000 Genomes on GRCh38,1000 Genomes phase 3 release
HG02399	HG02399	1	1	0	1	0	0	0.017	0.023	0.943	0.018	0	1	0	0	HG02399	male	SAME1839842	CDX	Dai Chinese	EAS	East Asian	1000 Genomes on GRCh38,1000 Genomes phase 3 release
HG02401	HG02401	1	1	0	1	0	0	0.005	0.01	0.978	0.007	0	1	0	0	HG02401	male	SAME1839415	CDX	Dai Chinese	EAS	East Asian	1000 Genomes on GRCh38,1000 Genomes phase 3 release
HG02402	HG02402	1	1	0	1	0	0	0.003	0.01	0.974	0.013	0	1	0	0	HG02402	male	SAME1839412	CDX	Dai Chinese	EAS	East Asian	1000 Genomes on GRCh38,1000 Genomes phase 3 release
HG02406	HG02406	1	1	0	1	0	0	0.012	0.126	0.842	0.02	0	1	0	0	HG02406	male	SAME1839394	CDX	Dai Chinese	EAS	East Asian	1000 Genomes on GRCh38,1000 Genomes phase 3 release
HG02407	HG02407	1	1	0	1	0	0	0.013	0.01	0.956	0.021	0	1	0	0	HG02407	male	SAME1839464	CDX	Dai Chinese	EAS	East Asian	1000 Genomes on GRCh38,1000 Genomes phase 3 release
HG02408	HG02408	1	1	0	1	0	0	0.011	0.038	0.928	0.022	0	1	0	0	HG02408	male	SAME1839461	CDX	Dai Chinese	EAS	East Asian	1000 Genomes on GRCh38,1000 Genomes phase 3 release
HG02409	HG02409	1	1	0	1	0	0	0.009	0.01	0.969	0.013	0	1	0	0	HG02409	male	SAME1839457	CDX	Dai Chinese	EAS	East Asian	1000 Genomes on GRCh38,1000 Genomes phase 3 release
HG02410	HG02410	1	1	0	1	0	0	0.013	0.015	0.94	0.032	0	1	0	0	HG02410	male	SAME1839207	CDX	Dai Chinese	EAS	East Asian	1000 Genomes on GRCh38,1000 Genomes phase 3 release
HG02419	HG02419	2	1	0	0	0	1	0.979	0.004	0.01	0.007	0	0	0	1	HG02419	female	SAME1839244	ACB	African-Caribbean	AFR	African	1000 Genomes on GRCh38,1000 Genomes phase 3 release
HG02420	HG02420	1	1	0	0	0	0	0.688	0.223	0.014	0.075	0	0	0	1	HG02420	male	SAME1839320	ACB	African-Caribbean	AFR	African	1000 Genomes on GRCh38,1000 Genomes phase 3 release
HG02425	HG02425	2	1	0	0	1	0	0.052	0.095	0.1	0.754	0	0	1	0	HG02425	female	SAME1839043	PEL	Peruvian	AMR	American	1000 Genomes on GRCh38,1000 Genomes phase 3 release
HG02427	HG02427	2	1	0	0	0	1	0.931	0.035	0.011	0.023	0	0	0	1	HG02427	female	SAME1839036	ACB	African-Caribbean	AFR	African	1000 Genomes on GRCh38,1000 Genomes phase 3 release
HG02429	HG02429	1	1	0	0	0	1	0.877	0.07	0.011	0.042	0	0	0	1	HG02429	male	SAME1839021	ACB	African-Caribbean	AFR	African	1000 Genomes on GRCh38,1000 Genomes phase 3 release
HG02433	HG02433	1	1	0	0	0	1	0.979	0.009	0.005	0.008	0	0	0	1	HG02433	male	SAME1839175	ACB	African-Caribbean	AFR	African	1000 Genomes on GRCh38,1000 Genomes phase 3 release
HG02439	HG02439	1	1	0	0	0	1	0.968	0.015	0.007	0.01	0	0	0	1	HG02439	male	SAME1840297	ACB	African-Caribbean	AFR	African	1000 Genomes on GRCh38,1000 Genomes phase 3 release
HG02442	HG02442	1	1	0	0	0	1	0.957	0.008	0.015	0.02	0	0	0	1	HG02442	male	SAME1840352	ACB	African-Caribbean	AFR	African	1000 Genomes on GRCh38,1000 Genomes phase 3 release
HG02445	HG02445	1	1	0	0	0	1	0.727	0.117	0.02	0.136	0	0	0	1	HG02445	male	SAME1840341	ACB	African-Caribbean	AFR	African	1000 Genomes on GRCh38,1000 Genomes phase 3 release
HG02449	HG02449	1	1	0	0	0	1	0.975	0.008	0.009	0.009	0	0	0	1	HG02449	male	SAME1840404	ACB	African-Caribbean	AFR	African	1000 Genomes on GRCh38,1000 Genomes phase 3 release
HG02450	HG02450	2	1	0	0	0	1	0.921	0.017	0.011	0.051	0	0	0	1	HG02450	female	SAME1840144	ACB	African-Caribbean	AFR	African	1000 Genomes on GRCh38,1000 Genomes phase 3 release
HG02455	HG02455	1	1	0	0	0	1	0.963	0.016	0.009	0.012	0	0	0	1	HG02455	male	SAME1840198	ACB	African-Caribbean	AFR	African	1000 Genomes on GRCh38,1000 Genomes phase 3 release
HG02461	HG02461	1	1	0	0	0	1	0.985	0.006	0.004	0.005	0	0	0	1	HG02461	male	SAME1839993	GWD	Gambian Mandinka	AFR	African	1000 Genomes on GRCh38,1000 Genomes phase 3 release
HG02462	HG02462	2	1	0	0	0	1	0.968	0.012	0.011	0.009	0	0	0	1	HG02462	female	SAME1839991	GWD	Gambian Mandinka	AFR	African	1000 Genomes on GRCh38,1000 Genomes phase 3 release
HG02464	HG02464	1	1	0	0	0	1	0.964	0.01	0.01	0.016	0	0	0	1	HG02464	male	SAME1839978	GWD	Gambian Mandinka	AFR	African	1000 Genomes on GRCh38,1000 Genomes phase 3 release
HG02465	HG02465	2	1	0	0	0	1	0.964	0.014	0.008	0.013	0	0	0	1	HG02465	female	SAME1839973	GWD	Gambian Mandinka	AFR	African	1000 Genomes on GRCh38,1000 Genomes phase 3 release
HG02470	HG02470	1	1	0	0	0	1	0.941	0.018	0.016	0.025	0	0	0	1	HG02470	male	SAME1839744	ACB	African-Caribbean	AFR	African	1000 Genomes on GRCh38,1000 Genomes phase 3 release
HG02471	HG02471	2	1	0	0	0	1	0.967	0.006	0.008	0.018	0	0	0	1	HG02471	female	SAME1839741	ACB	African-Caribbean	AFR	African	1000 Genomes on GRCh38,1000 Genomes phase 3 release
HG02476	HG02476	2	1	0	0	0	1	0.93	0.023	0.018	0.029	0	0	0	1	HG02476	female	SAME1839717	ACB	African-Caribbean	AFR	African	1000 Genomes on GRCh38,1000 Genomes phase 3 release
HG02477	HG02477	2	1	0	0	0	1	0.911	0.056	0.011	0.022	0	0	0	1	HG02477	female	SAME1839710	ACB	African-Caribbean	AFR	African	1000 Genomes on GRCh38,1000 Genomes phase 3 release
HG02479	HG02479	2	1	0	0	0	1	0.877	0.061	0.014	0.047	0	0	0	1	HG02479	female	SAME1839798	ACB	African-Caribbean	AFR	African	1000 Genomes on GRCh38,1000 Genomes phase 3 release
HG02481	HG02481	1	1	0	0	0	1	0.959	0.015	0.017	0.01	0	0	0	1	HG02481	male	SAME1839870	ACB	African-Caribbean	AFR	African	1000 Genomes on GRCh38,1000 Genomes phase 3 release
HG02484	HG02484	1	1	0	0	0	1	0.867	0.057	0.051	0.025	0	0	0	1	HG02484	male	SAME1839858	ACB	African-Caribbean	AFR	African	1000 Genomes on GRCh38,1000 Genomes phase 3 release
HG02485	HG02485	2	1	0	0	0	1	0.909	0.04	0.01	0.041	0	0	0	1	HG02485	female	SAME1839564	ACB	African-Caribbean	AFR	African	1000 Genomes on GRCh38,1000 Genomes phase 3 release
HG02489	HG02489	1	1	0	0	0	1	0.914	0.009	0.06	0.017	0	0	0	1	HG02489	male	SAME1839546	ACB	African-Caribbean	AFR	African	1000 Genomes on GRCh38,1000 Genomes phase 3 release
HG02490	HG02490	1	1	0	0	1	0	0.008	0.066	0.009	0.918	0	0	0	0	HG02490	male	SAME1839625	PJL	Punjabi	SAS	South Asian	1000 Genomes on GRCh38,1000 Genomes phase 3 release
HG02491	HG02491	2	1	0	0	1	0	0.03	0.088	0.028	0.854	0	0	0	0	HG02491	female	SAME1839617	PJL	Punjabi	SAS	South Asian	1000 Genomes on GRCh38,1000 Genomes phase 3 release
HG02493	HG02493	1	1	0	0	1	0	0.034	0.113	0.033	0.82	0	0	0	0	HG02493	male	SAME1839704	PJL	Punjabi	SAS	South Asian	1000 Genomes on GRCh38,1000 Genomes phase 3 release
HG02494	HG02494	2	1	0	0	1	0	0.06	0.02	0.035	0.885	0	0	0	0	HG02494	female	SAME1839698	PJL	Punjabi	SAS	South Asian	1000 Genomes on GRCh38,1000 Genomes phase 3 release
HG02496	HG02496	1	1	0	0	0	1	0.784	0.017	0.064	0.135	0	0	0	1	HG02496	male	SAME1839688	ACB	African-Caribbean	AFR	African	1000 Genomes on GRCh38,1000 Genomes phase 3 release
HG02497	HG02497	2	1	0	0	0	1	0.944	0.011	0.02	0.026	0	0	0	1	HG02497	female	SAME1839682	ACB	African-Caribbean	AFR	African	1000 Genomes on GRCh38,1000 Genomes phase 3 release
HG02501	HG02501	1	1	0	0	0	1	0.86	0.037	0.047	0.055	0	0	0	1	HG02501	male	SAME1839281	ACB	African-Caribbean	AFR	African	1000 Genomes on GRCh38,1000 Genomes phase 3 release
HG02502	HG02502	2	1	0	0	0	1	0.822	0.046	0.057	0.075	0	0	0	1	HG02502	female	SAME1839272	ACB	African-Caribbean	AFR	African	1000 Genomes on GRCh38,1000 Genomes phase 3 release
HG02505	HG02505	2	1	0	0	0	1	0.957	0.007	0.011	0.024	0	0	0	1	HG02505	female	SAME1839351	ACB	African-Caribbean	AFR	African	1000 Genomes on GRCh38,1000 Genomes phase 3 release
HG02508	HG02508	2	1	0	0	0	1	0.897	0.024	0.056	0.023	0	0	0	1	HG02508	female	SAME1839334	ACB	African-Caribbean	AFR	African	1000 Genomes on GRCh38,1000 Genomes phase 3 release
HG02511	HG02511	2	1	0	0	0	1	0.916	0.022	0.042	0.02	0	0	0	1	HG02511	female	SAME1839150	ACB	African-Caribbean	AFR	African	1000 Genomes on GRCh38,1000 Genomes phase 3 release
HG02512	HG02512	1	1	0	1	0	0	0.005	0.013	0.976	0.006	0	1	0	0	HG02512	male	SAME1839146	KHV	Kinh Vietnamese	EAS	East Asian	1000 Genomes on GRCh38,1000 Genomes phase 3 release
HG02513	HG02513	2	1	0	1	0	0	0.016	0.031	0.888	0.064	0	1	0	0	HG02513	female	SAME1839138	KHV	Kinh Vietnamese	EAS	East Asian	1000 Genomes on GRCh38,1000 Genomes phase 3 release
HG02521	HG02521	1	1	0	1	0	0	0.013	0.025	0.939	0.024	0	1	0	0	HG02521	male	SAME1840327	KHV	Kinh Vietnamese	EAS	East Asian	1000 Genomes on GRCh38,1000 Genomes phase 3 release
HG02522	HG02522	2	1	0	1	0	0	0.005	0.017	0.956	0.022	0	1	0	0	HG02522	female	SAME1840326	KHV	Kinh Vietnamese	EAS	East Asian	1000 Genomes on GRCh38,1000 Genomes phase 3 release
HG02536	HG02536	1	1	0	0	0	1	0.782	0.118	0.01	0.09	0	0	0	1	HG02536	male	SAME1840172	ACB	African-Caribbean	AFR	African	1000 Genomes on GRCh38,1000 Genomes phase 3 release
HG02537	HG02537	2	1	0	0	0	1	0.97	0.008	0.004	0.018	0	0	0	1	HG02537	female	SAME1840165	ACB	African-Caribbean	AFR	African	1000 Genomes on GRCh38,1000 Genomes phase 3 release
HG02541	HG02541	1	1	0	0	0	1	0.9	0.039	0.011	0.05	0	0	0	1	HG02541	male	SAME1840214	ACB	African-Caribbean	AFR	African	1000 Genomes on GRCh38,1000 Genomes phase 3 release
HG02545	HG02545	1	1	0	0	0	1	0.967	0.007	0.01	0.016	0	0	0	1	HG02545	male	SAME1839939	ACB	African-Caribbean	AFR	African	1000 Genomes on GRCh38,1000 Genomes phase 3 release
HG02546	HG02546	2	1	0	0	0	1	0.96	0.016	0.004	0.019	0	0	0	1	HG02546	female	SAME1839932	ACB	African-Caribbean	AFR	African	1000 Genomes on GRCh38,1000 Genomes phase 3 release
HG02549	HG02549	2	1	0	0	0	1	0.91	0.01	0.064	0.016	0	0	0	1	HG02549	female	SAME1839917	ACB	African-Caribbean	AFR	African	1000 Genomes on GRCh38,1000 Genomes phase 3 release
HG02554	HG02554	1	1	0	0	0	1	0.854	0.056	0.018	0.072	0	0	0	1	HG02554	male	SAME1840075	ACB	African-Caribbean	AFR	African	1000 Genomes on GRCh38,1000 Genomes phase 3 release
HG02555	HG02555	2	1	0	0	0	1	0.758	0.093	0.091	0.058	0	0	0	1	HG02555	female	SAME1840070	ACB	African-Caribbean	AFR	African	1000 Genomes on GRCh38,1000 Genomes phase 3 release
HG02557	HG02557	1	1	0	0	0	1	0.928	0.032	0.015	0.025	0	0	0	1	HG02557	male	SAME1840061	ACB	African-Caribbean	AFR	African	1000 Genomes on GRCh38,1000 Genomes phase 3 release
HG02558	HG02558	2	1	0	0	0	1	0.918	0.027	0.038	0.017	0	0	0	1	HG02558	female	SAME1840057	ACB	African-Caribbean	AFR	African	1000 Genomes on GRCh38,1000 Genomes phase 3 release
HG02561	HG02561	1	1	0	0	0	1	0.954	0.009	0.015	0.023	0	0	0	1	HG02561	male	SAME1839838	GWD	Gambian Mandinka	AFR	African	1000 Genomes on GRCh38,1000 Genomes phase 3 release
HG02562	HG02562	2	1	0	0	0	1	0.967	0.009	0.007	0.016	0	0	0	1	HG02562	female	SAME1839832	GWD	Gambian Mandinka	AFR	African	1000 Genomes on GRCh38,1000 Genomes phase 3 release
HG02568	HG02568	2	1	0	0	0	1	0.961	0.011	0.015	0.013	0	0	0	1	HG02568	female	SAME1839899	GWD	Gambian Mandinka	AFR	African	1000 Genomes on GRCh38,1000 Genomes phase 3 release
HG02570	HG02570	1	1	0	0	0	1	0.868	0.033	0.044	0.055	0	0	0	1	HG02570	male	SAME1839582	GWD	Gambian Mandinka	AFR	African	1000 Genomes on GRCh38,1000 Genomes phase 3 release
HG02571	HG02571	2	1	0	0	0	1	0.979	0.008	0.006	0.007	0	0	0	1	HG02571	female	SAME1839577	GWD	Gambian Mandinka	AFR	African	1000 Genomes on GRCh38,1000 Genomes phase 3 release
HG02573	HG02573	1	1	0	0	0	1	0.93	0.028	0.006	0.036	0	0	0	1	HG02573	male	SAME1839567	GWD	Gambian Mandinka	AFR	African	1000 Genomes on GRCh38,1000 Genomes phase 3 release
HG02574	HG02574	2	1	0	0	0	1	0.959	0.019	0.008	0.014	0	0	0	1	HG02574	female	SAME1839652	GWD	Gambian Mandinka	AFR	African	1000 Genomes on GRCh38,1000 Genomes phase 3 release
HG02577	HG02577	2	1	0	0	0	1	0.903	0.035	0.009	0.052	0	0	0	1	HG02577	female	SAME1839642	ACB	African-Caribbean	AFR	African	1000 Genomes on GRCh38,1000 Genomes phase 3 release
HG02580	HG02580	2	1	0	0	0	1	0.923	0.026	0.025	0.026	0	0	0	1	HG02580	female	SAME1839366	ACB	African-Caribbean	AFR	African	1000 Genomes on GRCh38,1000 Genomes phase 3 release
HG02582	HG02582	1	1	0	0	0	1	0.938	0.021	0.018	0.023	0	0	0	1	HG02582	male	SAME1839431	GWD	Gambian Mandinka	AFR	African	1000 Genomes on GRCh38,1000 Genomes phase 3 release
HG02583	HG02583	2	1	0	0	0	1	0.841	0.063	0.027	0.069	0	0	0	1	HG02583	female	SAME1839429	GWD	Gambian Mandinka	AFR	African	1000 Genomes on GRCh38,1000 Genomes phase 3 release
HG02585	HG02585	1	1	0	0	0	1	0.974	0.009	0.009	0.008	0	0	0	1	HG02585	male	SAME1839418	GWD	Gambian Mandinka	AFR	African	1000 Genomes on GRCh38,1000 Genomes phase 3 release
HG02586	HG02586	2	1	0	0	0	1	0.943	0.013	0.022	0.021	0	0	0	1	HG02586	female	SAME1839414	GWD	Gambian Mandinka	AFR	African	1000 Genomes on GRCh38,1000 Genomes phase 3 release
HG02588	HG02588	1	1	0	0	0	1	0.968	0.006	0.017	0.009	0	0	0	1	HG02588	male	SAME1839404	GWD	Gambian Mandinka	AFR	African	1000 Genomes on GRCh38,1000 Genomes phase 3 release
HG02589	HG02589	2	1	0	0	0	1	0.802	0.02	0.128	0.049	0	0	0	1	HG02589	female	SAME1839401	GWD	Gambian Mandinka	AFR	African	1000 Genomes on GRCh38,1000 Genomes phase 3 release
HG02594	HG02594	1	1	0	0	0	1	0.953	0.019	0.009	0.019	0	0	0	1	HG02594	male	SAME1839208	GWD	Gambian Mandinka	AFR	African	1000 Genomes on GRCh38,1000 Genomes phase 3 release
HG02595	HG02595	2	1	0	0	0	1	0.967	0.005	0.018	0.011	0	0	0	1	HG02595	female	SAME1839204	GWD	Gambian Mandinka	AFR	African	1000 Genomes on GRCh38,1000 Genomes phase 3 release
HG02597	HG02597	1	1	0	0	1	0	0.262	0.429	0.011	0.298	0	0	0	0	HG02597	male	SAME1839199	PJL	Punjabi	SAS	South Asian	1000 Genomes on GRCh38,1000 Genomes phase 3 release
HG02600	HG02600	1	1	0	0	1	0	0.021	0.025	0.037	0.917	0	0	0	0	HG02600	male	SAME1840302	PJL	Punjabi	SAS	South Asian	1000 Genomes on GRCh38,1000 Genomes phase 3 release
HG02601	HG02601	2	1	0	0	1	0	0.049	0.036	0.118	0.798	0	0	0	0	HG02601	female	SAME1840293	PJL	Punjabi	SAS	South Asian	1000 Genomes on GRCh38,1000 Genomes phase 3 release
HG02603	HG02603	1	1	0	0	1	0	0.013	0.063	0.045	0.879	0	0	0	0	HG02603	male	SAME1840287	PJL	Punjabi	SAS	South Asian	1000 Genomes on GRCh38,1000 Genomes phase 3 release
HG02604	HG02604	2	1	0	0	1	0	0.016	0.314	0.013	0.657	0	0	0	0	HG02604	female	SAME1840282	PJL	Punjabi	SAS	South Asian	1000 Genomes on GRCh38,1000 Genomes phase 3 release
HG02610	HG02610	1	1	0	0	0	1	0.924	0.037	0.031	0.008	0	0	0	1	HG02610	male	SAME1840405	GWD	Gambian Mandinka	AFR	African	1000 Genomes on GRCh38,1000 Genomes phase 3 release
HG02611	HG02611	2	1	0	0	0	1	0.934	0.017	0.014	0.034	0	0	0	1	HG02611	female	SAME1840401	GWD	Gambian Mandinka	AFR	African	1000 Genomes on GRCh38,1000 Genomes phase 3 release
HG02613	HG02613	1	1	0	0	0	1	0.964	0.005	0.019	0.011	0	0	0	1	HG02613	male	SAME1840390	GWD	Gambian Mandinka	AFR	African	1000 Genomes on GRCh38,1000 Genomes phase 3 release
HG02614	HG02614	2	1	0	0	0	1	0.956	0.007	0.026	0.011	0	0	0	1	HG02614	female	SAME1840385	GWD	Gambian Mandinka	AFR	African	1000 Genomes on GRCh38,1000 Genomes phase 3 release
HG02620	HG02620	1	1	0	0	0	1	0.972	0.01	0.007	0.011	0	0	0	1	HG02620	male	SAME1840191	GWD	Gambian Mandinka	AFR	African	1000 Genomes on GRCh38,1000 Genomes phase 3 release
HG02621	HG02621	2	1	0	0	0	1	0.958	0.008	0.021	0.013	0	0	0	1	HG02621	female	SAME1840187	GWD	Gambian Mandinka	AFR	African	1000 Genomes on GRCh38,1000 Genomes phase 3 release
HG02623	HG02623	1	1	0	0	0	1	0.921	0.018	0.035	0.026	0	0	0	1	HG02623	male	SAME1840182	GWD	Gambian Mandinka	AFR	African	1000 Genomes on GRCh38,1000 Genomes phase 3 release
HG02624	HG02624	2	1	0	0	0	1	0.971	0.01	0.009	0.01	0	0	0	1	HG02624	female	SAME1840259	GWD	Gambian Mandinka	AFR	African	1000 Genomes on GRCh38,1000 Genomes phase 3 release
HG02628	HG02628	1	1	0	0	0	1	0.856	0.086	0.02	0.038	0	0	0	1	HG02628	male	SAME1840238	GWD	Gambian Mandinka	AFR	African	1000 Genomes on GRCh38,1000 Genomes phase 3 release
HG02629	HG02629	2	1	0	0	0	1	0.864	0.087	0.021	0.028	0	0	0	1	HG02629	female	SAME1840230	GWD	Gambian Mandinka	AFR	African	1000 Genomes on GRCh38,1000 Genomes phase 3 release
HG02634	HG02634	1	1	0	0	0	1	0.982	0.006	0.005	0.008	0	0	0	1	HG02634	male	SAME1840031	GWD	Gambian Mandinka	AFR	African	1000 Genomes on GRCh38,1000 Genomes phase 3 release
HG02635	HG02635	2	1	0	0	0	1	0.944	0.014	0.031	0.011	0	0	0	1	HG02635	female	SAME1840023	GWD	Gambian Mandinka	AFR	African	1000 Genomes on GRCh38,1000 Genomes phase 3 release
HG02642	HG02642	1	1	0	0	0	1	0.969	0.009	0.007	0.015	0	0	0	1	HG02642	male	SAME1839792	GWD	Gambian Mandinka	AFR	African	1000 Genomes on GRCh38,1000 Genomes phase 3 release
HG02643	HG02643	2	1	0	0	0	1	0.888	0.033	0.03	0.049	0	0	0	1	HG02643	female	SAME1839785	GWD	Gambian Mandinka	AFR	African	1000 Genomes on GRCh38,1000 Genomes phase 3 release
HG02645	HG02645	1	1	0	0	0	1	0.975	0.009	0.007	0.008	0	0	0	1	HG02645	male	SAME1839774	GWD	Gambian Mandinka	AFR	African	1000 Genomes on GRCh38,1000 Genomes phase 3 release
HG02646	HG02646	2	1	0	0	0	1	0.945	0.015	0.013	0.027	0	0	0	1	HG02646	female	SAME1839770	GWD	Gambian Mandinka	AFR	African	1000 Genomes on GRCh38,1000 Genomes phase 3 release
HG02648	HG02648	1	1	0	0	1	0	0.111	0.733	0.018	0.137	0	0	0	0	HG02648	male	SAME1839751	PJL	Punjabi	SAS	South Asian	1000 Genomes on GRCh38,1000 Genomes phase 3 release
HG02649	HG02649	2	1	0	0	1	0	0.034	0.568	0.023	0.374	0	0	0	0	HG02649	female	SAME1839852	PJL	Punjabi	SAS	South Asian	1000 Genomes on GRCh38,1000 Genomes phase 3 release
HG02651	HG02651	1	1	1	0	0	0	0.035	0.909	0.011	0.045	0	0	0	0	HG02651	male	SAME1839544	PJL	Punjabi	SAS	South Asian	1000 Genomes on GRCh38,1000 Genomes phase 3 release
HG02652	HG02652	2	1	0	0	1	0	0.02	0.027	0.017	0.935	0	0	0	0	HG02652	female	SAME1839541	PJL	Punjabi	SAS	South Asian	1000 Genomes on GRCh38,1000 Genomes phase 3 release
HG02654	HG02654	1	1	0	0	1	0	0.017	0.127	0.095	0.761	0	0	0	0	HG02654	male	SAME1839530	PJL	Punjabi	SAS	South Asian	1000 Genomes on GRCh38,1000 Genomes phase 3 release
HG02655	HG02655	2	1	0	0	1	0	0.029	0.217	0.023	0.731	0	0	0	0	HG02655	female	SAME1839526	PJL	Punjabi	SAS	South Asian	1000 Genomes on GRCh38,1000 Genomes phase 3 release
HG02657	HG02657	1	1	0	0	1	0	0.013	0.089	0.038	0.86	0	0	0	0	HG02657	male	SAME1839600	PJL	Punjabi	SAS	South Asian	1000 Genomes on GRCh38,1000 Genomes phase 3 release
HG02658	HG02658	2	1	0	0	1	0	0.01	0.047	0.027	0.916	0	0	0	0	HG02658	female	SAME1839597	PJL	Punjabi	SAS	South Asian	1000 Genomes on GRCh38,1000 Genomes phase 3 release
HG02660	HG02660	1	1	0	0	1	0	0.012	0.095	0.014	0.879	0	0	0	0	HG02660	male	SAME1839672	PJL	Punjabi	SAS	South Asian	1000 Genomes on GRCh38,1000 Genomes phase 3 release
HG02661	HG02661	2	1	0	0	1	0	0.04	0.483	0.018	0.458	0	0	0	0	HG02661	female	SAME1839667	PJL	Punjabi	SAS	South Asian	1000 Genomes on GRCh38,1000 Genomes phase 3 release
HG02666	HG02666	1	1	0	0	0	1	0.976	0.006	0.006	0.012	0	0	0	1	HG02666	male	SAME1839386	GWD	Gambian Mandinka	AFR	African	1000 Genomes on GRCh38,1000 Genomes phase 3 release
HG02667	HG02667	2	1	0	0	0	1	0.966	0.013	0.007	0.013	0	0	0	1	HG02667	female	SAME1839384	GWD	Gambian Mandinka	AFR	African	1000 Genomes on GRCh38,1000 Genomes phase 3 release
HG02675	HG02675	1	1	0	0	0	1	0.965	0.016	0.006	0.014	0	0	0	1	HG02675	male	SAME1839495	GWD	Gambian Mandinka	AFR	African	1000 Genomes on GRCh38,1000 Genomes phase 3 release
HG02676	HG02676	2	1	0	0	0	1	0.923	0.034	0.026	0.017	0	0	0	1	HG02676	female	SAME1839491	GWD	Gambian Mandinka	AFR	African	1000 Genomes on GRCh38,1000 Genomes phase 3 release
HG02678	HG02678	1	1	0	0	0	1	0.942	0.014	0.01	0.034	0	0	0	1	HG02678	male	SAME1839477	GWD	Gambian Mandinka	AFR	African	1000 Genomes on GRCh38,1000 Genomes phase 3 release
HG02679	HG02679	2	1	0	0	0	1	0.97	0.012	0.01	0.009	0	0	0	1	HG02679	female	SAME1839471	GWD	Gambian Mandinka	AFR	African	1000 Genomes on GRCh38,1000 Genomes phase 3 release
HG02681	HG02681	1	1	0	0	1	0	0.024	0.043	0.02	0.913	0	0	0	0	HG02681	male	SAME1839304	PJL	Punjabi	SAS	South Asian	1000 Genomes on GRCh38,1000 Genomes phase 3 release
HG02682	HG02682	2	1	0	0	1	0	0.018	0.077	0.016	0.889	0	0	0	0	HG02682	female	SAME1839300	PJL	Punjabi	SAS	South Asian	1000 Genomes on GRCh38,1000 Genomes phase 3 release
HG02684	HG02684	1	1	0	0	1	0	0.048	0.051	0.017	0.883	0	0	0	0	HG02684	male	SAME1839292	PJL	Punjabi	SAS	South Asian	1000 Genomes on GRCh38,1000 Genomes phase 3 release
HG02685	HG02685	2	1	0	0	1	0	0.04	0.124	0.021	0.816	0	0	0	0	HG02685	female	SAME1839286	PJL	Punjabi	SAS	South Asian	1000 Genomes on GRCh38,1000 Genomes phase 3 release
HG02687	HG02687	1	1	0	0	1	0	0.015	0.084	0.031	0.87	0	0	0	0	HG02687	male	SAME1839270	PJL	Punjabi	SAS	South Asian	1000 Genomes on GRCh38,1000 Genomes phase 3 release
HG02688	HG02688	2	1	0	0	1	0	0.027	0.042	0.021	0.911	0	0	0	0	HG02688	female	SAME1839358	PJL	Punjabi	SAS	South Asian	1000 Genomes on GRCh38,1000 Genomes phase 3 release
HG02690	HG02690	1	1	0	0	1	0	0.026	0.544	0.07	0.36	0	0	0	0	HG02690	male	SAME1839088	PJL	Punjabi	SAS	South Asian	1000 Genomes on GRCh38,1000 Genomes phase 3 release
HG02691	HG02691	2	1	0	0	1	0	0.022	0.101	0.031	0.846	0	0	0	0	HG02691	female	SAME1839084	PJL	Punjabi	SAS	South Asian	1000 Genomes on GRCh38,1000 Genomes phase 3 release
HG02694	HG02694	2	1	0	0	1	0	0.013	0.452	0.237	0.298	0	0	0	0	HG02694	female	SAME1839065	PJL	Punjabi	SAS	South Asian	1000 Genomes on GRCh38,1000 Genomes phase 3 release
HG02696	HG02696	1	1	0	0	1	0	0.014	0.396	0.093	0.497	0	0	0	0	HG02696	male	SAME1839149	PJL	Punjabi	SAS	South Asian	1000 Genomes on GRCh38,1000 Genomes phase 3 release
HG02697	HG02697	2	1	0	0	1	0	0.007	0.2	0.017	0.775	0	0	0	0	HG02697	female	SAME1839142	PJL	Punjabi	SAS	South Asian	1000 Genomes on GRCh38,1000 Genomes phase 3 release
HG02699	HG02699	1	1	0	0	1	0	0.009	0.334	0.034	0.622	0	0	0	0	HG02699	male	SAME1839129	PJL	Punjabi	SAS	South Asian	1000 Genomes on GRCh38,1000 Genomes phase 3 release
HG02700	HG02700	2	1	0	0	1	0	0.092	0.036	0.037	0.836	0	0	0	0	HG02700	female	SAME1840159	PJL	Punjabi	SAS	South Asian	1000 Genomes on GRCh38,1000 Genomes phase 3 release
HG02702	HG02702	1	1	0	0	0	1	0.955	0.018	0.013	0.014	0	0	0	1	HG02702	male	SAME1840149	GWD	Gambian Mandinka	AFR	African	1000 Genomes on GRCh38,1000 Genomes phase 3 release
HG02703	HG02703	2	1	0	0	0	1	0.954	0.023	0.008	0.016	0	0	0	1	HG02703	female	SAME1840142	GWD	Gambian Mandinka	AFR	African	1000 Genomes on GRCh38,1000 Genomes phase 3 release
HG02715	HG02715	1	1	0	0	0	1	0.968	0.014	0.007	0.011	0	0	0	1	HG02715	male	SAME1839987	GWD	Gambian Mandinka	AFR	African	1000 Genomes on GRCh38,1000 Genomes phase 3 release
HG02716	HG02716	2	1	0	0	0	1	0.96	0.01	0.016	0.014	0	0	0	1	HG02716	female	SAME1839981	GWD	Gambian Mandinka	AFR	African	1000 Genomes on GRCh38,1000 Genomes phase 3 release
HG02721	HG02721	1	1	0	0	0	1	0.975	0.009	0.008	0.008	0	0	0	1	HG02721	male	SAME1839749	GWD	Gambian Mandinka	AFR	African	1000 Genomes on GRCh38,1000 Genomes phase 3 release
HG02722	HG02722	2	1	0	0	0	1	0.974	0.008	0.007	0.012	0	0	0	1	HG02722	female	SAME1839747	GWD	Gambian Mandinka	AFR	African	1000 Genomes on GRCh38,1000 Genomes phase 3 release
HG02724	HG02724	1	1	0	0	1	0	0.012	0.013	0.025	0.95	0	0	0	0	HG02724	male	SAME1839740	PJL	Punjabi	SAS	South Asian	1000 Genomes on GRCh38,1000 Genomes phase 3 release
HG02725	HG02725	2	1	0	0	1	0	0.01	0.032	0.05	0.909	0	0	0	0	HG02725	female	SAME1839737	PJL	Punjabi	SAS	South Asian	1000 Genomes on GRCh38,1000 Genomes phase 3 release
HG02727	HG02727	1	1	0	0	1	0	0.009	0.124	0.173	0.694	0	0	0	0	HG02727	male	SAME1839727	PJL	Punjabi	SAS	South Asian	1000 Genomes on GRCh38,1000 Genomes phase 3 release
HG02728	HG02728	2	1	0	0	1	0	0.052	0.015	0.057	0.876	0	0	0	0	HG02728	female	SAME1839722	PJL	Punjabi	SAS	South Asian	1000 Genomes on GRCh38,1000 Genomes phase 3 release
HG02731	HG02731	2	1	0	0	1	0	0.041	0.07	0.017	0.872	0	0	0	0	HG02731	female	SAME1839886	PJL	Punjabi	SAS	South Asian	1000 Genomes on GRCh38,1000 Genomes phase 3 release
HG02733	HG02733	1	1	0	0	1	0	0.009	0.085	0.012	0.894	0	0	0	0	HG02733	male	SAME1839874	PJL	Punjabi	SAS	South Asian	1000 Genomes on GRCh38,1000 Genomes phase 3 release
HG02734	HG02734	2	1	0	0	1	0	0.019	0.039	0.029	0.914	0	0	0	0	HG02734	female	SAME1839869	PJL	Punjabi	SAS	South Asian	1000 Genomes on GRCh38,1000 Genomes phase 3 release
HG02736	HG02736	1	1	0	0	1	0	0.051	0.719	0.067	0.163	0	0	0	0	HG02736	male	SAME1839860	PJL	Punjabi	SAS	South Asian	1000 Genomes on GRCh38,1000 Genomes phase 3 release
HG02737	HG02737	2	1	0	0	1	0	0.022	0.462	0.06	0.456	0	0	0	0	HG02737	female	SAME1839857	PJL	Punjabi	SAS	South Asian	1000 Genomes on GRCh38,1000 Genomes phase 3 release
HG02756	HG02756	1	1	0	0	0	1	0.852	0.044	0.028	0.076	0	0	0	1	HG02756	male	SAME1839454	GWD	Gambian Mandinka	AFR	African	1000 Genomes on GRCh38,1000 Genomes phase 3 release
HG02757	HG02757	2	1	0	0	0	1	0.75	0.008	0.233	0.009	0	0	0	1	HG02757	female	SAME1839451	GWD	Gambian Mandinka	AFR	African	1000 Genomes on GRCh38,1000 Genomes phase 3 release
HG02759	HG02759	1	1	0	0	0	1	0.881	0.055	0.018	0.045	0	0	0	1	HG02759	male	SAME1839445	GWD	Gambian Mandinka	AFR	African	1000 Genomes on GRCh38,1000 Genomes phase 3 release
HG02760	HG02760	2	1	0	0	0	1	0.844	0.04	0.01	0.106	0	0	0	1	HG02760	female	SAME1839267	GWD	Gambian Mandinka	AFR	African	1000 Genomes on GRCh38,1000 Genomes phase 3 release
HG02763	HG02763	2	1	0	0	0	1	0.973	0.008	0.009	0.01	0	0	0	1	HG02763	female	SAME1839254	GWD	Gambian Mandinka	AFR	African	1000 Genomes on GRCh38,1000 Genomes phase 3 release
HG02768	HG02768	1	1	0	0	0	1	0.966	0.017	0.008	0.009	0	0	0	1	HG02768	male	SAME1839235	GWD	Gambian Mandinka	AFR	African	1000 Genomes on GRCh38,1000 Genomes phase 3 release
HG02769	HG02769	2	1	0	0	0	1	0.976	0.006	0.007	0.011	0	0	0	1	HG02769	female	SAME1839231	GWD	Gambian Mandinka	AFR	African	1000 Genomes on GRCh38,1000 Genomes phase 3 release
HG02771	HG02771	1	1	0	0	0	1	0.961	0.016	0.007	0.016	0	0	0	1	HG02771	male	SAME1839045	GWD	Gambian Mandinka	AFR	African	1000 Genomes on GRCh38,1000 Genomes phase 3 release
HG02772	HG02772	2	1	0	0	0	1	0.95	0.017	0.011	0.022	0	0	0	1	HG02772	female	SAME1839039	GWD	Gambian Mandinka	AFR	African	1000 Genomes on GRCh38,1000 Genomes phase 3 release
HG02774	HG02774	1	1	0	0	1	0	0.01	0.015	0.05	0.925	0	0	0	0	HG02774	male	SAME1839028	PJL	Punjabi	SAS	South Asian	1000 Genomes on GRCh38,1000 Genomes phase 3 release
HG02775	HG02775	2	1	0	0	1	0	0.031	0.093	0.035	0.841	0	0	0	0	HG02775	female	SAME1839022	PJL	Punjabi	SAS	South Asian	1000 Genomes on GRCh38,1000 Genomes phase 3 release
HG02778	HG02778	2	1	0	0	1	0	0.03	0.012	0.026	0.933	0	0	0	0	HG02778	female	SAME1839100	PJL	Punjabi	SAS	South Asian	1000 Genomes on GRCh38,1000 Genomes phase 3 release
HG02780	HG02780	1	1	0	0	1	0	0.023	0.051	0.04	0.885	0	0	0	0	HG02780	male	SAME1839169	PJL	Punjabi	SAS	South Asian	1000 Genomes on GRCh38,1000 Genomes phase 3 release
HG02783	HG02783	1	1	0	0	1	0	0.027	0.02	0.019	0.934	0	0	0	0	HG02783	male	SAME1839162	PJL	Punjabi	SAS	South Asian	1000 Genomes on GRCh38,1000 Genomes phase 3 release
HG02784	HG02784	2	1	0	0	1	0	0.035	0.011	0.073	0.882	0	0	0	0	HG02784	female	SAME1839157	PJL	Punjabi	SAS	South Asian	1000 Genomes on GRCh38,1000 Genomes phase 3 release
HG02786	HG02786	1	1	0	0	1	0	0.009	0.044	0.016	0.932	0	0	0	0	HG02786	male	SAME1840292	PJL	Punjabi	SAS	South Asian	1000 Genomes on GRCh38,1000 Genomes phase 3 release
HG02787	HG02787	2	1	0	0	1	0	0.01	0.018	0.034	0.939	0	0	0	0	HG02787	female	SAME1840288	PJL	Punjabi	SAS	South Asian	1000 Genomes on GRCh38,1000 Genomes phase 3 release
HG02789	HG02789	1	1	0	0	1	0	0.009	0.039	0.142	0.81	0	0	0	0	HG02789	male	SAME1840280	PJL	Punjabi	SAS	South Asian	1000 Genomes on GRCh38,1000 Genomes phase 3 release
HG02790	HG02790	2	1	0	0	1	0	0.007	0.006	0.036	0.951	0	0	0	0	HG02790	female	SAME1840345	PJL	Punjabi	SAS	South Asian	1000 Genomes on GRCh38,1000 Genomes phase 3 release
HG02792	HG02792	1	1	0	0	1	0	0.009	0.302	0.023	0.666	0	0	0	0	HG02792	male	SAME1840416	PJL	Punjabi	SAS	South Asian	1000 Genomes on GRCh38,1000 Genomes phase 3 release
HG02793	HG02793	2	1	0	0	1	0	0.059	0.03	0.018	0.893	0	0	0	0	HG02793	female	SAME1840415	PJL	Punjabi	SAS	South Asian	1000 Genomes on GRCh38,1000 Genomes phase 3 release
HG02798	HG02798	1	1	0	0	0	1	0.951	0.006	0.025	0.018	0	0	0	1	HG02798	male	SAME1840387	GWD	Gambian Mandinka	AFR	African	1000 Genomes on GRCh38,1000 Genomes phase 3 release
HG02799	HG02799	2	1	0	0	0	1	0.984	0.005	0.006	0.004	0	0	0	1	HG02799	female	SAME1840384	GWD	Gambian Mandinka	AFR	African	1000 Genomes on GRCh38,1000 Genomes phase 3 release
HG02804	HG02804	1	1	0	0	0	1	0.982	0.005	0.004	0.008	0	0	0	1	HG02804	male	SAME1840084	GWD	Gambian Mandinka	AFR	African	1000 Genomes on GRCh38,1000 Genomes phase 3 release
HG02805	HG02805	2	1	0	0	0	1	0.982	0.004	0.009	0.005	0	0	0	1	HG02805	female	SAME1840081	GWD	Gambian Mandinka	AFR	African	1000 Genomes on GRCh38,1000 Genomes phase 3 release
HG02807	HG02807	1	1	0	0	0	1	0.917	0.039	0.013	0.032	0	0	0	1	HG02807	male	SAME1840073	GWD	Gambian Mandinka	AFR	African	1000 Genomes on GRCh38,1000 Genomes phase 3 release
HG02808	HG02808	2	1	0	0	0	1	0.957	0.012	0.01	0.021	0	0	0	1	HG02808	female	SAME1840069	GWD	Gambian Mandinka	AFR	African	1000 Genomes on GRCh38,1000 Genomes phase 3 release
HG02810	HG02810	1	1	0	0	0	1	0.806	0.169	0.006	0.019	0	0	0	1	HG02810	male	SAME1839854	GWD	Gambian Mandinka	AFR	African	1000 Genomes on GRCh38,1000 Genomes phase 3 release
HG02811	HG02811	2	1	0	0	0	1	0.931	0.012	0.041	0.015	0	0	0	1	HG02811	female	SAME1839849	GWD	Gambian Mandinka	AFR	African	1000 Genomes on GRCh38,1000 Genomes phase 3 release
HG02813	HG02813	1	1	0	0	0	1	0.979	0.008	0.005	0.007	0	0	0	1	HG02813	male	SAME1839841	GWD	Gambian Mandinka	AFR	African	1000 Genomes on GRCh38,1000 Genomes phase 3 release
HG02814	HG02814	2	1	0	0	0	1	0.885	0.077	0.016	0.022	0	0	0	1	HG02814	female	SAME1839837	GWD	Gambian Mandinka	AFR	African	1000 Genomes on GRCh38,1000 Genomes phase 3 release
HG02816	HG02816	1	1	0	0	0	1	0.928	0.017	0.029	0.026	0	0	0	1	HG02816	male	SAME1839822	GWD	Gambian Mandinka	AFR	African	1000 Genomes on GRCh38,1000 Genomes phase 3 release
HG02817	HG02817	2	1	0	0	0	1	0.975	0.006	0.005	0.013	0	0	0	1	HG02817	female	SAME1839819	GWD	Gambian Mandinka	AFR	African	1000 Genomes on GRCh38,1000 Genomes phase 3 release
HG02819	HG02819	1	1	0	0	0	1	0.956	0.019	0.011	0.013	0	0	0	1	HG02819	male	SAME1839804	GWD	Gambian Mandinka	AFR	African	1000 Genomes on GRCh38,1000 Genomes phase 3 release
HG02820	HG02820	2	1	0	0	0	1	0.92	0.008	0.042	0.029	0	0	0	1	HG02820	female	SAME1839591	GWD	Gambian Mandinka	AFR	African	1000 Genomes on GRCh38,1000 Genomes phase 3 release
HG02836	HG02836	1	1	0	0	0	1	0.951	0.014	0.012	0.024	0	0	0	1	HG02836	male	SAME1839428	GWD	Gambian Mandinka	AFR	African	1000 Genomes on GRCh38,1000 Genomes phase 3 release
HG02837	HG02837	2	1	0	0	0	1	0.962	0.017	0.008	0.013	0	0	0	1	HG02837	female	SAME1839422	GWD	Gambian Mandinka	AFR	African	1000 Genomes on GRCh38,1000 Genomes phase 3 release
HG02839	HG02839	1	1	0	0	0	1	0.965	0.011	0.011	0.013	0	0	0	1	HG02839	male	SAME1839413	GWD	Gambian Mandinka	AFR	African	1000 Genomes on GRCh38,1000 Genomes phase 3 release
HG02840	HG02840	2	1	0	0	0	1	0.905	0.048	0.011	0.036	0	0	0	1	HG02840	female	SAME1839475	GWD	Gambian Mandinka	AFR	African	1000 Genomes on GRCh38,1000 Genomes phase 3 release
HG02851	HG02851	1	1	0	0	0	1	0.968	0.013	0.009	0.011	0	0	0	1	HG02851	male	SAME1839352	GWD	Gambian Mandinka	AFR	African	1000 Genomes on GRCh38,1000 Genomes phase 3 release
HG02852	HG02852	2	1	0	0	0	1	0.93	0.012	0.027	0.032	0	0	0	1	HG02852	female	SAME1839346	GWD	Gambian Mandinka	AFR	African	1000 Genomes on GRCh38,1000 Genomes phase 3 release
HG02854	HG02854	1	1	0	0	0	1	0.926	0.015	0.04	0.019	0	0	0	1	HG02854	male	SAME1839336	GWD	Gambian Mandinka	AFR	African	1000 Genomes on GRCh38,1000 Genomes phase 3 release
HG02855	HG02855	2	1	0	0	0	1	0.953	0.007	0.015	0.025	0	0	0	1	HG02855	female	SAME1839330	GWD	Gambian Mandinka	AFR	African	1000 Genomes on GRCh38,1000 Genomes phase 3 release
HG02860	HG02860	1	1	0	0	0	1	0.972	0.011	0.009	0.008	0	0	0	1	HG02860	male	SAME1839132	GWD	Gambian Mandinka	AFR	African	1000 Genomes on GRCh38,1000 Genomes phase 3 release
HG02861	HG02861	2	1	0	0	0	1	0.982	0.003	0.008	0.007	0	0	0	1	HG02861	female	SAME1839125	GWD	Gambian Mandinka	AFR	African	1000 Genomes on GRCh38,1000 Genomes phase 3 release
HG02870	HG02870	2	1	0	0	0	1	0.953	0.03	0.006	0.012	0	0	0	1	HG02870	female	SAME1840320	GWD	Gambian Mandinka	AFR	African	1000 Genomes on GRCh38,1000 Genomes phase 3 release
HG02878	HG02878	1	1	0	0	0	1	0.882	0.05	0.013	0.054	0	0	0	1	HG02878	male	SAME1840363	GWD	Gambian Mandinka	AFR	African	1000 Genomes on GRCh38,1000 Genomes phase 3 release
HG02879	HG02879	2	1	0	0	0	1	0.896	0.026	0.055	0.023	0	0	0	1	HG02879	female	SAME1840355	GWD	Gambian Mandinka	AFR	African	1000 Genomes on GRCh38,1000 Genomes phase 3 release
HG02881	HG02881	1	1	0	0	0	1	0.95	0.014	0.021	0.015	0	0	0	1	HG02881	male	SAME1840178	GWD	Gambian Mandinka	AFR	African	1000 Genomes on GRCh38,1000 Genomes phase 3 release
HG02882	HG02882	2	1	0	0	0	1	0.973	0.011	0.004	0.012	0	0	0	1	HG02882	female	SAME1840171	GWD	Gambian Mandinka	AFR	African	1000 Genomes on GRCh38,1000 Genomes phase 3 release
HG02884	HG02884	1	1	0	0	0	1	0.983	0.006	0.004	0.008	0	0	0	1	HG02884	male	SAME1840161	GWD	Gambian Mandinka	AFR	African	1000 Genomes on GRCh38,1000 Genomes phase 3 release
HG02885	HG02885	2	1	0	0	0	1	0.966	0.015	0.009	0.01	0	0	0	1	HG02885	female	SAME1840157	GWD	Gambian Mandinka	AFR	African	1000 Genomes on GRCh38,1000 Genomes phase 3 release
HG02887	HG02887	1	1	0	0	0	1	0.974	0.007	0.005	0.014	0	0	0	1	HG02887	male	SAME1840147	GWD	Gambian Mandinka	AFR	African	1000 Genomes on GRCh38,1000 Genomes phase 3 release
HG02888	HG02888	2	1	0	0	0	1	0.962	0.008	0.012	0.018	0	0	0	1	HG02888	female	SAME1840139	GWD	Gambian Mandinka	AFR	African	1000 Genomes on GRCh38,1000 Genomes phase 3 release
HG02890	HG02890	1	1	0	0	0	1	0.949	0.019	0.011	0.02	0	0	0	1	HG02890	male	SAME1839947	GWD	Gambian Mandinka	AFR	African	1000 Genomes on GRCh38,1000 Genomes phase 3 release
HG02891	HG02891	2	1	0	0	0	1	0.917	0.011	0.036	0.036	0	0	0	1	HG02891	female	SAME1839938	GWD	Gambian Mandinka	AFR	African	1000 Genomes on GRCh38,1000 Genomes phase 3 release
HG02895	HG02895	1	1	0	0	0	1	0.965	0.013	0.008	0.015	0	0	0	1	HG02895	male	SAME1839918	GWD	Gambian Mandinka	AFR	African	1000 Genomes on GRCh38,1000 Genomes phase 3 release
HG02896	HG02896	2	1	0	0	0	1	0.953	0.026	0.007	0.014	0	0	0	1	HG02896	female	SAME1839916	GWD	Gambian Mandinka	AFR	African	1000 Genomes on GRCh38,1000 Genomes phase 3 release
HG02922	HG02922	2	1	0	0	0	1	0.977	0.005	0.01	0.009	0	0	0	1	HG02922	female	SAME1839441	ESN	Esan	AFR	African	1000 Genomes on GRCh38,1000 Genomes phase 3 release
HG02923	HG02923	1	1	0	0	0	1	0.96	0.015	0.009	0.016	0	0	0	1	HG02923	male	SAME1839436	ESN	Esan	AFR	African	1000 Genomes on GRCh38,1000 Genomes phase 3 release
HG02938	HG02938	1	1	0	0	0	1	0.965	0.008	0.013	0.014	0	0	0	1	HG02938	male	SAME1839284	ESN	Esan	AFR	African	1000 Genomes on GRCh38,1000 Genomes phase 3 release
HG02941	HG02941	1	1	0	0	0	1	0.97	0.011	0.012	0.007	0	0	0	1	HG02941	male	SAME1839096	ESN	Esan	AFR	African	1000 Genomes on GRCh38,1000 Genomes phase 3 release
HG02943	HG02943	2	1	0	0	0	1	0.965	0.012	0.011	0.013	0	0	0	1	HG02943	female	SAME1839085	ESN	Esan	AFR	African	1000 Genomes on GRCh38,1000 Genomes phase 3 release
HG02944	HG02944	1	1	0	0	0	1	0.93	0.022	0.026	0.023	0	0	0	1	HG02944	male	SAME1839082	ESN	Esan	AFR	African	1000 Genomes on GRCh38,1000 Genomes phase 3 release
HG02946	HG02946	2	1	0	0	0	1	0.962	0.016	0.005	0.016	0	0	0	1	HG02946	female	SAME1839068	ESN	Esan	AFR	African	1000 Genomes on GRCh38,1000 Genomes phase 3 release
HG02947	HG02947	1	1	0	0	0	1	0.963	0.014	0.01	0.013	0	0	0	1	HG02947	male	SAME1839061	ESN	Esan	AFR	African	1000 Genomes on GRCh38,1000 Genomes phase 3 release
HG02952	HG02952	2	1	0	0	0	1	0.971	0.011	0.009	0.01	0	0	0	1	HG02952	female	SAME1840275	ESN	Esan	AFR	African	1000 Genomes on GRCh38,1000 Genomes phase 3 release
HG02953	HG02953	1	1	0	0	0	1	0.982	0.004	0.007	0.008	0	0	0	1	HG02953	male	SAME1840271	ESN	Esan	AFR	African	1000 Genomes on GRCh38,1000 Genomes phase 3 release
HG02968	HG02968	1	1	0	0	0	1	0.97	0.006	0.011	0.013	0	0	0	1	HG02968	male	SAME1840108	ESN	Esan	AFR	African	1000 Genomes on GRCh38,1000 Genomes phase 3 release
HG02970	HG02970	2	1	0	0	0	1	0.966	0.012	0.008	0.014	0	0	0	1	HG02970	female	SAME1840260	ESN	Esan	AFR	African	1000 Genomes on GRCh38,1000 Genomes phase 3 release
HG02971	HG02971	1	1	0	0	0	1	0.966	0.019	0.007	0.008	0	0	0	1	HG02971	male	SAME1840255	ESN	Esan	AFR	African	1000 Genomes on GRCh38,1000 Genomes phase 3 release
HG02973	HG02973	1	1	0	0	0	1	0.981	0.006	0.006	0.006	0	0	0	1	HG02973	male	SAME1840246	ESN	Esan	AFR	African	1000 Genomes on GRCh38,1000 Genomes phase 3 release
HG02974	HG02974	2	1	0	0	0	1	0.962	0.011	0.018	0.008	0	0	0	1	HG02974	female	SAME1840241	ESN	Esan	AFR	African	1000 Genomes on GRCh38,1000 Genomes phase 3 release
HG02976	HG02976	2	1	0	0	0	1	0.971	0.011	0.01	0.007	0	0	0	1	HG02976	female	SAME1840223	ESN	Esan	AFR	African	1000 Genomes on GRCh38,1000 Genomes phase 3 release
HG02977	HG02977	1	1	0	0	0	1	0.963	0.02	0.01	0.008	0	0	0	1	HG02977	male	SAME1840221	ESN	Esan	AFR	African	1000 Genomes on GRCh38,1000 Genomes phase 3 release
HG02979	HG02979	2	1	0	0	0	1	0.977	0.006	0.007	0.01	0	0	0	1	HG02979	female	SAME1840209	ESN	Esan	AFR	African	1000 Genomes on GRCh38,1000 Genomes phase 3 release
HG02981	HG02981	1	1	0	0	0	1	0.973	0.011	0.009	0.008	0	0	0	1	HG02981	male	SAME1840024	ESN	Esan	AFR	African	1000 Genomes on GRCh38,1000 Genomes phase 3 release
HG02982	HG02982	1	1	0	0	0	1	0.9	0.069	0.013	0.018	0	0	0	1	HG02982	male	SAME1840015	GWD	Gambian Mandinka	AFR	African	1000 Genomes on GRCh38,1000 Genomes phase 3 release
HG02983	HG02983	2	1	0	0	0	1	0.955	0.007	0.018	0.02	0	0	0	1	HG02983	female	SAME1840009	GWD	Gambian Mandinka	AFR	African	1000 Genomes on GRCh38,1000 Genomes phase 3 release
HG03006	HG03006	1	1	0	0	1	0	0.013	0.037	0.123	0.827	0	0	0	0	HG03006	male	SAME1840242	BEB	Bengali	SAS	South Asian	1000 Genomes on GRCh38,1000 Genomes phase 3 release
HG03007	HG03007	2	1	0	0	1	0	0.014	0.018	0.016	0.952	0	0	0	0	HG03007	female	SAME1840245	BEB	Bengali	SAS	South Asian	1000 Genomes on GRCh38,1000 Genomes phase 3 release
HG03009	HG03009	1	1	0	0	1	0	0.008	0.024	0.121	0.847	0	0	0	0	HG03009	male	SAME1840256	BEB	Bengali	SAS	South Asian	1000 Genomes on GRCh38,1000 Genomes phase 3 release
HG03012	HG03012	1	1	0	0	1	0	0.024	0.014	0.101	0.861	0	0	0	0	HG03012	male	SAME1839924	BEB	Bengali	SAS	South Asian	1000 Genomes on GRCh38,1000 Genomes phase 3 release
HG03015	HG03015	1	1	0	0	1	0	0.033	0.032	0.045	0.89	0	0	0	0	HG03015	male	SAME1839940	PJL	Punjabi	SAS	South Asian	1000 Genomes on GRCh38,1000 Genomes phase 3 release
HG03016	HG03016	2	1	0	0	1	0	0.034	0.037	0.027	0.903	0	0	0	0	HG03016	female	SAME1839952	PJL	Punjabi	SAS	South Asian	1000 Genomes on GRCh38,1000 Genomes phase 3 release
HG03018	HG03018	1	1	0	0	1	0	0.04	0.069	0.019	0.872	0	0	0	0	HG03018	male	SAME1840053	PJL	Punjabi	SAS	South Asian	1000 Genomes on GRCh38,1000 Genomes phase 3 release
HG03019	HG03019	2	1	0	0	1	0	0.017	0.049	0.024	0.91	0	0	0	0	HG03019	female	SAME1840060	PJL	Punjabi	SAS	South Asian	1000 Genomes on GRCh38,1000 Genomes phase 3 release
HG03021	HG03021	1	1	0	0	1	0	0.022	0.083	0.039	0.855	0	0	0	0	HG03021	male	SAME1839789	PJL	Punjabi	SAS	South Asian	1000 Genomes on GRCh38,1000 Genomes phase 3 release
HG03022	HG03022	2	1	0	0	1	0	0.011	0.041	0.025	0.923	0	0	0	0	HG03022	female	SAME1839795	PJL	Punjabi	SAS	South Asian	1000 Genomes on GRCh38,1000 Genomes phase 3 release
HG03024	HG03024	1	1	0	0	0	1	0.969	0.01	0.007	0.014	0	0	0	1	HG03024	male	SAME1839799	GWD	Gambian Mandinka	AFR	African	1000 Genomes on GRCh38,1000 Genomes phase 3 release
HG03025	HG03025	2	1	0	0	0	1	0.965	0.014	0.011	0.01	0	0	0	1	HG03025	female	SAME1839711	GWD	Gambian Mandinka	AFR	African	1000 Genomes on GRCh38,1000 Genomes phase 3 release
HG03027	HG03027	1	1	0	0	0	1	0.912	0.033	0.024	0.03	0	0	0	1	HG03027	male	SAME1839725	GWD	Gambian Mandinka	AFR	African	1000 Genomes on GRCh38,1000 Genomes phase 3 release
HG03028	HG03028	2	1	0	0	0	1	0.936	0.022	0.01	0.033	0	0	0	1	HG03028	female	SAME1839729	GWD	Gambian Mandinka	AFR	African	1000 Genomes on GRCh38,1000 Genomes phase 3 release
HG03039	HG03039	1	1	0	0	0	1	0.944	0.033	0.005	0.019	0	0	0	1	HG03039	male	SAME1839593	GWD	Gambian Mandinka	AFR	African	1000 Genomes on GRCh38,1000 Genomes phase 3 release
HG03040	HG03040	2	1	0	0	0	1	0.949	0.019	0.018	0.013	0	0	0	1	HG03040	female	SAME1839611	GWD	Gambian Mandinka	AFR	African	1000 Genomes on GRCh38,1000 Genomes phase 3 release
HG03045	HG03045	1	1	0	0	0	1	0.957	0.009	0.025	0.009	0	0	0	1	HG03045	male	SAME1839635	GWD	Gambian Mandinka	AFR	African	1000 Genomes on GRCh38,1000 Genomes phase 3 release
HG03046	HG03046	2	1	0	0	0	1	0.976	0.007	0.009	0.007	0	0	0	1	HG03046	female	SAME1839639	GWD	Gambian Mandinka	AFR	African	1000 Genomes on GRCh38,1000 Genomes phase 3 release
HG03048	HG03048	1	1	0	0	0	1	0.968	0.011	0.008	0.013	0	0	0	1	HG03048	male	SAME1839647	GWD	Gambian Mandinka	AFR	African	1000 Genomes on GRCh38,1000 Genomes phase 3 release
HG03049	HG03049	2	1	0	0	0	1	0.85	0.065	0.03	0.055	0	0	0	1	HG03049	female	SAME1839653	GWD	Gambian Mandinka	AFR	African	1000 Genomes on GRCh38,1000 Genomes phase 3 release
HG03052	HG03052	2	1	0	0	0	1	0.944	0.018	0.023	0.015	0	0	0	1	HG03052	female	SAME1839496	MSL	Mende	AFR	African	1000 Genomes on GRCh38,1000 Genomes phase 3 release
HG03054	HG03054	1	1	0	0	0	1	0.969	0.005	0.009	0.017	0	0	0	1	HG03054	male	SAME1839507	MSL	Mende	AFR	African	1000 Genomes on GRCh38,1000 Genomes phase 3 release
HG03055	HG03055	2	1	0	0	0	1	0.951	0.016	0.01	0.024	0	0	0	1	HG03055	female	SAME1839514	MSL	Mende	AFR	African	1000 Genomes on GRCh38,1000 Genomes phase 3 release
HG03057	HG03057	1	1	0	0	0	1	0.963	0.011	0.009	0.018	0	0	0	1	HG03057	male	SAME1839434	MSL	Mende	AFR	African	1000 Genomes on GRCh38,1000 Genomes phase 3 release
HG03058	HG03058	2	1	0	0	0	1	0.963	0.011	0.008	0.018	0	0	0	1	HG03058	female	SAME1839442	MSL	Mende	AFR	African	1000 Genomes on GRCh38,1000 Genomes phase 3 release
HG03060	HG03060	1	1	0	0	0	1	0.981	0.006	0.008	0.005	0	0	0	1	HG03060	male	SAME1839211	MSL	Mende	AFR	African	1000 Genomes on GRCh38,1000 Genomes phase 3 release
HG03061	HG03061	2	1	0	0	0	1	0.983	0.005	0.006	0.006	0	0	0	1	HG03061	female	SAME1839215	MSL	Mende	AFR	African	1000 Genomes on GRCh38,1000 Genomes phase 3 release
HG03063	HG03063	1	1	0	0	0	1	0.977	0.006	0.01	0.006	0	0	0	1	HG03063	male	SAME1839226	MSL	Mende	AFR	African	1000 Genomes on GRCh38,1000 Genomes phase 3 release
HG03064	HG03064	2	1	0	0	0	1	0.949	0.013	0.015	0.023	0	0	0	1	HG03064	female	SAME1839228	MSL	Mende	AFR	African	1000 Genomes on GRCh38,1000 Genomes phase 3 release
HG03066	HG03066	1	1	0	0	0	1	0.901	0.013	0.043	0.042	0	0	0	1	HG03066	male	SAME1839324	MSL	Mende	AFR	African	1000 Genomes on GRCh38,1000 Genomes phase 3 release
HG03069	HG03069	1	1	0	0	0	1	0.935	0.014	0.034	0.016	0	0	0	1	HG03069	male	SAME1839340	MSL	Mende	AFR	African	1000 Genomes on GRCh38,1000 Genomes phase 3 release
HG03072	HG03072	1	1	0	0	0	1	0.906	0.052	0.021	0.021	0	0	0	1	HG03072	male	SAME1839016	MSL	Mende	AFR	African	1000 Genomes on GRCh38,1000 Genomes phase 3 release
HG03073	HG03073	2	1	0	0	0	1	0.928	0.007	0.042	0.023	0	0	0	1	HG03073	female	SAME1839019	MSL	Mende	AFR	African	1000 Genomes on GRCh38,1000 Genomes phase 3 release
HG03074	HG03074	1	1	0	0	0	1	0.961	0.011	0.013	0.015	0	0	0	1	HG03074	male	SAME1839029	MSL	Mende	AFR	African	1000 Genomes on GRCh38,1000 Genomes phase 3 release
HG03077	HG03077	1	1	0	0	0	1	0.97	0.005	0.016	0.009	0	0	0	1	HG03077	male	SAME1839044	MSL	Mende	AFR	African	1000 Genomes on GRCh38,1000 Genomes phase 3 release
HG03078	HG03078	1	1	0	0	0	1	0.962	0.009	0.011	0.018	0	0	0	1	HG03078	male	SAME1839047	MSL	Mende	AFR	African	1000 Genomes on GRCh38,1000 Genomes phase 3 release
HG03079	HG03079	2	1	0	0	0	1	0.982	0.006	0.005	0.006	0	0	0	1	HG03079	female	SAME1839051	MSL	Mende	AFR	African	1000 Genomes on GRCh38,1000 Genomes phase 3 release
HG03081	HG03081	1	1	0	0	0	1	0.987	0.005	0.004	0.004	0	0	0	1	HG03081	male	SAME1840310	MSL	Mende	AFR	African	1000 Genomes on GRCh38,1000 Genomes phase 3 release
HG03082	HG03082	2	1	0	0	0	1	0.964	0.009	0.013	0.014	0	0	0	1	HG03082	female	SAME1840316	MSL	Mende	AFR	African	1000 Genomes on GRCh38,1000 Genomes phase 3 release
HG03084	HG03084	1	1	0	0	0	1	0.936	0.016	0.016	0.032	0	0	0	1	HG03084	male	SAME1840324	MSL	Mende	AFR	African	1000 Genomes on GRCh38,1000 Genomes phase 3 release
HG03085	HG03085	2	1	0	0	0	1	0.978	0.007	0.006	0.009	0	0	0	1	HG03085	female	SAME1840328	MSL	Mende	AFR	African	1000 Genomes on GRCh38,1000 Genomes phase 3 release
HG03086	HG03086	2	1	0	0	0	1	0.987	0.005	0.004	0.004	0	0	0	1	HG03086	female	SAME1840331	MSL	Mende	AFR	African	1000 Genomes on GRCh38,1000 Genomes phase 3 release
HG03088	HG03088	2	1	0	0	0	1	0.98	0.006	0.007	0.008	0	0	0	1	HG03088	female	SAME1840338	MSL	Mende	AFR	African	1000 Genomes on GRCh38,1000 Genomes phase 3 release
HG03091	HG03091	2	1	0	0	0	1	0.96	0.019	0.007	0.014	0	0	0	1	HG03091	female	SAME1840360	MSL	Mende	AFR	African	1000 Genomes on GRCh38,1000 Genomes phase 3 release
HG03095	HG03095	2	1	0	0	0	1	0.959	0.008	0.014	0.019	0	0	0	1	HG03095	female	SAME1840374	MSL	Mende	AFR	African	1000 Genomes on GRCh38,1000 Genomes phase 3 release
HG03096	HG03096	1	1	0	0	0	1	0.868	0.013	0.091	0.027	0	0	0	1	HG03096	male	SAME1840126	MSL	Mende	AFR	African	1000 Genomes on GRCh38,1000 Genomes phase 3 release
HG03097	HG03097	2	1	0	0	0	1	0.873	0.082	0.009	0.037	0	0	0	1	HG03097	female	SAME1840130	MSL	Mende	AFR	African	1000 Genomes on GRCh38,1000 Genomes phase 3 release
HG03099	HG03099	2	1	0	0	0	1	0.981	0.006	0.007	0.006	0	0	0	1	HG03099	female	SAME1840146	ESN	Esan	AFR	African	1000 Genomes on GRCh38,1000 Genomes phase 3 release
HG03100	HG03100	1	1	0	0	0	1	0.98	0.008	0.005	0.007	0	0	0	1	HG03100	male	SAME1840003	ESN	Esan	AFR	African	1000 Genomes on GRCh38,1000 Genomes phase 3 release
HG03103	HG03103	1	1	0	0	0	1	0.977	0.006	0.006	0.011	0	0	0	1	HG03103	male	SAME1840022	ESN	Esan	AFR	African	1000 Genomes on GRCh38,1000 Genomes phase 3 release
HG03105	HG03105	2	1	0	0	0	1	0.963	0.014	0.009	0.013	0	0	0	1	HG03105	female	SAME1840041	ESN	Esan	AFR	African	1000 Genomes on GRCh38,1000 Genomes phase 3 release
HG03108	HG03108	2	1	0	0	0	1	0.975	0.01	0.008	0.006	0	0	0	1	HG03108	female	SAME1839760	ESN	Esan	AFR	African	1000 Genomes on GRCh38,1000 Genomes phase 3 release
HG03109	HG03109	1	1	0	0	0	1	0.985	0.005	0.006	0.004	0	0	0	1	HG03109	male	SAME1839765	ESN	Esan	AFR	African	1000 Genomes on GRCh38,1000 Genomes phase 3 release
HG03111	HG03111	2	1	0	0	0	1	0.96	0.018	0.009	0.013	0	0	0	1	HG03111	female	SAME1839884	ESN	Esan	AFR	African	1000 Genomes on GRCh38,1000 Genomes phase 3 release
HG03112	HG03112	1	1	0	0	0	1	0.874	0.055	0.009	0.062	0	0	0	1	HG03112	male	SAME1839893	ESN	Esan	AFR	African	1000 Genomes on GRCh38,1000 Genomes phase 3 release
HG03114	HG03114	2	1	0	0	0	1	0.96	0.018	0.01	0.012	0	0	0	1	HG03114	female	SAME1839907	ESN	Esan	AFR	African	1000 Genomes on GRCh38,1000 Genomes phase 3 release
HG03115	HG03115	1	1	0	0	0	1	0.982	0.006	0.005	0.007	0	0	0	1	HG03115	male	SAME1839812	ESN	Esan	AFR	African	1000 Genomes on GRCh38,1000 Genomes phase 3 release
HG03117	HG03117	2	1	0	0	0	1	0.93	0.022	0.013	0.035	0	0	0	1	HG03117	female	SAME1839821	ESN	Esan	AFR	African	1000 Genomes on GRCh38,1000 Genomes phase 3 release
HG03118	HG03118	1	1	0	0	0	1	0.956	0.02	0.013	0.011	0	0	0	1	HG03118	male	SAME1839830	ESN	Esan	AFR	African	1000 Genomes on GRCh38,1000 Genomes phase 3 release
HG03120	HG03120	1	1	0	0	0	1	0.972	0.01	0.005	0.014	0	0	0	1	HG03120	male	SAME1839557	ESN	Esan	AFR	African	1000 Genomes on GRCh38,1000 Genomes phase 3 release
HG03121	HG03121	2	1	0	0	0	1	0.975	0.009	0.004	0.012	0	0	0	1	HG03121	female	SAME1839563	ESN	Esan	AFR	African	1000 Genomes on GRCh38,1000 Genomes phase 3 release
HG03123	HG03123	2	1	0	0	0	1	0.973	0.005	0.012	0.011	0	0	0	1	HG03123	female	SAME1839663	ESN	Esan	AFR	African	1000 Genomes on GRCh38,1000 Genomes phase 3 release
HG03124	HG03124	1	1	0	0	0	1	0.9	0.034	0.02	0.045	0	0	0	1	HG03124	male	SAME1839669	ESN	Esan	AFR	African	1000 Genomes on GRCh38,1000 Genomes phase 3 release
HG03126	HG03126	2	1	0	0	0	1	0.975	0.014	0.005	0.007	0	0	0	1	HG03126	female	SAME1839683	ESN	Esan	AFR	African	1000 Genomes on GRCh38,1000 Genomes phase 3 release
HG03127	HG03127	1	1	0	0	0	1	0.972	0.01	0.006	0.012	0	0	0	1	HG03127	male	SAME1839686	ESN	Esan	AFR	African	1000 Genomes on GRCh38,1000 Genomes phase 3 release
HG03129	HG03129	2	1	0	0	0	1	0.978	0.008	0.005	0.009	0	0	0	1	HG03129	female	SAME1839699	ESN	Esan	AFR	African	1000 Genomes on GRCh38,1000 Genomes phase 3 release
HG03130	HG03130	1	1	0	0	0	1	0.963	0.007	0.016	0.013	0	0	0	1	HG03130	male	SAME1839365	ESN	Esan	AFR	African	1000 Genomes on GRCh38,1000 Genomes phase 3 release
HG03132	HG03132	2	1	0	0	0	1	0.966	0.01	0.01	0.014	0	0	0	1	HG03132	female	SAME1839373	ESN	Esan	AFR	African	1000 Genomes on GRCh38,1000 Genomes phase 3 release
HG03133	HG03133	1	1	0	0	0	1	0.95	0.014	0.01	0.026	0	0	0	1	HG03133	male	SAME1839375	ESN	Esan	AFR	African	1000 Genomes on GRCh38,1000 Genomes phase 3 release
HG03135	HG03135	2	1	0	0	0	1	0.968	0.008	0.012	0.013	0	0	0	1	HG03135	female	SAME1839385	ESN	Esan	AFR	African	1000 Genomes on GRCh38,1000 Genomes phase 3 release
HG03136	HG03136	1	1	0	0	0	1	0.965	0.01	0.018	0.007	0	0	0	1	HG03136	male	SAME1839387	ESN	Esan	AFR	African	1000 Genomes on GRCh38,1000 Genomes phase 3 release
HG03139	HG03139	1	1	0	0	0	1	0.984	0.008	0.003	0.005	0	0	0	1	HG03139	male	SAME1839468	ESN	Esan	AFR	African	1000 Genomes on GRCh38,1000 Genomes phase 3 release
HG03157	HG03157	1	1	0	0	0	1	0.981	0.008	0.003	0.008	0	0	0	1	HG03157	male	SAME1839083	ESN	Esan	AFR	African	1000 Genomes on GRCh38,1000 Genomes phase 3 release
HG03159	HG03159	2	1	0	0	0	1	0.962	0.01	0.016	0.012	0	0	0	1	HG03159	female	SAME1839092	ESN	Esan	AFR	African	1000 Genomes on GRCh38,1000 Genomes phase 3 release
HG03160	HG03160	1	1	0	0	0	1	0.927	0.017	0.021	0.034	0	0	0	1	HG03160	male	SAME1839192	ESN	Esan	AFR	African	1000 Genomes on GRCh38,1000 Genomes phase 3 release
HG03162	HG03162	2	1	0	0	0	1	0.956	0.011	0.008	0.025	0	0	0	1	HG03162	female	SAME1839112	ESN	Esan	AFR	African	1000 Genomes on GRCh38,1000 Genomes phase 3 release
HG03163	HG03163	1	1	0	0	0	1	0.927	0.029	0.009	0.036	0	0	0	1	HG03163	male	SAME1839118	ESN	Esan	AFR	African	1000 Genomes on GRCh38,1000 Genomes phase 3 release
HG03166	HG03166	1	1	0	0	0	1	0.979	0.006	0.005	0.01	0	0	0	1	HG03166	male	SAME1839127	ESN	Esan	AFR	African	1000 Genomes on GRCh38,1000 Genomes phase 3 release
HG03168	HG03168	2	1	0	0	0	1	0.979	0.005	0.01	0.006	0	0	0	1	HG03168	female	SAME1839143	ESN	Esan	AFR	African	1000 Genomes on GRCh38,1000 Genomes phase 3 release
HG03169	HG03169	1	1	0	0	0	1	0.96	0.013	0.019	0.008	0	0	0	1	HG03169	male	SAME1839148	ESN	Esan	AFR	African	1000 Genomes on GRCh38,1000 Genomes phase 3 release
HG03172	HG03172	1	1	0	0	0	1	0.981	0.006	0.007	0.006	0	0	0	1	HG03172	male	SAME1840392	ESN	Esan	AFR	African	1000 Genomes on GRCh38,1000 Genomes phase 3 release
HG03175	HG03175	1	1	0	0	0	1	0.977	0.007	0.008	0.008	0	0	0	1	HG03175	male	SAME1840407	ESN	Esan	AFR	African	1000 Genomes on GRCh38,1000 Genomes phase 3 release
HG03189	HG03189	2	1	0	0	0	1	0.962	0.017	0.005	0.016	0	0	0	1	HG03189	female	SAME1840226	ESN	Esan	AFR	African	1000 Genomes on GRCh38,1000 Genomes phase 3 release
HG03190	HG03190	1	1	0	0	0	1	0.976	0.012	0.007	0.005	0	0	0	1	HG03190	male	SAME1839984	ESN	Esan	AFR	African	1000 Genomes on GRCh38,1000 Genomes phase 3 release
HG03193	HG03193	1	1	0	0	0	1	0.965	0.008	0.012	0.015	0	0	0	1	HG03193	male	SAME1839909	ESN	Esan	AFR	African	1000 Genomes on GRCh38,1000 Genomes phase 3 release
HG03195	HG03195	2	1	0	0	0	1	0.964	0.005	0.013	0.017	0	0	0	1	HG03195	female	SAME1839919	ESN	Esan	AFR	African	1000 Genomes on GRCh38,1000 Genomes phase 3 release
HG03196	HG03196	1	1	0	0	0	1	0.985	0.006	0.006	0.004	0	0	0	1	HG03196	male	SAME1839921	ESN	Esan	AFR	African	1000 Genomes on GRCh38,1000 Genomes phase 3 release
HG03198	HG03198	2	1	0	0	0	1	0.978	0.007	0.005	0.01	0	0	0	1	HG03198	female	SAME1839933	ESN	Esan	AFR	African	1000 Genomes on GRCh38,1000 Genomes phase 3 release
HG03199	HG03199	1	1	0	0	0	1	0.979	0.011	0.005	0.005	0	0	0	1	HG03199	male	SAME1839937	ESN	Esan	AFR	African	1000 Genomes on GRCh38,1000 Genomes phase 3 release
HG03202	HG03202	1	1	0	0	0	1	0.974	0.012	0.007	0.007	0	0	0	1	HG03202	male	SAME1839602	ESN	Esan	AFR	African	1000 Genomes on GRCh38,1000 Genomes phase 3 release
HG03209	HG03209	1	1	0	0	0	1	0.982	0.005	0.005	0.009	0	0	0	1	HG03209	male	SAME1839551	MSL	Mende	AFR	African	1000 Genomes on GRCh38,1000 Genomes phase 3 release
HG03212	HG03212	2	1	0	0	0	1	0.959	0.009	0.015	0.017	0	0	0	1	HG03212	female	SAME1839399	MSL	Mende	AFR	African	1000 Genomes on GRCh38,1000 Genomes phase 3 release
HG03224	HG03224	1	1	0	0	0	1	0.978	0.005	0.012	0.004	0	0	0	1	HG03224	male	SAME1839455	MSL	Mende	AFR	African	1000 Genomes on GRCh38,1000 Genomes phase 3 release
HG03225	HG03225	1	1	0	0	0	1	0.944	0.033	0.007	0.016	0	0	0	1	HG03225	male	SAME1839460	MSL	Mende	AFR	African	1000 Genomes on GRCh38,1000 Genomes phase 3 release
HG03228	HG03228	1	1	0	0	1	0	0.015	0.107	0.028	0.85	0	0	0	0	HG03228	male	SAME1839232	PJL	Punjabi	SAS	South Asian	1000 Genomes on GRCh38,1000 Genomes phase 3 release
HG03229	HG03229	2	1	0	0	1	0	0.015	0.039	0.13	0.817	0	0	0	0	HG03229	female	SAME1839234	PJL	Punjabi	SAS	South Asian	1000 Genomes on GRCh38,1000 Genomes phase 3 release
HG03234	HG03234	1	1	0	0	1	0	0.167	0.252	0.041	0.539	0	0	0	0	HG03234	male	SAME1839357	PJL	Punjabi	SAS	South Asian	1000 Genomes on GRCh38,1000 Genomes phase 3 release
HG03235	HG03235	2	1	0	0	1	0	0.007	0.149	0.034	0.81	0	0	0	0	HG03235	female	SAME1839360	PJL	Punjabi	SAS	South Asian	1000 Genomes on GRCh38,1000 Genomes phase 3 release
HG03237	HG03237	1	1	0	0	1	0	0.014	0.606	0.11	0.27	0	0	0	0	HG03237	male	SAME1839282	PJL	Punjabi	SAS	South Asian	1000 Genomes on GRCh38,1000 Genomes phase 3 release
HG03238	HG03238	2	1	0	0	1	0	0.018	0.054	0.05	0.878	0	0	0	0	HG03238	female	SAME1839289	PJL	Punjabi	SAS	South Asian	1000 Genomes on GRCh38,1000 Genomes phase 3 release
HG03240	HG03240	1	1	0	0	0	1	0.973	0.005	0.009	0.012	0	0	0	1	HG03240	male	SAME1839050	GWD	Gambian Mandinka	AFR	African	1000 Genomes on GRCh38,1000 Genomes phase 3 release
HG03241	HG03241	2	1	0	0	0	1	0.987	0.005	0.004	0.004	0	0	0	1	HG03241	female	SAME1839053	GWD	Gambian Mandinka	AFR	African	1000 Genomes on GRCh38,1000 Genomes phase 3 release
HG03246	HG03246	1	1	0	0	0	1	0.963	0.013	0.009	0.015	0	0	0	1	HG03246	male	SAME1839168	GWD	Gambian Mandinka	AFR	African	1000 Genomes on GRCh38,1000 Genomes phase 3 release
HG03247	HG03247	2	1	0	0	0	1	0.756	0.022	0.039	0.183	0	0	0	1	HG03247	female	SAME1839174	GWD	Gambian Mandinka	AFR	African	1000 Genomes on GRCh38,1000 Genomes phase 3 release
HG03258	HG03258	1	1	0	0	0	1	0.91	0.031	0.01	0.05	0	0	0	1	HG03258	male	SAME1840296	GWD	Gambian Mandinka	AFR	African	1000 Genomes on GRCh38,1000 Genomes phase 3 release
HG03259	HG03259	2	1	0	0	0	1	0.968	0.016	0.005	0.01	0	0	0	1	HG03259	female	SAME1840303	GWD	Gambian Mandinka	AFR	African	1000 Genomes on GRCh38,1000 Genomes phase 3 release
HG03265	HG03265	1	1	0	0	0	1	0.967	0.017	0.005	0.011	0	0	0	1	HG03265	male	SAME1840167	ESN	Esan	AFR	African	1000 Genomes on GRCh38,1000 Genomes phase 3 release
HG03267	HG03267	2	1	0	0	0	1	0.981	0.008	0.005	0.007	0	0	0	1	HG03267	female	SAME1840088	ESN	Esan	AFR	African	1000 Genomes on GRCh38,1000 Genomes phase 3 release
HG03268	HG03268	1	1	0	0	0	1	0.981	0.007	0.006	0.006	0	0	0	1	HG03268	male	SAME1840093	ESN	Esan	AFR	African	1000 Genomes on GRCh38,1000 Genomes phase 3 release
HG03270	HG03270	2	1	0	0	0	1	0.966	0.016	0.01	0.007	0	0	0	1	HG03270	female	SAME1840194	ESN	Esan	AFR	African	1000 Genomes on GRCh38,1000 Genomes phase 3 release
HG03271	HG03271	1	1	0	0	0	1	0.976	0.008	0.005	0.011	0	0	0	1	HG03271	male	SAME1840195	ESN	Esan	AFR	African	1000 Genomes on GRCh38,1000 Genomes phase 3 release
HG03279	HG03279	2	1	0	0	0	1	0.979	0.008	0.006	0.007	0	0	0	1	HG03279	female	SAME1839972	ESN	Esan	AFR	African	1000 Genomes on GRCh38,1000 Genomes phase 3 release
HG03280	HG03280	1	1	0	0	0	1	0.97	0.011	0.011	0.008	0	0	0	1	HG03280	male	SAME1840083	ESN	Esan	AFR	African	1000 Genomes on GRCh38,1000 Genomes phase 3 release
HG03291	HG03291	2	1	0	0	0	1	0.967	0.006	0.018	0.009	0	0	0	1	HG03291	female	SAME1839861	ESN	Esan	AFR	African	1000 Genomes on GRCh38,1000 Genomes phase 3 release
HG03294	HG03294	2	1	0	0	0	1	0.955	0.018	0.011	0.015	0	0	0	1	HG03294	female	SAME1839877	ESN	Esan	AFR	African	1000 Genomes on GRCh38,1000 Genomes phase 3 release
HG03295	HG03295	1	1	0	0	0	1	0.982	0.006	0.005	0.007	0	0	0	1	HG03295	male	SAME1839881	ESN	Esan	AFR	African	1000 Genomes on GRCh38,1000 Genomes phase 3 release
HG03297	HG03297	2	1	0	0	0	1	0.974	0.008	0.01	0.008	0	0	0	1	HG03297	female	SAME1839900	ESN	Esan	AFR	African	1000 Genomes on GRCh38,1000 Genomes phase 3 release
HG03298	HG03298	1	1	0	0	0	1	0.973	0.008	0.006	0.013	0	0	0	1	HG03298	male	SAME1839903	ESN	Esan	AFR	African	1000 Genomes on GRCh38,1000 Genomes phase 3 release
HG03300	HG03300	2	1	0	0	0	1	0.973	0.006	0.014	0.007	0	0	0	1	HG03300	female	SAME1839467	ESN	Esan	AFR	African	1000 Genomes on GRCh38,1000 Genomes phase 3 release
HG03301	HG03301	1	1	0	0	0	1	0.983	0.006	0.005	0.005	0	0	0	1	HG03301	male	SAME1839472	ESN	Esan	AFR	African	1000 Genomes on GRCh38,1000 Genomes phase 3 release
HG03303	HG03303	2	1	0	0	0	1	0.963	0.008	0.016	0.013	0	0	0	1	HG03303	female	SAME1839485	ESN	Esan	AFR	African	1000 Genomes on GRCh38,1000 Genomes phase 3 release
HG03304	HG03304	1	1	0	0	0	1	0.976	0.01	0.008	0.006	0	0	0	1	HG03304	male	SAME1839490	ESN	Esan	AFR	African	1000 Genomes on GRCh38,1000 Genomes phase 3 release
HG03311	HG03311	1	1	0	0	0	1	0.967	0.013	0.005	0.014	0	0	0	1	HG03311	male	SAME1839206	ESN	Esan	AFR	African	1000 Genomes on GRCh38,1000 Genomes phase 3 release
HG03313	HG03313	1	1	0	0	0	1	0.943	0.016	0.011	0.03	0	0	0	1	HG03313	male	SAME1839213	ESN	Esan	AFR	African	1000 Genomes on GRCh38,1000 Genomes phase 3 release
HG03342	HG03342	2	1	0	0	0	1	0.921	0.029	0.019	0.031	0	0	0	1	HG03342	female	SAME1840350	ESN	Esan	AFR	African	1000 Genomes on GRCh38,1000 Genomes phase 3 release
HG03343	HG03343	1	1	0	0	0	1	0.966	0.012	0.015	0.007	0	0	0	1	HG03343	male	SAME1840354	ESN	Esan	AFR	African	1000 Genomes on GRCh38,1000 Genomes phase 3 release
HG03351	HG03351	2	1	0	0	0	1	0.955	0.026	0.009	0.011	0	0	0	1	HG03351	female	SAME1840231	ESN	Esan	AFR	African	1000 Genomes on GRCh38,1000 Genomes phase 3 release
HG03352	HG03352	1	1	0	0	0	1	0.967	0.008	0.009	0.017	0	0	0	1	HG03352	male	SAME1840243	ESN	Esan	AFR	African	1000 Genomes on GRCh38,1000 Genomes phase 3 release
HG03354	HG03354	2	1	0	0	0	1	0.982	0.004	0.007	0.007	0	0	0	1	HG03354	female	SAME1840249	ESN	Esan	AFR	African	1000 Genomes on GRCh38,1000 Genomes phase 3 release
HG03363	HG03363	2	1	0	0	0	1	0.895	0.007	0.08	0.017	0	0	0	1	HG03363	female	SAME1839957	ESN	Esan	AFR	African	1000 Genomes on GRCh38,1000 Genomes phase 3 release
HG03366	HG03366	2	1	0	0	0	1	0.947	0.022	0.022	0.009	0	0	0	1	HG03366	female	SAME1840066	ESN	Esan	AFR	African	1000 Genomes on GRCh38,1000 Genomes phase 3 release
HG03367	HG03367	1	1	0	0	0	1	0.982	0.006	0.004	0.007	0	0	0	1	HG03367	male	SAME1840068	ESN	Esan	AFR	African	1000 Genomes on GRCh38,1000 Genomes phase 3 release
HG03369	HG03369	2	1	0	0	0	1	0.975	0.009	0.005	0.011	0	0	0	1	HG03369	female	SAME1840078	ESN	Esan	AFR	African	1000 Genomes on GRCh38,1000 Genomes phase 3 release
HG03370	HG03370	1	1	0	0	0	1	0.974	0.006	0.007	0.013	0	0	0	1	HG03370	male	SAME1839800	ESN	Esan	AFR	African	1000 Genomes on GRCh38,1000 Genomes phase 3 release
HG03372	HG03372	2	1	0	0	0	1	0.921	0.022	0.028	0.029	0	0	0	1	HG03372	female	SAME1839716	ESN	Esan	AFR	African	1000 Genomes on GRCh38,1000 Genomes phase 3 release
HG03376	HG03376	1	1	0	0	0	1	0.951	0.01	0.027	0.011	0	0	0	1	HG03376	male	SAME1839736	MSL	Mende	AFR	African	1000 Genomes on GRCh38,1000 Genomes phase 3 release
HG03378	HG03378	2	1	0	0	0	1	0.974	0.006	0.013	0.007	0	0	0	1	HG03378	female	SAME1839743	MSL	Mende	AFR	African	1000 Genomes on GRCh38,1000 Genomes phase 3 release
HG03380	HG03380	2	1	0	0	0	1	0.903	0.009	0.063	0.025	0	0	0	1	HG03380	female	SAME1839569	MSL	Mende	AFR	African	1000 Genomes on GRCh38,1000 Genomes phase 3 release
HG03382	HG03382	1	1	0	0	0	1	0.959	0.007	0.007	0.027	0	0	0	1	HG03382	male	SAME1839580	MSL	Mende	AFR	African	1000 Genomes on GRCh38,1000 Genomes phase 3 release
HG03385	HG03385	1	1	0	0	0	1	0.959	0.012	0.011	0.017	0	0	0	1	HG03385	male	SAME1839594	MSL	Mende	AFR	African	1000 Genomes on GRCh38,1000 Genomes phase 3 release
HG03388	HG03388	1	1	0	0	0	1	0.964	0.01	0.013	0.013	0	0	0	1	HG03388	male	SAME1839524	MSL	Mende	AFR	African	1000 Genomes on GRCh38,1000 Genomes phase 3 release
HG03391	HG03391	1	1	0	0	0	1	0.972	0.007	0.009	0.012	0	0	0	1	HG03391	male	SAME1839636	MSL	Mende	AFR	African	1000 Genomes on GRCh38,1000 Genomes phase 3 release
HG03394	HG03394	1	1	0	0	0	1	0.901	0.066	0.013	0.021	0	0	0	1	HG03394	male	SAME1839648	MSL	Mende	AFR	African	1000 Genomes on GRCh38,1000 Genomes phase 3 release
HG03397	HG03397	1	1	0	0	0	1	0.946	0.029	0.012	0.013	0	0	0	1	HG03397	male	SAME1839400	MSL	Mende	AFR	African	1000 Genomes on GRCh38,1000 Genomes phase 3 release
HG03401	HG03401	2	1	0	0	0	1	0.953	0.005	0.031	0.011	0	0	0	1	HG03401	female	SAME1839299	MSL	Mende	AFR	African	1000 Genomes on GRCh38,1000 Genomes phase 3 release
HG03410	HG03410	2	1	0	0	0	1	0.971	0.008	0.012	0.009	0	0	0	1	HG03410	female	SAME1839182	MSL	Mende	AFR	African	1000 Genomes on GRCh38,1000 Genomes phase 3 release
HG03419	HG03419	2	1	0	0	0	1	0.963	0.008	0.016	0.012	0	0	0	1	HG03419	female	SAME1839130	MSL	Mende	AFR	African	1000 Genomes on GRCh38,1000 Genomes phase 3 release
HG03428	HG03428	2	1	0	0	0	1	0.98	0.006	0.007	0.007	0	0	0	1	HG03428	female	SAME1840409	MSL	Mende	AFR	African	1000 Genomes on GRCh38,1000 Genomes phase 3 release
HG03432	HG03432	1	1	0	0	0	1	0.96	0.014	0.006	0.02	0	0	0	1	HG03432	male	SAME1840107	MSL	Mende	AFR	African	1000 Genomes on GRCh38,1000 Genomes phase 3 release
HG03433	HG03433	1	1	0	0	0	1	0.965	0.009	0.016	0.01	0	0	0	1	HG03433	male	SAME1840110	MSL	Mende	AFR	African	1000 Genomes on GRCh38,1000 Genomes phase 3 release
HG03436	HG03436	1	1	0	0	0	1	0.981	0.004	0.008	0.007	0	0	0	1	HG03436	male	SAME1840120	MSL	Mende	AFR	African	1000 Genomes on GRCh38,1000 Genomes phase 3 release
HG03437	HG03437	2	1	0	0	0	1	0.976	0.007	0.008	0.009	0	0	0	1	HG03437	female	SAME1840123	MSL	Mende	AFR	African	1000 Genomes on GRCh38,1000 Genomes phase 3 release
HG03439	HG03439	1	1	0	0	0	1	0.958	0.018	0.013	0.011	0	0	0	1	HG03439	male	SAME1840213	MSL	Mende	AFR	African	1000 Genomes on GRCh38,1000 Genomes phase 3 release
HG03442	HG03442	1	1	0	0	0	1	0.96	0.013	0.008	0.02	0	0	0	1	HG03442	male	SAME1839979	MSL	Mende	AFR	African	1000 Genomes on GRCh38,1000 Genomes phase 3 release
HG03445	HG03445	1	1	0	0	0	1	0.966	0.008	0.015	0.01	0	0	0	1	HG03445	male	SAME1839996	MSL	Mende	AFR	African	1000 Genomes on GRCh38,1000 Genomes phase 3 release
HG03446	HG03446	2	1	0	0	0	1	0.859	0.053	0.051	0.037	0	0	0	1	HG03446	female	SAME1839911	MSL	Mende	AFR	African	1000 Genomes on GRCh38,1000 Genomes phase 3 release
HG03449	HG03449	2	1	0	0	0	1	0.939	0.016	0.016	0.029	0	0	0	1	HG03449	female	SAME1839923	MSL	Mende	AFR	African	1000 Genomes on GRCh38,1000 Genomes phase 3 release
HG03451	HG03451	1	1	0	0	0	1	0.96	0.02	0.01	0.009	0	0	0	1	HG03451	male	SAME1840043	MSL	Mende	AFR	African	1000 Genomes on GRCh38,1000 Genomes phase 3 release
HG03452	HG03452	2	1	0	0	0	1	0.979	0.005	0.006	0.011	0	0	0	1	HG03452	female	SAME1840046	MSL	Mende	AFR	African	1000 Genomes on GRCh38,1000 Genomes phase 3 release
HG03455	HG03455	2	1	0	0	0	1	0.962	0.011	0.012	0.015	0	0	0	1	HG03455	female	SAME1839766	MSL	Mende	AFR	African	1000 Genomes on GRCh38,1000 Genomes phase 3 release
HG03457	HG03457	1	1	0	0	0	1	0.981	0.004	0.005	0.01	0	0	0	1	HG03457	male	SAME1839781	MSL	Mende	AFR	African	1000 Genomes on GRCh38,1000 Genomes phase 3 release
HG03458	HG03458	2	1	0	0	0	1	0.91	0.063	0.006	0.021	0	0	0	1	HG03458	female	SAME1839786	MSL	Mende	AFR	African	1000 Genomes on GRCh38,1000 Genomes phase 3 release
HG03460	HG03460	1	1	0	0	0	1	0.966	0.016	0.009	0.008	0	0	0	1	HG03460	male	SAME1839908	MSL	Mende	AFR	African	1000 Genomes on GRCh38,1000 Genomes phase 3 release
HG03461	HG03461	2	1	0	0	0	1	0.978	0.009	0.006	0.008	0	0	0	1	HG03461	female	SAME1839808	MSL	Mende	AFR	African	1000 Genomes on GRCh38,1000 Genomes phase 3 release
HG03464	HG03464	2	1	0	0	0	1	0.968	0.021	0.005	0.006	0	0	0	1	HG03464	female	SAME1839827	MSL	Mende	AFR	African	1000 Genomes on GRCh38,1000 Genomes phase 3 release
HG03469	HG03469	1	1	0	0	0	1	0.936	0.028	0.011	0.026	0	0	0	1	HG03469	male	SAME1839850	MSL	Mende	AFR	African	1000 Genomes on GRCh38,1000 Genomes phase 3 release
HG03470	HG03470	2	1	0	0	0	1	0.959	0.004	0.027	0.009	0	0	0	1	HG03470	female	SAME1839670	MSL	Mende	AFR	African	1000 Genomes on GRCh38,1000 Genomes phase 3 release
HG03472	HG03472	1	1	0	0	0	1	0.971	0.013	0.009	0.006	0	0	0	1	HG03472	male	SAME1839678	MSL	Mende	AFR	African	1000 Genomes on GRCh38,1000 Genomes phase 3 release
HG03473	HG03473	2	1	0	0	0	1	0.955	0.006	0.023	0.016	0	0	0	1	HG03473	female	SAME1839687	MSL	Mende	AFR	African	1000 Genomes on GRCh38,1000 Genomes phase 3 release
HG03476	HG03476	2	1	0	0	0	1	0.964	0.01	0.009	0.016	0	0	0	1	HG03476	female	SAME1839702	MSL	Mende	AFR	African	1000 Genomes on GRCh38,1000 Genomes phase 3 release
HG03478	HG03478	1	1	0	0	0	1	0.932	0.024	0.013	0.032	0	0	0	1	HG03478	male	SAME1839618	MSL	Mende	AFR	African	1000 Genomes on GRCh38,1000 Genomes phase 3 release
HG03479	HG03479	2	1	0	0	0	1	0.969	0.012	0.013	0.006	0	0	0	1	HG03479	female	SAME1839623	MSL	Mende	AFR	African	1000 Genomes on GRCh38,1000 Genomes phase 3 release
HG03484	HG03484	1	1	0	0	0	1	0.879	0.03	0.024	0.068	0	0	0	1	HG03484	male	SAME1839393	MSL	Mende	AFR	African	1000 Genomes on GRCh38,1000 Genomes phase 3 release
HG03485	HG03485	2	1	0	0	0	1	0.954	0.018	0.015	0.013	0	0	0	1	HG03485	female	SAME1839469	MSL	Mende	AFR	African	1000 Genomes on GRCh38,1000 Genomes phase 3 release
HG03488	HG03488	2	1	0	0	1	0	0.043	0.277	0.01	0.67	0	0	0	0	HG03488	female	SAME1839486	PJL	Punjabi	SAS	South Asian	1000 Genomes on GRCh38,1000 Genomes phase 3 release
HG03490	HG03490	1	1	0	0	1	0	0.049	0.159	0.044	0.748	0	0	0	0	HG03490	male	SAME1839259	PJL	Punjabi	SAS	South Asian	1000 Genomes on GRCh38,1000 Genomes phase 3 release
HG03491	HG03491	2	1	0	0	1	0	0.054	0.04	0.02	0.886	0	0	0	0	HG03491	female	SAME1839264	PJL	Punjabi	SAS	South Asian	1000 Genomes on GRCh38,1000 Genomes phase 3 release
HG03499	HG03499	2	1	0	0	0	1	0.981	0.007	0.006	0.006	0	0	0	1	HG03499	female	SAME1839219	ESN	Esan	AFR	African	1000 Genomes on GRCh38,1000 Genomes phase 3 release
HG03511	HG03511	2	1	0	0	0	1	0.967	0.01	0.011	0.012	0	0	0	1	HG03511	female	SAME1840131	ESN	Esan	AFR	African	1000 Genomes on GRCh38,1000 Genomes phase 3 release
HG03514	HG03514	2	1	0	0	0	1	0.965	0.009	0.011	0.015	0	0	0	1	HG03514	female	SAME1840150	ESN	Esan	AFR	African	1000 Genomes on GRCh38,1000 Genomes phase 3 release
HG03515	HG03515	1	1	0	0	0	1	0.98	0.01	0.006	0.005	0	0	0	1	HG03515	male	SAME1840154	ESN	Esan	AFR	African	1000 Genomes on GRCh38,1000 Genomes phase 3 release
HG03517	HG03517	2	1	0	0	0	1	0.978	0.01	0.004	0.008	0	0	0	1	HG03517	female	SAME1840163	ESN	Esan	AFR	African	1000 Genomes on GRCh38,1000 Genomes phase 3 release
HG03518	HG03518	1	1	0	0	0	1	0.978	0.007	0.008	0.007	0	0	0	1	HG03518	male	SAME1840169	ESN	Esan	AFR	African	1000 Genomes on GRCh38,1000 Genomes phase 3 release
HG03520	HG03520	2	1	0	0	0	1	0.952	0.012	0.011	0.025	0	0	0	1	HG03520	female	SAME1840186	ESN	Esan	AFR	African	1000 Genomes on GRCh38,1000 Genomes phase 3 release
HG03521	HG03521	1	1	0	0	0	1	0.965	0.009	0.007	0.019	0	0	0	1	HG03521	male	SAME1840190	ESN	Esan	AFR	African	1000 Genomes on GRCh38,1000 Genomes phase 3 release
HG03538	HG03538	1	1	0	0	0	1	0.978	0.007	0.005	0.01	0	0	0	1	HG03538	male	SAME1840007	GWD	Gambian Mandinka	AFR	African	1000 Genomes on GRCh38,1000 Genomes phase 3 release
HG03539	HG03539	2	1	0	0	0	1	0.903	0.046	0.03	0.021	0	0	0	1	HG03539	female	SAME1840014	GWD	Gambian Mandinka	AFR	African	1000 Genomes on GRCh38,1000 Genomes phase 3 release
HG03547	HG03547	1	1	0	0	0	1	0.972	0.012	0.008	0.008	0	0	0	1	HG03547	male	SAME1839878	MSL	Mende	AFR	African	1000 Genomes on GRCh38,1000 Genomes phase 3 release
HG03548	HG03548	2	1	0	0	0	1	0.95	0.015	0.007	0.028	0	0	0	1	HG03548	female	SAME1839883	MSL	Mende	AFR	African	1000 Genomes on GRCh38,1000 Genomes phase 3 release
HG03556	HG03556	1	1	0	0	0	1	0.946	0.02	0.012	0.022	0	0	0	1	HG03556	male	SAME1839553	MSL	Mende	AFR	African	1000 Genomes on GRCh38,1000 Genomes phase 3 release
HG03557	HG03557	2	1	0	0	0	1	0.947	0.038	0.007	0.008	0	0	0	1	HG03557	female	SAME1839556	MSL	Mende	AFR	African	1000 Genomes on GRCh38,1000 Genomes phase 3 release
HG03558	HG03558	2	1	0	0	0	1	0.971	0.011	0.006	0.012	0	0	0	1	HG03558	female	SAME1839561	MSL	Mende	AFR	African	1000 Genomes on GRCh38,1000 Genomes phase 3 release
HG03559	HG03559	1	1	0	0	0	1	0.948	0.009	0.02	0.023	0	0	0	1	HG03559	male	SAME1839654	MSL	Mende	AFR	African	1000 Genomes on GRCh38,1000 Genomes phase 3 release
HG03563	HG03563	2	1	0	0	0	1	0.955	0.008	0.02	0.017	0	0	0	1	HG03563	female	SAME1839421	MSL	Mende	AFR	African	1000 Genomes on GRCh38,1000 Genomes phase 3 release
HG03565	HG03565	1	1	0	0	0	1	0.936	0.003	0.037	0.024	0	0	0	1	HG03565	male	SAME1839430	MSL	Mende	AFR	African	1000 Genomes on GRCh38,1000 Genomes phase 3 release
HG03567	HG03567	2	1	0	0	0	1	0.97	0.011	0.01	0.01	0	0	0	1	HG03567	female	SAME1839364	MSL	Mende	AFR	African	1000 Genomes on GRCh38,1000 Genomes phase 3 release
HG03571	HG03571	1	1	0	0	0	1	0.952	0.009	0.022	0.017	0	0	0	1	HG03571	male	SAME1839458	MSL	Mende	AFR	African	1000 Genomes on GRCh38,1000 Genomes phase 3 release
HG03572	HG03572	2	1	0	0	0	1	0.971	0.009	0.012	0.009	0	0	0	1	HG03572	female	SAME1839463	MSL	Mende	AFR	African	1000 Genomes on GRCh38,1000 Genomes phase 3 release
HG03575	HG03575	2	1	0	0	0	1	0.978	0.007	0.01	0.005	0	0	0	1	HG03575	female	SAME1839236	MSL	Mende	AFR	African	1000 Genomes on GRCh38,1000 Genomes phase 3 release
HG03577	HG03577	1	1	0	0	0	1	0.979	0.01	0.007	0.005	0	0	0	1	HG03577	male	SAME1839242	MSL	Mende	AFR	African	1000 Genomes on GRCh38,1000 Genomes phase 3 release
HG03578	HG03578	2	1	0	0	0	1	0.957	0.014	0.009	0.019	0	0	0	1	HG03578	female	SAME1839245	MSL	Mende	AFR	African	1000 Genomes on GRCh38,1000 Genomes phase 3 release
HG03583	HG03583	2	1	0	0	0	1	0.979	0.006	0.005	0.009	0	0	0	1	HG03583	female	SAME1839283	MSL	Mende	AFR	African	1000 Genomes on GRCh38,1000 Genomes phase 3 release
HG03585	HG03585	1	1	0	0	1	0	0.026	0.033	0.093	0.848	0	0	0	0	HG03585	male	SAME1839293	BEB	Bengali	SAS	South Asian	1000 Genomes on GRCh38,1000 Genomes phase 3 release
HG03589	HG03589	2	1	0	0	1	0	0.02	0.08	0.083	0.817	0	0	0	0	HG03589	female	SAME1839311	BEB	Bengali	SAS	South Asian	1000 Genomes on GRCh38,1000 Genomes phase 3 release
HG03593	HG03593	1	1	0	0	1	0	0.011	0.053	0.079	0.857	0	0	0	0	HG03593	male	SAME1839171	BEB	Bengali	SAS	South Asian	1000 Genomes on GRCh38,1000 Genomes phase 3 release
HG03594	HG03594	1	1	0	0	1	0	0.034	0.031	0.02	0.914	0	0	0	0	HG03594	male	SAME1839181	BEB	Bengali	SAS	South Asian	1000 Genomes on GRCh38,1000 Genomes phase 3 release
HG03595	HG03595	2	1	0	0	1	0	0.033	0.044	0.064	0.859	0	0	0	0	HG03595	female	SAME1839185	BEB	Bengali	SAS	South Asian	1000 Genomes on GRCh38,1000 Genomes phase 3 release
HG03598	HG03598	2	1	0	0	1	0	0.041	0.121	0.205	0.633	0	0	0	0	HG03598	female	SAME1839194	BEB	Bengali	SAS	South Asian	1000 Genomes on GRCh38,1000 Genomes phase 3 release
HG03600	HG03600	1	1	0	0	1	0	0.012	0.031	0.022	0.934	0	0	0	0	HG03600	male	SAME1840215	BEB	Bengali	SAS	South Asian	1000 Genomes on GRCh38,1000 Genomes phase 3 release
HG03603	HG03603	1	1	0	0	1	0	0.017	0.099	0.091	0.793	0	0	0	0	HG03603	male	SAME1840229	BEB	Bengali	SAS	South Asian	1000 Genomes on GRCh38,1000 Genomes phase 3 release
HG03604	HG03604	2	1	0	0	1	0	0.067	0.028	0.014	0.891	0	0	0	0	HG03604	female	SAME1840236	BEB	Bengali	SAS	South Asian	1000 Genomes on GRCh38,1000 Genomes phase 3 release
HG03607	HG03607	2	1	0	0	1	0	0.013	0.031	0.047	0.908	0	0	0	0	HG03607	female	SAME1840254	BEB	Bengali	SAS	South Asian	1000 Genomes on GRCh38,1000 Genomes phase 3 release
HG03611	HG03611	2	1	0	0	1	0	0.033	0.044	0.011	0.911	0	0	0	0	HG03611	female	SAME1839929	BEB	Bengali	SAS	South Asian	1000 Genomes on GRCh38,1000 Genomes phase 3 release
HG03615	HG03615	1	1	0	0	1	0	0.045	0.165	0.014	0.777	0	0	0	0	HG03615	male	SAME1839951	BEB	Bengali	SAS	South Asian	1000 Genomes on GRCh38,1000 Genomes phase 3 release
HG03616	HG03616	2	1	0	0	1	0	0.025	0.04	0.026	0.909	0	0	0	0	HG03616	female	SAME1839955	BEB	Bengali	SAS	South Asian	1000 Genomes on GRCh38,1000 Genomes phase 3 release
HG03619	HG03619	2	1	0	0	1	0	0.035	0.673	0.092	0.2	0	0	0	0	HG03619	female	SAME1840064	PJL	Punjabi	SAS	South Asian	1000 Genomes on GRCh38,1000 Genomes phase 3 release
HG03624	HG03624	1	1	0	0	1	0	0.013	0.068	0.009	0.91	0	0	0	0	HG03624	male	SAME1839709	PJL	Punjabi	SAS	South Asian	1000 Genomes on GRCh38,1000 Genomes phase 3 release
HG03625	HG03625	2	1	0	0	0	0	0.187	0.757	0.014	0.042	0	0	0	0	HG03625	female	SAME1839719	PJL	Punjabi	SAS	South Asian	1000 Genomes on GRCh38,1000 Genomes phase 3 release
HG03629	HG03629	1	1	0	0	1	0	0.028	0.16	0.059	0.753	0	0	0	0	HG03629	male	SAME1839738	PJL	Punjabi	SAS	South Asian	1000 Genomes on GRCh38,1000 Genomes phase 3 release
HG03631	HG03631	2	1	0	0	1	0	0.021	0.049	0.022	0.909	0	0	0	0	HG03631	female	SAME1839855	PJL	Punjabi	SAS	South Asian	1000 Genomes on GRCh38,1000 Genomes phase 3 release
HG03634	HG03634	2	1	0	0	1	0	0.022	0.244	0.031	0.703	0	0	0	0	HG03634	female	SAME1839575	PJL	Punjabi	SAS	South Asian	1000 Genomes on GRCh38,1000 Genomes phase 3 release
HG03636	HG03636	1	1	0	0	1	0	0.03	0.04	0.032	0.898	0	0	0	0	HG03636	male	SAME1839586	PJL	Punjabi	SAS	South Asian	1000 Genomes on GRCh38,1000 Genomes phase 3 release
HG03640	HG03640	2	1	0	0	1	0	0.076	0.03	0.164	0.73	0	0	0	0	HG03640	female	SAME1839621	PJL	Punjabi	SAS	South Asian	1000 Genomes on GRCh38,1000 Genomes phase 3 release
HG03642	HG03642	2	1	0	0	1	0	0.013	0.02	0.03	0.937	0	0	0	0	HG03642	female	SAME1839627	STU	Sri Lankan	SAS	South Asian	1000 Genomes on GRCh38,1000 Genomes phase 3 release
HG03643	HG03643	2	1	0	0	1	0	0.159	0.069	0.165	0.607	0	0	0	0	HG03643	female	SAME1839633	STU	Sri Lankan	SAS	South Asian	1000 Genomes on GRCh38,1000 Genomes phase 3 release
HG03644	HG03644	1	1	0	0	1	0	0.166	0.04	0.041	0.753	0	0	0	0	HG03644	male	SAME1839638	STU	Sri Lankan	SAS	South Asian	1000 Genomes on GRCh38,1000 Genomes phase 3 release
HG03645	HG03645	2	1	0	0	1	0	0.016	0.138	0.137	0.708	0	0	0	0	HG03645	female	SAME1839641	STU	Sri Lankan	SAS	South Asian	1000 Genomes on GRCh38,1000 Genomes phase 3 release
HG03646	HG03646	1	1	0	0	1	0	0.039	0.02	0.04	0.901	0	0	0	0	HG03646	male	SAME1839643	STU	Sri Lankan	SAS	South Asian	1000 Genomes on GRCh38,1000 Genomes phase 3 release
HG03649	HG03649	1	1	0	0	1	0	0.043	0.33	0.051	0.576	0	0	0	0	HG03649	male	SAME1839396	PJL	Punjabi	SAS	South Asian	1000 Genomes on GRCh38,1000 Genomes phase 3 release
HG03652	HG03652	1	1	0	0	1	0	0.024	0.07	0.039	0.867	0	0	0	0	HG03652	male	SAME1839505	PJL	Punjabi	SAS	South Asian	1000 Genomes on GRCh38,1000 Genomes phase 3 release
HG03653	HG03653	2	1	0	0	1	0	0.023	0.061	0.017	0.899	0	0	0	0	HG03653	female	SAME1839508	PJL	Punjabi	SAS	South Asian	1000 Genomes on GRCh38,1000 Genomes phase 3 release
HG03660	HG03660	1	1	0	0	1	0	0.019	0.061	0.022	0.898	0	0	0	0	HG03660	male	SAME1839218	PJL	Punjabi	SAS	South Asian	1000 Genomes on GRCh38,1000 Genomes phase 3 release
HG03663	HG03663	1	1	0	0	1	0	0.009	0.03	0.043	0.918	0	0	0	0	HG03663	male	SAME1839317	PJL	Punjabi	SAS	South Asian	1000 Genomes on GRCh38,1000 Genomes phase 3 release
HG03667	HG03667	1	1	0	0	1	0	0.024	0.021	0.038	0.917	0	0	0	0	HG03667	male	SAME1839331	PJL	Punjabi	SAS	South Asian	1000 Genomes on GRCh38,1000 Genomes phase 3 release
HG03668	HG03668	2	1	0	0	0	0	0.046	0.845	0.016	0.093	0	0	0	0	HG03668	female	SAME1839338	PJL	Punjabi	SAS	South Asian	1000 Genomes on GRCh38,1000 Genomes phase 3 release
HG03672	HG03672	1	1	0	0	1	0	0.016	0.025	0.01	0.949	0	0	0	0	HG03672	male	SAME1839020	STU	Sri Lankan	SAS	South Asian	1000 Genomes on GRCh38,1000 Genomes phase 3 release
HG03673	HG03673	2	1	0	0	1	0	0.017	0.101	0.028	0.854	0	0	0	0	HG03673	female	SAME1839030	STU	Sri Lankan	SAS	South Asian	1000 Genomes on GRCh38,1000 Genomes phase 3 release
HG03679	HG03679	1	1	0	0	1	0	0.045	0.487	0.18	0.288	0	0	0	0	HG03679	male	SAME1839055	STU	Sri Lankan	SAS	South Asian	1000 Genomes on GRCh38,1000 Genomes phase 3 release
HG03680	HG03680	1	1	0	0	1	0	0.037	0.077	0.134	0.751	0	0	0	0	HG03680	male	SAME1840311	STU	Sri Lankan	SAS	South Asian	1000 Genomes on GRCh38,1000 Genomes phase 3 release
HG03681	HG03681	1	1	0	0	1	0	0.088	0.035	0.022	0.854	0	0	0	0	HG03681	male	SAME1840321	STU	Sri Lankan	SAS	South Asian	1000 Genomes on GRCh38,1000 Genomes phase 3 release
HG03684	HG03684	2	1	0	0	1	0	0.011	0.022	0.067	0.9	0	0	0	0	HG03684	female	SAME1840329	STU	Sri Lankan	SAS	South Asian	1000 Genomes on GRCh38,1000 Genomes phase 3 release
HG03685	HG03685	1	1	0	0	1	0	0.024	0.111	0.022	0.844	0	0	0	0	HG03685	male	SAME1840333	STU	Sri Lankan	SAS	South Asian	1000 Genomes on GRCh38,1000 Genomes phase 3 release
HG03686	HG03686	1	1	0	0	1	0	0.051	0.106	0.172	0.672	0	0	0	0	HG03686	male	SAME1840335	STU	Sri Lankan	SAS	South Asian	1000 Genomes on GRCh38,1000 Genomes phase 3 release
HG03687	HG03687	1	1	0	0	1	0	0.026	0.071	0.012	0.891	0	0	0	0	HG03687	male	SAME1840337	STU	Sri Lankan	SAS	South Asian	1000 Genomes on GRCh38,1000 Genomes phase 3 release
HG03689	HG03689	2	1	0	0	1	0	0.019	0.107	0.02	0.854	0	0	0	0	HG03689	female	SAME1840268	STU	Sri Lankan	SAS	South Asian	1000 Genomes on GRCh38,1000 Genomes phase 3 release
HG03690	HG03690	2	1	0	0	1	0	0.019	0.032	0.062	0.887	0	0	0	0	HG03690	female	SAME1840365	STU	Sri Lankan	SAS	South Asian	1000 Genomes on GRCh38,1000 Genomes phase 3 release
HG03691	HG03691	1	1	0	0	1	0	0.088	0.027	0.031	0.854	0	0	0	0	HG03691	male	SAME1840366	STU	Sri Lankan	SAS	South Asian	1000 Genomes on GRCh38,1000 Genomes phase 3 release
HG03692	HG03692	2	1	0	0	1	0	0.019	0.018	0.04	0.922	0	0	0	0	HG03692	female	SAME1840371	STU	Sri Lankan	SAS	South Asian	1000 Genomes on GRCh38,1000 Genomes phase 3 release
HG03693	HG03693	1	1	0	0	1	0	0.026	0.045	0.04	0.889	0	0	0	0	HG03693	male	SAME1840372	STU	Sri Lankan	SAS	South Asian	1000 Genomes on GRCh38,1000 Genomes phase 3 release
HG03694	HG03694	1	1	0	0	1	0	0.006	0.057	0.015	0.922	0	0	0	0	HG03694	male	SAME1840375	STU	Sri Lankan	SAS	South Asian	1000 Genomes on GRCh38,1000 Genomes phase 3 release
HG03695	HG03695	1	1	0	0	1	0	0.135	0.159	0.013	0.693	0	0	0	0	HG03695	male	SAME1840128	STU	Sri Lankan	SAS	South Asian	1000 Genomes on GRCh38,1000 Genomes phase 3 release
HG03696	HG03696	1	1	0	0	1	0	0.027	0.014	0.037	0.923	0	0	0	0	HG03696	male	SAME1840135	STU	Sri Lankan	SAS	South Asian	1000 Genomes on GRCh38,1000 Genomes phase 3 release
HG03697	HG03697	1	1	0	0	1	0	0.055	0.014	0.038	0.894	0	0	0	0	HG03697	male	SAME1840137	STU	Sri Lankan	SAS	South Asian	1000 Genomes on GRCh38,1000 Genomes phase 3 release
HG03698	HG03698	2	1	0	0	1	0	0.014	0.018	0.027	0.941	0	0	0	0	HG03698	female	SAME1840145	STU	Sri Lankan	SAS	South Asian	1000 Genomes on GRCh38,1000 Genomes phase 3 release
HG03702	HG03702	1	1	0	0	1	0	0.023	0.062	0.024	0.891	0	0	0	0	HG03702	male	SAME1840029	PJL	Punjabi	SAS	South Asian	1000 Genomes on GRCh38,1000 Genomes phase 3 release
HG03703	HG03703	2	1	0	0	1	0	0.032	0.128	0.013	0.826	0	0	0	0	HG03703	female	SAME1840032	PJL	Punjabi	SAS	South Asian	1000 Genomes on GRCh38,1000 Genomes phase 3 release
HG03705	HG03705	1	1	0	0	1	0	0.051	0.033	0.064	0.853	0	0	0	0	HG03705	male	SAME1840051	PJL	Punjabi	SAS	South Asian	1000 Genomes on GRCh38,1000 Genomes phase 3 release
HG03706	HG03706	2	1	0	0	1	0	0.054	0.032	0.036	0.878	0	0	0	0	HG03706	female	SAME1839758	PJL	Punjabi	SAS	South Asian	1000 Genomes on GRCh38,1000 Genomes phase 3 release
HG03708	HG03708	1	1	0	0	1	0	0.015	0.047	0.048	0.89	0	0	0	0	HG03708	male	SAME1839773	PJL	Punjabi	SAS	South Asian	1000 Genomes on GRCh38,1000 Genomes phase 3 release
HG03709	HG03709	2	1	0	0	1	0	0.052	0.03	0.056	0.862	0	0	0	0	HG03709	female	SAME1839780	PJL	Punjabi	SAS	South Asian	1000 Genomes on GRCh38,1000 Genomes phase 3 release
HG03711	HG03711	1	1	0	0	1	0	0.037	0.039	0.048	0.876	0	0	0	0	HG03711	male	SAME1839894	STU	Sri Lankan	SAS	South Asian	1000 Genomes on GRCh38,1000 Genomes phase 3 release
HG03713	HG03713	1	1	0	0	1	0	0.064	0.105	0.006	0.825	0	0	0	0	HG03713	male	SAME1839807	ITU	Indian	SAS	South Asian	1000 Genomes on GRCh38,1000 Genomes phase 3 release
HG03714	HG03714	2	1	0	0	1	0	0.041	0.072	0.024	0.862	0	0	0	0	HG03714	female	SAME1839809	ITU	Indian	SAS	South Asian	1000 Genomes on GRCh38,1000 Genomes phase 3 release
HG03716	HG03716	1	1	0	0	1	0	0.051	0.019	0.008	0.921	0	0	0	0	HG03716	male	SAME1839825	ITU	Indian	SAS	South Asian	1000 Genomes on GRCh38,1000 Genomes phase 3 release
HG03717	HG03717	2	1	0	0	1	0	0.035	0.046	0.014	0.905	0	0	0	0	HG03717	female	SAME1839831	ITU	Indian	SAS	South Asian	1000 Genomes on GRCh38,1000 Genomes phase 3 release
HG03718	HG03718	1	1	0	0	1	0	0.016	0.079	0.037	0.868	0	0	0	0	HG03718	male	SAME1839834	ITU	Indian	SAS	South Asian	1000 Genomes on GRCh38,1000 Genomes phase 3 release
HG03720	HG03720	1	1	0	0	1	0	0.035	0.04	0.025	0.9	0	0	0	0	HG03720	male	SAME1839562	ITU	Indian	SAS	South Asian	1000 Genomes on GRCh38,1000 Genomes phase 3 release
HG03722	HG03722	2	1	0	0	1	0	0.023	0.054	0.032	0.891	0	0	0	0	HG03722	female	SAME1839664	ITU	Indian	SAS	South Asian	1000 Genomes on GRCh38,1000 Genomes phase 3 release
HG03727	HG03727	1	1	0	0	1	0	0.017	0.05	0.03	0.903	0	0	0	0	HG03727	male	SAME1839695	ITU	Indian	SAS	South Asian	1000 Genomes on GRCh38,1000 Genomes phase 3 release
HG03729	HG03729	1	1	0	0	1	0	0.013	0.019	0.059	0.909	0	0	0	0	HG03729	male	SAME1839701	ITU	Indian	SAS	South Asian	1000 Genomes on GRCh38,1000 Genomes phase 3 release
HG03730	HG03730	2	1	0	0	1	0	0.013	0.035	0.031	0.921	0	0	0	0	HG03730	female	SAME1839369	ITU	Indian	SAS	South Asian	1000 Genomes on GRCh38,1000 Genomes phase 3 release
HG03731	HG03731	2	1	0	0	1	0	0.039	0.037	0.02	0.904	0	0	0	0	HG03731	female	SAME1839372	ITU	Indian	SAS	South Asian	1000 Genomes on GRCh38,1000 Genomes phase 3 release
HG03733	HG03733	2	1	0	0	1	0	0.014	0.115	0.037	0.835	0	0	0	0	HG03733	female	SAME1839382	STU	Sri Lankan	SAS	South Asian	1000 Genomes on GRCh38,1000 Genomes phase 3 release
HG03736	HG03736	2	1	0	0	1	0	0.016	0.006	0.025	0.953	0	0	0	0	HG03736	female	SAME1839389	STU	Sri Lankan	SAS	South Asian	1000 Genomes on GRCh38,1000 Genomes phase 3 release
HG03738	HG03738	1	1	0	0	1	0	0.023	0.083	0.164	0.73	0	0	0	0	HG03738	male	SAME1839473	STU	Sri Lankan	SAS	South Asian	1000 Genomes on GRCh38,1000 Genomes phase 3 release
HG03740	HG03740	1	1	0	0	1	0	0.01	0.056	0.041	0.893	0	0	0	0	HG03740	male	SAME1839248	STU	Sri Lankan	SAS	South Asian	1000 Genomes on GRCh38,1000 Genomes phase 3 release
HG03741	HG03741	2	1	0	0	1	0	0.013	0.122	0.14	0.725	0	0	0	0	HG03741	female	SAME1839251	STU	Sri Lankan	SAS	South Asian	1000 Genomes on GRCh38,1000 Genomes phase 3 release
HG03742	HG03742	1	1	0	0	1	0	0.014	0.055	0.018	0.912	0	0	0	0	HG03742	male	SAME1839255	ITU	Indian	SAS	South Asian	1000 Genomes on GRCh38,1000 Genomes phase 3 release
HG03743	HG03743	1	1	0	0	1	0	0.023	0.031	0.081	0.866	0	0	0	0	HG03743	male	SAME1839261	STU	Sri Lankan	SAS	South Asian	1000 Genomes on GRCh38,1000 Genomes phase 3 release
HG03744	HG03744	1	1	0	0	1	0	0.024	0.026	0.011	0.94	0	0	0	0	HG03744	male	SAME1839265	STU	Sri Lankan	SAS	South Asian	1000 Genomes on GRCh38,1000 Genomes phase 3 release
HG03745	HG03745	1	1	0	0	1	0	0.027	0.031	0.031	0.911	0	0	0	0	HG03745	male	SAME1839195	STU	Sri Lankan	SAS	South Asian	1000 Genomes on GRCh38,1000 Genomes phase 3 release
HG03746	HG03746	1	1	0	0	1	0	0.02	0.226	0.014	0.74	0	0	0	0	HG03746	male	SAME1839200	STU	Sri Lankan	SAS	South Asian	1000 Genomes on GRCh38,1000 Genomes phase 3 release
HG03750	HG03750	1	1	0	0	1	0	0.014	0.026	0.014	0.946	0	0	0	0	HG03750	male	SAME1839309	STU	Sri Lankan	SAS	South Asian	1000 Genomes on GRCh38,1000 Genomes phase 3 release
HG03752	HG03752	2	1	0	0	1	0	0.105	0.21	0.076	0.609	0	0	0	0	HG03752	female	SAME1839314	STU	Sri Lankan	SAS	South Asian	1000 Genomes on GRCh38,1000 Genomes phase 3 release
HG03753	HG03753	1	1	0	0	1	0	0.015	0.034	0.045	0.906	0	0	0	0	HG03753	male	SAME1839062	STU	Sri Lankan	SAS	South Asian	1000 Genomes on GRCh38,1000 Genomes phase 3 release
HG03754	HG03754	2	1	0	0	1	0	0.036	0.018	0.024	0.922	0	0	0	0	HG03754	female	SAME1839073	STU	Sri Lankan	SAS	South Asian	1000 Genomes on GRCh38,1000 Genomes phase 3 release
HG03755	HG03755	1	1	0	0	1	0	0.031	0.053	0.022	0.894	0	0	0	0	HG03755	male	SAME1839074	STU	Sri Lankan	SAS	South Asian	1000 Genomes on GRCh38,1000 Genomes phase 3 release
HG03756	HG03756	2	1	0	0	1	0	0.011	0.05	0.021	0.918	0	0	0	0	HG03756	female	SAME1839080	STU	Sri Lankan	SAS	South Asian	1000 Genomes on GRCh38,1000 Genomes phase 3 release
HG03757	HG03757	2	1	0	0	1	0	0.014	0.082	0.032	0.872	0	0	0	0	HG03757	female	SAME1839089	STU	Sri Lankan	SAS	South Asian	1000 Genomes on GRCh38,1000 Genomes phase 3 release
HG03760	HG03760	2	1	0	0	1	0	0.073	0.034	0.027	0.866	0	0	0	0	HG03760	female	SAME1839105	STU	Sri Lankan	SAS	South Asian	1000 Genomes on GRCh38,1000 Genomes phase 3 release
HG03762	HG03762	2	1	0	0	1	0	0.011	0.037	0.032	0.92	0	0	0	0	HG03762	female	SAME1839119	PJL	Punjabi	SAS	South Asian	1000 Genomes on GRCh38,1000 Genomes phase 3 release
HG03765	HG03765	2	1	0	0	1	0	0.013	0.092	0.01	0.886	0	0	0	0	HG03765	female	SAME1839131	PJL	Punjabi	SAS	South Asian	1000 Genomes on GRCh38,1000 Genomes phase 3 release
HG03767	HG03767	1	1	0	0	1	0	0.021	0.147	0.011	0.822	0	0	0	0	HG03767	male	SAME1839141	PJL	Punjabi	SAS	South Asian	1000 Genomes on GRCh38,1000 Genomes phase 3 release
HG03770	HG03770	2	1	0	0	1	0	0.013	0.019	0.225	0.743	0	0	0	0	HG03770	female	SAME1840388	ITU	Indian	SAS	South Asian	1000 Genomes on GRCh38,1000 Genomes phase 3 release
HG03771	HG03771	1	1	0	0	1	0	0.011	0.029	0.134	0.826	0	0	0	0	HG03771	male	SAME1840393	ITU	Indian	SAS	South Asian	1000 Genomes on GRCh38,1000 Genomes phase 3 release
HG03772	HG03772	2	1	0	0	1	0	0.01	0.056	0.012	0.922	0	0	0	0	HG03772	female	SAME1840398	ITU	Indian	SAS	South Asian	1000 Genomes on GRCh38,1000 Genomes phase 3 release
HG03773	HG03773	1	1	0	0	1	0	0.033	0.082	0.046	0.84	0	0	0	0	HG03773	male	SAME1840406	ITU	Indian	SAS	South Asian	1000 Genomes on GRCh38,1000 Genomes phase 3 release
HG03774	HG03774	2	1	0	0	1	0	0.017	0.068	0.027	0.887	0	0	0	0	HG03774	female	SAME1840408	ITU	Indian	SAS	South Asian	1000 Genomes on GRCh38,1000 Genomes phase 3 release
HG03775	HG03775	1	1	0	0	1	0	0.029	0.067	0.049	0.855	0	0	0	0	HG03775	male	SAME1840413	ITU	Indian	SAS	South Asian	1000 Genomes on GRCh38,1000 Genomes phase 3 release
HG03777	HG03777	1	1	0	0	1	0	0.037	0.046	0.018	0.899	0	0	0	0	HG03777	male	SAME1840340	ITU	Indian	SAS	South Asian	1000 Genomes on GRCh38,1000 Genomes phase 3 release
HG03778	HG03778	1	1	0	0	1	0	0.028	0.023	0.027	0.922	0	0	0	0	HG03778	male	SAME1840344	ITU	Indian	SAS	South Asian	1000 Genomes on GRCh38,1000 Genomes phase 3 release
HG03779	HG03779	1	1	0	0	1	0	0.029	0.024	0.023	0.923	0	0	0	0	HG03779	male	SAME1840351	ITU	Indian	SAS	South Asian	1000 Genomes on GRCh38,1000 Genomes phase 3 release
HG03780	HG03780	2	1	0	0	0	0	0.027	0.836	0.04	0.097	0	0	0	0	HG03780	female	SAME1840112	ITU	Indian	SAS	South Asian	1000 Genomes on GRCh38,1000 Genomes phase 3 release
HG03781	HG03781	2	1	0	0	1	0	0.012	0.021	0.102	0.865	0	0	0	0	HG03781	female	SAME1840117	ITU	Indian	SAS	South Asian	1000 Genomes on GRCh38,1000 Genomes phase 3 release
HG03782	HG03782	2	1	0	0	1	0	0.019	0.032	0.02	0.93	0	0	0	0	HG03782	female	SAME1840119	ITU	Indian	SAS	South Asian	1000 Genomes on GRCh38,1000 Genomes phase 3 release
HG03784	HG03784	2	1	0	0	1	0	0.016	0.019	0.014	0.951	0	0	0	0	HG03784	female	SAME1840210	ITU	Indian	SAS	South Asian	1000 Genomes on GRCh38,1000 Genomes phase 3 release
HG03785	HG03785	1	1	0	0	1	0	0.006	0.02	0.037	0.938	0	0	0	0	HG03785	male	SAME1840212	ITU	Indian	SAS	South Asian	1000 Genomes on GRCh38,1000 Genomes phase 3 release
HG03786	HG03786	1	1	0	0	1	0	0.026	0.031	0.026	0.917	0	0	0	0	HG03786	male	SAME1840218	ITU	Indian	SAS	South Asian	1000 Genomes on GRCh38,1000 Genomes phase 3 release
HG03787	HG03787	2	1	0	0	1	0	0.009	0.024	0.025	0.943	0	0	0	0	HG03787	female	SAME1840224	ITU	Indian	SAS	South Asian	1000 Genomes on GRCh38,1000 Genomes phase 3 release
HG03788	HG03788	1	1	0	0	1	0	0.012	0.165	0.079	0.745	0	0	0	0	HG03788	male	SAME1840227	ITU	Indian	SAS	South Asian	1000 Genomes on GRCh38,1000 Genomes phase 3 release
HG03789	HG03789	2	1	0	0	1	0	0.026	0.017	0.019	0.938	0	0	0	0	HG03789	female	SAME1840237	ITU	Indian	SAS	South Asian	1000 Genomes on GRCh38,1000 Genomes phase 3 release
HG03790	HG03790	1	1	0	0	1	0	0.054	0.076	0.024	0.846	0	0	0	0	HG03790	male	SAME1839989	ITU	Indian	SAS	South Asian	1000 Genomes on GRCh38,1000 Genomes phase 3 release
HG03792	HG03792	1	1	0	0	1	0	0.023	0.046	0.469	0.463	0	0	0	0	HG03792	male	SAME1839912	ITU	Indian	SAS	South Asian	1000 Genomes on GRCh38,1000 Genomes phase 3 release
HG03793	HG03793	2	1	0	0	1	0	0.019	0.02	0.022	0.938	0	0	0	0	HG03793	female	SAME1839915	BEB	Bengali	SAS	South Asian	1000 Genomes on GRCh38,1000 Genomes phase 3 release
HG03796	HG03796	2	1	0	0	1	0	0.01	0.021	0.108	0.861	0	0	0	0	HG03796	female	SAME1839928	BEB	Bengali	SAS	South Asian	1000 Genomes on GRCh38,1000 Genomes phase 3 release
HG03800	HG03800	1	1	0	0	1	0	0.007	0.011	0.113	0.868	0	0	0	0	HG03800	male	SAME1839595	BEB	Bengali	SAS	South Asian	1000 Genomes on GRCh38,1000 Genomes phase 3 release
HG03802	HG03802	2	1	0	0	1	0	0.018	0.042	0.124	0.816	0	0	0	0	HG03802	female	SAME1839608	BEB	Bengali	SAS	South Asian	1000 Genomes on GRCh38,1000 Genomes phase 3 release
HG03803	HG03803	1	1	0	0	1	0	0.023	0.051	0.074	0.853	0	0	0	0	HG03803	male	SAME1839527	BEB	Bengali	SAS	South Asian	1000 Genomes on GRCh38,1000 Genomes phase 3 release
HG03805	HG03805	2	1	0	0	1	0	0.043	0.011	0.102	0.845	0	0	0	0	HG03805	female	SAME1839540	BEB	Bengali	SAS	South Asian	1000 Genomes on GRCh38,1000 Genomes phase 3 release
HG03808	HG03808	2	1	0	0	1	0	0.026	0.018	0.067	0.889	0	0	0	0	HG03808	female	SAME1839552	BEB	Bengali	SAS	South Asian	1000 Genomes on GRCh38,1000 Genomes phase 3 release
HG03809	HG03809	1	1	0	0	1	0	0.212	0.158	0.045	0.585	0	0	0	0	HG03809	male	SAME1839554	BEB	Bengali	SAS	South Asian	1000 Genomes on GRCh38,1000 Genomes phase 3 release
HG03812	HG03812	1	1	0	0	1	0	0.013	0.043	0.147	0.797	0	0	0	0	HG03812	male	SAME1839405	BEB	Bengali	SAS	South Asian	1000 Genomes on GRCh38,1000 Genomes phase 3 release
HG03814	HG03814	2	1	0	0	1	0	0.009	0.024	0.081	0.887	0	0	0	0	HG03814	female	SAME1839411	BEB	Bengali	SAS	South Asian	1000 Genomes on GRCh38,1000 Genomes phase 3 release
HG03815	HG03815	1	1	0	0	1	0	0.013	0.033	0.061	0.893	0	0	0	0	HG03815	male	SAME1839419	BEB	Bengali	SAS	South Asian	1000 Genomes on GRCh38,1000 Genomes phase 3 release
HG03817	HG03817	2	1	0	0	1	0	0.01	0.022	0.043	0.925	0	0	0	0	HG03817	female	SAME1839426	BEB	Bengali	SAS	South Asian	1000 Genomes on GRCh38,1000 Genomes phase 3 release
HG03821	HG03821	1	1	0	0	1	0	0.087	0.05	0.023	0.84	0	0	0	0	HG03821	male	SAME1839449	BEB	Bengali	SAS	South Asian	1000 Genomes on GRCh38,1000 Genomes phase 3 release
HG03823	HG03823	2	1	0	0	1	0	0.015	0.023	0.033	0.93	0	0	0	0	HG03823	female	SAME1839456	BEB	Bengali	SAS	South Asian	1000 Genomes on GRCh38,1000 Genomes phase 3 release
HG03824	HG03824	1	1	0	0	1	0	0.035	0.02	0.18	0.766	0	0	0	0	HG03824	male	SAME1839459	BEB	Bengali	SAS	South Asian	1000 Genomes on GRCh38,1000 Genomes phase 3 release
HG03826	HG03826	2	1	0	0	1	0	0.017	0.283	0.091	0.609	0	0	0	0	HG03826	female	SAME1839465	BEB	Bengali	SAS	South Asian	1000 Genomes on GRCh38,1000 Genomes phase 3 release
HG03829	HG03829	2	1	0	0	1	0	0.015	0.243	0.087	0.654	0	0	0	0	HG03829	female	SAME1839241	BEB	Bengali	SAS	South Asian	1000 Genomes on GRCh38,1000 Genomes phase 3 release
HG03830	HG03830	1	1	0	0	1	0	0.018	0.055	0.05	0.877	0	0	0	0	HG03830	male	SAME1839341	BEB	Bengali	SAS	South Asian	1000 Genomes on GRCh38,1000 Genomes phase 3 release
HG03832	HG03832	2	1	0	0	1	0	0.016	0.029	0.124	0.831	0	0	0	0	HG03832	female	SAME1839353	BEB	Bengali	SAS	South Asian	1000 Genomes on GRCh38,1000 Genomes phase 3 release
HG03833	HG03833	1	1	0	0	1	0	0.059	0.031	0.023	0.887	0	0	0	0	HG03833	male	SAME1839356	BEB	Bengali	SAS	South Asian	1000 Genomes on GRCh38,1000 Genomes phase 3 release
HG03836	HG03836	2	1	0	0	1	0	0.026	0.076	0.049	0.849	0	0	0	0	HG03836	female	SAME1839280	STU	Sri Lankan	SAS	South Asian	1000 Genomes on GRCh38,1000 Genomes phase 3 release
HG03837	HG03837	1	1	0	0	1	0	0.058	0.018	0.012	0.912	0	0	0	0	HG03837	male	SAME1839291	STU	Sri Lankan	SAS	South Asian	1000 Genomes on GRCh38,1000 Genomes phase 3 release
HG03838	HG03838	2	1	0	0	1	0	0.062	0.043	0.011	0.884	0	0	0	0	HG03838	female	SAME1839297	STU	Sri Lankan	SAS	South Asian	1000 Genomes on GRCh38,1000 Genomes phase 3 release
HG03844	HG03844	1	1	0	0	1	0	0.025	0.025	0.029	0.922	0	0	0	0	HG03844	male	SAME1839166	STU	Sri Lankan	SAS	South Asian	1000 Genomes on GRCh38,1000 Genomes phase 3 release
HG03846	HG03846	1	1	0	0	1	0	0.033	0.071	0.164	0.732	0	0	0	0	HG03846	male	SAME1839172	STU	Sri Lankan	SAS	South Asian	1000 Genomes on GRCh38,1000 Genomes phase 3 release
HG03848	HG03848	1	1	0	0	1	0	0.028	0.043	0.053	0.875	0	0	0	0	HG03848	male	SAME1839187	STU	Sri Lankan	SAS	South Asian	1000 Genomes on GRCh38,1000 Genomes phase 3 release
HG03849	HG03849	2	1	0	0	1	0	0.018	0.019	0.027	0.936	0	0	0	0	HG03849	female	SAME1839190	STU	Sri Lankan	SAS	South Asian	1000 Genomes on GRCh38,1000 Genomes phase 3 release
HG03850	HG03850	1	1	0	0	1	0	0.017	0.023	0.014	0.946	0	0	0	0	HG03850	male	SAME1840270	STU	Sri Lankan	SAS	South Asian	1000 Genomes on GRCh38,1000 Genomes phase 3 release
HG03851	HG03851	1	1	0	0	1	0	0.015	0.033	0.037	0.915	0	0	0	0	HG03851	male	SAME1840272	STU	Sri Lankan	SAS	South Asian	1000 Genomes on GRCh38,1000 Genomes phase 3 release
HG03854	HG03854	1	1	0	0	1	0	0.044	0.009	0.031	0.915	0	0	0	0	HG03854	male	SAME1840283	STU	Sri Lankan	SAS	South Asian	1000 Genomes on GRCh38,1000 Genomes phase 3 release
HG03856	HG03856	1	1	0	0	1	0	0.015	0.028	0.027	0.93	0	0	0	0	HG03856	male	SAME1840291	STU	Sri Lankan	SAS	South Asian	1000 Genomes on GRCh38,1000 Genomes phase 3 release
HG03857	HG03857	2	1	0	0	1	0	0.008	0.018	0.067	0.907	0	0	0	0	HG03857	female	SAME1840294	STU	Sri Lankan	SAS	South Asian	1000 Genomes on GRCh38,1000 Genomes phase 3 release
HG03858	HG03858	2	1	0	0	1	0	0.011	0.047	0.058	0.884	0	0	0	0	HG03858	female	SAME1840301	STU	Sri Lankan	SAS	South Asian	1000 Genomes on GRCh38,1000 Genomes phase 3 release
HG03861	HG03861	2	1	0	0	1	0	0.011	0.035	0.029	0.925	0	0	0	0	HG03861	female	SAME1840156	ITU	Indian	SAS	South Asian	1000 Genomes on GRCh38,1000 Genomes phase 3 release
HG03862	HG03862	2	1	0	0	1	0	0.02	0.037	0.023	0.92	0	0	0	0	HG03862	female	SAME1840158	ITU	Indian	SAS	South Asian	1000 Genomes on GRCh38,1000 Genomes phase 3 release
HG03863	HG03863	2	1	0	0	1	0	0.031	0.023	0.013	0.932	0	0	0	0	HG03863	female	SAME1840162	ITU	Indian	SAS	South Asian	1000 Genomes on GRCh38,1000 Genomes phase 3 release
HG03864	HG03864	1	1	0	0	1	0	0.076	0.175	0.153	0.596	0	0	0	0	HG03864	male	SAME1840170	ITU	Indian	SAS	South Asian	1000 Genomes on GRCh38,1000 Genomes phase 3 release
HG03866	HG03866	1	1	0	0	1	0	0.016	0.082	0.189	0.713	0	0	0	0	HG03866	male	SAME1840087	ITU	Indian	SAS	South Asian	1000 Genomes on GRCh38,1000 Genomes phase 3 release
HG03867	HG03867	1	1	0	0	1	0	0.022	0.062	0.014	0.902	0	0	0	0	HG03867	male	SAME1840095	ITU	Indian	SAS	South Asian	1000 Genomes on GRCh38,1000 Genomes phase 3 release
HG03868	HG03868	2	1	0	0	1	0	0.041	0.02	0.056	0.883	0	0	0	0	HG03868	female	SAME1840097	ITU	Indian	SAS	South Asian	1000 Genomes on GRCh38,1000 Genomes phase 3 release
HG03869	HG03869	1	1	0	0	1	0	0.052	0.062	0.019	0.867	0	0	0	0	HG03869	male	SAME1840104	ITU	Indian	SAS	South Asian	1000 Genomes on GRCh38,1000 Genomes phase 3 release
HG03870	HG03870	1	1	0	0	1	0	0.01	0.031	0.022	0.937	0	0	0	0	HG03870	male	SAME1840196	ITU	Indian	SAS	South Asian	1000 Genomes on GRCh38,1000 Genomes phase 3 release
HG03871	HG03871	1	1	0	0	1	0	0.012	0.051	0.037	0.899	0	0	0	0	HG03871	male	SAME1840200	ITU	Indian	SAS	South Asian	1000 Genomes on GRCh38,1000 Genomes phase 3 release
HG03872	HG03872	1	1	0	0	1	0	0.016	0.041	0.031	0.912	0	0	0	0	HG03872	male	SAME1840202	ITU	Indian	SAS	South Asian	1000 Genomes on GRCh38,1000 Genomes phase 3 release
HG03873	HG03873	2	1	0	0	1	0	0.01	0.062	0.031	0.897	0	0	0	0	HG03873	female	SAME1840205	ITU	Indian	SAS	South Asian	1000 Genomes on GRCh38,1000 Genomes phase 3 release
HG03874	HG03874	2	1	0	0	1	0	0.025	0.058	0.064	0.853	0	0	0	0	HG03874	female	SAME1839961	ITU	Indian	SAS	South Asian	1000 Genomes on GRCh38,1000 Genomes phase 3 release
HG03875	HG03875	1	1	0	0	1	0	0.026	0.057	0.012	0.904	0	0	0	0	HG03875	male	SAME1839965	ITU	Indian	SAS	South Asian	1000 Genomes on GRCh38,1000 Genomes phase 3 release
HG03882	HG03882	2	1	0	0	1	0	0.019	0.052	0.022	0.906	0	0	0	0	HG03882	female	SAME1839999	ITU	Indian	SAS	South Asian	1000 Genomes on GRCh38,1000 Genomes phase 3 release
HG03884	HG03884	2	1	0	0	1	0	0.018	0.071	0.026	0.886	0	0	0	0	HG03884	female	SAME1840005	STU	Sri Lankan	SAS	South Asian	1000 Genomes on GRCh38,1000 Genomes phase 3 release
HG03885	HG03885	1	1	0	0	1	0	0.013	0.049	0.006	0.932	0	0	0	0	HG03885	male	SAME1840013	STU	Sri Lankan	SAS	South Asian	1000 Genomes on GRCh38,1000 Genomes phase 3 release
HG03886	HG03886	2	1	0	0	1	0	0.013	0.074	0.059	0.854	0	0	0	0	HG03886	female	SAME1840021	STU	Sri Lankan	SAS	South Asian	1000 Genomes on GRCh38,1000 Genomes phase 3 release
HG03887	HG03887	1	1	0	0	1	0	0.076	0.083	0.043	0.798	0	0	0	0	HG03887	male	SAME1840028	STU	Sri Lankan	SAS	South Asian	1000 Genomes on GRCh38,1000 Genomes phase 3 release
HG03888	HG03888	2	1	0	0	1	0	0.018	0.198	0.023	0.762	0	0	0	0	HG03888	female	SAME1840039	STU	Sri Lankan	SAS	South Asian	1000 Genomes on GRCh38,1000 Genomes phase 3 release
HG03890	HG03890	1	1	0	0	1	0	0.015	0.038	0.023	0.924	0	0	0	0	HG03890	male	SAME1839864	STU	Sri Lankan	SAS	South Asian	1000 Genomes on GRCh38,1000 Genomes phase 3 release
HG03894	HG03894	2	1	0	0	1	0	0.011	0.182	0.268	0.539	0	0	0	0	HG03894	female	SAME1839885	STU	Sri Lankan	SAS	South Asian	1000 Genomes on GRCh38,1000 Genomes phase 3 release
HG03895	HG03895	2	1	0	0	1	0	0.026	0.022	0.026	0.925	0	0	0	0	HG03895	female	SAME1839888	STU	Sri Lankan	SAS	South Asian	1000 Genomes on GRCh38,1000 Genomes phase 3 release
HG03896	HG03896	1	1	0	0	1	0	0.013	0.04	0.03	0.917	0	0	0	0	HG03896	male	SAME1839898	STU	Sri Lankan	SAS	South Asian	1000 Genomes on GRCh38,1000 Genomes phase 3 release
HG03897	HG03897	2	1	0	0	1	0	0.315	0.016	0.013	0.656	0	0	0	0	HG03897	female	SAME1839906	STU	Sri Lankan	SAS	South Asian	1000 Genomes on GRCh38,1000 Genomes phase 3 release
HG03898	HG03898	2	1	0	0	1	0	0.013	0.088	0.047	0.852	0	0	0	0	HG03898	female	SAME1839806	STU	Sri Lankan	SAS	South Asian	1000 Genomes on GRCh38,1000 Genomes phase 3 release
HG03899	HG03899	1	1	0	0	1	0	0.054	0.088	0.049	0.81	0	0	0	0	HG03899	male	SAME1839814	STU	Sri Lankan	SAS	South Asian	1000 Genomes on GRCh38,1000 Genomes phase 3 release
HG03900	HG03900	1	1	0	0	1	0	0.072	0.015	0.023	0.891	0	0	0	0	HG03900	male	SAME1839476	STU	Sri Lankan	SAS	South Asian	1000 Genomes on GRCh38,1000 Genomes phase 3 release
HG03902	HG03902	1	1	0	0	1	0	0.056	0.103	0.225	0.616	0	0	0	0	HG03902	male	SAME1839484	BEB	Bengali	SAS	South Asian	1000 Genomes on GRCh38,1000 Genomes phase 3 release
HG03905	HG03905	1	1	0	0	1	0	0.029	0.016	0.064	0.892	0	0	0	0	HG03905	male	SAME1839503	BEB	Bengali	SAS	South Asian	1000 Genomes on GRCh38,1000 Genomes phase 3 release
HG03907	HG03907	2	1	0	0	1	0	0.027	0.015	0.035	0.923	0	0	0	0	HG03907	female	SAME1839517	BEB	Bengali	SAS	South Asian	1000 Genomes on GRCh38,1000 Genomes phase 3 release
HG03908	HG03908	1	1	0	0	1	0	0.031	0.026	0.043	0.899	0	0	0	0	HG03908	male	SAME1839522	BEB	Bengali	SAS	South Asian	1000 Genomes on GRCh38,1000 Genomes phase 3 release
HG03910	HG03910	2	1	0	0	1	0	0.008	0.04	0.101	0.851	0	0	0	0	HG03910	female	SAME1839205	BEB	Bengali	SAS	South Asian	1000 Genomes on GRCh38,1000 Genomes phase 3 release
HG03911	HG03911	1	1	0	0	1	0	0.011	0.052	0.062	0.876	0	0	0	0	HG03911	male	SAME1839212	BEB	Bengali	SAS	South Asian	1000 Genomes on GRCh38,1000 Genomes phase 3 release
HG03913	HG03913	2	1	0	0	1	0	0.039	0.015	0.153	0.793	0	0	0	0	HG03913	female	SAME1839216	BEB	Bengali	SAS	South Asian	1000 Genomes on GRCh38,1000 Genomes phase 3 release
HG03914	HG03914	1	1	0	0	1	0	0.036	0.013	0.044	0.907	0	0	0	0	HG03914	male	SAME1839224	BEB	Bengali	SAS	South Asian	1000 Genomes on GRCh38,1000 Genomes phase 3 release
HG03916	HG03916	2	1	0	0	1	0	0.023	0.018	0.035	0.924	0	0	0	0	HG03916	female	SAME1839316	BEB	Bengali	SAS	South Asian	1000 Genomes on GRCh38,1000 Genomes phase 3 release
HG03917	HG03917	1	1	0	0	1	0	0.032	0.027	0.099	0.842	0	0	0	0	HG03917	male	SAME1839323	BEB	Bengali	SAS	South Asian	1000 Genomes on GRCh38,1000 Genomes phase 3 release
HG03919	HG03919	2	1	0	0	1	0	0.056	0.129	0.063	0.753	0	0	0	0	HG03919	female	SAME1839329	BEB	Bengali	SAS	South Asian	1000 Genomes on GRCh38,1000 Genomes phase 3 release
HG03920	HG03920	1	1	0	0	1	0	0.032	0.029	0.071	0.868	0	0	0	0	HG03920	male	SAME1839093	BEB	Bengali	SAS	South Asian	1000 Genomes on GRCh38,1000 Genomes phase 3 release
HG03922	HG03922	2	1	0	0	1	0	0.007	0.038	0.069	0.886	0	0	0	0	HG03922	female	SAME1839103	BEB	Bengali	SAS	South Asian	1000 Genomes on GRCh38,1000 Genomes phase 3 release
HG03925	HG03925	2	1	0	0	1	0	0.186	0.049	0.19	0.575	0	0	0	0	HG03925	female	SAME1839025	BEB	Bengali	SAS	South Asian	1000 Genomes on GRCh38,1000 Genomes phase 3 release
HG03926	HG03926	1	1	0	0	1	0	0.019	0.035	0.099	0.847	0	0	0	0	HG03926	male	SAME1839033	BEB	Bengali	SAS	South Asian	1000 Genomes on GRCh38,1000 Genomes phase 3 release
HG03928	HG03928	2	1	0	0	1	0	0.011	0.09	0.234	0.664	0	0	0	0	HG03928	female	SAME1839042	BEB	Bengali	SAS	South Asian	1000 Genomes on GRCh38,1000 Genomes phase 3 release
HG03931	HG03931	2	1	0	0	1	0	0.008	0.019	0.038	0.934	0	0	0	0	HG03931	female	SAME1840305	BEB	Bengali	SAS	South Asian	1000 Genomes on GRCh38,1000 Genomes phase 3 release
HG03934	HG03934	2	1	0	0	1	0	0.01	0.064	0.043	0.883	0	0	0	0	HG03934	female	SAME1840318	BEB	Bengali	SAS	South Asian	1000 Genomes on GRCh38,1000 Genomes phase 3 release
HG03937	HG03937	2	1	0	0	1	0	0.041	0.03	0.062	0.867	0	0	0	0	HG03937	female	SAME1840330	BEB	Bengali	SAS	South Asian	1000 Genomes on GRCh38,1000 Genomes phase 3 release
HG03940	HG03940	2	1	0	0	1	0	0.02	0.039	0.125	0.816	0	0	0	0	HG03940	female	SAME1840346	BEB	Bengali	SAS	South Asian	1000 Genomes on GRCh38,1000 Genomes phase 3 release
HG03941	HG03941	1	1	0	0	1	0	0.014	0.013	0.03	0.943	0	0	0	0	HG03941	male	SAME1840353	BEB	Bengali	SAS	South Asian	1000 Genomes on GRCh38,1000 Genomes phase 3 release
HG03943	HG03943	1	1	0	0	1	0	0.018	0.02	0.022	0.94	0	0	0	0	HG03943	male	SAME1840361	STU	Sri Lankan	SAS	South Asian	1000 Genomes on GRCh38,1000 Genomes phase 3 release
HG03944	HG03944	2	1	0	0	1	0	0.011	0.011	0.075	0.902	0	0	0	0	HG03944	female	SAME1840368	STU	Sri Lankan	SAS	South Asian	1000 Genomes on GRCh38,1000 Genomes phase 3 release
HG03945	HG03945	2	1	0	0	1	0	0.07	0.034	0.029	0.867	0	0	0	0	HG03945	female	SAME1840369	STU	Sri Lankan	SAS	South Asian	1000 Genomes on GRCh38,1000 Genomes phase 3 release
HG03947	HG03947	2	1	0	0	1	0	0.035	0.057	0.014	0.895	0	0	0	0	HG03947	female	SAME1840378	STU	Sri Lankan	SAS	South Asian	1000 Genomes on GRCh38,1000 Genomes phase 3 release
HG03949	HG03949	2	1	0	0	1	0	0.025	0.059	0.064	0.851	0	0	0	0	HG03949	female	SAME1840132	STU	Sri Lankan	SAS	South Asian	1000 Genomes on GRCh38,1000 Genomes phase 3 release
HG03950	HG03950	1	1	0	0	1	0	0.008	0.048	0.025	0.919	0	0	0	0	HG03950	male	SAME1840233	STU	Sri Lankan	SAS	South Asian	1000 Genomes on GRCh38,1000 Genomes phase 3 release
HG03951	HG03951	2	1	0	0	1	0	0.028	0.519	0.031	0.422	0	0	0	0	HG03951	female	SAME1840239	STU	Sri Lankan	SAS	South Asian	1000 Genomes on GRCh38,1000 Genomes phase 3 release
HG03953	HG03953	1	1	0	0	1	0	0.029	0.016	0.043	0.911	0	0	0	0	HG03953	male	SAME1840252	STU	Sri Lankan	SAS	South Asian	1000 Genomes on GRCh38,1000 Genomes phase 3 release
HG03955	HG03955	2	1	0	0	1	0	0.015	0.025	0.023	0.937	0	0	0	0	HG03955	female	SAME1840181	STU	Sri Lankan	SAS	South Asian	1000 Genomes on GRCh38,1000 Genomes phase 3 release
HG03960	HG03960	1	1	0	0	1	0	0.041	0.021	0.018	0.92	0	0	0	0	HG03960	male	SAME1839945	ITU	Indian	SAS	South Asian	1000 Genomes on GRCh38,1000 Genomes phase 3 release
HG03963	HG03963	1	1	0	0	1	0	0.006	0.018	0.038	0.938	0	0	0	0	HG03963	male	SAME1840055	ITU	Indian	SAS	South Asian	1000 Genomes on GRCh38,1000 Genomes phase 3 release
HG03965	HG03965	1	1	0	0	1	0	0.034	0.043	0.099	0.825	0	0	0	0	HG03965	male	SAME1840063	ITU	Indian	SAS	South Asian	1000 Genomes on GRCh38,1000 Genomes phase 3 release
HG03967	HG03967	1	1	0	0	1	0	0.032	0.125	0.091	0.753	0	0	0	0	HG03967	male	SAME1840072	ITU	Indian	SAS	South Asian	1000 Genomes on GRCh38,1000 Genomes phase 3 release
HG03968	HG03968	2	1	0	0	1	0	0.018	0.037	0.046	0.9	0	0	0	0	HG03968	female	SAME1840077	ITU	Indian	SAS	South Asian	1000 Genomes on GRCh38,1000 Genomes phase 3 release
HG03969	HG03969	1	1	0	0	1	0	0.023	0.11	0.365	0.502	0	0	0	0	HG03969	male	SAME1840082	ITU	Indian	SAS	South Asian	1000 Genomes on GRCh38,1000 Genomes phase 3 release
HG03971	HG03971	1	1	0	0	1	0	0.012	0.114	0.017	0.857	0	0	0	0	HG03971	male	SAME1839718	ITU	Indian	SAS	South Asian	1000 Genomes on GRCh38,1000 Genomes phase 3 release
HG03973	HG03973	2	1	0	0	1	0	0.028	0.055	0.054	0.863	0	0	0	0	HG03973	female	SAME1839728	ITU	Indian	SAS	South Asian	1000 Genomes on GRCh38,1000 Genomes phase 3 release
HG03974	HG03974	1	1	0	0	1	0	0.011	0.044	0.037	0.908	0	0	0	0	HG03974	male	SAME1839735	ITU	Indian	SAS	South Asian	1000 Genomes on GRCh38,1000 Genomes phase 3 release
HG03976	HG03976	1	1	0	0	1	0	0.021	0.048	0.023	0.908	0	0	0	0	HG03976	male	SAME1839739	ITU	Indian	SAS	South Asian	1000 Genomes on GRCh38,1000 Genomes phase 3 release
HG03977	HG03977	2	1	0	0	1	0	0.011	0.041	0.035	0.913	0	0	0	0	HG03977	female	SAME1839746	ITU	Indian	SAS	South Asian	1000 Genomes on GRCh38,1000 Genomes phase 3 release
HG03978	HG03978	1	1	0	0	1	0	0.062	0.044	0.019	0.875	0	0	0	0	HG03978	male	SAME1839748	ITU	Indian	SAS	South Asian	1000 Genomes on GRCh38,1000 Genomes phase 3 release
HG03985	HG03985	1	1	0	0	1	0	0.049	0.01	0.059	0.882	0	0	0	0	HG03985	male	SAME1839601	STU	Sri Lankan	SAS	South Asian	1000 Genomes on GRCh38,1000 Genomes phase 3 release
HG03986	HG03986	2	1	0	0	1	0	0.017	0.028	0.052	0.903	0	0	0	0	HG03986	female	SAME1839605	STU	Sri Lankan	SAS	South Asian	1000 Genomes on GRCh38,1000 Genomes phase 3 release
HG03989	HG03989	2	1	0	0	1	0	0.03	0.086	0.047	0.836	0	0	0	0	HG03989	female	SAME1839532	STU	Sri Lankan	SAS	South Asian	1000 Genomes on GRCh38,1000 Genomes phase 3 release
HG03990	HG03990	1	1	0	0	1	0	0.01	0.014	0.163	0.813	0	0	0	0	HG03990	male	SAME1839637	STU	Sri Lankan	SAS	South Asian	1000 Genomes on GRCh38,1000 Genomes phase 3 release
HG03991	HG03991	1	1	0	0	1	0	0.016	0.022	0.049	0.913	0	0	0	0	HG03991	male	SAME1839640	STU	Sri Lankan	SAS	South Asian	1000 Genomes on GRCh38,1000 Genomes phase 3 release
HG03995	HG03995	2	1	0	0	1	0	0.022	0.025	0.103	0.849	0	0	0	0	HG03995	female	SAME1839395	STU	Sri Lankan	SAS	South Asian	1000 Genomes on GRCh38,1000 Genomes phase 3 release
HG03998	HG03998	1	1	0	0	1	0	0.009	0.089	0.086	0.816	0	0	0	0	HG03998	male	SAME1839408	STU	Sri Lankan	SAS	South Asian	1000 Genomes on GRCh38,1000 Genomes phase 3 release
HG03999	HG03999	1	1	0	0	1	0	0.023	0.031	0.024	0.922	0	0	0	0	HG03999	male	SAME1839416	STU	Sri Lankan	SAS	South Asian	1000 Genomes on GRCh38,1000 Genomes phase 3 release
HG04001	HG04001	2	1	0	0	1	0	0.037	0.07	0.06	0.833	0	0	0	0	HG04001	female	SAME1839752	ITU	Indian	SAS	South Asian	1000 Genomes on GRCh38,1000 Genomes phase 3 release
HG04002	HG04002	1	1	0	0	1	0	0.017	0.069	0.026	0.888	0	0	0	0	HG04002	male	SAME1839769	ITU	Indian	SAS	South Asian	1000 Genomes on GRCh38,1000 Genomes phase 3 release
HG04003	HG04003	1	1	0	0	1	0	0.013	0.045	0.026	0.916	0	0	0	0	HG04003	male	SAME1839775	STU	Sri Lankan	SAS	South Asian	1000 Genomes on GRCh38,1000 Genomes phase 3 release
HG04006	HG04006	1	1	0	0	1	0	0.027	0.013	0.023	0.937	0	0	0	0	HG04006	male	SAME1839787	STU	Sri Lankan	SAS	South Asian	1000 Genomes on GRCh38,1000 Genomes phase 3 release
HG04014	HG04014	2	1	0	0	1	0	0.012	0.026	0.092	0.871	0	0	0	0	HG04014	female	SAME1839844	ITU	Indian	SAS	South Asian	1000 Genomes on GRCh38,1000 Genomes phase 3 release
HG04015	HG04015	1	1	0	0	1	0	0.025	0.048	0.017	0.91	0	0	0	0	HG04015	male	SAME1839847	ITU	Indian	SAS	South Asian	1000 Genomes on GRCh38,1000 Genomes phase 3 release
HG04017	HG04017	1	1	0	0	1	0	0.022	0.011	0.029	0.938	0	0	0	0	HG04017	male	SAME1839851	ITU	Indian	SAS	South Asian	1000 Genomes on GRCh38,1000 Genomes phase 3 release
HG04018	HG04018	2	1	0	0	1	0	0.041	0.058	0.02	0.881	0	0	0	0	HG04018	female	SAME1839565	ITU	Indian	SAS	South Asian	1000 Genomes on GRCh38,1000 Genomes phase 3 release
HG04019	HG04019	1	1	0	0	1	0	0.019	0.106	0.02	0.856	0	0	0	0	HG04019	male	SAME1839572	ITU	Indian	SAS	South Asian	1000 Genomes on GRCh38,1000 Genomes phase 3 release
HG04020	HG04020	1	1	0	0	1	0	0.022	0.067	0.011	0.901	0	0	0	0	HG04020	male	SAME1839685	ITU	Indian	SAS	South Asian	1000 Genomes on GRCh38,1000 Genomes phase 3 release
HG04022	HG04022	1	1	0	0	1	0	0.056	0.067	0.119	0.757	0	0	0	0	HG04022	male	SAME1839691	ITU	Indian	SAS	South Asian	1000 Genomes on GRCh38,1000 Genomes phase 3 release
HG04023	HG04023	1	1	0	0	1	0	0.027	0.037	0.016	0.92	0	0	0	0	HG04023	male	SAME1839696	ITU	Indian	SAS	South Asian	1000 Genomes on GRCh38,1000 Genomes phase 3 release
HG04025	HG04025	2	1	0	0	1	0	0.031	0.033	0.052	0.884	0	0	0	0	HG04025	female	SAME1839614	ITU	Indian	SAS	South Asian	1000 Genomes on GRCh38,1000 Genomes phase 3 release
HG04026	HG04026	2	1	0	0	1	0	0.014	0.066	0.021	0.899	0	0	0	0	HG04026	female	SAME1839622	ITU	Indian	SAS	South Asian	1000 Genomes on GRCh38,1000 Genomes phase 3 release
HG04029	HG04029	2	1	0	0	1	0	0.08	0.031	0.01	0.879	0	0	0	0	HG04029	female	SAME1839630	STU	Sri Lankan	SAS	South Asian	1000 Genomes on GRCh38,1000 Genomes phase 3 release
HG04033	HG04033	1	1	0	0	1	0	0.025	0.032	0.147	0.796	0	0	0	0	HG04033	male	SAME1839466	STU	Sri Lankan	SAS	South Asian	1000 Genomes on GRCh38,1000 Genomes phase 3 release
HG04035	HG04035	2	1	0	0	1	0	0.025	0.034	0.163	0.778	0	0	0	0	HG04035	female	SAME1839487	STU	Sri Lankan	SAS	South Asian	1000 Genomes on GRCh38,1000 Genomes phase 3 release
HG04038	HG04038	2	1	0	0	1	0	0.041	0.049	0.012	0.897	0	0	0	0	HG04038	female	SAME1839499	STU	Sri Lankan	SAS	South Asian	1000 Genomes on GRCh38,1000 Genomes phase 3 release
HG04039	HG04039	1	1	0	0	1	0	0.027	0.052	0.021	0.899	0	0	0	0	HG04039	male	SAME1839506	STU	Sri Lankan	SAS	South Asian	1000 Genomes on GRCh38,1000 Genomes phase 3 release
HG04042	HG04042	2	1	0	0	1	0	0.015	0.037	0.041	0.908	0	0	0	0	HG04042	female	SAME1839203	STU	Sri Lankan	SAS	South Asian	1000 Genomes on GRCh38,1000 Genomes phase 3 release
HG04047	HG04047	2	1	0	0	1	0	0.01	0.034	0.015	0.941	0	0	0	0	HG04047	female	SAME1839221	STU	Sri Lankan	SAS	South Asian	1000 Genomes on GRCh38,1000 Genomes phase 3 release
HG04054	HG04054	2	1	0	0	1	0	0.01	0.032	0.022	0.936	0	0	0	0	HG04054	female	SAME1839094	ITU	Indian	SAS	South Asian	1000 Genomes on GRCh38,1000 Genomes phase 3 release
HG04056	HG04056	1	1	0	0	1	0	0.021	0.024	0.099	0.855	0	0	0	0	HG04056	male	SAME1839102	ITU	Indian	SAS	South Asian	1000 Genomes on GRCh38,1000 Genomes phase 3 release
HG04059	HG04059	2	1	0	0	1	0	0.041	0.036	0.013	0.911	0	0	0	0	HG04059	female	SAME1839031	ITU	Indian	SAS	South Asian	1000 Genomes on GRCh38,1000 Genomes phase 3 release
HG04060	HG04060	1	1	0	0	1	0	0.007	0.017	0.036	0.94	0	0	0	0	HG04060	male	SAME1839126	ITU	Indian	SAS	South Asian	1000 Genomes on GRCh38,1000 Genomes phase 3 release
HG04061	HG04061	1	1	0	0	1	0	0.013	0.022	0.125	0.84	0	0	0	0	HG04061	male	SAME1839140	ITU	Indian	SAS	South Asian	1000 Genomes on GRCh38,1000 Genomes phase 3 release
HG04062	HG04062	2	1	0	0	1	0	0.025	0.047	0.202	0.726	0	0	0	0	HG04062	female	SAME1839147	ITU	Indian	SAS	South Asian	1000 Genomes on GRCh38,1000 Genomes phase 3 release
HG04063	HG04063	2	1	0	0	1	0	0.061	0.087	0.082	0.77	0	0	0	0	HG04063	female	SAME1839155	ITU	Indian	SAS	South Asian	1000 Genomes on GRCh38,1000 Genomes phase 3 release
HG04070	HG04070	2	1	0	0	1	0	0.046	0.056	0.028	0.87	0	0	0	0	HG04070	female	SAME1840411	ITU	Indian	SAS	South Asian	1000 Genomes on GRCh38,1000 Genomes phase 3 release
HG04075	HG04075	2	1	0	0	1	0	0.008	0.059	0.018	0.914	0	0	0	0	HG04075	female	SAME1840359	STU	Sri Lankan	SAS	South Asian	1000 Genomes on GRCh38,1000 Genomes phase 3 release
HG04076	HG04076	2	1	0	0	1	0	0.008	0.062	0.052	0.878	0	0	0	0	HG04076	female	SAME1840358	ITU	Indian	SAS	South Asian	1000 Genomes on GRCh38,1000 Genomes phase 3 release
HG04080	HG04080	1	1	0	0	1	0	0.01	0.106	0.058	0.826	0	0	0	0	HG04080	male	SAME1840211	ITU	Indian	SAS	South Asian	1000 Genomes on GRCh38,1000 Genomes phase 3 release
HG04090	HG04090	2	1	0	0	1	0	0.017	0.052	0.048	0.883	0	0	0	0	HG04090	female	SAME1839927	ITU	Indian	SAS	South Asian	1000 Genomes on GRCh38,1000 Genomes phase 3 release
HG04093	HG04093	1	1	0	0	1	0	0.019	0.015	0.074	0.891	0	0	0	0	HG04093	male	SAME1839936	ITU	Indian	SAS	South Asian	1000 Genomes on GRCh38,1000 Genomes phase 3 release
HG04094	HG04094	1	1	0	0	1	0	0.014	0.044	0.111	0.832	0	0	0	0	HG04094	male	SAME1839953	ITU	Indian	SAS	South Asian	1000 Genomes on GRCh38,1000 Genomes phase 3 release
HG04096	HG04096	1	1	0	0	1	0	0.009	0.586	0.263	0.142	0	0	0	0	HG04096	male	SAME1840054	ITU	Indian	SAS	South Asian	1000 Genomes on GRCh38,1000 Genomes phase 3 release
HG04098	HG04098	1	1	0	0	1	0	0.059	0.064	0.103	0.773	0	0	0	0	HG04098	male	SAME1840059	ITU	Indian	SAS	South Asian	1000 Genomes on GRCh38,1000 Genomes phase 3 release
HG04099	HG04099	2	1	0	0	1	0	0.063	0.009	0.032	0.896	0	0	0	0	HG04099	female	SAME1840065	STU	Sri Lankan	SAS	South Asian	1000 Genomes on GRCh38,1000 Genomes phase 3 release
HG04100	HG04100	1	1	0	0	1	0	0.017	0.024	0.05	0.91	0	0	0	0	HG04100	male	SAME1839536	STU	Sri Lankan	SAS	South Asian	1000 Genomes on GRCh38,1000 Genomes phase 3 release
HG04106	HG04106	2	1	0	0	1	0	0.013	0.082	0.058	0.847	0	0	0	0	HG04106	female	SAME1839559	STU	Sri Lankan	SAS	South Asian	1000 Genomes on GRCh38,1000 Genomes phase 3 release
HG04107	HG04107	1	1	0	0	1	0	0.011	0.047	0.024	0.919	0	0	0	0	HG04107	male	SAME1839660	STU	Sri Lankan	SAS	South Asian	1000 Genomes on GRCh38,1000 Genomes phase 3 release
HG04118	HG04118	2	1	0	0	1	0	0.014	0.422	0.014	0.549	0	0	0	0	HG04118	female	SAME1839379	ITU	Indian	SAS	South Asian	1000 Genomes on GRCh38,1000 Genomes phase 3 release
HG04131	HG04131	1	1	0	0	1	0	0.027	0.053	0.026	0.893	0	0	0	0	HG04131	male	SAME1839279	BEB	Bengali	SAS	South Asian	1000 Genomes on GRCh38,1000 Genomes phase 3 release
HG04134	HG04134	1	1	0	0	1	0	0.029	0.072	0.067	0.831	0	0	0	0	HG04134	male	SAME1839303	BEB	Bengali	SAS	South Asian	1000 Genomes on GRCh38,1000 Genomes phase 3 release
HG04140	HG04140	1	1	0	0	1	0	0.043	0.019	0.054	0.883	0	0	0	0	HG04140	male	SAME1839173	BEB	Bengali	SAS	South Asian	1000 Genomes on GRCh38,1000 Genomes phase 3 release
HG04141	HG04141	2	1	0	0	1	0	0.123	0.02	0.3	0.558	0	0	0	0	HG04141	female	SAME1839178	BEB	Bengali	SAS	South Asian	1000 Genomes on GRCh38,1000 Genomes phase 3 release
HG04144	HG04144	2	1	0	0	1	0	0.009	0.038	0.02	0.933	0	0	0	0	HG04144	female	SAME1839189	BEB	Bengali	SAS	South Asian	1000 Genomes on GRCh38,1000 Genomes phase 3 release
HG04146	HG04146	1	1	0	0	1	0	0.033	0.01	0.241	0.716	0	0	0	0	HG04146	male	SAME1839108	BEB	Bengali	SAS	South Asian	1000 Genomes on GRCh38,1000 Genomes phase 3 release
HG04152	HG04152	1	1	0	0	1	0	0.015	0.04	0.128	0.817	0	0	0	0	HG04152	male	SAME1840300	BEB	Bengali	SAS	South Asian	1000 Genomes on GRCh38,1000 Genomes phase 3 release
HG04153	HG04153	2	1	0	0	1	0	0.007	0.062	0.098	0.832	0	0	0	0	HG04153	female	SAME1840299	BEB	Bengali	SAS	South Asian	1000 Genomes on GRCh38,1000 Genomes phase 3 release
HG04155	HG04155	1	1	0	0	1	0	0.009	0.186	0.489	0.316	0	0	0	0	HG04155	male	SAME1840381	BEB	Bengali	SAS	South Asian	1000 Genomes on GRCh38,1000 Genomes phase 3 release
HG04156	HG04156	2	1	0	0	1	0	0.011	0.062	0.02	0.907	0	0	0	0	HG04156	female	SAME1840389	BEB	Bengali	SAS	South Asian	1000 Genomes on GRCh38,1000 Genomes phase 3 release
HG04158	HG04158	1	1	0	0	1	0	0.039	0.041	0.035	0.885	0	0	0	0	HG04158	male	SAME1840400	BEB	Bengali	SAS	South Asian	1000 Genomes on GRCh38,1000 Genomes phase 3 release
HG04159	HG04159	2	1	0	0	1	0	0.016	0.045	0.014	0.925	0	0	0	0	HG04159	female	SAME1840399	BEB	Bengali	SAS	South Asian	1000 Genomes on GRCh38,1000 Genomes phase 3 release
HG04161	HG04161	1	1	0	0	1	0	0.016	0.017	0.068	0.899	0	0	0	0	HG04161	male	SAME1840092	BEB	Bengali	SAS	South Asian	1000 Genomes on GRCh38,1000 Genomes phase 3 release
HG04162	HG04162	2	1	0	0	1	0	0.018	0.021	0.172	0.79	0	0	0	0	HG04162	female	SAME1840098	BEB	Bengali	SAS	South Asian	1000 Genomes on GRCh38,1000 Genomes phase 3 release
HG04164	HG04164	1	1	0	0	1	0	0.016	0.041	0.073	0.871	0	0	0	0	HG04164	male	SAME1840102	BEB	Bengali	SAS	South Asian	1000 Genomes on GRCh38,1000 Genomes phase 3 release
HG04171	HG04171	2	1	0	0	1	0	0.016	0.029	0.052	0.903	0	0	0	0	HG04171	female	SAME1839968	BEB	Bengali	SAS	South Asian	1000 Genomes on GRCh38,1000 Genomes phase 3 release
HG04173	HG04173	1	1	0	0	1	0	0.034	0.029	0.043	0.894	0	0	0	0	HG04173	male	SAME1839977	BEB	Bengali	SAS	South Asian	1000 Genomes on GRCh38,1000 Genomes phase 3 release
HG04176	HG04176	1	1	0	0	1	0	0.018	0.025	0.024	0.933	0	0	0	0	HG04176	male	SAME1839986	BEB	Bengali	SAS	South Asian	1000 Genomes on GRCh38,1000 Genomes phase 3 release
HG04177	HG04177	2	1	0	0	1	0	0.051	0.101	0.057	0.791	0	0	0	0	HG04177	female	SAME1839992	BEB	Bengali	SAS	South Asian	1000 Genomes on GRCh38,1000 Genomes phase 3 release
HG04180	HG04180	2	1	0	0	1	0	0.015	0.035	0.043	0.906	0	0	0	0	HG04180	female	SAME1840012	BEB	Bengali	SAS	South Asian	1000 Genomes on GRCh38,1000 Genomes phase 3 release
HG04182	HG04182	1	1	0	0	1	0	0.006	0.036	0.046	0.913	0	0	0	0	HG04182	male	SAME1840036	BEB	Bengali	SAS	South Asian	1000 Genomes on GRCh38,1000 Genomes phase 3 release
HG04183	HG04183	2	1	0	0	1	0	0.021	0.044	0.099	0.836	0	0	0	0	HG04183	female	SAME1840044	BEB	Bengali	SAS	South Asian	1000 Genomes on GRCh38,1000 Genomes phase 3 release
HG04185	HG04185	1	1	0	0	1	0	0.044	0.019	0.023	0.914	0	0	0	0	HG04185	male	SAME1839756	BEB	Bengali	SAS	South Asian	1000 Genomes on GRCh38,1000 Genomes phase 3 release
HG04186	HG04186	2	1	0	0	1	0	0.035	0.083	0.025	0.857	0	0	0	0	HG04186	female	SAME1839753	BEB	Bengali	SAS	South Asian	1000 Genomes on GRCh38,1000 Genomes phase 3 release
HG04188	HG04188	1	1	0	0	1	0	0.014	0.018	0.03	0.938	0	0	0	0	HG04188	male	SAME1839771	BEB	Bengali	SAS	South Asian	1000 Genomes on GRCh38,1000 Genomes phase 3 release
HG04189	HG04189	2	1	0	0	1	0	0.006	0.025	0.178	0.791	0	0	0	0	HG04189	female	SAME1839783	BEB	Bengali	SAS	South Asian	1000 Genomes on GRCh38,1000 Genomes phase 3 release
HG04194	HG04194	1	1	0	0	1	0	0.013	0.015	0.025	0.947	0	0	0	0	HG04194	male	SAME1839818	BEB	Bengali	SAS	South Asian	1000 Genomes on GRCh38,1000 Genomes phase 3 release
HG04195	HG04195	2	1	0	0	1	0	0.033	0.028	0.067	0.872	0	0	0	0	HG04195	female	SAME1839823	BEB	Bengali	SAS	South Asian	1000 Genomes on GRCh38,1000 Genomes phase 3 release
HG04198	HG04198	1	1	0	0	1	0	0.031	0.07	0.062	0.837	0	0	0	0	HG04198	male	SAME1839835	ITU	Indian	SAS	South Asian	1000 Genomes on GRCh38,1000 Genomes phase 3 release
HG04200	HG04200	2	1	0	0	1	0	0.034	0.056	0.047	0.864	0	0	0	0	HG04200	female	SAME1839511	ITU	Indian	SAS	South Asian	1000 Genomes on GRCh38,1000 Genomes phase 3 release
HG04202	HG04202	2	1	0	0	1	0	0.009	0.061	0.019	0.911	0	0	0	0	HG04202	female	SAME1839519	ITU	Indian	SAS	South Asian	1000 Genomes on GRCh38,1000 Genomes phase 3 release
HG04206	HG04206	1	1	0	0	1	0	0.012	0.067	0.018	0.902	0	0	0	0	HG04206	male	SAME1839447	ITU	Indian	SAS	South Asian	1000 Genomes on GRCh38,1000 Genomes phase 3 release
HG04209	HG04209	2	1	0	0	1	0	0.006	0.048	0.031	0.914	0	0	0	0	HG04209	female	SAME1839452	ITU	Indian	SAS	South Asian	1000 Genomes on GRCh38,1000 Genomes phase 3 release
HG04210	HG04210	1	1	0	0	1	0	0.041	0.038	0.032	0.889	0	0	0	0	HG04210	male	SAME1839225	STU	Sri Lankan	SAS	South Asian	1000 Genomes on GRCh38,1000 Genomes phase 3 release
HG04211	HG04211	1	1	0	0	1	0	0.012	0.025	0.041	0.922	0	0	0	0	HG04211	male	SAME1839321	ITU	Indian	SAS	South Asian	1000 Genomes on GRCh38,1000 Genomes phase 3 release
HG04212	HG04212	2	1	0	0	1	0	0.013	0.036	0.042	0.909	0	0	0	0	HG04212	female	SAME1839325	ITU	Indian	SAS	South Asian	1000 Genomes on GRCh38,1000 Genomes phase 3 release
HG04214	HG04214	2	1	0	0	1	0	0.013	0.118	0.043	0.826	0	0	0	0	HG04214	female	SAME1839328	ITU	Indian	SAS	South Asian	1000 Genomes on GRCh38,1000 Genomes phase 3 release
HG04216	HG04216	2	1	0	0	1	0	0.007	0.034	0.077	0.882	0	0	0	0	HG04216	female	SAME1839339	ITU	Indian	SAS	South Asian	1000 Genomes on GRCh38,1000 Genomes phase 3 release
HG04219	HG04219	1	1	0	0	1	0	0.01	0.039	0.2	0.751	0	0	0	0	HG04219	male	SAME1839359	ITU	Indian	SAS	South Asian	1000 Genomes on GRCh38,1000 Genomes phase 3 release
HG04222	HG04222	1	1	0	0	1	0	0.011	0.047	0.064	0.879	0	0	0	0	HG04222	male	SAME1839040	ITU	Indian	SAS	South Asian	1000 Genomes on GRCh38,1000 Genomes phase 3 release
HG04225	HG04225	1	1	0	0	1	0	0.06	0.011	0.033	0.896	0	0	0	0	HG04225	male	SAME1839048	ITU	Indian	SAS	South Asian	1000 Genomes on GRCh38,1000 Genomes phase 3 release
HG04227	HG04227	2	1	0	0	1	0	0.008	0.078	0.058	0.856	0	0	0	0	HG04227	female	SAME1839056	STU	Sri Lankan	SAS	South Asian	1000 Genomes on GRCh38,1000 Genomes phase 3 release
HG04229	HG04229	1	1	0	0	1	0	0.014	0.055	0.025	0.906	0	0	0	0	HG04229	male	SAME1839165	STU	Sri Lankan	SAS	South Asian	1000 Genomes on GRCh38,1000 Genomes phase 3 release
HG04235	HG04235	1	1	0	0	1	0	0.021	0.072	0.04	0.868	0	0	0	0	HG04235	male	SAME1840263	ITU	Indian	SAS	South Asian	1000 Genomes on GRCh38,1000 Genomes phase 3 release
HG04238	HG04238	1	1	0	0	1	0	0.008	0.066	0.066	0.859	0	0	0	0	HG04238	male	SAME1840274	ITU	Indian	SAS	South Asian	1000 Genomes on GRCh38,1000 Genomes phase 3 release
HG04239	HG04239	1	1	0	0	1	0	0.073	0.03	0.04	0.857	0	0	0	0	HG04239	male	SAME1840281	ITU	Indian	SAS	South Asian	1000 Genomes on GRCh38,1000 Genomes phase 3 release
NA06984	NA06984	1	1	0	0	0	0	0.034	0.898	0.023	0.045	1	0	0	0	NA06984	male	SAME124763	CEU	CEPH	EUR	European	1000 Genomes on GRCh38,1000 Genomes phase 3 release,1000 Genomes phase 1 release,Geuvadis
NA06985	NA06985	2	1	1	0	0	0	0.011	0.96	0.008	0.021	1	0	0	0	NA06985	female	SAME124762	CEU	CEPH	EUR	European	1000 Genomes on GRCh38,1000 Genomes phase 3 release,1000 Genomes phase 1 release,Geuvadis
NA06986	NA06986	1	1	0	0	0	0	0.047	0.867	0.008	0.079	1	0	0	0	NA06986	male	SAME124764	CEU	CEPH	EUR	European	1000 Genomes on GRCh38,1000 Genomes phase 3 release,1000 Genomes phase 1 release,Geuvadis
NA06989	NA06989	2	1	1	0	0	0	0.007	0.909	0.035	0.049	1	0	0	0	NA06989	female	SAME124760	CEU	CEPH	EUR	European	1000 Genomes on GRCh38,1000 Genomes phase 3 release,1000 Genomes phase 1 release,Geuvadis
NA06994	NA06994	1	1	1	0	0	0	0.019	0.921	0.031	0.029	1	0	0	0	NA06994	male	SAME124931	CEU	CEPH	EUR	European	1000 Genomes on GRCh38,1000 Genomes phase 3 release,1000 Genomes phase 1 release,Geuvadis
NA07000	NA07000	2	1	0	0	0	0	0.087	0.78	0.025	0.108	1	0	0	0	NA07000	female	SAME124963	CEU	CEPH	EUR	European	1000 Genomes on GRCh38,1000 Genomes phase 3 release,1000 Genomes phase 1 release,Geuvadis
NA07037	NA07037	2	1	1	0	0	0	0.006	0.944	0.02	0.03	1	0	0	0	NA07037	female	SAME122862	CEU	CEPH	EUR	European	1000 Genomes on GRCh38,1000 Genomes phase 3 release,1000 Genomes phase 1 release,Geuvadis
NA07048	NA07048	1	1	1	0	0	0	0.01	0.954	0.006	0.03	1	0	0	0	NA07048	male	SAME124188	CEU	CEPH	EUR	European	1000 Genomes on GRCh38,1000 Genomes phase 3 release,1000 Genomes phase 1 release,Geuvadis
NA07051	NA07051	1	1	1	0	0	0	0.006	0.944	0.007	0.043	1	0	0	0	NA07051	male	SAME124378	CEU	CEPH	EUR	European	1000 Genomes on GRCh38,1000 Genomes phase 3 release,1000 Genomes phase 1 release,Geuvadis
NA07056	NA07056	2	1	1	0	0	0	0.006	0.952	0.008	0.034	1	0	0	0	NA07056	female	SAME124375	CEU	CEPH	EUR	European	1000 Genomes on GRCh38,1000 Genomes phase 3 release,1000 Genomes phase 1 release,Geuvadis
NA07347	NA07347	1	1	0	0	0	0	0.019	0.865	0.067	0.048	1	0	0	0	NA07347	male	SAME123572	CEU	CEPH	EUR	European	1000 Genomes on GRCh38,1000 Genomes phase 3 release,1000 Genomes phase 1 release,Geuvadis
NA07357	NA07357	1	1	0	0	0	0	0.014	0.882	0.023	0.081	1	0	0	0	NA07357	male	SAME123412	CEU	CEPH	EUR	European	1000 Genomes on GRCh38,1000 Genomes phase 3 release,1000 Genomes phase 1 release,Geuvadis
NA10847	NA10847	2	1	1	0	0	0	0.009	0.951	0.008	0.032	1	0	0	0	NA10847	female	SAME124757	CEU	CEPH	EUR	European	1000 Genomes on GRCh38,1000 Genomes phase 3 release,1000 Genomes phase 1 release,Geuvadis
NA10851	NA10851	1	1	1	0	0	0	0.009	0.954	0.005	0.031	1	0	0	0	NA10851	male	SAME125317	CEU	CEPH	EUR	European	1000 Genomes on GRCh38,1000 Genomes phase 3 release,1000 Genomes phase 1 release,Geuvadis
NA11829	NA11829	1	1	1	0	0	0	0.013	0.959	0.003	0.025	1	0	0	0	NA11829	male	SAME124761	CEU	CEPH	EUR	European	1000 Genomes on GRCh38,1000 Genomes phase 3 release,1000 Genomes phase 1 release,Geuvadis
NA11830	NA11830	2	1	0	0	0	0	0.032	0.84	0.064	0.064	1	0	0	0	NA11830	female	SAME124553	CEU	CEPH	EUR	European	1000 Genomes on GRCh38,1000 Genomes phase 3 release,1000 Genomes phase 1 release,Geuvadis
NA11831	NA11831	1	1	1	0	0	0	0.022	0.933	0.013	0.032	1	0	0	0	NA11831	male	SAME124552	CEU	CEPH	EUR	European	1000 Genomes on GRCh38,1000 Genomes phase 3 release,1000 Genomes phase 1 release,Geuvadis
NA11832	NA11832	2	1	1	0	0	0	0.02	0.927	0.007	0.045	1	0	0	0	NA11832	female	SAME124554	CEU	CEPH	EUR	European	1000 Genomes on GRCh38,1000 Genomes phase 3 release,1000 Genomes phase 1 release,Geuvadis
NA11840	NA11840	2	1	0	0	0	0	0.044	0.899	0.035	0.022	1	0	0	0	NA11840	female	SAME125139	CEU	CEPH	EUR	European	1000 Genomes on GRCh38,1000 Genomes phase 3 release,1000 Genomes phase 1 release,Geuvadis
NA11843	NA11843	1	1	1	0	0	0	0.006	0.969	0.01	0.015	1	0	0	0	NA11843	male	SAME125140	CEU	CEPH	EUR	European	1000 Genomes on GRCh38,1000 Genomes phase 3 release,1000 Genomes phase 1 release,Geuvadis
NA11881	NA11881	1	1	1	0	0	0	0.013	0.904	0.031	0.053	1	0	0	0	NA11881	male	SAME123209	CEU	CEPH	EUR	European	1000 Genomes on GRCh38,1000 Genomes phase 3 release,1000 Genomes phase 1 release,Geuvadis
NA11892	NA11892	2	1	1	0	0	0	0.014	0.937	0.015	0.033	1	0	0	0	NA11892	female	SAME123045	CEU	CEPH	EUR	European	1000 Genomes on GRCh38,1000 Genomes phase 3 release,1000 Genomes phase 1 release,Geuvadis
NA11893	NA11893	1	1	1	0	0	0	0.009	0.963	0.009	0.019	1	0	0	0	NA11893	male	SAME123044	CEU	CEPH	EUR	European	1000 Genomes on GRCh38,1000 Genomes phase 3 release,1000 Genomes phase 1 release,Geuvadis
NA11894	NA11894	2	1	1	0	0	0	0.02	0.907	0.011	0.061	1	0	0	0	NA11894	female	SAME123043	CEU	CEPH	EUR	European	1000 Genomes on GRCh38,1000 Genomes phase 3 release,1000 Genomes phase 1 release,Geuvadis
NA11918	NA11918	2	1	1	0	0	0	0.013	0.944	0.006	0.037	1	0	0	0	NA11918	female	SAME123135	CEU	CEPH	EUR	European	1000 Genomes on GRCh38,1000 Genomes phase 3 release,1000 Genomes phase 1 release,Geuvadis
NA11919	NA11919	1	1	1	0	0	0	0.025	0.903	0.018	0.055	1	0	0	0	NA11919	male	SAME122834	CEU	CEPH	EUR	European	1000 Genomes on GRCh38,1000 Genomes phase 3 release,1000 Genomes phase 1 release
NA11920	NA11920	2	1	0	0	0	0	0.01	0.856	0.041	0.092	1	0	0	0	NA11920	female	SAME124901	CEU	CEPH	EUR	European	1000 Genomes on GRCh38,1000 Genomes phase 3 release,1000 Genomes phase 1 release,Geuvadis
NA11930	NA11930	1	1	1	0	0	0	0.029	0.905	0.02	0.046	1	0	0	0	NA11930	male	SAME125095	CEU	CEPH	EUR	European	1000 Genomes on GRCh38,1000 Genomes phase 3 release,1000 Genomes phase 1 release,Geuvadis
NA11931	NA11931	2	1	1	0	0	0	0.024	0.927	0.024	0.025	1	0	0	0	NA11931	female	SAME125096	CEU	CEPH	EUR	European	1000 Genomes on GRCh38,1000 Genomes phase 3 release,1000 Genomes phase 1 release,Geuvadis
NA11932	NA11932	1	1	0	0	0	0	0.036	0.881	0.022	0.061	1	0	0	0	NA11932	male	SAME125097	CEU	CEPH	EUR	European	1000 Genomes on GRCh38,1000 Genomes phase 3 release,1000 Genomes phase 1 release
NA11933	NA11933	2	1	1	0	0	0	0.035	0.928	0.008	0.028	1	0	0	0	NA11933	female	SAME125098	CEU	CEPH	EUR	European	1000 Genomes on GRCh38,1000 Genomes phase 3 release,1000 Genomes phase 1 release
NA11992	NA11992	1	1	1	0	0	0	0.01	0.957	0.008	0.025	1	0	0	0	NA11992	male	SAME123964	CEU	CEPH	EUR	European	1000 Genomes on GRCh38,1000 Genomes phase 3 release,1000 Genomes phase 1 release,Geuvadis
NA11994	NA11994	1	1	1	0	0	0	0.01	0.924	0.017	0.049	1	0	0	0	NA11994	male	SAME123967	CEU	CEPH	EUR	European	1000 Genomes on GRCh38,1000 Genomes phase 3 release,1000 Genomes phase 1 release,Geuvadis
NA11995	NA11995	2	1	0	0	0	0	0.028	0.817	0.052	0.103	1	0	0	0	NA11995	female	SAME123968	CEU	CEPH	EUR	European	1000 Genomes on GRCh38,1000 Genomes phase 3 release,1000 Genomes phase 1 release,Geuvadis
NA12003	NA12003	1	1	1	0	0	0	0.019	0.939	0.008	0.035	1	0	0	0	NA12003	male	SAME125142	CEU	CEPH	EUR	European	1000 Genomes on GRCh38,1000 Genomes phase 3 release,1000 Genomes phase 1 release
NA12004	NA12004	2	1	1	0	0	0	0.007	0.945	0.008	0.039	1	0	0	0	NA12004	female	SAME125144	CEU	CEPH	EUR	European	1000 Genomes on GRCh38,1000 Genomes phase 3 release,1000 Genomes phase 1 release,Geuvadis
NA12005	NA12005	1	1	1	0	0	0	0.01	0.957	0.01	0.023	1	0	0	0	NA12005	male	SAME125143	CEU	CEPH	EUR	European	1000 Genomes on GRCh38,1000 Genomes phase 3 release,1000 Genomes phase 1 release,Geuvadis
NA12006	NA12006	2	1	1	0	0	0	0.023	0.938	0.005	0.034	1	0	0	0	NA12006	female	SAME125145	CEU	CEPH	EUR	European	1000 Genomes on GRCh38,1000 Genomes phase 3 release,1000 Genomes phase 1 release,Geuvadis
NA12043	NA12043	1	1	1	0	0	0	0.018	0.94	0.011	0.032	1	0	0	0	NA12043	male	SAME123214	CEU	CEPH	EUR	European	1000 Genomes on GRCh38,1000 Genomes phase 3 release,1000 Genomes phase 1 release,Geuvadis
NA12044	NA12044	2	1	1	0	0	0	0.008	0.947	0.017	0.028	1	0	0	0	NA12044	female	SAME123212	CEU	CEPH	EUR	European	1000 Genomes on GRCh38,1000 Genomes phase 3 release,1000 Genomes phase 1 release,Geuvadis
NA12045	NA12045	1	1	1	0	0	0	0.008	0.916	0.038	0.039	1	0	0	0	NA12045	male	SAME123211	CEU	CEPH	EUR	European	1000 Genomes on GRCh38,1000 Genomes phase 3 release,1000 Genomes phase 1 release,Geuvadis
NA12046	NA12046	2	1	1	0	0	0	0.011	0.949	0.008	0.032	1	0	0	0	NA12046	female	SAME123213	CEU	CEPH	EUR	European	1000 Genomes on GRCh38,1000 Genomes phase 3 release,1000 Genomes phase 1 release
NA12058	NA12058	2	1	1	0	0	0	0.026	0.933	0.015	0.026	1	0	0	0	NA12058	female	SAME123416	CEU	CEPH	EUR	European	1000 Genomes on GRCh38,1000 Genomes phase 3 release,1000 Genomes phase 1 release,Geuvadis
NA12144	NA12144	1	1	1	0	0	0	0.016	0.941	0.01	0.033	1	0	0	0	NA12144	male	SAME124156	CEU	CEPH	EUR	European	1000 Genomes on GRCh38,1000 Genomes phase 3 release,1000 Genomes phase 1 release,Geuvadis
NA12154	NA12154	1	1	1	0	0	0	0.015	0.926	0.025	0.034	1	0	0	0	NA12154	male	SAME124959	CEU	CEPH	EUR	European	1000 Genomes on GRCh38,1000 Genomes phase 3 release,1000 Genomes phase 1 release,Geuvadis
NA12155	NA12155	1	1	0	0	1	0	0.015	0.777	0.047	0.162	1	0	0	0	NA12155	male	SAME124955	CEU	CEPH	EUR	European	1000 Genomes on GRCh38,1000 Genomes phase 3 release,1000 Genomes phase 1 release,Geuvadis
NA12156	NA12156	2	1	0	0	0	0	0.008	0.869	0.05	0.073	1	0	0	0	NA12156	female	SAME124952	CEU	CEPH	EUR	European	1000 Genomes on GRCh38,1000 Genomes phase 3 release,1000 Genomes phase 1 release,Geuvadis
NA12234	NA12234	2	1	0	0	0	0	0.039	0.897	0.008	0.056	1	0	0	0	NA12234	female	SAME124003	CEU	CEPH	EUR	European	1000 Genomes on GRCh38,1000 Genomes phase 3 release,1000 Genomes phase 1 release,Geuvadis
NA12249	NA12249	2	1	1	0	0	0	0.007	0.947	0.016	0.03	1	0	0	0	NA12249	female	SAME125371	CEU	CEPH	EUR	European	1000 Genomes on GRCh38,1000 Genomes phase 3 release,1000 Genomes phase 1 release,Geuvadis
NA12272	NA12272	1	1	0	0	0	0	0.009	0.879	0.059	0.053	1	0	0	0	NA12272	male	SAME123231	CEU	CEPH	EUR	European	1000 Genomes on GRCh38,1000 Genomes phase 3 release,1000 Genomes phase 1 release,Geuvadis
NA12273	NA12273	2	1	1	0	0	0	0.028	0.901	0.02	0.051	1	0	0	0	NA12273	female	SAME123256	CEU	CEPH	EUR	European	1000 Genomes on GRCh38,1000 Genomes phase 3 release,1000 Genomes phase 1 release,Geuvadis
NA12275	NA12275	2	1	0	0	0	0	0.069	0.885	0.013	0.033	1	0	0	0	NA12275	female	SAME125263	CEU	CEPH	EUR	European	1000 Genomes on GRCh38,1000 Genomes phase 3 release,1000 Genomes phase 1 release,Geuvadis
NA12282	NA12282	1	1	1	0	0	0	0.009	0.928	0.017	0.047	1	0	0	0	NA12282	male	SAME124640	CEU	CEPH	EUR	European	1000 Genomes on GRCh38,1000 Genomes phase 3 release,1000 Genomes phase 1 release,Geuvadis
NA12283	NA12283	2	1	0	0	0	0	0.011	0.885	0.014	0.09	1	0	0	0	NA12283	female	SAME124639	CEU	CEPH	EUR	European	1000 Genomes on GRCh38,1000 Genomes phase 3 release,1000 Genomes phase 1 release,Geuvadis
NA12286	NA12286	1	1	1	0	0	0	0.01	0.967	0.005	0.018	1	0	0	0	NA12286	male	SAME124642	CEU	CEPH	EUR	European	1000 Genomes on GRCh38,1000 Genomes phase 3 release,1000 Genomes phase 1 release,Geuvadis
NA12287	NA12287	2	1	0	0	0	0	0.01	0.852	0.038	0.1	1	0	0	0	NA12287	female	SAME124641	CEU	CEPH	EUR	European	1000 Genomes on GRCh38,1000 Genomes phase 3 release,1000 Genomes phase 1 release,Geuvadis
NA12340	NA12340	1	1	1	0	0	0	0.01	0.93	0.036	0.024	1	0	0	0	NA12340	male	SAME125157	CEU	CEPH	EUR	European	1000 Genomes on GRCh38,1000 Genomes phase 3 release,1000 Genomes phase 1 release,Geuvadis
NA12341	NA12341	2	1	0	0	1	0	0.057	0.682	0.046	0.215	1	0	0	0	NA12341	female	SAME125158	CEU	CEPH	EUR	European	1000 Genomes on GRCh38,1000 Genomes phase 3 release,1000 Genomes phase 1 release,Geuvadis
NA12342	NA12342	1	1	1	0	0	0	0.01	0.915	0.014	0.061	1	0	0	0	NA12342	male	SAME125155	CEU	CEPH	EUR	European	1000 Genomes on GRCh38,1000 Genomes phase 3 release,1000 Genomes phase 1 release,Geuvadis
NA12347	NA12347	1	1	1	0	0	0	0.016	0.954	0.003	0.028	1	0	0	0	NA12347	male	SAME125316	CEU	CEPH	EUR	European	1000 Genomes on GRCh38,1000 Genomes phase 3 release,1000 Genomes phase 1 release,Geuvadis
NA12348	NA12348	2	1	0	0	0	0	0.029	0.895	0.019	0.057	1	0	0	0	NA12348	female	SAME125163	CEU	CEPH	EUR	European	1000 Genomes on GRCh38,1000 Genomes phase 3 release,1000 Genomes phase 1 release,Geuvadis
NA12383	NA12383	2	1	0	0	0	0	0.012	0.886	0.009	0.093	1	0	0	0	NA12383	female	SAME124384	CEU	CEPH	EUR	European	1000 Genomes on GRCh38,1000 Genomes phase 3 release,1000 Genomes phase 1 release,Geuvadis
NA12399	NA12399	1	1	0	0	1	0	0.009	0.821	0.032	0.138	1	0	0	0	NA12399	male	SAME124193	CEU	CEPH	EUR	European	1000 Genomes on GRCh38,1000 Genomes phase 3 release,1000 Genomes phase 1 release,Geuvadis
NA12400	NA12400	2	1	1	0	0	0	0.017	0.942	0.008	0.033	1	0	0	0	NA12400	female	SAME123881	CEU	CEPH	EUR	European	1000 Genomes on GRCh38,1000 Genomes phase 3 release,1000 Genomes phase 1 release,Geuvadis
NA12413	NA12413	1	1	1	0	0	0	0.016	0.937	0.01	0.037	1	0	0	0	NA12413	male	SAME124055	CEU	CEPH	EUR	European	1000 Genomes on GRCh38,1000 Genomes phase 3 release,1000 Genomes phase 1 release,Geuvadis
NA12414	NA12414	2	1	1	0	0	0	0.022	0.946	0.004	0.027	1	0	0	0	NA12414	female	SAME124057	CEU	CEPH	EUR	European	1000 Genomes on GRCh38,1000 Genomes phase 3 release,1000 Genomes phase 1 release
NA12489	NA12489	2	1	0	0	0	0	0.028	0.87	0.012	0.09	1	0	0	0	NA12489	female	SAME125358	CEU	CEPH	EUR	European	1000 Genomes on GRCh38,1000 Genomes phase 3 release,1000 Genomes phase 1 release,Geuvadis
NA12546	NA12546	1	1	1	0	0	0	0.018	0.925	0.022	0.035	1	0	0	0	NA12546	male	SAME124777	CEU	CEPH	EUR	European	1000 Genomes on GRCh38,1000 Genomes phase 3 release,1000 Genomes phase 1 release,Geuvadis
NA12716	NA12716	1	1	1	0	0	0	0.007	0.969	0.011	0.013	1	0	0	0	NA12716	male	SAME123912	CEU	CEPH	EUR	European	1000 Genomes on GRCh38,1000 Genomes phase 3 release,1000 Genomes phase 1 release,Geuvadis
NA12717	NA12717	2	1	1	0	0	0	0.005	0.975	0.007	0.013	1	0	0	0	NA12717	female	SAME123911	CEU	CEPH	EUR	European	1000 Genomes on GRCh38,1000 Genomes phase 3 release,1000 Genomes phase 1 release,Geuvadis
NA12718	NA12718	2	1	1	0	0	0	0.016	0.946	0.02	0.018	1	0	0	0	NA12718	female	SAME124454	CEU	CEPH	EUR	European	1000 Genomes on GRCh38,1000 Genomes phase 3 release,1000 Genomes phase 1 release,Geuvadis
NA12748	NA12748	1	1	0	0	0	0	0.01	0.878	0.015	0.097	1	0	0	0	NA12748	male	SAME124827	CEU	CEPH	EUR	European	1000 Genomes on GRCh38,1000 Genomes phase 3 release,1000 Genomes phase 1 release
NA12749	NA12749	2	1	1	0	0	0	0.005	0.949	0.007	0.039	1	0	0	0	NA12749	female	SAME124828	CEU	CEPH	EUR	European	1000 Genomes on GRCh38,1000 Genomes phase 3 release,1000 Genomes phase 1 release,Geuvadis
NA12750	NA12750	1	1	1	0	0	0	0.028	0.909	0.004	0.059	1	0	0	0	NA12750	male	SAME124646	CEU	CEPH	EUR	European	1000 Genomes on GRCh38,1000 Genomes phase 3 release,1000 Genomes phase 1 release,Geuvadis
NA12751	NA12751	2	1	1	0	0	0	0.015	0.962	0.006	0.017	1	0	0	0	NA12751	female	SAME123515	CEU	CEPH	EUR	European	1000 Genomes on GRCh38,1000 Genomes phase 3 release,1000 Genomes phase 1 release,Geuvadis
NA12760	NA12760	1	1	1	0	0	0	0.019	0.944	0.009	0.028	1	0	0	0	NA12760	male	SAME124465	CEU	CEPH	EUR	European	1000 Genomes on GRCh38,1000 Genomes phase 3 release,1000 Genomes phase 1 release,Geuvadis
NA12761	NA12761	2	1	1	0	0	0	0.009	0.926	0.012	0.053	1	0	0	0	NA12761	female	SAME124466	CEU	CEPH	EUR	European	1000 Genomes on GRCh38,1000 Genomes phase 3 release,1000 Genomes phase 1 release,Geuvadis
NA12762	NA12762	1	1	1	0	0	0	0.004	0.958	0.01	0.027	1	0	0	0	NA12762	male	SAME125109	CEU	CEPH	EUR	European	1000 Genomes on GRCh38,1000 Genomes phase 3 release,1000 Genomes phase 1 release,Geuvadis
NA12763	NA12763	2	1	0	0	0	0	0.019	0.877	0.036	0.069	1	0	0	0	NA12763	female	SAME123872	CEU	CEPH	EUR	European	1000 Genomes on GRCh38,1000 Genomes phase 3 release,1000 Genomes phase 1 release,Geuvadis
NA12775	NA12775	1	1	1	0	0	0	0.01	0.954	0.009	0.027	1	0	0	0	NA12775	male	SAME124257	CEU	CEPH	EUR	European	1000 Genomes on GRCh38,1000 Genomes phase 3 release,1000 Genomes phase 1 release,Geuvadis
NA12776	NA12776	2	1	1	0	0	0	0.01	0.944	0.022	0.024	1	0	0	0	NA12776	female	SAME124256	CEU	CEPH	EUR	European	1000 Genomes on GRCh38,1000 Genomes phase 3 release,1000 Genomes phase 1 release,Geuvadis
NA12777	NA12777	1	1	1	0	0	0	0.016	0.961	0.011	0.013	1	0	0	0	NA12777	male	SAME125252	CEU	CEPH	EUR	European	1000 Genomes on GRCh38,1000 Genomes phase 3 release,1000 Genomes phase 1 release,Geuvadis
NA12778	NA12778	2	1	1	0	0	0	0.015	0.91	0.025	0.05	1	0	0	0	NA12778	female	SAME124249	CEU	CEPH	EUR	European	1000 Genomes on GRCh38,1000 Genomes phase 3 release,1000 Genomes phase 1 release,Geuvadis
NA12812	NA12812	1	1	1	0	0	0	0.008	0.937	0.029	0.027	1	0	0	0	NA12812	male	SAME123023	CEU	CEPH	EUR	European	1000 Genomes on GRCh38,1000 Genomes phase 3 release,1000 Genomes phase 1 release,Geuvadis
NA12813	NA12813	2	1	1	0	0	0	0.021	0.952	0.008	0.019	1	0	0	0	NA12813	female	SAME123024	CEU	CEPH	EUR	European	1000 Genomes on GRCh38,1000 Genomes phase 3 release,1000 Genomes phase 1 release,Geuvadis
NA12814	NA12814	1	1	1	0	0	0	0.026	0.92	0.024	0.029	1	0	0	0	NA12814	male	SAME123021	CEU	CEPH	EUR	European	1000 Genomes on GRCh38,1000 Genomes phase 3 release,1000 Genomes phase 1 release,Geuvadis
NA12815	NA12815	2	1	0	0	0	0	0.013	0.889	0.02	0.078	1	0	0	0	NA12815	female	SAME123022	CEU	CEPH	EUR	European	1000 Genomes on GRCh38,1000 Genomes phase 3 release,1000 Genomes phase 1 release,Geuvadis
NA12827	NA12827	1	1	1	0	0	0	0.009	0.965	0.011	0.015	1	0	0	0	NA12827	male	SAME125077	CEU	CEPH	EUR	European	1000 Genomes on GRCh38,1000 Genomes phase 3 release,1000 Genomes phase 1 release,Geuvadis
NA12828	NA12828	2	1	1	0	0	0	0.007	0.959	0.014	0.02	1	0	0	0	NA12828	female	SAME125076	CEU	CEPH	EUR	European	1000 Genomes on GRCh38,1000 Genomes phase 3 release,1000 Genomes phase 1 release
NA12829	NA12829	1	1	1	0	0	0	0.017	0.947	0.007	0.029	1	0	0	0	NA12829	male	SAME125075	CEU	CEPH	EUR	European	1000 Genomes on GRCh38,1000 Genomes phase 3 release,1000 Genomes phase 1 release,Geuvadis
NA12830	NA12830	2	1	1	0	0	0	0.015	0.901	0.011	0.073	1	0	0	0	NA12830	female	SAME125289	CEU	CEPH	EUR	European	1000 Genomes on GRCh38,1000 Genomes phase 3 release,1000 Genomes phase 1 release,Geuvadis
NA12842	NA12842	1	1	1	0	0	0	0.026	0.903	0.015	0.055	1	0	0	0	NA12842	male	SAME123542	CEU	CEPH	EUR	European	1000 Genomes on GRCh38,1000 Genomes phase 3 release,1000 Genomes phase 1 release,Geuvadis
NA12843	NA12843	2	1	1	0	0	0	0.01	0.92	0.013	0.057	1	0	0	0	NA12843	female	SAME123541	CEU	CEPH	EUR	European	1000 Genomes on GRCh38,1000 Genomes phase 3 release,1000 Genomes phase 1 release,Geuvadis
NA12872	NA12872	1	1	1	0	0	0	0.024	0.928	0.014	0.034	1	0	0	0	NA12872	male	SAME123387	CEU	CEPH	EUR	European	1000 Genomes on GRCh38,1000 Genomes phase 3 release,1000 Genomes phase 1 release,Geuvadis
NA12873	NA12873	2	1	1	0	0	0	0.009	0.954	0.007	0.03	1	0	0	0	NA12873	female	SAME123388	CEU	CEPH	EUR	European	1000 Genomes on GRCh38,1000 Genomes phase 3 release,1000 Genomes phase 1 release,Geuvadis
NA12874	NA12874	1	1	1	0	0	0	0.009	0.944	0.01	0.036	1	0	0	0	NA12874	male	SAME123389	CEU	CEPH	EUR	European	1000 Genomes on GRCh38,1000 Genomes phase 3 release,1000 Genomes phase 1 release,Geuvadis
NA12878	NA12878	2	1	1	0	0	0	0.013	0.953	0.021	0.013	1	0	0	0	NA12878	female	SAME123392	CEU	CEPH	EUR	European	1000 Genomes on GRCh38,Illumina Platinum pedigree,1000 Genomes phase 3 release,1000 Genomes phase 1 release
NA12889	NA12889	1	1	1	0	0	0	0.014	0.94	0.01	0.036	1	0	0	0	NA12889	male	SAME123951	CEU	CEPH	EUR	European	1000 Genomes on GRCh38,Illumina Platinum pedigree,1000 Genomes phase 3 release,1000 Genomes phase 1 release,Geuvadis
NA12890	NA12890	2	1	1	0	0	0	0.012	0.914	0.026	0.048	1	0	0	0	NA12890	female	SAME124116	CEU	CEPH	EUR	European	1000 Genomes on GRCh38,Illumina Platinum pedigree,1000 Genomes phase 3 release,1000 Genomes phase 1 release,Geuvadis
NA18486	NA18486	1	1	0	0	0	1	0.964	0.007	0.014	0.016	0	0	0	1	NA18486	male	SAME124099	YRI	Yoruba	AFR	African	1000 Genomes on GRCh38,1000 Genomes phase 3 release,1000 Genomes phase 1 release,Geuvadis
NA18488	NA18488	2	1	0	0	0	1	0.978	0.008	0.005	0.009	0	0	0	1	NA18488	female	SAME124103	YRI	Yoruba	AFR	African	1000 Genomes on GRCh38,1000 Genomes phase 3 release,1000 Genomes phase 1 release,Geuvadis
NA18489	NA18489	2	1	0	0	0	1	0.971	0.006	0.01	0.012	0	0	0	1	NA18489	female	SAME124102	YRI	Yoruba	AFR	African	1000 Genomes on GRCh38,1000 Genomes phase 3 release,1000 Genomes phase 1 release,Geuvadis
NA18498	NA18498	1	1	0	0	0	1	0.978	0.006	0.008	0.008	0	0	0	1	NA18498	male	SAME124058	YRI	Yoruba	AFR	African	1000 Genomes on GRCh38,1000 Genomes phase 3 release,1000 Genomes phase 1 release,Geuvadis
NA18499	NA18499	2	1	0	0	0	1	0.977	0.012	0.007	0.004	0	0	0	1	NA18499	female	SAME124059	YRI	Yoruba	AFR	African	1000 Genomes on GRCh38,1000 Genomes phase 3 release,1000 Genomes phase 1 release,Geuvadis
NA18501	NA18501	1	1	0	0	0	1	0.973	0.014	0.007	0.006	0	0	0	1	NA18501	male	SAME124991	YRI	Yoruba	AFR	African	1000 Genomes on GRCh38,1000 Genomes phase 3 release,1000 Genomes phase 1 release
NA18502	NA18502	2	1	0	0	0	1	0.949	0.033	0.004	0.014	0	0	0	1	NA18502	female	SAME125055	YRI	Yoruba	AFR	African	1000 Genomes on GRCh38,1000 Genomes phase 3 release,1000 Genomes phase 1 release,Geuvadis
NA18504	NA18504	1	1	0	0	0	1	0.917	0.046	0.024	0.013	0	0	0	1	NA18504	male	SAME125061	YRI	Yoruba	AFR	African	1000 Genomes on GRCh38,1000 Genomes phase 3 release,1000 Genomes phase 1 release
NA18505	NA18505	2	1	0	0	0	1	0.942	0.016	0.024	0.018	0	0	0	1	NA18505	female	SAME125062	YRI	Yoruba	AFR	African	1000 Genomes on GRCh38,1000 Genomes phase 3 release,1000 Genomes phase 1 release,Geuvadis
NA18507	NA18507	1	1	0	0	0	1	0.919	0.026	0.033	0.022	0	0	0	1	NA18507	male	SAME125060	YRI	Yoruba	AFR	African	1000 Genomes on GRCh38,1000 Genomes phase 3 release,1000 Genomes phase 1 release
NA18508	NA18508	2	1	0	0	0	1	0.984	0.007	0.006	0.003	0	0	0	1	NA18508	female	SAME124318	YRI	Yoruba	AFR	African	1000 Genomes on GRCh38,1000 Genomes phase 3 release,1000 Genomes phase 1 release,Geuvadis
NA18510	NA18510	1	1	0	0	0	1	0.975	0.009	0.006	0.009	0	0	0	1	NA18510	male	SAME124886	YRI	Yoruba	AFR	African	1000 Genomes on GRCh38,1000 Genomes phase 3 release,1000 Genomes phase 1 release,Geuvadis
NA18511	NA18511	2	1	0	0	0	1	0.964	0.008	0.011	0.017	0	0	0	1	NA18511	female	SAME124885	YRI	Yoruba	AFR	African	1000 Genomes on GRCh38,1000 Genomes phase 3 release,1000 Genomes phase 1 release,Geuvadis
NA18516	NA18516	1	1	0	0	0	1	0.963	0.008	0.008	0.021	0	0	0	1	NA18516	male	SAME124884	YRI	Yoruba	AFR	African	1000 Genomes on GRCh38,1000 Genomes phase 3 release,1000 Genomes phase 1 release
NA18517	NA18517	2	1	0	0	0	1	0.98	0.007	0.008	0.005	0	0	0	1	NA18517	female	SAME124883	YRI	Yoruba	AFR	African	1000 Genomes on GRCh38,1000 Genomes phase 3 release,1000 Genomes phase 1 release,Geuvadis
NA18519	NA18519	1	1	0	0	0	1	0.985	0.006	0.004	0.005	0	0	0	1	NA18519	male	SAME124888	YRI	Yoruba	AFR	African	1000 Genomes on GRCh38,1000 Genomes phase 3 release,1000 Genomes phase 1 release,Geuvadis
NA18520	NA18520	2	1	0	0	0	1	0.979	0.009	0.005	0.007	0	0	0	1	NA18520	female	SAME123565	YRI	Yoruba	AFR	African	1000 Genomes on GRCh38,1000 Genomes phase 3 release,1000 Genomes phase 1 release,Geuvadis
NA18522	NA18522	1	1	0	0	0	1	0.977	0.006	0.007	0.009	0	0	0	1	NA18522	male	SAME124669	YRI	Yoruba	AFR	African	1000 Genomes on GRCh38,1000 Genomes phase 3 release,1000 Genomes phase 1 release
NA18523	NA18523	2	1	0	0	0	1	0.969	0.013	0.011	0.008	0	0	0	1	NA18523	female	SAME124670	YRI	Yoruba	AFR	African	1000 Genomes on GRCh38,1000 Genomes phase 3 release,1000 Genomes phase 1 release
NA18525	NA18525	2	1	0	1	0	0	0.009	0.016	0.964	0.011	0	1	0	0	NA18525	female	SAME124672	CHB	Han Chinese	EAS	East Asian	1000 Genomes on GRCh38,1000 Genomes phase 3 release,1000 Genomes phase 1 release
NA18526	NA18526	2	1	0	1	0	0	0.048	0.047	0.831	0.075	0	1	0	0	NA18526	female	SAME124673	CHB	Han Chinese	EAS	East Asian	1000 Genomes on GRCh38,1000 Genomes phase 3 release,1000 Genomes phase 1 release,90 Han Chinese high coverage genomes
NA18528	NA18528	2	1	0	1	0	0	0.005	0.011	0.96	0.024	0	1	0	0	NA18528	female	SAME124661	CHB	Han Chinese	EAS	East Asian	1000 Genomes on GRCh38,1000 Genomes phase 3 release,1000 Genomes phase 1 release
NA18530	NA18530	1	1	0	1	0	0	0.003	0.008	0.98	0.009	0	1	0	0	NA18530	male	SAME124484	CHB	Han Chinese	EAS	East Asian	1000 Genomes on GRCh38,1000 Genomes phase 3 release,1000 Genomes phase 1 release
NA18531	NA18531	2	1	0	1	0	0	0.009	0.009	0.975	0.008	0	1	0	0	NA18531	female	SAME124483	CHB	Han Chinese	EAS	East Asian	1000 Genomes on GRCh38,1000 Genomes phase 3 release,1000 Genomes phase 1 release
NA18532	NA18532	2	1	0	1	0	0	0.134	0.015	0.826	0.025	0	1	0	0	NA18532	female	SAME124482	CHB	Han Chinese	EAS	East Asian	1000 Genomes on GRCh38,1000 Genomes phase 3 release,1000 Genomes phase 1 release,90 Han Chinese high coverage genomes
NA18533	NA18533	2	1	0	1	0	0	0.009	0.046	0.877	0.068	0	1	0	0	NA18533	female	SAME124481	CHB	Han Chinese	EAS	East Asian	1000 Genomes on GRCh38,1000 Genomes phase 3 release
NA18534	NA18534	1	1	0	1	0	0	0.007	0.012	0.965	0.016	0	1	0	0	NA18534	male	SAME124488	CHB	Han Chinese	EAS	East Asian	1000 Genomes on GRCh38,1000 Genomes phase 3 release,1000 Genomes phase 1 release
NA18535	NA18535	2	1	0	1	0	0	0.008	0.043	0.877	0.073	0	1	0	0	NA18535	female	SAME124487	CHB	Han Chinese	EAS	East Asian	1000 Genomes on GRCh38,1000 Genomes phase 3 release,1000 Genomes phase 1 release
NA18536	NA18536	1	1	0	1	0	0	0.008	0.016	0.967	0.009	0	1	0	0	NA18536	male	SAME124486	CHB	Han Chinese	EAS	East Asian	1000 Genomes on GRCh38,1000 Genomes phase 3 release,1000 Genomes phase 1 release
NA18537	NA18537	2	1	0	1	0	0	0.008	0.006	0.981	0.005	0	1	0	0	NA18537	female	SAME124485	CHB	Han Chinese	EAS	East Asian	1000 Genomes on GRCh38,1000 Genomes phase 3 release,1000 Genomes phase 1 release,90 Han Chinese high coverage genomes
NA18538	NA18538	2	1	0	1	0	0	0.008	0.013	0.937	0.042	0	1	0	0	NA18538	female	SAME123774	CHB	Han Chinese	EAS	East Asian	1000 Genomes on GRCh38,1000 Genomes phase 3 release,1000 Genomes phase 1 release
NA18539	NA18539	2	1	0	1	0	0	0.01	0.011	0.945	0.034	0	1	0	0	NA18539	female	SAME124475	CHB	Han Chinese	EAS	East Asian	1000 Genomes on GRCh38,1000 Genomes phase 3 release,1000 Genomes phase 1 release
NA18541	NA18541	2	1	0	1	0	0	0.006	0.01	0.97	0.014	0	1	0	0	NA18541	female	SAME124270	CHB	Han Chinese	EAS	East Asian	1000 Genomes on GRCh38,1000 Genomes phase 3 release,1000 Genomes phase 1 release
NA18542	NA18542	2	1	0	1	0	0	0.009	0.011	0.966	0.014	0	1	0	0	NA18542	female	SAME124267	CHB	Han Chinese	EAS	East Asian	1000 Genomes on GRCh38,1000 Genomes phase 3 release,1000 Genomes phase 1 release,90 Han Chinese high coverage genomes
NA18543	NA18543	1	1	0	1	0	0	0.006	0.014	0.954	0.026	0	1	0	0	NA18543	male	SAME124268	CHB	Han Chinese	EAS	East Asian	1000 Genomes on GRCh38,1000 Genomes phase 3 release,1000 Genomes phase 1 release
NA18544	NA18544	1	1	0	1	0	0	0.028	0.008	0.926	0.037	0	1	0	0	NA18544	male	SAME124265	CHB	Han Chinese	EAS	East Asian	1000 Genomes on GRCh38,1000 Genomes phase 3 release,1000 Genomes phase 1 release
NA18545	NA18545	2	1	0	1	0	0	0.02	0.01	0.952	0.018	0	1	0	0	NA18545	female	SAME124266	CHB	Han Chinese	EAS	East Asian	1000 Genomes on GRCh38,1000 Genomes phase 3 release,1000 Genomes phase 1 release,90 Han Chinese high coverage genomes
NA18546	NA18546	1	1	0	1	0	0	0.093	0.029	0.857	0.02	0	1	0	0	NA18546	male	SAME124263	CHB	Han Chinese	EAS	East Asian	1000 Genomes on GRCh38,1000 Genomes phase 3 release,1000 Genomes phase 1 release
NA18547	NA18547	2	1	0	1	0	0	0.009	0.036	0.912	0.043	0	1	0	0	NA18547	female	SAME124264	CHB	Han Chinese	EAS	East Asian	1000 Genomes on GRCh38,1000 Genomes phase 3 release,1000 Genomes phase 1 release,90 Han Chinese high coverage genomes
NA18548	NA18548	1	1	0	1	0	0	0.007	0.011	0.975	0.007	0	1	0	0	NA18548	male	SAME124261	CHB	Han Chinese	EAS	East Asian	1000 Genomes on GRCh38,1000 Genomes phase 3 release,1000 Genomes phase 1 release
NA18549	NA18549	1	1	0	1	0	0	0.012	0.008	0.968	0.012	0	1	0	0	NA18549	male	SAME124262	CHB	Han Chinese	EAS	East Asian	1000 Genomes on GRCh38,1000 Genomes phase 3 release,1000 Genomes phase 1 release
NA18550	NA18550	2	1	0	1	0	0	0.012	0.043	0.898	0.048	0	1	0	0	NA18550	female	SAME124087	CHB	Han Chinese	EAS	East Asian	1000 Genomes on GRCh38,1000 Genomes phase 3 release,1000 Genomes phase 1 release,90 Han Chinese high coverage genomes
NA18552	NA18552	2	1	0	1	0	0	0.005	0.008	0.968	0.02	0	1	0	0	NA18552	female	SAME124089	CHB	Han Chinese	EAS	East Asian	1000 Genomes on GRCh38,1000 Genomes phase 3 release,1000 Genomes phase 1 release,90 Han Chinese high coverage genomes
NA18553	NA18553	2	1	0	1	0	0	0.009	0.009	0.962	0.02	0	1	0	0	NA18553	female	SAME124088	CHB	Han Chinese	EAS	East Asian	1000 Genomes on GRCh38,1000 Genomes phase 3 release,1000 Genomes phase 1 release
NA18555	NA18555	2	1	0	1	0	0	0.021	0.017	0.932	0.03	0	1	0	0	NA18555	female	SAME124090	CHB	Han Chinese	EAS	East Asian	1000 Genomes on GRCh38,1000 Genomes phase 3 release,1000 Genomes phase 1 release,90 Han Chinese high coverage genomes
NA18557	NA18557	1	1	0	1	0	0	0.006	0.007	0.982	0.006	0	1	0	0	NA18557	male	SAME124092	CHB	Han Chinese	EAS	East Asian	1000 Genomes on GRCh38,1000 Genomes phase 3 release,1000 Genomes phase 1 release
NA18558	NA18558	1	1	0	1	0	0	0.007	0.005	0.972	0.016	0	1	0	0	NA18558	male	SAME124094	CHB	Han Chinese	EAS	East Asian	1000 Genomes on GRCh38,1000 Genomes phase 3 release,1000 Genomes phase 1 release,90 Han Chinese high coverage genomes
NA18559	NA18559	1	1	0	1	0	0	0.021	0.015	0.912	0.053	0	1	0	0	NA18559	male	SAME124093	CHB	Han Chinese	EAS	East Asian	1000 Genomes on GRCh38,1000 Genomes phase 3 release,1000 Genomes phase 1 release
NA18560	NA18560	2	1	0	1	0	0	0.008	0.017	0.955	0.021	0	1	0	0	NA18560	female	SAME123925	CHB	Han Chinese	EAS	East Asian	1000 Genomes on GRCh38,1000 Genomes phase 3 release,1000 Genomes phase 1 release
NA18561	NA18561	1	1	0	1	0	0	0.011	0.007	0.962	0.02	0	1	0	0	NA18561	male	SAME123926	CHB	Han Chinese	EAS	East Asian	1000 Genomes on GRCh38,1000 Genomes phase 3 release,1000 Genomes phase 1 release,90 Han Chinese high coverage genomes
NA18562	NA18562	1	1	0	1	0	0	0.008	0.008	0.95	0.034	0	1	0	0	NA18562	male	SAME123927	CHB	Han Chinese	EAS	East Asian	1000 Genomes on GRCh38,1000 Genomes phase 3 release,1000 Genomes phase 1 release,90 Han Chinese high coverage genomes
NA18563	NA18563	1	1	0	1	0	0	0.012	0.04	0.897	0.051	0	1	0	0	NA18563	male	SAME123928	CHB	Han Chinese	EAS	East Asian	1000 Genomes on GRCh38,1000 Genomes phase 3 release,1000 Genomes phase 1 release,90 Han Chinese high coverage genomes
NA18564	NA18564	2	1	0	1	0	0	0.006	0.013	0.974	0.008	0	1	0	0	NA18564	female	SAME123921	CHB	Han Chinese	EAS	East Asian	1000 Genomes on GRCh38,1000 Genomes phase 3 release,1000 Genomes phase 1 release,90 Han Chinese high coverage genomes
NA18565	NA18565	2	1	0	1	0	0	0.003	0.004	0.983	0.009	0	1	0	0	NA18565	female	SAME123922	CHB	Han Chinese	EAS	East Asian	1000 Genomes on GRCh38,1000 Genomes phase 3 release,1000 Genomes phase 1 release
NA18566	NA18566	2	1	0	1	0	0	0.005	0.006	0.982	0.007	0	1	0	0	NA18566	female	SAME123923	CHB	Han Chinese	EAS	East Asian	1000 Genomes on GRCh38,1000 Genomes phase 3 release,1000 Genomes phase 1 release,90 Han Chinese high coverage genomes
NA18567	NA18567	2	1	0	1	0	0	0.009	0.011	0.969	0.012	0	1	0	0	NA18567	female	SAME123924	CHB	Han Chinese	EAS	East Asian	1000 Genomes on GRCh38,1000 Genomes phase 3 release,1000 Genomes phase 1 release
NA18570	NA18570	2	1	0	1	0	0	0.01	0.027	0.95	0.013	0	1	0	0	NA18570	female	SAME123741	CHB	Han Chinese	EAS	East Asian	1000 Genomes on GRCh38,1000 Genomes phase 3 release,1000 Genomes phase 1 release,90 Han Chinese high coverage genomes
NA18571	NA18571	2	1	0	1	0	0	0.013	0.011	0.934	0.043	0	1	0	0	NA18571	female	SAME123740	CHB	Han Chinese	EAS	East Asian	1000 Genomes on GRCh38,1000 Genomes phase 3 release,1000 Genomes phase 1 release,90 Han Chinese high coverage genomes
NA18572	NA18572	1	1	0	1	0	0	0.029	0.013	0.938	0.02	0	1	0	0	NA18572	male	SAME123739	CHB	Han Chinese	EAS	East Asian	1000 Genomes on GRCh38,1000 Genomes phase 3 release,1000 Genomes phase 1 release,90 Han Chinese high coverage genomes
NA18573	NA18573	2	1	0	1	0	0	0.004	0.007	0.98	0.01	0	1	0	0	NA18573	female	SAME123738	CHB	Han Chinese	EAS	East Asian	1000 Genomes on GRCh38,1000 Genomes phase 3 release,1000 Genomes phase 1 release,90 Han Chinese high coverage genomes
NA18574	NA18574	2	1	0	1	0	0	0.008	0.015	0.961	0.017	0	1	0	0	NA18574	female	SAME123737	CHB	Han Chinese	EAS	East Asian	1000 Genomes on GRCh38,1000 Genomes phase 3 release,1000 Genomes phase 1 release
NA18577	NA18577	2	1	0	1	0	0	0.009	0.013	0.963	0.015	0	1	0	0	NA18577	female	SAME123734	CHB	Han Chinese	EAS	East Asian	1000 Genomes on GRCh38,1000 Genomes phase 3 release,1000 Genomes phase 1 release,90 Han Chinese high coverage genomes
NA18579	NA18579	2	1	0	1	0	0	0.012	0.011	0.951	0.027	0	1	0	0	NA18579	female	SAME123742	CHB	Han Chinese	EAS	East Asian	1000 Genomes on GRCh38,1000 Genomes phase 3 release,1000 Genomes phase 1 release,90 Han Chinese high coverage genomes
NA18582	NA18582	2	1	0	1	0	0	0.023	0.018	0.92	0.039	0	1	0	0	NA18582	female	SAME123905	CHB	Han Chinese	EAS	East Asian	1000 Genomes on GRCh38,1000 Genomes phase 3 release,1000 Genomes phase 1 release,90 Han Chinese high coverage genomes
NA18591	NA18591	2	1	0	1	0	0	0.008	0.008	0.97	0.014	0	1	0	0	NA18591	female	SAME123719	CHB	Han Chinese	EAS	East Asian	1000 Genomes on GRCh38,1000 Genomes phase 3 release
NA18592	NA18592	2	1	0	1	0	0	0.006	0.02	0.948	0.026	0	1	0	0	NA18592	female	SAME123721	CHB	Han Chinese	EAS	East Asian	1000 Genomes on GRCh38,1000 Genomes phase 3 release,1000 Genomes phase 1 release,90 Han Chinese high coverage genomes
NA18593	NA18593	2	1	0	1	0	0	0.015	0.025	0.934	0.025	0	1	0	0	NA18593	female	SAME123720	CHB	Han Chinese	EAS	East Asian	1000 Genomes on GRCh38,1000 Genomes phase 3 release,1000 Genomes phase 1 release,90 Han Chinese high coverage genomes
NA18595	NA18595	2	1	0	1	0	0	0.008	0.018	0.957	0.017	0	1	0	0	NA18595	female	SAME123228	CHB	Han Chinese	EAS	East Asian	1000 Genomes on GRCh38,1000 Genomes phase 3 release,1000 Genomes phase 1 release
NA18596	NA18596	2	1	0	1	0	0	0.004	0.006	0.983	0.007	0	1	0	0	NA18596	female	SAME123718	CHB	Han Chinese	EAS	East Asian	1000 Genomes on GRCh38,1000 Genomes phase 3 release,1000 Genomes phase 1 release
NA18597	NA18597	2	1	0	1	0	0	0.006	0.016	0.968	0.01	0	1	0	0	NA18597	female	SAME123232	CHB	Han Chinese	EAS	East Asian	1000 Genomes on GRCh38,1000 Genomes phase 3 release,1000 Genomes phase 1 release
NA18599	NA18599	2	1	0	1	0	0	0.012	0.013	0.954	0.021	0	1	0	0	NA18599	female	SAME123713	CHB	Han Chinese	EAS	East Asian	1000 Genomes on GRCh38,1000 Genomes phase 3 release,1000 Genomes phase 1 release
NA18602	NA18602	2	1	0	1	0	0	0.009	0.004	0.975	0.012	0	1	0	0	NA18602	female	SAME124876	CHB	Han Chinese	EAS	East Asian	1000 Genomes on GRCh38,1000 Genomes phase 3 release,1000 Genomes phase 1 release
NA18603	NA18603	1	1	0	1	0	0	0.007	0.012	0.968	0.013	0	1	0	0	NA18603	male	SAME124875	CHB	Han Chinese	EAS	East Asian	1000 Genomes on GRCh38,1000 Genomes phase 3 release,1000 Genomes phase 1 release,90 Han Chinese high coverage genomes
NA18605	NA18605	1	1	0	1	0	0	0.01	0.019	0.962	0.008	0	1	0	0	NA18605	male	SAME124877	CHB	Han Chinese	EAS	East Asian	1000 Genomes on GRCh38,1000 Genomes phase 3 release,1000 Genomes phase 1 release,90 Han Chinese high coverage genomes
NA18606	NA18606	1	1	0	1	0	0	0.008	0.028	0.899	0.064	0	1	0	0	NA18606	male	SAME124879	CHB	Han Chinese	EAS	East Asian	1000 Genomes on GRCh38,1000 Genomes phase 3 release,1000 Genomes phase 1 release
NA18608	NA18608	1	1	0	1	0	0	0.008	0.009	0.968	0.015	0	1	0	0	NA18608	male	SAME124779	CHB	Han Chinese	EAS	East Asian	1000 Genomes on GRCh38,1000 Genomes phase 3 release,1000 Genomes phase 1 release,90 Han Chinese high coverage genomes
NA18609	NA18609	1	1	0	1	0	0	0.005	0.015	0.953	0.026	0	1	0	0	NA18609	male	SAME124867	CHB	Han Chinese	EAS	East Asian	1000 Genomes on GRCh38,1000 Genomes phase 3 release,1000 Genomes phase 1 release,90 Han Chinese high coverage genomes
NA18610	NA18610	2	1	0	1	0	0	0.031	0.018	0.9	0.051	0	1	0	0	NA18610	female	SAME123222	CHB	Han Chinese	EAS	East Asian	1000 Genomes on GRCh38,1000 Genomes phase 3 release,1000 Genomes phase 1 release
NA18611	NA18611	1	1	0	1	0	0	0.005	0.012	0.968	0.016	0	1	0	0	NA18611	male	SAME123225	CHB	Han Chinese	EAS	East Asian	1000 Genomes on GRCh38,1000 Genomes phase 3 release,1000 Genomes phase 1 release,90 Han Chinese high coverage genomes
NA18612	NA18612	1	1	0	1	0	0	0.012	0.008	0.939	0.041	0	1	0	0	NA18612	male	SAME125036	CHB	Han Chinese	EAS	East Asian	1000 Genomes on GRCh38,1000 Genomes phase 3 release,1000 Genomes phase 1 release,90 Han Chinese high coverage genomes
NA18613	NA18613	1	1	0	1	0	0	0.009	0.016	0.961	0.015	0	1	0	0	NA18613	male	SAME125037	CHB	Han Chinese	EAS	East Asian	1000 Genomes on GRCh38,1000 Genomes phase 3 release,1000 Genomes phase 1 release
NA18614	NA18614	2	1	0	1	0	0	0.006	0.006	0.984	0.005	0	1	0	0	NA18614	female	SAME125034	CHB	Han Chinese	EAS	East Asian	1000 Genomes on GRCh38,1000 Genomes phase 3 release,1000 Genomes phase 1 release
NA18615	NA18615	2	1	0	1	0	0	0.02	0.017	0.943	0.019	0	1	0	0	NA18615	female	SAME123653	CHB	Han Chinese	EAS	East Asian	1000 Genomes on GRCh38,1000 Genomes phase 3 release,1000 Genomes phase 1 release
NA18616	NA18616	2	1	0	1	0	0	0.009	0.012	0.928	0.051	0	1	0	0	NA18616	female	SAME125032	CHB	Han Chinese	EAS	East Asian	1000 Genomes on GRCh38,1000 Genomes phase 3 release,1000 Genomes phase 1 release
NA18617	NA18617	2	1	0	1	0	0	0.005	0.011	0.966	0.018	0	1	0	0	NA18617	female	SAME125033	CHB	Han Chinese	EAS	East Asian	1000 Genomes on GRCh38,1000 Genomes phase 3 release,1000 Genomes phase 1 release
NA18618	NA18618	2	1	0	1	0	0	0.02	0.066	0.872	0.041	0	1	0	0	NA18618	female	SAME125042	CHB	Han Chinese	EAS	East Asian	1000 Genomes on GRCh38,1000 Genomes phase 3 release,1000 Genomes phase 1 release
NA18619	NA18619	2	1	0	1	0	0	0.016	0.005	0.974	0.005	0	1	0	0	NA18619	female	SAME125043	CHB	Han Chinese	EAS	East Asian	1000 Genomes on GRCh38,1000 Genomes phase 3 release,1000 Genomes phase 1 release
NA18620	NA18620	1	1	0	1	0	0	0.006	0.004	0.986	0.004	0	1	0	0	NA18620	male	SAME124510	CHB	Han Chinese	EAS	East Asian	1000 Genomes on GRCh38,1000 Genomes phase 3 release,1000 Genomes phase 1 release,90 Han Chinese high coverage genomes
NA18621	NA18621	1	1	0	1	0	0	0.007	0.013	0.961	0.02	0	1	0	0	NA18621	male	SAME124509	CHB	Han Chinese	EAS	East Asian	1000 Genomes on GRCh38,1000 Genomes phase 3 release,1000 Genomes phase 1 release,90 Han Chinese high coverage genomes
NA18622	NA18622	1	1	0	1	0	0	0.006	0.01	0.968	0.017	0	1	0	0	NA18622	male	SAME125260	CHB	Han Chinese	EAS	East Asian	1000 Genomes on GRCh38,1000 Genomes phase 3 release,1000 Genomes phase 1 release,90 Han Chinese high coverage genomes
NA18623	NA18623	1	1	0	1	0	0	0.013	0.012	0.966	0.01	0	1	0	0	NA18623	male	SAME124507	CHB	Han Chinese	EAS	East Asian	1000 Genomes on GRCh38,1000 Genomes phase 3 release,1000 Genomes phase 1 release,90 Han Chinese high coverage genomes
NA18624	NA18624	1	1	0	1	0	0	0.005	0.006	0.966	0.023	0	1	0	0	NA18624	male	SAME124506	CHB	Han Chinese	EAS	East Asian	1000 Genomes on GRCh38,1000 Genomes phase 3 release,1000 Genomes phase 1 release,90 Han Chinese high coverage genomes
NA18625	NA18625	2	1	0	1	0	0	0.008	0.004	0.98	0.008	0	1	0	0	NA18625	female	SAME125253	CHB	Han Chinese	EAS	East Asian	1000 Genomes on GRCh38,1000 Genomes phase 3 release,1000 Genomes phase 1 release
NA18626	NA18626	2	1	0	1	0	0	0.02	0.006	0.966	0.008	0	1	0	0	NA18626	female	SAME125250	CHB	Han Chinese	EAS	East Asian	1000 Genomes on GRCh38,1000 Genomes phase 3 release,1000 Genomes phase 1 release
NA18627	NA18627	2	1	0	1	0	0	0.015	0.037	0.86	0.087	0	1	0	0	NA18627	female	SAME124106	CHB	Han Chinese	EAS	East Asian	1000 Genomes on GRCh38,1000 Genomes phase 3 release,1000 Genomes phase 1 release
NA18628	NA18628	2	1	0	1	0	0	0.013	0.021	0.939	0.026	0	1	0	0	NA18628	female	SAME124502	CHB	Han Chinese	EAS	East Asian	1000 Genomes on GRCh38,1000 Genomes phase 3 release,1000 Genomes phase 1 release
NA18629	NA18629	1	1	0	1	0	0	0.008	0.009	0.974	0.009	0	1	0	0	NA18629	male	SAME124501	CHB	Han Chinese	EAS	East Asian	1000 Genomes on GRCh38,1000 Genomes phase 3 release
NA18630	NA18630	2	1	0	1	0	0	0.018	0.014	0.949	0.02	0	1	0	0	NA18630	female	SAME124895	CHB	Han Chinese	EAS	East Asian	1000 Genomes on GRCh38,1000 Genomes phase 3 release,1000 Genomes phase 1 release
NA18631	NA18631	2	1	0	1	0	0	0.01	0.008	0.972	0.011	0	1	0	0	NA18631	female	SAME124056	CHB	Han Chinese	EAS	East Asian	1000 Genomes on GRCh38,1000 Genomes phase 3 release,1000 Genomes phase 1 release
NA18632	NA18632	1	1	0	1	0	0	0.014	0.014	0.939	0.033	0	1	0	0	NA18632	male	SAME124703	CHB	Han Chinese	EAS	East Asian	1000 Genomes on GRCh38,1000 Genomes phase 3 release,1000 Genomes phase 1 release,90 Han Chinese high coverage genomes
NA18633	NA18633	1	1	0	1	0	0	0.006	0.013	0.97	0.012	0	1	0	0	NA18633	male	SAME124704	CHB	Han Chinese	EAS	East Asian	1000 Genomes on GRCh38,1000 Genomes phase 3 release,1000 Genomes phase 1 release,90 Han Chinese high coverage genomes
NA18634	NA18634	2	1	0	1	0	0	0.011	0.011	0.972	0.006	0	1	0	0	NA18634	female	SAME124697	CHB	Han Chinese	EAS	East Asian	1000 Genomes on GRCh38,1000 Genomes phase 3 release,1000 Genomes phase 1 release
NA18635	NA18635	1	1	0	1	0	0	0.014	0.008	0.973	0.005	0	1	0	0	NA18635	male	SAME123661	CHB	Han Chinese	EAS	East Asian	1000 Genomes on GRCh38,1000 Genomes phase 3 release,1000 Genomes phase 1 release,90 Han Chinese high coverage genomes
NA18636	NA18636	1	1	0	1	0	0	0.007	0.031	0.931	0.031	0	1	0	0	NA18636	male	SAME124320	CHB	Han Chinese	EAS	East Asian	1000 Genomes on GRCh38,1000 Genomes phase 3 release,1000 Genomes phase 1 release,90 Han Chinese high coverage genomes
NA18637	NA18637	1	1	0	1	0	0	0.009	0.005	0.973	0.013	0	1	0	0	NA18637	male	SAME124700	CHB	Han Chinese	EAS	East Asian	1000 Genomes on GRCh38,1000 Genomes phase 3 release,1000 Genomes phase 1 release,90 Han Chinese high coverage genomes
NA18638	NA18638	1	1	0	1	0	0	0.019	0.049	0.898	0.034	0	1	0	0	NA18638	male	SAME124693	CHB	Han Chinese	EAS	East Asian	1000 Genomes on GRCh38,1000 Genomes phase 3 release,1000 Genomes phase 1 release
NA18639	NA18639	1	1	0	1	0	0	0.006	0.007	0.965	0.022	0	1	0	0	NA18639	male	SAME124694	CHB	Han Chinese	EAS	East Asian	1000 Genomes on GRCh38,1000 Genomes phase 3 release,1000 Genomes phase 1 release
NA18640	NA18640	2	1	0	1	0	0	0.013	0.018	0.937	0.031	0	1	0	0	NA18640	female	SAME122980	CHB	Han Chinese	EAS	East Asian	1000 Genomes on GRCh38,1000 Genomes phase 3 release,1000 Genomes phase 1 release
NA18641	NA18641	2	1	0	1	0	0	0.014	0.01	0.951	0.026	0	1	0	0	NA18641	female	SAME122979	CHB	Han Chinese	EAS	East Asian	1000 Genomes on GRCh38,1000 Genomes phase 3 release,1000 Genomes phase 1 release
NA18642	NA18642	2	1	0	1	0	0	0.009	0.025	0.948	0.018	0	1	0	0	NA18642	female	SAME122982	CHB	Han Chinese	EAS	East Asian	1000 Genomes on GRCh38,1000 Genomes phase 3 release,1000 Genomes phase 1 release
NA18643	NA18643	1	1	0	1	0	0	0.017	0.014	0.961	0.008	0	1	0	0	NA18643	male	SAME122981	CHB	Han Chinese	EAS	East Asian	1000 Genomes on GRCh38,1000 Genomes phase 3 release,1000 Genomes phase 1 release
NA18644	NA18644	2	1	0	1	0	0	0.009	0.006	0.974	0.011	0	1	0	0	NA18644	female	SAME122976	CHB	Han Chinese	EAS	East Asian	1000 Genomes on GRCh38,1000 Genomes phase 3 release
NA18645	NA18645	1	1	0	1	0	0	0.008	0.007	0.965	0.02	0	1	0	0	NA18645	male	SAME122975	CHB	Han Chinese	EAS	East Asian	1000 Genomes on GRCh38,1000 Genomes phase 3 release,1000 Genomes phase 1 release
NA18646	NA18646	2	1	0	1	0	0	0.012	0.017	0.951	0.019	0	1	0	0	NA18646	female	SAME122978	CHB	Han Chinese	EAS	East Asian	1000 Genomes on GRCh38,1000 Genomes phase 3 release
NA18647	NA18647	1	1	0	1	0	0	0.01	0.008	0.965	0.017	0	1	0	0	NA18647	male	SAME122977	CHB	Han Chinese	EAS	East Asian	1000 Genomes on GRCh38,1000 Genomes phase 3 release,1000 Genomes phase 1 release
NA18648	NA18648	1	1	0	1	0	0	0.008	0.062	0.894	0.037	0	1	0	0	NA18648	male	SAME122974	CHB	Han Chinese	EAS	East Asian	1000 Genomes on GRCh38,1000 Genomes phase 3 release
NA18740	NA18740	1	1	0	1	0	0	0.008	0.025	0.936	0.031	0	1	0	0	NA18740	male	SAME123917	CHB	Han Chinese	EAS	East Asian	1000 Genomes on GRCh38,1000 Genomes phase 3 release,1000 Genomes phase 1 release
NA18745	NA18745	1	1	0	1	0	0	0.025	0.005	0.952	0.018	0	1	0	0	NA18745	male	SAME123914	CHB	Han Chinese	EAS	East Asian	1000 Genomes on GRCh38,1000 Genomes phase 3 release,1000 Genomes phase 1 release
NA18747	NA18747	1	1	0	1	0	0	0.01	0.019	0.96	0.011	0	1	0	0	NA18747	male	SAME123916	CHB	Han Chinese	EAS	East Asian	1000 Genomes on GRCh38,1000 Genomes phase 3 release,1000 Genomes phase 1 release
NA18748	NA18748	1	1	0	1	0	0	0.012	0.011	0.967	0.01	0	1	0	0	NA18748	male	SAME123909	CHB	Han Chinese	EAS	East Asian	1000 Genomes on GRCh38,1000 Genomes phase 3 release,1000 Genomes phase 1 release
NA18749	NA18749	1	1	0	1	0	0	0.006	0.009	0.978	0.006	0	1	0	0	NA18749	male	SAME123910	CHB	Han Chinese	EAS	East Asian	1000 Genomes on GRCh38,1000 Genomes phase 3 release,1000 Genomes phase 1 release
NA18757	NA18757	1	1	0	1	0	0	0.011	0.015	0.954	0.019	0	1	0	0	NA18757	male	SAME123727	CHB	Han Chinese	EAS	East Asian	1000 Genomes on GRCh38,1000 Genomes phase 3 release,1000 Genomes phase 1 release
NA18853	NA18853	1	1	0	0	0	1	0.977	0.011	0.005	0.007	0	0	0	1	NA18853	male	SAME124733	YRI	Yoruba	AFR	African	1000 Genomes on GRCh38,1000 Genomes phase 3 release,1000 Genomes phase 1 release
NA18856	NA18856	1	1	0	0	0	1	0.988	0.003	0.006	0.003	0	0	0	1	NA18856	male	SAME124736	YRI	Yoruba	AFR	African	1000 Genomes on GRCh38,1000 Genomes phase 3 release,1000 Genomes phase 1 release
NA18858	NA18858	2	1	0	0	0	1	0.98	0.006	0.006	0.008	0	0	0	1	NA18858	female	SAME124730	YRI	Yoruba	AFR	African	1000 Genomes on GRCh38,1000 Genomes phase 3 release,1000 Genomes phase 1 release,Geuvadis
NA18861	NA18861	2	1	0	0	0	1	0.966	0.014	0.012	0.009	0	0	0	1	NA18861	female	SAME124905	YRI	Yoruba	AFR	African	1000 Genomes on GRCh38,1000 Genomes phase 3 release,1000 Genomes phase 1 release,Geuvadis
NA18864	NA18864	2	1	0	0	0	1	0.972	0.005	0.014	0.009	0	0	0	1	NA18864	female	SAME124903	YRI	Yoruba	AFR	African	1000 Genomes on GRCh38,1000 Genomes phase 3 release
NA18865	NA18865	1	1	0	0	0	1	0.959	0.008	0.015	0.018	0	0	0	1	NA18865	male	SAME124902	YRI	Yoruba	AFR	African	1000 Genomes on GRCh38,1000 Genomes phase 3 release
NA18867	NA18867	2	1	0	0	0	1	0.942	0.008	0.03	0.019	0	0	0	1	NA18867	female	SAME124904	YRI	Yoruba	AFR	African	1000 Genomes on GRCh38,1000 Genomes phase 3 release,1000 Genomes phase 1 release,Geuvadis
NA18868	NA18868	1	1	0	0	0	1	0.968	0.006	0.015	0.012	0	0	0	1	NA18868	male	SAME124910	YRI	Yoruba	AFR	African	1000 Genomes on GRCh38,1000 Genomes phase 3 release,1000 Genomes phase 1 release,Geuvadis
NA18870	NA18870	2	1	0	0	0	1	0.954	0.011	0.008	0.027	0	0	0	1	NA18870	female	SAME125101	YRI	Yoruba	AFR	African	1000 Genomes on GRCh38,1000 Genomes phase 3 release,1000 Genomes phase 1 release,Geuvadis
NA18871	NA18871	1	1	0	0	0	1	0.963	0.006	0.014	0.016	0	0	0	1	NA18871	male	SAME125102	YRI	Yoruba	AFR	African	1000 Genomes on GRCh38,1000 Genomes phase 3 release,1000 Genomes phase 1 release
NA18873	NA18873	2	1	0	0	0	1	0.933	0.038	0.01	0.019	0	0	0	1	NA18873	female	SAME123536	YRI	Yoruba	AFR	African	1000 Genomes on GRCh38,1000 Genomes phase 3 release,1000 Genomes phase 1 release,Geuvadis
NA18874	NA18874	1	1	0	0	0	1	0.983	0.005	0.003	0.009	0	0	0	1	NA18874	male	SAME125105	YRI	Yoruba	AFR	African	1000 Genomes on GRCh38,1000 Genomes phase 3 release,1000 Genomes phase 1 release
NA18876	NA18876	2	1	0	0	0	1	0.952	0.008	0.019	0.021	0	0	0	1	NA18876	female	SAME125103	YRI	Yoruba	AFR	African	1000 Genomes on GRCh38,1000 Genomes phase 3 release
NA18877	NA18877	1	1	0	0	0	1	0.963	0.016	0.004	0.018	0	0	0	1	NA18877	male	SAME125104	YRI	Yoruba	AFR	African	1000 Genomes on GRCh38,1000 Genomes phase 3 release
NA18878	NA18878	2	1	0	0	0	1	0.975	0.012	0.004	0.008	0	0	0	1	NA18878	female	SAME125107	YRI	Yoruba	AFR	African	1000 Genomes on GRCh38,1000 Genomes phase 3 release
NA18879	NA18879	1	1	0	0	0	1	0.969	0.005	0.017	0.009	0	0	0	1	NA18879	male	SAME125108	YRI	Yoruba	AFR	African	1000 Genomes on GRCh38,1000 Genomes phase 3 release
NA18881	NA18881	2	1	0	0	0	1	0.968	0.011	0.012	0.009	0	0	0	1	NA18881	female	SAME125308	YRI	Yoruba	AFR	African	1000 Genomes on GRCh38,1000 Genomes phase 3 release
NA18907	NA18907	2	1	0	0	0	1	0.974	0.008	0.008	0.009	0	0	0	1	NA18907	female	SAME123563	YRI	Yoruba	AFR	African	1000 Genomes on GRCh38,1000 Genomes phase 3 release,1000 Genomes phase 1 release,Geuvadis
NA18908	NA18908	1	1	0	0	0	1	0.951	0.006	0.023	0.02	0	0	0	1	NA18908	male	SAME123560	YRI	Yoruba	AFR	African	1000 Genomes on GRCh38,1000 Genomes phase 3 release,1000 Genomes phase 1 release,Geuvadis
NA18909	NA18909	2	1	0	0	0	1	0.96	0.012	0.005	0.023	0	0	0	1	NA18909	female	SAME123561	YRI	Yoruba	AFR	African	1000 Genomes on GRCh38,1000 Genomes phase 3 release,1000 Genomes phase 1 release,Geuvadis
NA18910	NA18910	1	1	0	0	0	1	0.964	0.022	0.005	0.01	0	0	0	1	NA18910	male	SAME123402	YRI	Yoruba	AFR	African	1000 Genomes on GRCh38,1000 Genomes phase 3 release,1000 Genomes phase 1 release,Geuvadis
NA18912	NA18912	2	1	0	0	0	1	0.96	0.021	0.007	0.012	0	0	0	1	NA18912	female	SAME123404	YRI	Yoruba	AFR	African	1000 Genomes on GRCh38,1000 Genomes phase 3 release,1000 Genomes phase 1 release,Geuvadis
NA18915	NA18915	1	1	0	0	0	1	0.982	0.005	0.006	0.007	0	0	0	1	NA18915	male	SAME123405	YRI	Yoruba	AFR	African	1000 Genomes on GRCh38,1000 Genomes phase 3 release
NA18916	NA18916	2	1	0	0	0	1	0.982	0.008	0.004	0.006	0	0	0	1	NA18916	female	SAME123408	YRI	Yoruba	AFR	African	1000 Genomes on GRCh38,1000 Genomes phase 3 release,1000 Genomes phase 1 release,Geuvadis
NA18917	NA18917	1	1	0	0	0	1	0.97	0.012	0.006	0.012	0	0	0	1	NA18917	male	SAME123407	YRI	Yoruba	AFR	African	1000 Genomes on GRCh38,1000 Genomes phase 3 release,1000 Genomes phase 1 release,Geuvadis
NA18923	NA18923	1	1	0	0	0	1	0.981	0.004	0.007	0.008	0	0	0	1	NA18923	male	SAME123205	YRI	Yoruba	AFR	African	1000 Genomes on GRCh38,1000 Genomes phase 3 release,1000 Genomes phase 1 release,Geuvadis
NA18924	NA18924	2	1	0	0	0	1	0.965	0.013	0.012	0.01	0	0	0	1	NA18924	female	SAME123202	YRI	Yoruba	AFR	African	1000 Genomes on GRCh38,1000 Genomes phase 3 release,1000 Genomes phase 1 release
NA18933	NA18933	2	1	0	0	0	1	0.975	0.008	0.006	0.011	0	0	0	1	NA18933	female	SAME123037	YRI	Yoruba	AFR	African	1000 Genomes on GRCh38,1000 Genomes phase 3 release,1000 Genomes phase 1 release,Geuvadis
NA18934	NA18934	1	1	0	0	0	1	0.977	0.008	0.011	0.003	0	0	0	1	NA18934	male	SAME123036	YRI	Yoruba	AFR	African	1000 Genomes on GRCh38,1000 Genomes phase 3 release,1000 Genomes phase 1 release,Geuvadis
NA18939	NA18939	2	1	0	1	0	0	0.007	0.015	0.958	0.02	0	1	0	0	NA18939	female	SAME123041	JPT	Japanese	EAS	East Asian	1000 Genomes on GRCh38,1000 Genomes phase 3 release,1000 Genomes phase 1 release
NA18940	NA18940	1	1	0	1	0	0	0.021	0.053	0.852	0.075	0	1	0	0	NA18940	male	SAME124310	JPT	Japanese	EAS	East Asian	1000 Genomes on GRCh38,1000 Genomes phase 3 release,1000 Genomes phase 1 release
NA18941	NA18941	2	1	0	1	0	0	0.035	0.012	0.942	0.011	0	1	0	0	NA18941	female	SAME124311	JPT	Japanese	EAS	East Asian	1000 Genomes on GRCh38,1000 Genomes phase 3 release,1000 Genomes phase 1 release
NA18942	NA18942	2	1	0	1	0	0	0.007	0.011	0.969	0.014	0	1	0	0	NA18942	female	SAME124308	JPT	Japanese	EAS	East Asian	1000 Genomes on GRCh38,1000 Genomes phase 3 release,1000 Genomes phase 1 release
NA18943	NA18943	1	1	0	1	0	0	0.012	0.038	0.923	0.027	0	1	0	0	NA18943	male	SAME124309	JPT	Japanese	EAS	East Asian	1000 Genomes on GRCh38,1000 Genomes phase 3 release,1000 Genomes phase 1 release
NA18944	NA18944	1	1	0	1	0	0	0.011	0.028	0.934	0.027	0	1	0	0	NA18944	male	SAME124314	JPT	Japanese	EAS	East Asian	1000 Genomes on GRCh38,1000 Genomes phase 3 release,1000 Genomes phase 1 release
NA18945	NA18945	1	1	0	1	0	0	0.005	0.011	0.968	0.017	0	1	0	0	NA18945	male	SAME124315	JPT	Japanese	EAS	East Asian	1000 Genomes on GRCh38,1000 Genomes phase 3 release,1000 Genomes phase 1 release
NA18946	NA18946	2	1	0	1	0	0	0.006	0.013	0.966	0.015	0	1	0	0	NA18946	female	SAME124312	JPT	Japanese	EAS	East Asian	1000 Genomes on GRCh38,1000 Genomes phase 3 release,1000 Genomes phase 1 release
NA18947	NA18947	2	1	0	1	0	0	0.018	0.018	0.943	0.021	0	1	0	0	NA18947	female	SAME124313	JPT	Japanese	EAS	East Asian	1000 Genomes on GRCh38,1000 Genomes phase 3 release,1000 Genomes phase 1 release
NA18948	NA18948	1	1	0	1	0	0	0.01	0.007	0.975	0.008	0	1	0	0	NA18948	male	SAME124316	JPT	Japanese	EAS	East Asian	1000 Genomes on GRCh38,1000 Genomes phase 3 release,1000 Genomes phase 1 release
NA18949	NA18949	2	1	0	1	0	0	0.027	0.014	0.938	0.022	0	1	0	0	NA18949	female	SAME124317	JPT	Japanese	EAS	East Asian	1000 Genomes on GRCh38,1000 Genomes phase 3 release,1000 Genomes phase 1 release
NA18950	NA18950	2	1	0	1	0	0	0.009	0.012	0.951	0.027	0	1	0	0	NA18950	female	SAME124112	JPT	Japanese	EAS	East Asian	1000 Genomes on GRCh38,1000 Genomes phase 3 release,1000 Genomes phase 1 release
NA18951	NA18951	2	1	0	1	0	0	0.005	0.013	0.969	0.014	0	1	0	0	NA18951	female	SAME124111	JPT	Japanese	EAS	East Asian	1000 Genomes on GRCh38,1000 Genomes phase 3 release,1000 Genomes phase 1 release
NA18952	NA18952	1	1	0	1	0	0	0.007	0.006	0.977	0.009	0	1	0	0	NA18952	male	SAME124114	JPT	Japanese	EAS	East Asian	1000 Genomes on GRCh38,1000 Genomes phase 3 release,1000 Genomes phase 1 release
NA18953	NA18953	1	1	0	1	0	0	0.011	0.022	0.911	0.055	0	1	0	0	NA18953	male	SAME124113	JPT	Japanese	EAS	East Asian	1000 Genomes on GRCh38,1000 Genomes phase 3 release,1000 Genomes phase 1 release
NA18954	NA18954	2	1	0	1	0	0	0.012	0.013	0.942	0.033	0	1	0	0	NA18954	female	SAME124108	JPT	Japanese	EAS	East Asian	1000 Genomes on GRCh38,1000 Genomes phase 3 release,1000 Genomes phase 1 release
NA18956	NA18956	2	1	0	1	0	0	0.012	0.026	0.935	0.027	0	1	0	0	NA18956	female	SAME124110	JPT	Japanese	EAS	East Asian	1000 Genomes on GRCh38,1000 Genomes phase 3 release,1000 Genomes phase 1 release
NA18957	NA18957	2	1	0	1	0	0	0.016	0.025	0.918	0.041	0	1	0	0	NA18957	female	SAME124109	JPT	Japanese	EAS	East Asian	1000 Genomes on GRCh38,1000 Genomes phase 3 release,1000 Genomes phase 1 release
NA18959	NA18959	1	1	0	1	0	0	0.007	0.01	0.945	0.037	0	1	0	0	NA18959	male	SAME124115	JPT	Japanese	EAS	East Asian	1000 Genomes on GRCh38,1000 Genomes phase 3 release,1000 Genomes phase 1 release
NA18960	NA18960	1	1	0	1	0	0	0.022	0.009	0.955	0.014	0	1	0	0	NA18960	male	SAME123956	JPT	Japanese	EAS	East Asian	1000 Genomes on GRCh38,1000 Genomes phase 3 release,1000 Genomes phase 1 release
NA18961	NA18961	1	1	0	1	0	0	0.004	0.01	0.973	0.013	0	1	0	0	NA18961	male	SAME123957	JPT	Japanese	EAS	East Asian	1000 Genomes on GRCh38,1000 Genomes phase 3 release,1000 Genomes phase 1 release
NA18962	NA18962	1	1	0	1	0	0	0.012	0.004	0.972	0.012	0	1	0	0	NA18962	male	SAME123958	JPT	Japanese	EAS	East Asian	1000 Genomes on GRCh38,1000 Genomes phase 3 release,1000 Genomes phase 1 release
NA18963	NA18963	2	1	0	1	0	0	0.026	0.018	0.915	0.042	0	1	0	0	NA18963	female	SAME123959	JPT	Japanese	EAS	East Asian	1000 Genomes on GRCh38,1000 Genomes phase 3 release,1000 Genomes phase 1 release
NA18964	NA18964	2	1	0	1	0	0	0.008	0.003	0.977	0.012	0	1	0	0	NA18964	female	SAME123960	JPT	Japanese	EAS	East Asian	1000 Genomes on GRCh38,1000 Genomes phase 3 release,1000 Genomes phase 1 release
NA18965	NA18965	1	1	0	1	0	0	0.009	0.029	0.902	0.06	0	1	0	0	NA18965	male	SAME123961	JPT	Japanese	EAS	East Asian	1000 Genomes on GRCh38,1000 Genomes phase 3 release,1000 Genomes phase 1 release
NA18966	NA18966	1	1	0	1	0	0	0.007	0.01	0.968	0.015	0	1	0	0	NA18966	male	SAME123962	JPT	Japanese	EAS	East Asian	1000 Genomes on GRCh38,1000 Genomes phase 3 release,1000 Genomes phase 1 release
NA18967	NA18967	1	1	0	1	0	0	0.056	0.013	0.897	0.034	0	1	0	0	NA18967	male	SAME123963	JPT	Japanese	EAS	East Asian	1000 Genomes on GRCh38,1000 Genomes phase 3 release,1000 Genomes phase 1 release
NA18968	NA18968	2	1	0	1	0	0	0.012	0.007	0.969	0.012	0	1	0	0	NA18968	female	SAME123953	JPT	Japanese	EAS	East Asian	1000 Genomes on GRCh38,1000 Genomes phase 3 release,1000 Genomes phase 1 release
NA18969	NA18969	2	1	0	1	0	0	0.011	0.007	0.976	0.006	0	1	0	0	NA18969	female	SAME123954	JPT	Japanese	EAS	East Asian	1000 Genomes on GRCh38,1000 Genomes phase 3 release,1000 Genomes phase 1 release
NA18970	NA18970	1	1	0	1	0	0	0.016	0.033	0.924	0.027	0	1	0	0	NA18970	male	SAME123764	JPT	Japanese	EAS	East Asian	1000 Genomes on GRCh38,1000 Genomes phase 3 release,1000 Genomes phase 1 release
NA18971	NA18971	1	1	0	1	0	0	0.015	0.019	0.95	0.016	0	1	0	0	NA18971	male	SAME123763	JPT	Japanese	EAS	East Asian	1000 Genomes on GRCh38,1000 Genomes phase 3 release,1000 Genomes phase 1 release
NA18972	NA18972	2	1	0	1	0	0	0.02	0.005	0.965	0.009	0	1	0	0	NA18972	female	SAME123762	JPT	Japanese	EAS	East Asian	1000 Genomes on GRCh38,1000 Genomes phase 3 release,1000 Genomes phase 1 release
NA18973	NA18973	2	1	0	1	0	0	0.008	0.057	0.855	0.079	0	1	0	0	NA18973	female	SAME123761	JPT	Japanese	EAS	East Asian	1000 Genomes on GRCh38,1000 Genomes phase 3 release,1000 Genomes phase 1 release
NA18974	NA18974	1	1	0	1	0	0	0.003	0.007	0.98	0.011	0	1	0	0	NA18974	male	SAME123768	JPT	Japanese	EAS	East Asian	1000 Genomes on GRCh38,1000 Genomes phase 3 release,1000 Genomes phase 1 release
NA18975	NA18975	2	1	0	1	0	0	0.008	0.018	0.964	0.01	0	1	0	0	NA18975	female	SAME123767	JPT	Japanese	EAS	East Asian	1000 Genomes on GRCh38,1000 Genomes phase 3 release,1000 Genomes phase 1 release
NA18976	NA18976	2	1	0	1	0	0	0.012	0.011	0.948	0.03	0	1	0	0	NA18976	female	SAME123766	JPT	Japanese	EAS	East Asian	1000 Genomes on GRCh38,1000 Genomes phase 3 release,1000 Genomes phase 1 release
NA18977	NA18977	1	1	0	1	0	0	0.089	0.015	0.855	0.041	0	1	0	0	NA18977	male	SAME123765	JPT	Japanese	EAS	East Asian	1000 Genomes on GRCh38,1000 Genomes phase 3 release,1000 Genomes phase 1 release
NA18978	NA18978	2	1	0	1	0	0	0.018	0.032	0.919	0.031	0	1	0	0	NA18978	female	SAME123760	JPT	Japanese	EAS	East Asian	1000 Genomes on GRCh38,1000 Genomes phase 3 release,1000 Genomes phase 1 release
NA18979	NA18979	2	1	0	1	0	0	0.01	0.058	0.9	0.033	0	1	0	0	NA18979	female	SAME123759	JPT	Japanese	EAS	East Asian	1000 Genomes on GRCh38,1000 Genomes phase 3 release,1000 Genomes phase 1 release
NA18980	NA18980	2	1	0	1	0	0	0.019	0.011	0.952	0.019	0	1	0	0	NA18980	female	SAME123527	JPT	Japanese	EAS	East Asian	1000 Genomes on GRCh38,1000 Genomes phase 3 release,1000 Genomes phase 1 release
NA18981	NA18981	2	1	0	1	0	0	0.017	0.005	0.97	0.007	0	1	0	0	NA18981	female	SAME123426	JPT	Japanese	EAS	East Asian	1000 Genomes on GRCh38,1000 Genomes phase 3 release,1000 Genomes phase 1 release
NA18982	NA18982	1	1	0	1	0	0	0.021	0.019	0.929	0.031	0	1	0	0	NA18982	male	SAME125073	JPT	Japanese	EAS	East Asian	1000 Genomes on GRCh38,1000 Genomes phase 3 release,1000 Genomes phase 1 release
NA18983	NA18983	1	1	0	1	0	0	0.01	0.006	0.971	0.013	0	1	0	0	NA18983	male	SAME125074	JPT	Japanese	EAS	East Asian	1000 Genomes on GRCh38,1000 Genomes phase 3 release,1000 Genomes phase 1 release
NA18984	NA18984	1	1	0	1	0	0	0.008	0.007	0.976	0.01	0	1	0	0	NA18984	male	SAME125071	JPT	Japanese	EAS	East Asian	1000 Genomes on GRCh38,1000 Genomes phase 3 release,1000 Genomes phase 1 release
NA18985	NA18985	1	1	0	1	0	0	0.011	0.004	0.972	0.013	0	1	0	0	NA18985	male	SAME123413	JPT	Japanese	EAS	East Asian	1000 Genomes on GRCh38,1000 Genomes phase 3 release,1000 Genomes phase 1 release
NA18986	NA18986	1	1	0	1	0	0	0.014	0.01	0.961	0.015	0	1	0	0	NA18986	male	SAME125069	JPT	Japanese	EAS	East Asian	1000 Genomes on GRCh38,1000 Genomes phase 3 release,1000 Genomes phase 1 release
NA18987	NA18987	2	1	0	1	0	0	0.026	0.01	0.926	0.038	0	1	0	0	NA18987	female	SAME125070	JPT	Japanese	EAS	East Asian	1000 Genomes on GRCh38,1000 Genomes phase 3 release,1000 Genomes phase 1 release
NA18988	NA18988	1	1	0	1	0	0	0.006	0.004	0.977	0.013	0	1	0	0	NA18988	male	SAME125078	JPT	Japanese	EAS	East Asian	1000 Genomes on GRCh38,1000 Genomes phase 3 release,1000 Genomes phase 1 release
NA18989	NA18989	1	1	0	1	0	0	0.008	0.018	0.965	0.009	0	1	0	0	NA18989	male	SAME125079	JPT	Japanese	EAS	East Asian	1000 Genomes on GRCh38,1000 Genomes phase 3 release,1000 Genomes phase 1 release
NA18990	NA18990	1	1	0	1	0	0	0.007	0.025	0.953	0.015	0	1	0	0	NA18990	male	SAME124893	JPT	Japanese	EAS	East Asian	1000 Genomes on GRCh38,1000 Genomes phase 3 release,1000 Genomes phase 1 release
NA18991	NA18991	2	1	0	1	0	0	0.009	0.006	0.978	0.008	0	1	0	0	NA18991	female	SAME124892	JPT	Japanese	EAS	East Asian	1000 Genomes on GRCh38,1000 Genomes phase 3 release,1000 Genomes phase 1 release
NA18992	NA18992	2	1	0	1	0	0	0.014	0.016	0.96	0.01	0	1	0	0	NA18992	female	SAME124983	JPT	Japanese	EAS	East Asian	1000 Genomes on GRCh38,1000 Genomes phase 3 release,1000 Genomes phase 1 release
NA18993	NA18993	2	1	0	1	0	0	0.021	0.007	0.946	0.026	0	1	0	0	NA18993	female	SAME124894	JPT	Japanese	EAS	East Asian	1000 Genomes on GRCh38,1000 Genomes phase 3 release,1000 Genomes phase 1 release
NA18994	NA18994	1	1	0	1	0	0	0.011	0.071	0.892	0.026	0	1	0	0	NA18994	male	SAME124897	JPT	Japanese	EAS	East Asian	1000 Genomes on GRCh38,1000 Genomes phase 3 release,1000 Genomes phase 1 release
NA18995	NA18995	1	1	0	1	0	0	0.068	0.02	0.878	0.033	0	1	0	0	NA18995	male	SAME124896	JPT	Japanese	EAS	East Asian	1000 Genomes on GRCh38,1000 Genomes phase 3 release,1000 Genomes phase 1 release
NA18997	NA18997	2	1	0	1	0	0	0.007	0.007	0.978	0.009	0	1	0	0	NA18997	female	SAME124898	JPT	Japanese	EAS	East Asian	1000 Genomes on GRCh38,1000 Genomes phase 3 release,1000 Genomes phase 1 release
NA18998	NA18998	2	1	0	1	0	0	0.021	0.033	0.907	0.039	0	1	0	0	NA18998	female	SAME124891	JPT	Japanese	EAS	East Asian	1000 Genomes on GRCh38,1000 Genomes phase 3 release,1000 Genomes phase 1 release
NA18999	NA18999	2	1	0	1	0	0	0.014	0.016	0.958	0.012	0	1	0	0	NA18999	female	SAME124890	JPT	Japanese	EAS	East Asian	1000 Genomes on GRCh38,1000 Genomes phase 3 release,1000 Genomes phase 1 release
NA19000	NA19000	1	1	0	1	0	0	0.008	0.01	0.942	0.039	0	1	0	0	NA19000	male	SAME124477	JPT	Japanese	EAS	East Asian	1000 Genomes on GRCh38,1000 Genomes phase 3 release,1000 Genomes phase 1 release
NA19001	NA19001	2	1	0	1	0	0	0.017	0.014	0.945	0.023	0	1	0	0	NA19001	female	SAME124478	JPT	Japanese	EAS	East Asian	1000 Genomes on GRCh38,1000 Genomes phase 3 release,1000 Genomes phase 1 release
NA19002	NA19002	2	1	0	1	0	0	0.007	0.008	0.971	0.013	0	1	0	0	NA19002	female	SAME124479	JPT	Japanese	EAS	East Asian	1000 Genomes on GRCh38,1000 Genomes phase 3 release,1000 Genomes phase 1 release
NA19003	NA19003	2	1	0	1	0	0	0.033	0.009	0.945	0.012	0	1	0	0	NA19003	female	SAME124480	JPT	Japanese	EAS	East Asian	1000 Genomes on GRCh38,1000 Genomes phase 3 release,1000 Genomes phase 1 release
NA19004	NA19004	1	1	0	1	0	0	0.004	0.006	0.979	0.011	0	1	0	0	NA19004	male	SAME124473	JPT	Japanese	EAS	East Asian	1000 Genomes on GRCh38,1000 Genomes phase 3 release,1000 Genomes phase 1 release
NA19005	NA19005	1	1	0	1	0	0	0.024	0.011	0.952	0.013	0	1	0	0	NA19005	male	SAME124474	JPT	Japanese	EAS	East Asian	1000 Genomes on GRCh38,1000 Genomes phase 3 release,1000 Genomes phase 1 release
NA19006	NA19006	1	1	0	1	0	0	0.004	0.015	0.929	0.052	0	1	0	0	NA19006	male	SAME125119	JPT	Japanese	EAS	East Asian	1000 Genomes on GRCh38,1000 Genomes phase 3 release
NA19007	NA19007	1	1	0	1	0	0	0.031	0.031	0.714	0.224	0	1	0	0	NA19007	male	SAME124476	JPT	Japanese	EAS	East Asian	1000 Genomes on GRCh38,1000 Genomes phase 3 release,1000 Genomes phase 1 release
NA19009	NA19009	1	1	0	1	0	0	0.01	0.005	0.97	0.015	0	1	0	0	NA19009	male	SAME125133	JPT	Japanese	EAS	East Asian	1000 Genomes on GRCh38,1000 Genomes phase 3 release,1000 Genomes phase 1 release
NA19010	NA19010	2	1	0	1	0	0	0.014	0.027	0.954	0.006	0	1	0	0	NA19010	female	SAME123989	JPT	Japanese	EAS	East Asian	1000 Genomes on GRCh38,1000 Genomes phase 3 release,1000 Genomes phase 1 release
NA19011	NA19011	2	1	0	1	0	0	0.007	0.017	0.963	0.013	0	1	0	0	NA19011	female	SAME124512	JPT	Japanese	EAS	East Asian	1000 Genomes on GRCh38,1000 Genomes phase 3 release
NA19012	NA19012	1	1	0	1	0	0	0.004	0.009	0.976	0.011	0	1	0	0	NA19012	male	SAME124260	JPT	Japanese	EAS	East Asian	1000 Genomes on GRCh38,1000 Genomes phase 3 release,1000 Genomes phase 1 release
NA19017	NA19017	2	1	0	0	0	1	0.887	0.024	0.067	0.022	0	0	0	1	NA19017	female	SAME124259	LWK	Luhya	AFR	African	1000 Genomes on GRCh38,1000 Genomes phase 3 release
NA19019	NA19019	2	1	0	0	0	1	0.953	0.021	0.018	0.008	0	0	0	1	NA19019	female	SAME124000	LWK	Luhya	AFR	African	1000 Genomes on GRCh38,1000 Genomes phase 3 release
NA19020	NA19020	1	1	0	0	0	1	0.966	0.008	0.005	0.021	0	0	0	1	NA19020	male	SAME124855	LWK	Luhya	AFR	African	1000 Genomes on GRCh38,1000 Genomes phase 3 release,1000 Genomes phase 1 release
NA19023	NA19023	2	1	0	0	0	1	0.927	0.011	0.034	0.027	0	0	0	1	NA19023	female	SAME124854	LWK	Luhya	AFR	African	1000 Genomes on GRCh38,1000 Genomes phase 3 release
NA19024	NA19024	2	1	0	0	0	1	0.963	0.018	0.007	0.012	0	0	0	1	NA19024	female	SAME124851	LWK	Luhya	AFR	African	1000 Genomes on GRCh38,1000 Genomes phase 3 release
NA19025	NA19025	1	1	0	0	0	1	0.948	0.004	0.035	0.013	0	0	0	1	NA19025	male	SAME124852	LWK	Luhya	AFR	African	1000 Genomes on GRCh38,1000 Genomes phase 3 release
NA19026	NA19026	1	1	0	0	0	1	0.978	0.007	0.004	0.01	0	0	0	1	NA19026	male	SAME124849	LWK	Luhya	AFR	African	1000 Genomes on GRCh38,1000 Genomes phase 3 release
NA19027	NA19027	1	1	0	0	0	1	0.935	0.018	0.008	0.039	0	0	0	1	NA19027	male	SAME124850	LWK	Luhya	AFR	African	1000 Genomes on GRCh38,1000 Genomes phase 3 release,1000 Genomes phase 1 release
NA19028	NA19028	1	1	0	0	0	1	0.921	0.027	0.011	0.041	0	0	0	1	NA19028	male	SAME124848	LWK	Luhya	AFR	African	1000 Genomes on GRCh38,1000 Genomes phase 3 release,1000 Genomes phase 1 release
NA19030	NA19030	2	1	0	0	0	1	0.975	0.011	0.008	0.006	0	0	0	1	NA19030	female	SAME123544	LWK	Luhya	AFR	African	1000 Genomes on GRCh38,1000 Genomes phase 3 release
NA19031	NA19031	1	1	0	0	0	1	0.861	0.02	0.055	0.064	0	0	0	1	NA19031	male	SAME123543	LWK	Luhya	AFR	African	1000 Genomes on GRCh38,1000 Genomes phase 3 release,1000 Genomes phase 1 release
NA19035	NA19035	1	1	0	0	0	1	0.801	0.07	0.025	0.104	0	0	0	1	NA19035	male	SAME124664	LWK	Luhya	AFR	African	1000 Genomes on GRCh38,1000 Genomes phase 3 release,1000 Genomes phase 1 release
NA19036	NA19036	2	1	0	0	0	1	0.959	0.019	0.01	0.012	0	0	0	1	NA19036	female	SAME124666	LWK	Luhya	AFR	African	1000 Genomes on GRCh38,1000 Genomes phase 3 release,1000 Genomes phase 1 release
NA19037	NA19037	2	1	0	0	0	1	0.825	0.025	0.076	0.074	0	0	0	1	NA19037	female	SAME124665	LWK	Luhya	AFR	African	1000 Genomes on GRCh38,1000 Genomes phase 3 release
NA19038	NA19038	2	1	0	0	0	1	0.948	0.01	0.026	0.016	0	0	0	1	NA19038	female	SAME124668	LWK	Luhya	AFR	African	1000 Genomes on GRCh38,1000 Genomes phase 3 release,1000 Genomes phase 1 release
NA19041	NA19041	1	1	0	0	0	1	0.952	0.019	0.015	0.014	0	0	0	1	NA19041	male	SAME125241	LWK	Luhya	AFR	African	1000 Genomes on GRCh38,1000 Genomes phase 3 release,1000 Genomes phase 1 release
NA19042	NA19042	2	1	0	0	0	1	0.971	0.009	0.006	0.014	0	0	0	1	NA19042	female	SAME125242	LWK	Luhya	AFR	African	1000 Genomes on GRCh38,1000 Genomes phase 3 release
NA19043	NA19043	1	1	0	0	0	1	0.95	0.011	0.011	0.028	0	0	0	1	NA19043	male	SAME125243	LWK	Luhya	AFR	African	1000 Genomes on GRCh38,1000 Genomes phase 3 release
NA19054	NA19054	2	1	0	1	0	0	0.008	0.024	0.947	0.021	0	1	0	0	NA19054	female	SAME125028	JPT	Japanese	EAS	East Asian	1000 Genomes on GRCh38,1000 Genomes phase 3 release,1000 Genomes phase 1 release
NA19055	NA19055	1	1	0	1	0	0	0.02	0.009	0.963	0.008	0	1	0	0	NA19055	male	SAME125027	JPT	Japanese	EAS	East Asian	1000 Genomes on GRCh38,1000 Genomes phase 3 release,1000 Genomes phase 1 release
NA19056	NA19056	1	1	0	1	0	0	0.101	0.017	0.856	0.027	0	1	0	0	NA19056	male	SAME125026	JPT	Japanese	EAS	East Asian	1000 Genomes on GRCh38,1000 Genomes phase 3 release,1000 Genomes phase 1 release
NA19057	NA19057	2	1	0	1	0	0	0.008	0.021	0.962	0.01	0	1	0	0	NA19057	female	SAME125025	JPT	Japanese	EAS	East Asian	1000 Genomes on GRCh38,1000 Genomes phase 3 release,1000 Genomes phase 1 release
NA19058	NA19058	1	1	0	1	0	0	0.012	0.006	0.977	0.005	0	1	0	0	NA19058	male	SAME125024	JPT	Japanese	EAS	East Asian	1000 Genomes on GRCh38,1000 Genomes phase 3 release,1000 Genomes phase 1 release
[truncated: 505 more rows]

## Sheet: Val_1KGP
FID	IID	SEX_2_FEM-1_MALE	PHENOTYPE	AMR1EUR2EAS3HIS4AFR0_2	AMR1EUR2EAS3HIS4AFR0_3	AMR1EUR2EAS3HIS4AFR0_4	AMR1EUR2EAS3HIS4AFR0_0	Pop1African	Pop2European	Pop3EastAsian	Pop4Hispanic	PopSelfrep_2_European	PopSelfrep_3_Asian	PopSelfrep_4_Hispanic	PopSelfrep_0_Black	Sample name	Sex	Biosample ID	Population code	Population name	Superpopulation code	Superpopulation name	Data collections
HG00096	HG00096	1	1	1	0	0	0	0.014	0.955	0.007	0.025	1	0	0	0	HG00096	male	SAME123268	GBR	British	EUR	European	1000 Genomes on GRCh38,1000 Genomes phase 3 release,1000 Genomes phase 1 release,Geuvadis
HG00099	HG00099	2	1	1	0	0	0	0.017	0.938	0.014	0.031	1	0	0	0	HG00099	female	SAME123271	GBR	British	EUR	European	1000 Genomes on GRCh38,1000 Genomes phase 3 release,1000 Genomes phase 1 release,Geuvadis
HG00103	HG00103	1	1	1	0	0	0	0.008	0.94	0.005	0.046	1	0	0	0	HG00103	male	SAME125151	GBR	British	EUR	European	1000 Genomes on GRCh38,1000 Genomes phase 3 release,1000 Genomes phase 1 release,Geuvadis
HG00107	HG00107	1	1	1	0	0	0	0.006	0.902	0.032	0.059	1	0	0	0	HG00107	male	SAME123947	GBR	British	EUR	European	1000 Genomes on GRCh38,1000 Genomes phase 3 release,1000 Genomes phase 1 release,Geuvadis
HG00108	HG00108	1	1	1	0	0	0	0.012	0.952	0.01	0.026	1	0	0	0	HG00108	male	SAME125161	GBR	British	EUR	European	1000 Genomes on GRCh38,1000 Genomes phase 3 release,1000 Genomes phase 1 release,Geuvadis
HG00111	HG00111	2	1	1	0	0	0	0.007	0.964	0.013	0.017	1	0	0	0	HG00111	female	SAME125340	GBR	British	EUR	European	1000 Genomes on GRCh38,1000 Genomes phase 3 release,1000 Genomes phase 1 release,Geuvadis
HG00113	HG00113	1	1	0	0	1	0	0.005	0.838	0.016	0.141	1	0	0	0	HG00113	male	SAME125342	GBR	British	EUR	European	1000 Genomes on GRCh38,1000 Genomes phase 3 release,1000 Genomes phase 1 release
HG00116	HG00116	1	1	1	0	0	0	0.02	0.946	0.011	0.023	1	0	0	0	HG00116	male	SAME125345	GBR	British	EUR	European	1000 Genomes on GRCh38,1000 Genomes phase 3 release,1000 Genomes phase 1 release,Geuvadis
HG00117	HG00117	1	1	1	0	0	0	0.013	0.909	0.008	0.07	1	0	0	0	HG00117	male	SAME125346	GBR	British	EUR	European	1000 Genomes on GRCh38,1000 Genomes phase 3 release,1000 Genomes phase 1 release,Geuvadis
HG00118	HG00118	2	1	1	0	0	0	0.008	0.908	0.01	0.074	1	0	0	0	HG00118	female	SAME125347	GBR	British	EUR	European	1000 Genomes on GRCh38,1000 Genomes phase 3 release,1000 Genomes phase 1 release,Geuvadis
HG00119	HG00119	1	1	0	0	0	0	0.007	0.881	0.015	0.096	1	0	0	0	HG00119	male	SAME125348	GBR	British	EUR	European	1000 Genomes on GRCh38,1000 Genomes phase 3 release,1000 Genomes phase 1 release,Geuvadis
HG00121	HG00121	2	1	1	0	0	0	0.016	0.935	0.018	0.031	1	0	0	0	HG00121	female	SAME122873	GBR	British	EUR	European	1000 Genomes on GRCh38,1000 Genomes phase 3 release,1000 Genomes phase 1 release,Geuvadis
HG00123	HG00123	2	1	1	0	0	0	0.01	0.98	0.005	0.005	1	0	0	0	HG00123	female	SAME122875	GBR	British	EUR	European	1000 Genomes on GRCh38,1000 Genomes phase 3 release,1000 Genomes phase 1 release,Geuvadis
HG00125	HG00125	2	1	1	0	0	0	0.01	0.936	0.009	0.044	1	0	0	0	HG00125	female	SAME122869	GBR	British	EUR	European	1000 Genomes on GRCh38,1000 Genomes phase 3 release,1000 Genomes phase 1 release,Geuvadis
HG00128	HG00128	2	1	0	0	0	0	0.012	0.886	0.022	0.08	1	0	0	0	HG00128	female	SAME122868	GBR	British	EUR	European	1000 Genomes on GRCh38,1000 Genomes phase 3 release,1000 Genomes phase 1 release,Geuvadis
HG00129	HG00129	1	1	1	0	0	0	0.006	0.967	0.006	0.022	1	0	0	0	HG00129	male	SAME122867	GBR	British	EUR	European	1000 Genomes on GRCh38,1000 Genomes phase 3 release,1000 Genomes phase 1 release,Geuvadis
HG00130	HG00130	2	1	1	0	0	0	0.029	0.932	0.006	0.034	1	0	0	0	HG00130	female	SAME123063	GBR	British	EUR	European	1000 Genomes on GRCh38,1000 Genomes phase 3 release,1000 Genomes phase 1 release,Geuvadis
HG00136	HG00136	1	1	0	0	0	0	0.019	0.895	0.024	0.061	1	0	0	0	HG00136	male	SAME123065	GBR	British	EUR	European	1000 Genomes on GRCh38,1000 Genomes phase 3 release,1000 Genomes phase 1 release,Geuvadis
HG00137	HG00137	2	1	1	0	0	0	0.011	0.928	0.011	0.05	1	0	0	0	HG00137	female	SAME123066	GBR	British	EUR	European	1000 Genomes on GRCh38,1000 Genomes phase 3 release,1000 Genomes phase 1 release,Geuvadis
HG00143	HG00143	1	1	0	0	1	0	0.011	0.759	0.018	0.212	1	0	0	0	HG00143	male	SAME124393	GBR	British	EUR	European	1000 Genomes on GRCh38,1000 Genomes phase 3 release,1000 Genomes phase 1 release,Geuvadis
HG00145	HG00145	1	1	1	0	0	0	0.02	0.945	0.011	0.025	1	0	0	0	HG00145	male	SAME124391	GBR	British	EUR	European	1000 Genomes on GRCh38,1000 Genomes phase 3 release,1000 Genomes phase 1 release,Geuvadis
HG00146	HG00146	2	1	1	0	0	0	0.022	0.915	0.013	0.051	1	0	0	0	HG00146	female	SAME124390	GBR	British	EUR	European	1000 Genomes on GRCh38,1000 Genomes phase 3 release,1000 Genomes phase 1 release,Geuvadis
HG00148	HG00148	1	1	1	0	0	0	0.027	0.913	0.005	0.054	1	0	0	0	HG00148	male	SAME124388	GBR	British	EUR	European	1000 Genomes on GRCh38,1000 Genomes phase 3 release,1000 Genomes phase 1 release,Geuvadis
HG00149	HG00149	1	1	0	0	1	0	0.035	0.54	0.058	0.367	1	0	0	0	HG00149	male	SAME124387	GBR	British	EUR	European	1000 Genomes on GRCh38,1000 Genomes phase 3 release,1000 Genomes phase 1 release,Geuvadis
HG00171	HG00171	2	1	1	0	0	0	0.011	0.918	0.023	0.049	1	0	0	0	HG00171	female	SAME124961	FIN	Finnish	EUR	European	1000 Genomes on GRCh38,1000 Genomes phase 3 release,1000 Genomes phase 1 release,Geuvadis
HG00174	HG00174	2	1	1	0	0	0	0.01	0.905	0.043	0.042	1	0	0	0	HG00174	female	SAME124958	FIN	Finnish	EUR	European	1000 Genomes on GRCh38,1000 Genomes phase 3 release,1000 Genomes phase 1 release,Geuvadis
HG00176	HG00176	2	1	0	0	0	0	0.011	0.899	0.03	0.06	1	0	0	0	HG00176	female	SAME124956	FIN	Finnish	EUR	European	1000 Genomes on GRCh38,1000 Genomes phase 3 release,1000 Genomes phase 1 release,Geuvadis
HG00179	HG00179	2	1	0	0	1	0	0.007	0.714	0.099	0.18	1	0	0	0	HG00179	female	SAME124965	FIN	Finnish	EUR	European	1000 Genomes on GRCh38,1000 Genomes phase 3 release,1000 Genomes phase 1 release,Geuvadis
HG00181	HG00181	1	1	0	0	0	0	0.028	0.851	0.024	0.097	1	0	0	0	HG00181	male	SAME123644	FIN	Finnish	EUR	European	1000 Genomes on GRCh38,1000 Genomes phase 3 release,1000 Genomes phase 1 release,Geuvadis
HG00182	HG00182	1	1	0	0	1	0	0.014	0.674	0.024	0.288	1	0	0	0	HG00182	male	SAME123643	FIN	Finnish	EUR	European	1000 Genomes on GRCh38,1000 Genomes phase 3 release,1000 Genomes phase 1 release,Geuvadis
HG00183	HG00183	1	1	0	0	1	0	0.009	0.724	0.078	0.188	1	0	0	0	HG00183	male	SAME123642	FIN	Finnish	EUR	European	1000 Genomes on GRCh38,1000 Genomes phase 3 release,1000 Genomes phase 1 release,Geuvadis
HG00190	HG00190	1	1	0	0	0	0	0.026	0.877	0.023	0.073	1	0	0	0	HG00190	male	SAME123856	FIN	Finnish	EUR	European	1000 Genomes on GRCh38,1000 Genomes phase 3 release,1000 Genomes phase 1 release
HG00232	HG00232	2	1	1	0	0	0	0.012	0.956	0.021	0.011	1	0	0	0	HG00232	female	SAME124128	GBR	British	EUR	European	1000 Genomes on GRCh38,1000 Genomes phase 3 release,1000 Genomes phase 1 release,Geuvadis
HG00235	HG00235	2	1	1	0	0	0	0.011	0.927	0.019	0.043	1	0	0	0	HG00235	female	SAME124122	GBR	British	EUR	European	1000 Genomes on GRCh38,1000 Genomes phase 3 release,1000 Genomes phase 1 release,Geuvadis
HG00238	HG00238	2	1	0	0	0	0	0.016	0.889	0.026	0.07	1	0	0	0	HG00238	female	SAME124131	GBR	British	EUR	European	1000 Genomes on GRCh38,1000 Genomes phase 3 release,1000 Genomes phase 1 release,Geuvadis
HG00242	HG00242	1	1	1	0	0	0	0.01	0.965	0.005	0.019	1	0	0	0	HG00242	male	SAME123223	GBR	British	EUR	European	1000 Genomes on GRCh38,1000 Genomes phase 3 release,1000 Genomes phase 1 release,Geuvadis
HG00244	HG00244	1	1	0	0	1	0	0.006	0.878	0.009	0.107	1	0	0	0	HG00244	male	SAME123217	GBR	British	EUR	European	1000 Genomes on GRCh38,1000 Genomes phase 3 release,1000 Genomes phase 1 release,Geuvadis
HG00245	HG00245	2	1	1	0	0	0	0.012	0.947	0.025	0.017	1	0	0	0	HG00245	female	SAME123218	GBR	British	EUR	European	1000 Genomes on GRCh38,1000 Genomes phase 3 release,1000 Genomes phase 1 release,Geuvadis
HG00246	HG00246	1	1	0	0	0	0	0.013	0.895	0.02	0.073	1	0	0	0	HG00246	male	SAME123219	GBR	British	EUR	European	1000 Genomes on GRCh38,1000 Genomes phase 3 release,1000 Genomes phase 1 release,Geuvadis
HG00251	HG00251	1	1	1	0	0	0	0.05	0.934	0.008	0.008	1	0	0	0	HG00251	male	SAME123053	GBR	British	EUR	European	1000 Genomes on GRCh38,1000 Genomes phase 3 release,1000 Genomes phase 1 release,Geuvadis
HG00252	HG00252	1	1	1	0	0	0	0.007	0.929	0.029	0.036	1	0	0	0	HG00252	male	SAME123052	GBR	British	EUR	European	1000 Genomes on GRCh38,1000 Genomes phase 3 release,1000 Genomes phase 1 release,Geuvadis
HG00256	HG00256	1	1	0	0	0	0	0.022	0.856	0.014	0.107	1	0	0	0	HG00256	male	SAME123048	GBR	British	EUR	European	1000 Genomes on GRCh38,1000 Genomes phase 3 release,1000 Genomes phase 1 release,Geuvadis
HG00257	HG00257	2	1	1	0	0	0	0.007	0.973	0.009	0.01	1	0	0	0	HG00257	female	SAME123047	GBR	British	EUR	European	1000 Genomes on GRCh38,1000 Genomes phase 3 release,1000 Genomes phase 1 release,Geuvadis
HG00259	HG00259	2	1	0	0	0	0	0.017	0.863	0.017	0.103	1	0	0	0	HG00259	female	SAME123056	GBR	British	EUR	European	1000 Genomes on GRCh38,1000 Genomes phase 3 release,1000 Genomes phase 1 release,Geuvadis
HG00260	HG00260	1	1	0	0	0	0	0.07	0.878	0.011	0.041	1	0	0	0	HG00260	male	SAME123582	GBR	British	EUR	European	1000 Genomes on GRCh38,1000 Genomes phase 3 release,1000 Genomes phase 1 release,Geuvadis
HG00263	HG00263	2	1	1	0	0	0	0.007	0.924	0.016	0.053	1	0	0	0	HG00263	female	SAME123581	GBR	British	EUR	European	1000 Genomes on GRCh38,1000 Genomes phase 3 release,1000 Genomes phase 1 release,Geuvadis
HG00265	HG00265	1	1	1	0	0	0	0.006	0.921	0.015	0.058	1	0	0	0	HG00265	male	SAME123579	GBR	British	EUR	European	1000 Genomes on GRCh38,1000 Genomes phase 3 release,1000 Genomes phase 1 release,Geuvadis
HG00266	HG00266	2	1	1	0	0	0	0.014	0.944	0.014	0.029	1	0	0	0	HG00266	female	SAME123576	FIN	Finnish	EUR	European	1000 Genomes on GRCh38,1000 Genomes phase 3 release,1000 Genomes phase 1 release,Geuvadis
HG00274	HG00274	2	1	1	0	0	0	0.008	0.953	0.01	0.03	1	0	0	0	HG00274	female	SAME123422	FIN	Finnish	EUR	European	1000 Genomes on GRCh38,1000 Genomes phase 3 release,1000 Genomes phase 1 release,Geuvadis
HG00275	HG00275	2	1	1	0	0	0	0.007	0.95	0.01	0.033	1	0	0	0	HG00275	female	SAME123421	FIN	Finnish	EUR	European	1000 Genomes on GRCh38,1000 Genomes phase 3 release,1000 Genomes phase 1 release,Geuvadis
HG00277	HG00277	1	1	1	0	0	0	0.01	0.938	0.012	0.041	1	0	0	0	HG00277	male	SAME123423	FIN	Finnish	EUR	European	1000 Genomes on GRCh38,1000 Genomes phase 3 release,1000 Genomes phase 1 release,Geuvadis
HG00281	HG00281	2	1	1	0	0	0	0.014	0.926	0.017	0.043	1	0	0	0	HG00281	female	SAME122832	FIN	Finnish	EUR	European	1000 Genomes on GRCh38,1000 Genomes phase 3 release,1000 Genomes phase 1 release,Geuvadis
HG00308	HG00308	1	1	0	0	1	0	0.026	0.466	0.028	0.479	1	0	0	0	HG00308	male	SAME124161	FIN	Finnish	EUR	European	1000 Genomes on GRCh38,1000 Genomes phase 3 release,Geuvadis
HG00309	HG00309	2	1	0	0	0	0	0.008	0.821	0.107	0.063	1	0	0	0	HG00309	female	SAME124160	FIN	Finnish	EUR	European	1000 Genomes on GRCh38,1000 Genomes phase 3 release,1000 Genomes phase 1 release,Geuvadis
HG00315	HG00315	2	1	0	0	0	0	0.016	0.87	0.021	0.093	1	0	0	0	HG00315	female	SAME124335	FIN	Finnish	EUR	European	1000 Genomes on GRCh38,1000 Genomes phase 3 release,1000 Genomes phase 1 release,Geuvadis
HG00325	HG00325	1	1	0	0	0	0	0.007	0.893	0.022	0.078	1	0	0	0	HG00325	male	SAME123793	FIN	Finnish	EUR	European	1000 Genomes on GRCh38,1000 Genomes phase 3 release,1000 Genomes phase 1 release,Geuvadis
HG00329	HG00329	1	1	1	0	0	0	0.012	0.922	0.014	0.052	1	0	0	0	HG00329	male	SAME123798	FIN	Finnish	EUR	European	1000 Genomes on GRCh38,1000 Genomes phase 3 release,1000 Genomes phase 1 release,Geuvadis
HG00330	HG00330	2	1	1	0	0	0	0.015	0.901	0.02	0.064	1	0	0	0	HG00330	female	SAME123985	FIN	Finnish	EUR	European	1000 Genomes on GRCh38,1000 Genomes phase 3 release,1000 Genomes phase 1 release,Geuvadis
HG00336	HG00336	1	1	1	0	0	0	0.01	0.905	0.014	0.071	1	0	0	0	HG00336	male	SAME123983	FIN	Finnish	EUR	European	1000 Genomes on GRCh38,1000 Genomes phase 3 release,1000 Genomes phase 1 release,Geuvadis
HG00339	HG00339	2	1	0	0	0	0	0.018	0.87	0.05	0.061	1	0	0	0	HG00339	female	SAME123991	FIN	Finnish	EUR	European	1000 Genomes on GRCh38,1000 Genomes phase 3 release,1000 Genomes phase 1 release,Geuvadis
HG00341	HG00341	1	1	0	0	0	0	0.022	0.891	0.033	0.054	1	0	0	0	HG00341	male	SAME124922	FIN	Finnish	EUR	European	1000 Genomes on GRCh38,1000 Genomes phase 3 release,1000 Genomes phase 1 release,Geuvadis
HG00344	HG00344	2	1	1	0	0	0	0.01	0.942	0.013	0.035	1	0	0	0	HG00344	female	SAME125255	FIN	Finnish	EUR	European	1000 Genomes on GRCh38,1000 Genomes phase 3 release,1000 Genomes phase 1 release,Geuvadis
HG00345	HG00345	1	1	0	0	0	0	0.037	0.844	0.019	0.1	1	0	0	0	HG00345	male	SAME124919	FIN	Finnish	EUR	European	1000 Genomes on GRCh38,1000 Genomes phase 3 release,1000 Genomes phase 1 release,Geuvadis
HG00346	HG00346	2	1	1	0	0	0	0.013	0.915	0.015	0.057	1	0	0	0	HG00346	female	SAME125264	FIN	Finnish	EUR	European	1000 Genomes on GRCh38,1000 Genomes phase 3 release,1000 Genomes phase 1 release,Geuvadis
HG00351	HG00351	1	1	1	0	0	0	0.009	0.971	0.012	0.008	1	0	0	0	HG00351	male	SAME125122	FIN	Finnish	EUR	European	1000 Genomes on GRCh38,1000 Genomes phase 3 release,1000 Genomes phase 1 release,Geuvadis
HG00353	HG00353	2	1	1	0	0	0	0.007	0.949	0.022	0.022	1	0	0	0	HG00353	female	SAME125120	FIN	Finnish	EUR	European	1000 Genomes on GRCh38,1000 Genomes phase 3 release,1000 Genomes phase 1 release,Geuvadis
HG00356	HG00356	2	1	0	0	0	0	0.109	0.834	0.027	0.03	1	0	0	0	HG00356	female	SAME125123	FIN	Finnish	EUR	European	1000 Genomes on GRCh38,1000 Genomes phase 3 release,1000 Genomes phase 1 release,Geuvadis
HG00358	HG00358	1	1	1	0	0	0	0.015	0.936	0.026	0.022	1	0	0	0	HG00358	male	SAME125126	FIN	Finnish	EUR	European	1000 Genomes on GRCh38,1000 Genomes phase 3 release,1000 Genomes phase 1 release,Geuvadis
HG00361	HG00361	2	1	0	0	1	0	0.04	0.815	0.008	0.137	1	0	0	0	HG00361	female	SAME124538	FIN	Finnish	EUR	European	1000 Genomes on GRCh38,1000 Genomes phase 3 release,1000 Genomes phase 1 release,Geuvadis
HG00364	HG00364	2	1	1	0	0	0	0.019	0.932	0.009	0.04	1	0	0	0	HG00364	female	SAME124543	FIN	Finnish	EUR	European	1000 Genomes on GRCh38,1000 Genomes phase 3 release,1000 Genomes phase 1 release,Geuvadis
HG00366	HG00366	1	1	0	0	1	0	0.012	0.818	0.019	0.15	1	0	0	0	HG00366	male	SAME124541	FIN	Finnish	EUR	European	1000 Genomes on GRCh38,1000 Genomes phase 3 release,1000 Genomes phase 1 release,Geuvadis
HG00369	HG00369	1	1	0	0	0	0	0.011	0.864	0.025	0.1	1	0	0	0	HG00369	male	SAME124534	FIN	Finnish	EUR	European	1000 Genomes on GRCh38,1000 Genomes phase 3 release,1000 Genomes phase 1 release,Geuvadis
HG00371	HG00371	1	1	1	0	0	0	0.01	0.914	0.012	0.064	1	0	0	0	HG00371	male	SAME124747	FIN	Finnish	EUR	European	1000 Genomes on GRCh38,1000 Genomes phase 3 release,1000 Genomes phase 1 release,Geuvadis
HG00372	HG00372	1	1	1	0	0	0	0.025	0.929	0.016	0.03	1	0	0	0	HG00372	male	SAME124748	FIN	Finnish	EUR	European	1000 Genomes on GRCh38,1000 Genomes phase 3 release,1000 Genomes phase 1 release,Geuvadis
HG00375	HG00375	1	1	0	0	0	0	0.031	0.872	0.023	0.074	1	0	0	0	HG00375	male	SAME124750	FIN	Finnish	EUR	European	1000 Genomes on GRCh38,1000 Genomes phase 3 release,1000 Genomes phase 1 release,Geuvadis
HG00376	HG00376	2	1	1	0	0	0	0.01	0.955	0.009	0.025	1	0	0	0	HG00376	female	SAME124751	FIN	Finnish	EUR	European	1000 Genomes on GRCh38,1000 Genomes phase 3 release,1000 Genomes phase 1 release,Geuvadis
HG00406	HG00406	1	1	0	1	0	0	0.008	0.011	0.964	0.017	0	1	0	0	HG00406	male	SAME123156	CHS	Southern Han Chinese	EAS	East Asian	1000 Genomes on GRCh38,1000 Genomes phase 3 release,1000 Genomes phase 1 release
HG00409	HG00409	1	1	0	1	0	0	0.007	0.014	0.961	0.019	0	1	0	0	HG00409	male	SAME1840026	CHS	Southern Han Chinese	EAS	East Asian	1000 Genomes on GRCh38,1000 Genomes phase 3 release
HG00410	HG00410	2	1	0	1	0	0	0.008	0.009	0.963	0.019	0	1	0	0	HG00410	female	SAME1839734	CHS	Southern Han Chinese	EAS	East Asian	1000 Genomes on GRCh38,1000 Genomes phase 3 release
HG00421	HG00421	1	1	0	1	0	0	0.01	0.012	0.954	0.024	0	1	0	0	HG00421	male	SAME122808	CHS	Southern Han Chinese	EAS	East Asian	1000 Genomes on GRCh38,1000 Genomes phase 3 release,1000 Genomes phase 1 release,90 Han Chinese high coverage genomes
HG00445	HG00445	1	1	0	1	0	0	0.023	0.015	0.936	0.026	0	1	0	0	HG00445	male	SAME124975	CHS	Southern Han Chinese	EAS	East Asian	1000 Genomes on GRCh38,1000 Genomes phase 3 release,1000 Genomes phase 1 release
HG00448	HG00448	1	1	0	1	0	0	0.007	0.006	0.95	0.036	0	1	0	0	HG00448	male	SAME124200	CHS	Southern Han Chinese	EAS	East Asian	1000 Genomes on GRCh38,1000 Genomes phase 3 release,1000 Genomes phase 1 release,90 Han Chinese high coverage genomes
HG00449	HG00449	2	1	0	1	0	0	0.011	0.019	0.918	0.053	0	1	0	0	HG00449	female	SAME123885	CHS	Southern Han Chinese	EAS	East Asian	1000 Genomes on GRCh38,1000 Genomes phase 3 release,1000 Genomes phase 1 release
HG00457	HG00457	1	1	0	1	0	0	0.007	0.009	0.972	0.012	0	1	0	0	HG00457	male	SAME123095	CHS	Southern Han Chinese	EAS	East Asian	1000 Genomes on GRCh38,1000 Genomes phase 3 release,1000 Genomes phase 1 release
HG00458	HG00458	2	1	0	1	0	0	0.009	0.005	0.97	0.016	0	1	0	0	HG00458	female	SAME125278	CHS	Southern Han Chinese	EAS	East Asian	1000 Genomes on GRCh38,1000 Genomes phase 3 release,1000 Genomes phase 1 release
HG00463	HG00463	1	1	0	1	0	0	0.024	0.021	0.929	0.026	0	1	0	0	HG00463	male	SAME123496	CHS	Southern Han Chinese	EAS	East Asian	1000 Genomes on GRCh38,1000 Genomes phase 3 release,1000 Genomes phase 1 release
HG00464	HG00464	2	1	0	1	0	0	0.007	0.01	0.97	0.012	0	1	0	0	HG00464	female	SAME123497	CHS	Southern Han Chinese	EAS	East Asian	1000 Genomes on GRCh38,1000 Genomes phase 3 release,1000 Genomes phase 1 release
HG00475	HG00475	1	1	0	1	0	0	0.016	0.025	0.91	0.05	0	1	0	0	HG00475	male	SAME123342	CHS	Southern Han Chinese	EAS	East Asian	1000 Genomes on GRCh38,1000 Genomes phase 3 release,1000 Genomes phase 1 release,90 Han Chinese high coverage genomes
HG00513	HG00513	2	1	0	1	0	0	0.009	0.016	0.968	0.006	0	1	0	0	HG00513	female	SAME123526	CHS	Southern Han Chinese	EAS	East Asian	1000 Genomes on GRCh38,The Human Genome Structural Variation Consortium,1000 Genomes phase 3 release,1000 Genomes phase 1 release,90 Han Chinese high coverage genomes
HG00525	HG00525	2	1	0	1	0	0	0.006	0.01	0.972	0.012	0	1	0	0	HG00525	female	SAME123242	CHS	Southern Han Chinese	EAS	East Asian	1000 Genomes on GRCh38,1000 Genomes phase 3 release,1000 Genomes phase 1 release,90 Han Chinese high coverage genomes
HG00531	HG00531	2	1	0	1	0	0	0.005	0.009	0.978	0.009	0	1	0	0	HG00531	female	SAME125381	CHS	Southern Han Chinese	EAS	East Asian	1000 Genomes on GRCh38,1000 Genomes phase 3 release,1000 Genomes phase 1 release,90 Han Chinese high coverage genomes
HG00536	HG00536	1	1	0	1	0	0	0.013	0.022	0.957	0.007	0	1	0	0	HG00536	male	SAME124344	CHS	Southern Han Chinese	EAS	East Asian	1000 Genomes on GRCh38,1000 Genomes phase 3 release,1000 Genomes phase 1 release,90 Han Chinese high coverage genomes
HG00543	HG00543	2	1	0	1	0	0	0.01	0.012	0.941	0.038	0	1	0	0	HG00543	female	SAME122857	CHS	Southern Han Chinese	EAS	East Asian	1000 Genomes on GRCh38,1000 Genomes phase 3 release,1000 Genomes phase 1 release
HG00553	HG00553	1	1	0	0	0	0	0.27	0.663	0.01	0.057	0	0	1	0	HG00553	male	SAME124254	PUR	Puerto Rican	AMR	American	1000 Genomes on GRCh38,1000 Genomes phase 3 release,1000 Genomes phase 1 release
HG00554	HG00554	2	1	0	0	0	0	0.024	0.894	0.024	0.058	0	0	1	0	HG00554	female	SAME123969	PUR	Puerto Rican	AMR	American	1000 Genomes on GRCh38,1000 Genomes phase 3 release,1000 Genomes phase 1 release
HG00556	HG00556	1	1	0	1	0	0	0.008	0.023	0.939	0.029	0	1	0	0	HG00556	male	SAME123971	CHS	Southern Han Chinese	EAS	East Asian	1000 Genomes on GRCh38,1000 Genomes phase 3 release,1000 Genomes phase 1 release,90 Han Chinese high coverage genomes
HG00557	HG00557	2	1	0	1	0	0	0.008	0.022	0.933	0.037	0	1	0	0	HG00557	female	SAME124258	CHS	Southern Han Chinese	EAS	East Asian	1000 Genomes on GRCh38,1000 Genomes phase 3 release,1000 Genomes phase 1 release,90 Han Chinese high coverage genomes
HG00559	HG00559	1	1	0	1	0	0	0.007	0.007	0.965	0.02	0	1	0	0	HG00559	male	SAME124248	CHS	Southern Han Chinese	EAS	East Asian	1000 Genomes on GRCh38,1000 Genomes phase 3 release,1000 Genomes phase 1 release
HG00566	HG00566	2	1	0	1	0	0	0.005	0.016	0.971	0.008	0	1	0	0	HG00566	female	SAME125048	CHS	Southern Han Chinese	EAS	East Asian	1000 Genomes on GRCh38,1000 Genomes phase 3 release,1000 Genomes phase 1 release
HG00584	HG00584	2	1	0	1	0	0	0.012	0.007	0.975	0.006	0	1	0	0	HG00584	female	SAME124663	CHS	Southern Han Chinese	EAS	East Asian	1000 Genomes on GRCh38,1000 Genomes phase 3 release,1000 Genomes phase 1 release,90 Han Chinese high coverage genomes
HG00589	HG00589	1	1	0	1	0	0	0.005	0.008	0.972	0.015	0	1	0	0	HG00589	male	SAME124824	CHS	Southern Han Chinese	EAS	East Asian	1000 Genomes on GRCh38,1000 Genomes phase 3 release,1000 Genomes phase 1 release
HG00593	HG00593	2	1	0	1	0	0	0.007	0.01	0.964	0.019	0	1	0	0	HG00593	female	SAME125012	CHS	Southern Han Chinese	EAS	East Asian	1000 Genomes on GRCh38,1000 Genomes phase 3 release,1000 Genomes phase 1 release
HG00595	HG00595	1	1	0	1	0	0	0.005	0.013	0.97	0.012	0	1	0	0	HG00595	male	SAME125006	CHS	Southern Han Chinese	EAS	East Asian	1000 Genomes on GRCh38,1000 Genomes phase 3 release,1000 Genomes phase 1 release
HG00614	HG00614	2	1	0	1	0	0	0.094	0.098	0.758	0.05	0	1	0	0	HG00614	female	SAME125195	CHS	Southern Han Chinese	EAS	East Asian	1000 Genomes on GRCh38,1000 Genomes phase 3 release,1000 Genomes phase 1 release
HG00622	HG00622	1	1	0	1	0	0	0.035	0.022	0.904	0.039	0	1	0	0	HG00622	male	SAME1839278	CHS	Southern Han Chinese	EAS	East Asian	1000 Genomes on GRCh38,1000 Genomes phase 3 release
HG00626	HG00626	2	1	0	1	0	0	0.004	0.005	0.981	0.01	0	1	0	0	HG00626	female	SAME123078	CHS	Southern Han Chinese	EAS	East Asian	1000 Genomes on GRCh38,1000 Genomes phase 3 release,1000 Genomes phase 1 release
HG00631	HG00631	1	1	0	1	0	0	0.007	0.017	0.967	0.009	0	1	0	0	HG00631	male	SAME1839060	CHS	Southern Han Chinese	EAS	East Asian	1000 Genomes on GRCh38,1000 Genomes phase 3 release
HG00632	HG00632	2	1	0	1	0	0	0.014	0.007	0.967	0.012	0	1	0	0	HG00632	female	SAME1839151	CHS	Southern Han Chinese	EAS	East Asian	1000 Genomes on GRCh38,1000 Genomes phase 3 release
HG00638	HG00638	2	1	0	0	1	0	0.136	0.617	0.02	0.228	0	0	1	0	HG00638	female	SAME123652	PUR	Puerto Rican	AMR	American	1000 Genomes on GRCh38,1000 Genomes phase 3 release,1000 Genomes phase 1 release
HG00640	HG00640	1	1	0	0	1	0	0.016	0.053	0.031	0.9	0	0	1	0	HG00640	male	SAME123434	PUR	Puerto Rican	AMR	American	1000 Genomes on GRCh38,1000 Genomes phase 3 release,1000 Genomes phase 1 release
HG00650	HG00650	1	1	0	1	0	0	0.013	0.013	0.949	0.025	0	1	0	0	HG00650	male	SAME123254	CHS	Southern Han Chinese	EAS	East Asian	1000 Genomes on GRCh38,1000 Genomes phase 3 release,1000 Genomes phase 1 release
HG00653	HG00653	1	1	0	1	0	0	0.008	0.018	0.95	0.024	0	1	0	0	HG00653	male	SAME123251	CHS	Southern Han Chinese	EAS	East Asian	1000 Genomes on GRCh38,1000 Genomes phase 3 release,1000 Genomes phase 1 release,90 Han Chinese high coverage genomes
HG00656	HG00656	1	1	0	1	0	0	0.005	0.016	0.861	0.117	0	1	0	0	HG00656	male	SAME123233	CHS	Southern Han Chinese	EAS	East Asian	1000 Genomes on GRCh38,1000 Genomes phase 3 release,1000 Genomes phase 1 release,90 Han Chinese high coverage genomes
HG00657	HG00657	2	1	0	1	0	0	0.008	0.008	0.97	0.013	0	1	0	0	HG00657	female	SAME123255	CHS	Southern Han Chinese	EAS	East Asian	1000 Genomes on GRCh38,1000 Genomes phase 3 release,1000 Genomes phase 1 release,90 Han Chinese high coverage genomes
HG00674	HG00674	1	1	0	1	0	0	0.011	0.006	0.972	0.011	0	1	0	0	HG00674	male	SAME1840080	CHS	Southern Han Chinese	EAS	East Asian	1000 Genomes on GRCh38,1000 Genomes phase 3 release
HG00675	HG00675	2	1	0	1	0	0	0.008	0.016	0.966	0.01	0	1	0	0	HG00675	female	SAME1840076	CHS	Southern Han Chinese	EAS	East Asian	1000 Genomes on GRCh38,1000 Genomes phase 3 release
HG00683	HG00683	1	1	0	1	0	0	0.012	0.016	0.952	0.021	0	1	0	0	HG00683	male	SAME123892	CHS	Southern Han Chinese	EAS	East Asian	1000 Genomes on GRCh38,1000 Genomes phase 3 release,1000 Genomes phase 1 release,90 Han Chinese high coverage genomes
HG00690	HG00690	2	1	0	1	0	0	0.025	0.007	0.957	0.012	0	1	0	0	HG00690	female	SAME123686	CHS	Southern Han Chinese	EAS	East Asian	1000 Genomes on GRCh38,1000 Genomes phase 3 release,1000 Genomes phase 1 release,90 Han Chinese high coverage genomes
HG00692	HG00692	1	1	0	1	0	0	0.011	0.006	0.964	0.019	0	1	0	0	HG00692	male	SAME123684	CHS	Southern Han Chinese	EAS	East Asian	1000 Genomes on GRCh38,1000 Genomes phase 3 release,1000 Genomes phase 1 release
HG00705	HG00705	2	1	0	1	0	0	0.009	0.012	0.964	0.015	0	1	0	0	HG00705	female	SAME122927	CHS	Southern Han Chinese	EAS	East Asian	1000 Genomes on GRCh38,1000 Genomes phase 3 release,1000 Genomes phase 1 release
HG00707	HG00707	1	1	0	1	0	0	0.005	0.018	0.967	0.01	0	1	0	0	HG00707	male	SAME122929	CHS	Southern Han Chinese	EAS	East Asian	1000 Genomes on GRCh38,1000 Genomes phase 3 release,1000 Genomes phase 1 release
HG00717	HG00717	2	1	0	1	0	0	0.047	0.036	0.899	0.018	0	1	0	0	HG00717	female	SAME124926	CHS	Southern Han Chinese	EAS	East Asian	1000 Genomes on GRCh38,1000 Genomes phase 3 release
HG00736	HG00736	1	1	0	0	1	0	0.012	0.762	0.02	0.206	0	0	1	0	HG00736	male	SAME123058	PUR	Puerto Rican	AMR	American	1000 Genomes on GRCh38,1000 Genomes phase 3 release,1000 Genomes phase 1 release
HG00737	HG00737	2	1	1	0	0	0	0.021	0.929	0.011	0.039	0	0	1	0	HG00737	female	SAME125416	PUR	Puerto Rican	AMR	American	1000 Genomes on GRCh38,1000 Genomes phase 3 release,1000 Genomes phase 1 release
HG00740	HG00740	2	1	0	0	1	0	0.019	0.695	0.125	0.162	0	0	1	0	HG00740	female	SAME124834	PUR	Puerto Rican	AMR	American	1000 Genomes on GRCh38,1000 Genomes phase 3 release,1000 Genomes phase 1 release
HG00742	HG00742	1	1	0	0	0	0	0.02	0.891	0.02	0.07	0	0	1	0	HG00742	male	SAME1840188	PUR	Puerto Rican	AMR	American	1000 Genomes on GRCh38,1000 Genomes phase 3 release
HG00759	HG00759	2	1	0	1	0	0	0.026	0.049	0.862	0.062	0	1	0	0	HG00759	female	SAME125020	CDX	Dai Chinese	EAS	East Asian	1000 Genomes on GRCh38,1000 Genomes phase 3 release
HG00851	HG00851	2	1	0	1	0	0	0.006	0.011	0.971	0.012	0	1	0	0	HG00851	female	SAME123756	CDX	Dai Chinese	EAS	East Asian	1000 Genomes on GRCh38,1000 Genomes phase 3 release
HG00864	HG00864	2	1	0	1	0	0	0.036	0.019	0.904	0.041	0	1	0	0	HG00864	female	SAME123547	CDX	Dai Chinese	EAS	East Asian	1000 Genomes on GRCh38,1000 Genomes phase 3 release
HG00867	HG00867	2	1	0	1	0	0	0.011	0.008	0.973	0.008	0	1	0	0	HG00867	female	SAME123550	CDX	Dai Chinese	EAS	East Asian	1000 Genomes on GRCh38,1000 Genomes phase 3 release
HG00881	HG00881	1	1	0	1	0	0	0.016	0.014	0.953	0.017	0	1	0	0	HG00881	male	SAME123540	CDX	Dai Chinese	EAS	East Asian	1000 Genomes on GRCh38,1000 Genomes phase 3 release
HG00982	HG00982	1	1	0	1	0	0	0.005	0.013	0.933	0.049	0	1	0	0	HG00982	male	SAME123770	CDX	Dai Chinese	EAS	East Asian	1000 Genomes on GRCh38,1000 Genomes phase 3 release
HG01029	HG01029	2	1	0	1	0	0	0.007	0.007	0.974	0.012	0	1	0	0	HG01029	female	SAME123523	CDX	Dai Chinese	EAS	East Asian	1000 Genomes on GRCh38,1000 Genomes phase 3 release
HG01031	HG01031	1	1	0	1	0	0	0.008	0.008	0.975	0.009	0	1	0	0	HG01031	male	SAME123728	CDX	Dai Chinese	EAS	East Asian	1000 Genomes on GRCh38,1000 Genomes phase 3 release
HG01047	HG01047	1	1	1	0	0	0	0.023	0.943	0.012	0.023	0	0	1	0	HG01047	male	SAME123166	PUR	Puerto Rican	AMR	American	1000 Genomes on GRCh38,1000 Genomes phase 3 release,1000 Genomes phase 1 release
HG01049	HG01049	2	1	0	0	0	0	0.374	0.545	0.027	0.054	0	0	1	0	HG01049	female	SAME125248	PUR	Puerto Rican	AMR	American	1000 Genomes on GRCh38,1000 Genomes phase 3 release,1000 Genomes phase 1 release
HG01055	HG01055	2	1	0	0	1	0	0.014	0.565	0.026	0.394	0	0	1	0	HG01055	female	SAME123638	PUR	Puerto Rican	AMR	American	1000 Genomes on GRCh38,1000 Genomes phase 3 release,1000 Genomes phase 1 release
HG01061	HG01061	2	1	0	0	1	0	0.065	0.446	0.011	0.478	0	0	1	0	HG01061	female	SAME122821	PUR	Puerto Rican	AMR	American	1000 Genomes on GRCh38,1000 Genomes phase 3 release,1000 Genomes phase 1 release
HG01066	HG01066	1	1	0	0	1	0	0.08	0.726	0.023	0.17	0	0	1	0	HG01066	male	SAME124294	PUR	Puerto Rican	AMR	American	1000 Genomes on GRCh38,1000 Genomes phase 3 release,1000 Genomes phase 1 release
HG01067	HG01067	2	1	1	0	0	0	0.012	0.914	0.031	0.044	0	0	1	0	HG01067	female	SAME122997	PUR	Puerto Rican	AMR	American	1000 Genomes on GRCh38,1000 Genomes phase 3 release,1000 Genomes phase 1 release
HG01070	HG01070	2	1	1	0	0	0	0.015	0.914	0.02	0.051	0	0	1	0	HG01070	female	SAME123993	PUR	Puerto Rican	AMR	American	1000 Genomes on GRCh38,1000 Genomes phase 3 release,1000 Genomes phase 1 release
HG01073	HG01073	2	1	0	0	1	0	0.028	0.797	0.009	0.166	0	0	1	0	HG01073	female	SAME124095	PUR	Puerto Rican	AMR	American	1000 Genomes on GRCh38,1000 Genomes phase 3 release,1000 Genomes phase 1 release
HG01075	HG01075	1	1	0	0	1	0	0.025	0.746	0.054	0.176	0	0	1	0	HG01075	male	SAME124071	PUR	Puerto Rican	AMR	American	1000 Genomes on GRCh38,1000 Genomes phase 3 release,1000 Genomes phase 1 release
HG01083	HG01083	2	1	0	0	0	0	0.035	0.846	0.014	0.105	0	0	1	0	HG01083	female	SAME125397	PUR	Puerto Rican	AMR	American	1000 Genomes on GRCh38,1000 Genomes phase 3 release,1000 Genomes phase 1 release
HG01085	HG01085	1	1	0	0	0	0	0.061	0.839	0.021	0.078	0	0	1	0	HG01085	male	SAME125391	PUR	Puerto Rican	AMR	American	1000 Genomes on GRCh38,1000 Genomes phase 3 release,1000 Genomes phase 1 release
HG01086	HG01086	2	1	0	0	1	0	0.026	0.795	0.014	0.164	0	0	1	0	HG01086	female	SAME125394	PUR	Puerto Rican	AMR	American	1000 Genomes on GRCh38,1000 Genomes phase 3 release,1000 Genomes phase 1 release
HG01089	HG01089	2	1	0	0	0	0	0.104	0.784	0.046	0.066	0	0	1	0	HG01089	female	SAME1839432	PUR	Puerto Rican	AMR	American	1000 Genomes on GRCh38,1000 Genomes phase 3 release
HG01105	HG01105	2	1	0	0	1	0	0.037	0.198	0.128	0.637	0	0	1	0	HG01105	female	SAME123673	PUR	Puerto Rican	AMR	American	1000 Genomes on GRCh38,1000 Genomes phase 3 release,1000 Genomes phase 1 release
HG01111	HG01111	2	1	0	0	1	0	0.128	0.458	0.061	0.354	0	0	1	0	HG01111	female	SAME123486	PUR	Puerto Rican	AMR	American	1000 Genomes on GRCh38,1000 Genomes phase 3 release,1000 Genomes phase 1 release
HG01112	HG01112	1	1	0	0	1	0	0.018	0.091	0.011	0.879	0	0	1	0	HG01112	male	SAME123485	CLM	Colombian	AMR	American	1000 Genomes on GRCh38,1000 Genomes phase 3 release,1000 Genomes phase 1 release
HG01121	HG01121	1	1	0	0	1	0	0.065	0.547	0.043	0.344	0	0	1	0	HG01121	male	SAME1840127	CLM	Colombian	AMR	American	1000 Genomes on GRCh38,1000 Genomes phase 3 release
HG01122	HG01122	2	1	0	0	1	0	0.02	0.766	0.024	0.19	0	0	1	0	HG01122	female	SAME1840203	CLM	Colombian	AMR	American	1000 Genomes on GRCh38,1000 Genomes phase 3 release
HG01124	HG01124	1	1	0	0	1	0	0.138	0.175	0.037	0.651	0	0	1	0	HG01124	male	SAME124053	CLM	Colombian	AMR	American	1000 Genomes on GRCh38,1000 Genomes phase 3 release,1000 Genomes phase 1 release
HG01125	HG01125	2	1	0	0	1	0	0.142	0.055	0.027	0.776	0	0	1	0	HG01125	female	SAME124054	CLM	Colombian	AMR	American	1000 Genomes on GRCh38,1000 Genomes phase 3 release,1000 Genomes phase 1 release
HG01131	HG01131	2	1	0	0	1	0	0.061	0.7	0.013	0.226	0	0	1	0	HG01131	female	SAME1839985	CLM	Colombian	AMR	American	1000 Genomes on GRCh38,1000 Genomes phase 3 release
HG01134	HG01134	2	1	0	0	1	0	0.056	0.305	0.017	0.621	0	0	1	0	HG01134	female	SAME123887	CLM	Colombian	AMR	American	1000 Genomes on GRCh38,1000 Genomes phase 3 release,1000 Genomes phase 1 release
HG01161	HG01161	1	1	0	0	1	0	0.34	0.188	0.025	0.446	0	0	1	0	HG01161	male	SAME1839615	PUR	Puerto Rican	AMR	American	1000 Genomes on GRCh38,1000 Genomes phase 3 release
HG01167	HG01167	1	1	0	0	1	0	0.065	0.093	0.028	0.814	0	0	1	0	HG01167	male	SAME124798	PUR	Puerto Rican	AMR	American	1000 Genomes on GRCh38,1000 Genomes phase 3 release,1000 Genomes phase 1 release
HG01168	HG01168	2	1	0	0	1	0	0.013	0.552	0.024	0.412	0	0	1	0	HG01168	female	SAME124796	PUR	Puerto Rican	AMR	American	1000 Genomes on GRCh38,1000 Genomes phase 3 release,1000 Genomes phase 1 release
HG01171	HG01171	2	1	1	0	0	0	0.028	0.939	0.017	0.017	0	0	1	0	HG01171	female	SAME124622	PUR	Puerto Rican	AMR	American	1000 Genomes on GRCh38,1000 Genomes phase 3 release,1000 Genomes phase 1 release
HG01173	HG01173	1	1	0	0	1	0	0.06	0.631	0.011	0.298	0	0	1	0	HG01173	male	SAME124624	PUR	Puerto Rican	AMR	American	1000 Genomes on GRCh38,1000 Genomes phase 3 release,1000 Genomes phase 1 release
HG01182	HG01182	1	1	0	0	0	0	0.084	0.802	0.008	0.106	0	0	1	0	HG01182	male	SAME124789	PUR	Puerto Rican	AMR	American	1000 Genomes on GRCh38,1000 Genomes phase 3 release
HG01183	HG01183	2	1	1	0	0	0	0.012	0.953	0.02	0.014	0	0	1	0	HG01183	female	SAME124792	PUR	Puerto Rican	AMR	American	1000 Genomes on GRCh38,1000 Genomes phase 3 release,1000 Genomes phase 1 release
HG01187	HG01187	1	1	0	0	1	0	0.015	0.113	0.055	0.817	0	0	1	0	HG01187	male	SAME124783	PUR	Puerto Rican	AMR	American	1000 Genomes on GRCh38,1000 Genomes phase 3 release,1000 Genomes phase 1 release
HG01188	HG01188	2	1	0	0	0	0	0.053	0.848	0.033	0.066	0	0	1	0	HG01188	female	SAME124927	PUR	Puerto Rican	AMR	American	1000 Genomes on GRCh38,1000 Genomes phase 3 release,1000 Genomes phase 1 release
HG01197	HG01197	1	1	1	0	0	0	0.021	0.929	0.013	0.037	0	0	1	0	HG01197	male	SAME124237	PUR	Puerto Rican	AMR	American	1000 Genomes on GRCh38,1000 Genomes phase 3 release,1000 Genomes phase 1 release
HG01200	HG01200	1	1	0	0	0	0	0.035	0.888	0.034	0.043	0	0	1	0	HG01200	male	SAME1840109	PUR	Puerto Rican	AMR	American	1000 Genomes on GRCh38,1000 Genomes phase 3 release
HG01204	HG01204	1	1	0	0	1	0	0.029	0.716	0.043	0.213	0	0	1	0	HG01204	male	SAME124297	PUR	Puerto Rican	AMR	American	1000 Genomes on GRCh38,1000 Genomes phase 3 release,1000 Genomes phase 1 release
HG01205	HG01205	2	1	0	0	1	0	0.033	0.78	0.045	0.142	0	0	1	0	HG01205	female	SAME124296	PUR	Puerto Rican	AMR	American	1000 Genomes on GRCh38,1000 Genomes phase 3 release,1000 Genomes phase 1 release
HG01247	HG01247	1	1	0	0	1	0	0.009	0.82	0.05	0.121	0	0	1	0	HG01247	male	SAME125067	PUR	Puerto Rican	AMR	American	1000 Genomes on GRCh38,1000 Genomes phase 3 release,1000 Genomes phase 1 release
HG01250	HG01250	1	1	0	0	0	0	0.227	0.61	0.07	0.092	0	0	1	0	HG01250	male	SAME125281	CLM	Colombian	AMR	American	1000 Genomes on GRCh38,1000 Genomes phase 3 release,1000 Genomes phase 1 release
HG01260	HG01260	2	1	0	0	1	0	0.071	0.739	0.024	0.166	0	0	1	0	HG01260	female	SAME122815	CLM	Colombian	AMR	American	1000 Genomes on GRCh38,1000 Genomes phase 3 release,1000 Genomes phase 1 release
HG01275	HG01275	2	1	1	0	0	0	0.017	0.903	0.012	0.069	0	0	1	0	HG01275	female	SAME123002	CLM	Colombian	AMR	American	1000 Genomes on GRCh38,1000 Genomes phase 3 release,1000 Genomes phase 1 release
HG01305	HG01305	1	1	0	0	0	0	0.054	0.861	0.038	0.047	0	0	1	0	HG01305	male	SAME1840020	PUR	Puerto Rican	AMR	American	1000 Genomes on GRCh38,1000 Genomes phase 3 release
HG01308	HG01308	1	1	0	0	1	0	0.136	0.249	0.014	0.602	0	0	1	0	HG01308	male	SAME1840002	PUR	Puerto Rican	AMR	American	1000 Genomes on GRCh38,1000 Genomes phase 3 release
HG01326	HG01326	2	1	0	0	1	0	0.094	0.77	0.014	0.121	0	0	1	0	HG01326	female	SAME1839598	PUR	Puerto Rican	AMR	American	1000 Genomes on GRCh38,1000 Genomes phase 3 release
HG01344	HG01344	1	1	0	0	1	0	0.039	0.076	0.031	0.854	0	0	1	0	HG01344	male	SAME124862	CLM	Colombian	AMR	American	1000 Genomes on GRCh38,1000 Genomes phase 3 release,1000 Genomes phase 1 release
HG01345	HG01345	2	1	0	0	1	0	0.012	0.749	0.108	0.131	0	0	1	0	HG01345	female	SAME124863	CLM	Colombian	AMR	American	1000 Genomes on GRCh38,1000 Genomes phase 3 release,1000 Genomes phase 1 release
HG01350	HG01350	1	1	0	0	1	0	0.124	0.143	0.016	0.717	0	0	1	0	HG01350	male	SAME124684	CLM	Colombian	AMR	American	1000 Genomes on GRCh38,1000 Genomes phase 3 release,1000 Genomes phase 1 release
HG01354	HG01354	2	1	1	0	0	0	0.008	0.956	0.018	0.019	0	0	1	0	HG01354	female	SAME124680	CLM	Colombian	AMR	American	1000 Genomes on GRCh38,1000 Genomes phase 3 release,1000 Genomes phase 1 release
HG01357	HG01357	2	1	0	0	1	0	0.015	0.169	0.048	0.769	0	0	1	0	HG01357	female	SAME124681	CLM	Colombian	AMR	American	1000 Genomes on GRCh38,1000 Genomes phase 3 release,1000 Genomes phase 1 release
HG01363	HG01363	2	1	0	0	0	0	0.251	0.678	0.013	0.058	0	0	1	0	HG01363	female	SAME1839059	CLM	Colombian	AMR	American	1000 Genomes on GRCh38,1000 Genomes phase 3 release
HG01366	HG01366	2	1	0	0	0	0	0.302	0.648	0.01	0.04	0	0	1	0	HG01366	female	SAME125265	CLM	Colombian	AMR	American	1000 Genomes on GRCh38,1000 Genomes phase 3 release,1000 Genomes phase 1 release
HG01369	HG01369	2	1	0	0	1	0	0.053	0.201	0.013	0.733	0	0	1	0	HG01369	female	SAME1839124	CLM	Colombian	AMR	American	1000 Genomes on GRCh38,1000 Genomes phase 3 release
HG01374	HG01374	1	1	0	0	1	0	0.024	0.392	0.125	0.458	0	0	1	0	HG01374	male	SAME124291	CLM	Colombian	AMR	American	1000 Genomes on GRCh38,1000 Genomes phase 3 release,1000 Genomes phase 1 release
HG01378	HG01378	2	1	0	0	0	0	0.085	0.832	0.028	0.055	0	0	1	0	HG01378	female	SAME124076	CLM	Colombian	AMR	American	1000 Genomes on GRCh38,1000 Genomes phase 3 release,1000 Genomes phase 1 release
[truncated: 813 more rows]

## Sheet: TRAIN_1KGP
FID	IID	SEX_2_FEM-1_MALE	PHENOTYPE	AMR1EUR2EAS3HIS4AFR0_2	AMR1EUR2EAS3HIS4AFR0_3	AMR1EUR2EAS3HIS4AFR0_4	AMR1EUR2EAS3HIS4AFR0_0	Pop1African	Pop2European	Pop3EastAsian	Pop4Hispanic	PopSelfrep_2_European	PopSelfrep_3_Asian	PopSelfrep_4_Hispanic	PopSelfrep_0_Black	Sample name	Sex	Biosample ID	Population code	Population name	Superpopulation code	Superpopulation name	Data collections
[truncated: 1,505 more rows]
